# Supplementary material for: Nucleocapsid-specific T cell responses associate with control of SARS-CoV-2 in the upper airways before seroconversion
Source: Nat Commun. 2023 May 24;14:2952. doi: 10.1038/s41467-023-38020-8 (PMC10209201; doi:10.1038/s41467-023-38020-8)
Supplement: Supplementary file 4 — Supplementary Datasets 1–7 [file 41467_2023_38020_MOESM4_ESM.zip]

Archive with 7 entries (7 files):
- Supplementarydataset1_Ziegler_DifferentialGeneExpression_allCellTypes.xlsx
- Supplementarydataset2Ziegler_pathwayEnrichment_allCelltypes.xlsx
- Supplementarydataset3Ziegler_goEnrichment_allCelltypes.xlsx
- Supplementarydataset4Yoshida_DifferentialGeneExpression_allCellTypes.xlsx
- Supplementarydataset5Yoshida_pathwayEnrichment_allCelltypes.xlsx
- Supplementarydataset6Yoshida_goEnrichment_allCelltypes.xlsx
- Supplementarydataset7GenesOfInterest_tcells.xlsx
