# Supplementary material for: Nucleocapsid-specific T cell responses associate with control of SARS-CoV-2 in the upper airways before seroconversion
Source: Nat Commun. 2023 May 24;14:2952. doi: 10.1038/s41467-023-38020-8 (PMC10209201; doi:10.1038/s41467-023-38020-8)
Supplement: Supplementary file 4 — Supplementary Datasets 1–7 [file 41467_2023_38020_MOESM4_ESM.zip › Supplementarydataset1_Ziegler_DifferentialGeneExpression_allCellTypes.xlsx]

## Sheet: Sheet1
Gene	p_val	avg_log2FC	pct.1	pct.2	p_val_adj	celltype
SAA1	4.28116e-38	1.90204	0.543	0.168	1.21709e-33	Developing Ciliated Cells
TUBB4B	3.24963e-35	-0.897465	0.619	0.839	9.23837e-31	Developing Ciliated Cells
ALDH1A1	1.90674e-33	-0.951043	0.69	0.809	5.42068e-29	Developing Ciliated Cells
MT-CO3	9.50418e-32	1.08634	0.93	0.723	2.70194e-27	Developing Ciliated Cells
GSTA1	4.99828e-30	-1.07596	0.602	0.79	1.42096e-25	Developing Ciliated Cells
IFI6	6.9513e-30	-1.3179	0.494	0.673	1.97618e-25	Developing Ciliated Cells
RSPH1	1.65407e-29	-0.901762	0.639	0.775	4.70235e-25	Developing Ciliated Cells
CYP4B1	4.5629e-27	-0.918094	0.637	0.757	1.29719e-22	Developing Ciliated Cells
NFKBIA	1.36718e-26	1.62322	0.367	0.092	3.88675e-22	Developing Ciliated Cells
SAA2	2.06466e-26	1.2875	0.425	0.124	5.86964e-22	Developing Ciliated Cells
MT-CO1	1.63194e-25	0.853581	0.973	0.834	4.63944e-21	Developing Ciliated Cells
MUC1	5.19962e-25	1.11017	0.47	0.173	1.4782e-20	Developing Ciliated Cells
ADH7	6.80474e-25	-1.03866	0.406	0.609	1.93452e-20	Developing Ciliated Cells
JUN	8.31245e-25	1.16463	0.648	0.389	2.36315e-20	Developing Ciliated Cells
TUBA1A	2.60148e-24	-0.963111	0.502	0.708	7.39576e-20	Developing Ciliated Cells
SAT1	3.08112e-24	0.715665	0.927	0.792	8.75931e-20	Developing Ciliated Cells
KRT7	1.33217e-23	1.30202	0.418	0.146	3.78723e-19	Developing Ciliated Cells
TFF3	2.47458e-23	-1.18443	0.073	0.238	7.03498e-19	Developing Ciliated Cells
IRF1	2.51667e-23	1.19506	0.372	0.109	7.15463e-19	Developing Ciliated Cells
FOS	3.64792e-23	1.07218	0.543	0.26	1.03707e-18	Developing Ciliated Cells
IFI27	9.15321e-23	-1.04052	0.801	0.822	2.60216e-18	Developing Ciliated Cells
TACSTD2	1.51811e-22	0.958239	0.645	0.384	4.31584e-18	Developing Ciliated Cells
TM4SF1	1.84147e-22	1.41304	0.281	0.047	5.2351e-18	Developing Ciliated Cells
NCOA7	2.35097e-22	1.66357	0.322	0.084	6.68358e-18	Developing Ciliated Cells
GBP1	4.5547e-22	1.20875	0.345	0.097	1.29486e-17	Developing Ciliated Cells
PPP1R15A	7.01641e-22	1.03024	0.56	0.295	1.99469e-17	Developing Ciliated Cells
MS4A8	7.35739e-22	-1.09753	0.306	0.505	2.09163e-17	Developing Ciliated Cells
TMSB4X	8.98223e-22	1.08701	0.556	0.295	2.55356e-17	Developing Ciliated Cells
DNAH5	3.25093e-21	-0.928345	0.515	0.666	9.24206e-17	Developing Ciliated Cells
H1F0	1.34415e-20	1.16061	0.443	0.188	3.82129e-16	Developing Ciliated Cells
MT-ND4L	2.06914e-20	0.829956	0.875	0.649	5.88236e-16	Developing Ciliated Cells
CD63	2.93827e-20	0.829792	0.646	0.411	8.3532e-16	Developing Ciliated Cells
HSD17B13	5.85051e-20	-1.11722	0.12	0.295	1.66324e-15	Developing Ciliated Cells
C11orf88	2.23706e-19	-0.833467	0.536	0.671	6.35974e-15	Developing Ciliated Cells
RBM3	2.3377e-19	1.00424	0.373	0.134	6.64586e-15	Developing Ciliated Cells
S100A14	3.76945e-19	1.26235	0.216	0.025	1.07162e-14	Developing Ciliated Cells
MACC1	2.02274e-18	1.05679	0.41	0.171	5.75044e-14	Developing Ciliated Cells
C15orf48	6.63062e-18	1.39514	0.257	0.057	1.88502e-13	Developing Ciliated Cells
CDHR3	8.35318e-18	-0.854592	0.533	0.663	2.37472e-13	Developing Ciliated Cells
CCDC146	3.79963e-17	-0.725529	0.546	0.696	1.0802e-12	Developing Ciliated Cells
PMAIP1	4.76098e-17	1.0728	0.253	0.059	1.3535e-12	Developing Ciliated Cells
KRT19	4.84856e-17	0.883005	0.665	0.45	1.3784e-12	Developing Ciliated Cells
MT-ND4	8.10079e-17	0.533746	0.994	0.943	2.30297e-12	Developing Ciliated Cells
STOM	1.1969e-16	0.770126	0.348	0.126	3.40267e-12	Developing Ciliated Cells
FTL	1.34484e-16	0.590467	0.785	0.594	3.82325e-12	Developing Ciliated Cells
NUCB2	2.56454e-16	-0.588166	0.681	0.777	7.29073e-12	Developing Ciliated Cells
CAPS	2.77703e-16	-0.534173	0.781	0.889	7.89482e-12	Developing Ciliated Cells
SOD2	3.45726e-16	0.793529	0.446	0.215	9.82866e-12	Developing Ciliated Cells
KRT23	4.87951e-16	1.04508	0.277	0.082	1.38719e-11	Developing Ciliated Cells
RND3	7.42195e-16	0.886358	0.417	0.191	2.10999e-11	Developing Ciliated Cells
CTSS	1.12095e-15	0.65864	0.653	0.428	3.18674e-11	Developing Ciliated Cells
TMC5	1.51025e-15	0.701311	0.643	0.433	4.2935e-11	Developing Ciliated Cells
S100A6	1.57315e-15	0.648781	0.924	0.839	4.47232e-11	Developing Ciliated Cells
WFDC2	1.72392e-15	0.507001	0.673	0.396	4.90092e-11	Developing Ciliated Cells
CXCL17	1.79081e-15	0.757726	0.335	0.124	5.09109e-11	Developing Ciliated Cells
DNAJB1	2.9236e-15	1.15842	0.585	0.394	8.31152e-11	Developing Ciliated Cells
PSMB9	3.16311e-15	0.826248	0.27	0.082	8.99239e-11	Developing Ciliated Cells
HEBP2	3.18451e-15	0.672682	0.509	0.267	9.05325e-11	Developing Ciliated Cells
MT-ND1	4.51716e-15	0.590191	0.924	0.767	1.28418e-10	Developing Ciliated Cells
HLA-E	4.51748e-15	0.626964	0.667	0.446	1.28427e-10	Developing Ciliated Cells
UBC	5.69452e-15	0.721166	0.756	0.562	1.61889e-10	Developing Ciliated Cells
GDF15	6.94148e-15	1.00784	0.302	0.106	1.97339e-10	Developing Ciliated Cells
SPTBN1	1.12924e-14	0.717778	0.597	0.386	3.21032e-10	Developing Ciliated Cells
RAB11FIP1	1.44946e-14	0.712336	0.615	0.408	4.12068e-10	Developing Ciliated Cells
MYOF	1.91627e-14	0.754065	0.32	0.124	5.44776e-10	Developing Ciliated Cells
IDO1	3.3821e-14	1.0849	0.133	0.002	9.61498e-10	Developing Ciliated Cells
CDKN1A	3.41912e-14	0.829664	0.404	0.2	9.72021e-10	Developing Ciliated Cells
S100A2	4.8496e-14	1.30693	0.185	0.032	1.37869e-09	Developing Ciliated Cells
S100A4	4.89762e-14	0.784744	0.377	0.168	1.39234e-09	Developing Ciliated Cells
DUSP1	5.7122e-14	0.767611	0.522	0.309	1.62392e-09	Developing Ciliated Cells
ANXA3	6.63279e-14	0.742095	0.223	0.057	1.88564e-09	Developing Ciliated Cells
SOCS3	1.15255e-13	0.899742	0.165	0.022	3.2766e-09	Developing Ciliated Cells
ARPC2	1.2824e-13	0.661423	0.443	0.225	3.64574e-09	Developing Ciliated Cells
TNFAIP2	2.13869e-13	0.79443	0.186	0.035	6.08009e-09	Developing Ciliated Cells
LAMB3	3.11461e-13	0.765111	0.183	0.035	8.85453e-09	Developing Ciliated Cells
RIOK3	3.41288e-13	0.730499	0.294	0.111	9.70247e-09	Developing Ciliated Cells
ADAM9	6.84432e-13	0.773548	0.282	0.104	1.94577e-08	Developing Ciliated Cells
BASP1	9.29746e-13	-0.721914	0.449	0.572	2.64318e-08	Developing Ciliated Cells
CD24	1.15323e-12	-0.584322	0.659	0.733	3.27853e-08	Developing Ciliated Cells
PARP14	1.35439e-12	0.696545	0.435	0.235	3.85038e-08	Developing Ciliated Cells
PSME2	1.4505e-12	0.548766	0.373	0.173	4.12364e-08	Developing Ciliated Cells
NFKBIZ	1.4637e-12	0.732193	0.267	0.094	4.16115e-08	Developing Ciliated Cells
ZFP36	1.69411e-12	0.852568	0.275	0.104	4.81619e-08	Developing Ciliated Cells
RPLP0	2.07857e-12	0.592366	0.591	0.366	5.90917e-08	Developing Ciliated Cells
SRGAP3-AS2	2.20677e-12	-0.827184	0.199	0.342	6.27363e-08	Developing Ciliated Cells
SNTN	2.35393e-12	-0.554598	0.612	0.718	6.692e-08	Developing Ciliated Cells
PSMB8	2.58371e-12	0.607556	0.362	0.168	7.34523e-08	Developing Ciliated Cells
C3	2.62946e-12	0.744446	0.189	0.045	7.47528e-08	Developing Ciliated Cells
JUNB	2.7154e-12	0.782283	0.349	0.163	7.71962e-08	Developing Ciliated Cells
CSTB	3.40217e-12	0.595117	0.567	0.349	9.67202e-08	Developing Ciliated Cells
RSPH4A	4.81748e-12	-0.607755	0.499	0.611	1.36956e-07	Developing Ciliated Cells
TAP1	5.43999e-12	0.631341	0.219	0.064	1.54654e-07	Developing Ciliated Cells
ELF3	6.97001e-12	0.504736	0.746	0.567	1.9815e-07	Developing Ciliated Cells
ATF3	7.46015e-12	1.02439	0.362	0.186	2.12084e-07	Developing Ciliated Cells
TNFAIP3	8.79713e-12	0.820376	0.299	0.129	2.50094e-07	Developing Ciliated Cells
RARRES1	9.05136e-12	0.882191	0.174	0.037	2.57321e-07	Developing Ciliated Cells
PKM	9.32087e-12	0.516501	0.597	0.381	2.64983e-07	Developing Ciliated Cells
SLC25A25	9.66108e-12	0.725681	0.196	0.052	2.74655e-07	Developing Ciliated Cells
GSTP1	1.05595e-11	-0.509201	0.806	0.8	3.00197e-07	Developing Ciliated Cells
TXNRD1	1.0643e-11	0.493449	0.544	0.319	3.0257e-07	Developing Ciliated Cells
ENKUR	1.12781e-11	-0.616646	0.491	0.616	3.20625e-07	Developing Ciliated Cells
GSN	1.29552e-11	0.517155	0.44	0.243	3.68303e-07	Developing Ciliated Cells
CFAP43	1.44968e-11	-0.633151	0.47	0.606	4.12131e-07	Developing Ciliated Cells
SEPT11	1.52169e-11	0.565105	0.191	0.05	4.32601e-07	Developing Ciliated Cells
SLC6A14	1.759e-11	1.02377	0.142	0.022	5.00067e-07	Developing Ciliated Cells
LCN2	1.93092e-11	0.614487	0.354	0.166	5.48941e-07	Developing Ciliated Cells
VMO1	2.38773e-11	0.668187	0.222	0.069	6.78807e-07	Developing Ciliated Cells
ACTB	3.02163e-11	0.548443	0.685	0.5	8.5902e-07	Developing Ciliated Cells
SQSTM1	3.05332e-11	0.599953	0.532	0.327	8.68028e-07	Developing Ciliated Cells
SAXO2	3.30817e-11	-0.646908	0.426	0.547	9.40481e-07	Developing Ciliated Cells
CTGF	3.55722e-11	-0.883947	0.364	0.488	1.01128e-06	Developing Ciliated Cells
CFAP157	3.99659e-11	-0.68472	0.358	0.5	1.13619e-06	Developing Ciliated Cells
MIR4435-2HG	5.47417e-11	0.724346	0.16	0.035	1.55625e-06	Developing Ciliated Cells
TPM4	5.49505e-11	0.756735	0.241	0.089	1.56219e-06	Developing Ciliated Cells
RNF19A	5.8403e-11	0.566574	0.239	0.084	1.66034e-06	Developing Ciliated Cells
HSPA1B	8.03013e-11	0.668278	0.563	0.381	2.28289e-06	Developing Ciliated Cells
ITGB1	8.8526e-11	0.614393	0.257	0.104	2.51671e-06	Developing Ciliated Cells
GBP2	9.81025e-11	0.60989	0.124	0.015	2.78896e-06	Developing Ciliated Cells
BEST1	9.99625e-11	0.593204	0.464	0.27	2.84183e-06	Developing Ciliated Cells
EPS8	1.02704e-10	0.579436	0.296	0.129	2.91978e-06	Developing Ciliated Cells
TMPRSS4	1.05702e-10	0.494587	0.214	0.069	3.005e-06	Developing Ciliated Cells
HSP90AA1	1.12453e-10	-0.371566	0.969	0.955	3.19692e-06	Developing Ciliated Cells
FMO3	1.16102e-10	-0.845445	0.294	0.428	3.30066e-06	Developing Ciliated Cells
PTPN11	1.31004e-10	0.601566	0.227	0.084	3.72431e-06	Developing Ciliated Cells
GALNT5	1.5297e-10	0.61581	0.154	0.032	4.34878e-06	Developing Ciliated Cells
GPRC5A	1.53326e-10	0.922709	0.135	0.022	4.35891e-06	Developing Ciliated Cells
RNF213	1.90828e-10	0.609987	0.367	0.191	5.42504e-06	Developing Ciliated Cells
WASL	2.45705e-10	0.604246	0.254	0.104	6.98514e-06	Developing Ciliated Cells
PDXK	2.48684e-10	0.450557	0.237	0.089	7.06982e-06	Developing Ciliated Cells
UGT2A1	2.67085e-10	-0.795343	0.091	0.196	7.59296e-06	Developing Ciliated Cells
KLF6	2.68036e-10	0.628947	0.461	0.28	7.62e-06	Developing Ciliated Cells
SBDS	2.94128e-10	0.562982	0.185	0.054	8.36176e-06	Developing Ciliated Cells
SAA4	3.01671e-10	0.684697	0.11	0.01	8.57621e-06	Developing Ciliated Cells
MYO6	3.08103e-10	0.446428	0.396	0.208	8.75905e-06	Developing Ciliated Cells
MAL2	3.09885e-10	0.650111	0.38	0.21	8.80971e-06	Developing Ciliated Cells
KIF21A	3.28067e-10	-0.683926	0.552	0.621	9.32663e-06	Developing Ciliated Cells
AKAP9	3.62015e-10	-0.490672	0.685	0.738	1.02917e-05	Developing Ciliated Cells
NAPRT	3.86189e-10	0.605604	0.117	0.015	1.0979e-05	Developing Ciliated Cells
LRRC46	3.90439e-10	-0.781875	0.231	0.354	1.10998e-05	Developing Ciliated Cells
PPTC7	4.06685e-10	0.395191	0.219	0.077	1.15617e-05	Developing Ciliated Cells
NWD1	4.45058e-10	-0.596312	0.42	0.542	1.26525e-05	Developing Ciliated Cells
COX7A2	4.51166e-10	0.330962	0.678	0.475	1.28262e-05	Developing Ciliated Cells
PALLD	4.76884e-10	0.521389	0.384	0.205	1.35573e-05	Developing Ciliated Cells
HERPUD1	4.9297e-10	0.711468	0.235	0.094	1.40146e-05	Developing Ciliated Cells
BPIFA1	5.05262e-10	1.18245	0.164	0.045	1.43641e-05	Developing Ciliated Cells
STAT1	5.366e-10	0.63867	0.415	0.24	1.5255e-05	Developing Ciliated Cells
PARD6B	5.79616e-10	0.409713	0.23	0.087	1.64779e-05	Developing Ciliated Cells
HLA-A	7.95086e-10	0.400046	0.705	0.51	2.26035e-05	Developing Ciliated Cells
RARRES3	8.08851e-10	0.51618	0.288	0.129	2.29948e-05	Developing Ciliated Cells
MYL6	8.7875e-10	0.344235	0.819	0.673	2.4982e-05	Developing Ciliated Cells
FAU	1.06636e-09	0.297724	0.562	0.351	3.03157e-05	Developing Ciliated Cells
KRT8	1.10478e-09	0.478645	0.653	0.478	3.14079e-05	Developing Ciliated Cells
CXCL8	1.16309e-09	1.79742	0.109	0.012	3.30655e-05	Developing Ciliated Cells
CAP1	1.57786e-09	0.510676	0.368	0.198	4.4857e-05	Developing Ciliated Cells
PPT1	1.80152e-09	0.497408	0.223	0.084	5.12155e-05	Developing Ciliated Cells
DDIT3	1.83959e-09	0.683085	0.172	0.052	5.22976e-05	Developing Ciliated Cells
IGFBP3	1.85123e-09	0.733418	0.157	0.042	5.26287e-05	Developing Ciliated Cells
PPP1CB	1.98857e-09	0.519592	0.617	0.441	5.65331e-05	Developing Ciliated Cells
ZFAS1	2.37044e-09	0.548985	0.227	0.089	6.73892e-05	Developing Ciliated Cells
LDHB	2.53209e-09	0.32569	0.501	0.3	7.19849e-05	Developing Ciliated Cells
MARCH7	2.53576e-09	0.529835	0.208	0.077	7.20891e-05	Developing Ciliated Cells
CROCC	2.54614e-09	-0.598275	0.116	0.228	7.23844e-05	Developing Ciliated Cells
GHITM	3.11664e-09	0.416551	0.44	0.255	8.8603e-05	Developing Ciliated Cells
COQ10B	3.34735e-09	0.432612	0.174	0.054	9.51617e-05	Developing Ciliated Cells
ATP1B1	3.46547e-09	0.381149	0.69	0.485	9.85197e-05	Developing Ciliated Cells
GADD45A	3.46771e-09	0.587592	0.201	0.072	9.85834e-05	Developing Ciliated Cells
RSRC2	3.63024e-09	0.483648	0.375	0.21	0.000103204	Developing Ciliated Cells
SFN	3.63996e-09	0.643002	0.123	0.022	0.00010348	Developing Ciliated Cells
ACTN4	3.71875e-09	0.475651	0.43	0.255	0.00010572	Developing Ciliated Cells
CEACAM6	3.78189e-09	0.819203	0.134	0.03	0.000107515	Developing Ciliated Cells
RASEF	3.98972e-09	0.529055	0.235	0.097	0.000113424	Developing Ciliated Cells
FAM216B	4.07479e-09	-0.497838	0.58	0.671	0.000115842	Developing Ciliated Cells
AQP5	4.24818e-09	0.973424	0.174	0.057	0.000120771	Developing Ciliated Cells
MT-CO2	4.36486e-09	0.324855	0.964	0.918	0.000124088	Developing Ciliated Cells
RAC1	4.62158e-09	0.369651	0.409	0.228	0.000131387	Developing Ciliated Cells
KCNE1B	4.97767e-09	-0.457088	0.033	0.101	0.00014151	Developing Ciliated Cells
SYNE1	5.26295e-09	-0.67657	0.513	0.601	0.00014962	Developing Ciliated Cells
HES1	5.32414e-09	0.754625	0.299	0.149	0.00015136	Developing Ciliated Cells
FHAD1	5.84738e-09	-0.618473	0.433	0.535	0.000166235	Developing Ciliated Cells
OPTN	6.02081e-09	0.437397	0.264	0.119	0.000171166	Developing Ciliated Cells
LAMP2	7.42209e-09	0.444223	0.225	0.092	0.000211003	Developing Ciliated Cells
MXD1	7.54055e-09	0.653437	0.128	0.027	0.00021437	Developing Ciliated Cells
TPI1	7.8846e-09	0.38761	0.392	0.213	0.000224151	Developing Ciliated Cells
CSNK1A1	8.35999e-09	0.329901	0.523	0.322	0.000237666	Developing Ciliated Cells
CFL1	8.42806e-09	0.462098	0.295	0.141	0.000239601	Developing Ciliated Cells
MALAT1	9.03523e-09	-0.459008	0.996	0.98	0.000256863	Developing Ciliated Cells
PFKP	9.06938e-09	0.399148	0.266	0.121	0.000257833	Developing Ciliated Cells
ASS1	1.06129e-08	0.519788	0.144	0.037	0.000301714	Developing Ciliated Cells
TMSB10	1.07538e-08	0.463066	0.678	0.52	0.000305718	Developing Ciliated Cells
AQP3	1.1046e-08	0.463993	0.679	0.507	0.000314027	Developing Ciliated Cells
PARP9	1.15063e-08	0.421397	0.248	0.106	0.000327112	Developing Ciliated Cells
CDH1	1.16868e-08	0.482865	0.489	0.319	0.000332244	Developing Ciliated Cells
NEAT1	1.23588e-08	-0.588086	0.58	0.671	0.000351349	Developing Ciliated Cells
PSCA	1.25095e-08	-0.444441	0.698	0.75	0.000355632	Developing Ciliated Cells
DNAH12	1.35602e-08	-0.50743	0.534	0.619	0.000385503	Developing Ciliated Cells
HDAC9	1.35697e-08	0.504156	0.116	0.022	0.000385774	Developing Ciliated Cells
SERPINB2	1.36968e-08	0.633443	0.138	0.035	0.000389386	Developing Ciliated Cells
STEAP4	1.41255e-08	0.730264	0.188	0.072	0.000401573	Developing Ciliated Cells
GBP3	1.44349e-08	0.405893	0.311	0.156	0.000410371	Developing Ciliated Cells
CAPN1	1.63162e-08	0.535142	0.197	0.077	0.000463852	Developing Ciliated Cells
ABCA13	1.65685e-08	-0.599317	0.59	0.644	0.000471027	Developing Ciliated Cells
CEACAM5	1.67628e-08	0.889387	0.102	0.015	0.000476551	Developing Ciliated Cells
C20orf85	1.77144e-08	-0.448877	0.639	0.705	0.000503603	Developing Ciliated Cells
PDP1	1.77219e-08	0.488078	0.137	0.035	0.000503816	Developing Ciliated Cells
HIF1A	1.86897e-08	0.371936	0.125	0.027	0.000531328	Developing Ciliated Cells
UBE2L6	1.89834e-08	0.431496	0.137	0.035	0.000539679	Developing Ciliated Cells
NEDD9	2.1944e-08	0.542659	0.131	0.032	0.000623845	Developing Ciliated Cells
MAP3K8	2.47435e-08	0.446711	0.175	0.062	0.000703434	Developing Ciliated Cells
SERINC1	2.53852e-08	0.434999	0.236	0.104	0.000721677	Developing Ciliated Cells
SDCBP	2.61652e-08	0.290322	0.394	0.218	0.000743849	Developing Ciliated Cells
ARMC3	2.6539e-08	-0.578474	0.533	0.594	0.000754476	Developing Ciliated Cells
IQGAP1	2.82938e-08	0.335732	0.458	0.272	0.000804366	Developing Ciliated Cells
GADD45B	2.84974e-08	0.51665	0.353	0.191	0.000810152	Developing Ciliated Cells
PSMD2	2.87539e-08	0.421688	0.281	0.134	0.000817446	Developing Ciliated Cells
TNFRSF12A	2.962e-08	0.544382	0.157	0.05	0.000842068	Developing Ciliated Cells
RPL12	2.979e-08	0.367838	0.467	0.28	0.000846899	Developing Ciliated Cells
CRIP1	3.34624e-08	-0.742632	0.218	0.324	0.000951302	Developing Ciliated Cells
CNBP	3.38995e-08	0.356863	0.435	0.255	0.000963729	Developing Ciliated Cells
GBP4	3.48612e-08	0.516867	0.124	0.03	0.000991068	Developing Ciliated Cells
TTLL9	3.49764e-08	-0.843409	0.125	0.223	0.000994345	Developing Ciliated Cells
UQCRC1	3.7512e-08	0.400316	0.302	0.151	0.00106643	Developing Ciliated Cells
PPA1	3.81724e-08	0.3876	0.224	0.094	0.0010852	Developing Ciliated Cells
BIRC3	3.99086e-08	0.516887	0.204	0.084	0.00113456	Developing Ciliated Cells
CAMSAP1	4.10178e-08	0.549663	0.193	0.077	0.0011661	Developing Ciliated Cells
RPS2	4.61566e-08	0.456155	0.425	0.257	0.00131219	Developing Ciliated Cells
DSG2	5.04425e-08	0.470177	0.202	0.084	0.00143403	Developing Ciliated Cells
LITAF	5.0664e-08	0.45463	0.32	0.168	0.00144033	Developing Ciliated Cells
WDFY1	5.65966e-08	0.486098	0.211	0.092	0.00160898	Developing Ciliated Cells
ENO1	5.79345e-08	0.459911	0.431	0.267	0.00164702	Developing Ciliated Cells
CD47	6.22935e-08	0.499266	0.269	0.136	0.00177094	Developing Ciliated Cells
UFL1	6.5239e-08	0.445841	0.23	0.101	0.00185468	Developing Ciliated Cells
OAT	6.6483e-08	0.468981	0.238	0.111	0.00189004	Developing Ciliated Cells
HMGA1	6.77433e-08	0.482515	0.122	0.03	0.00192587	Developing Ciliated Cells
GALNT7	6.87539e-08	0.387328	0.124	0.03	0.0019546	Developing Ciliated Cells
ATF4	7.31281e-08	0.268552	0.337	0.178	0.00207896	Developing Ciliated Cells
CLU	7.59977e-08	-0.504551	0.545	0.629	0.00216054	Developing Ciliated Cells
TSPAN6	7.6736e-08	-0.644149	0.442	0.515	0.00218153	Developing Ciliated Cells
PSMB1	7.97159e-08	0.430218	0.349	0.198	0.00226624	Developing Ciliated Cells
PSAP	8.32939e-08	0.433356	0.703	0.552	0.00236796	Developing Ciliated Cells
TBC1D8	8.4522e-08	0.445823	0.278	0.141	0.00240288	Developing Ciliated Cells
PSMB10	8.46491e-08	0.390105	0.113	0.025	0.00240649	Developing Ciliated Cells
APOL6	8.47841e-08	0.352703	0.269	0.131	0.00241033	Developing Ciliated Cells
ERO1A	8.83457e-08	0.540807	0.174	0.067	0.00251158	Developing Ciliated Cells
ZNF217	9.38443e-08	0.472075	0.225	0.101	0.0026679	Developing Ciliated Cells
TXNDC17	9.90269e-08	0.307546	0.303	0.156	0.00281524	Developing Ciliated Cells
CLDN4	1.01491e-07	0.47691	0.54	0.361	0.00288528	Developing Ciliated Cells
GSTA2	1.03704e-07	-0.780301	0.154	0.255	0.0029482	Developing Ciliated Cells
BTG2	1.05785e-07	0.531389	0.177	0.067	0.00300736	Developing Ciliated Cells
BRD2	1.05999e-07	0.441804	0.43	0.262	0.00301343	Developing Ciliated Cells
MAP3K13	1.08156e-07	0.383784	0.344	0.193	0.00307477	Developing Ciliated Cells
CYFIP1	1.08777e-07	0.40827	0.174	0.064	0.00309243	Developing Ciliated Cells
PFN1	1.09211e-07	0.353377	0.295	0.151	0.00310476	Developing Ciliated Cells
MYO5B	1.12391e-07	0.349601	0.316	0.168	0.00319515	Developing Ciliated Cells
TSPAN1	1.16999e-07	-0.324886	0.906	0.926	0.00332618	Developing Ciliated Cells
SNRPB	1.17456e-07	0.489849	0.143	0.045	0.00333916	Developing Ciliated Cells
RHBDD2	1.19093e-07	0.479335	0.189	0.077	0.0033857	Developing Ciliated Cells
TMEM30A	1.19188e-07	0.406711	0.321	0.178	0.00338839	Developing Ciliated Cells
PSMA7	1.19939e-07	0.357779	0.404	0.24	0.00340976	Developing Ciliated Cells
CFAP53	1.32952e-07	-0.563633	0.412	0.5	0.0037797	Developing Ciliated Cells
CSDE1	1.34993e-07	0.272173	0.504	0.329	0.00383773	Developing Ciliated Cells
FTH1	1.41733e-07	0.396924	0.865	0.802	0.00402934	Developing Ciliated Cells
AKR1A1	1.43335e-07	0.233678	0.451	0.277	0.00407487	Developing Ciliated Cells
ITCH	1.48512e-07	0.500737	0.187	0.077	0.00422206	Developing Ciliated Cells
NRAS	1.53569e-07	0.342531	0.169	0.062	0.0043658	Developing Ciliated Cells
ANXA2	1.54539e-07	0.284203	0.857	0.745	0.00439338	Developing Ciliated Cells
LACTB2	1.62418e-07	0.419326	0.122	0.032	0.00461738	Developing Ciliated Cells
IL13RA1	1.72339e-07	0.381949	0.217	0.097	0.00489943	Developing Ciliated Cells
POR	1.74945e-07	0.399882	0.455	0.282	0.0049735	Developing Ciliated Cells
NCKAP1	1.77132e-07	0.224146	0.273	0.134	0.00503569	Developing Ciliated Cells
HLA-B	1.79701e-07	0.253661	0.866	0.77	0.00510873	Developing Ciliated Cells
SEC14L3	1.81146e-07	-0.810064	0.116	0.208	0.0051498	Developing Ciliated Cells
CCDC190	1.93194e-07	-0.633594	0.304	0.403	0.00549232	Developing Ciliated Cells
CXCL16	1.94203e-07	0.3822	0.121	0.032	0.005521	Developing Ciliated Cells
B4GALT5	1.97248e-07	0.297809	0.212	0.092	0.00560755	Developing Ciliated Cells
CTNNB1	1.97999e-07	0.360006	0.394	0.233	0.00562891	Developing Ciliated Cells
LAYN	2.00633e-07	0.371481	0.102	0.02	0.00570378	Developing Ciliated Cells
SH3GLB1	2.04524e-07	0.373635	0.259	0.129	0.00581442	Developing Ciliated Cells
UFC1	2.23039e-07	-0.533354	0.517	0.577	0.00634078	Developing Ciliated Cells
MYL12A	2.23657e-07	0.463462	0.507	0.347	0.00635834	Developing Ciliated Cells
SLC25A3	2.27094e-07	0.289636	0.335	0.183	0.00645606	Developing Ciliated Cells
ADM	2.2949e-07	0.418375	0.138	0.042	0.00652417	Developing Ciliated Cells
CFB	2.29836e-07	0.448132	0.137	0.042	0.00653402	Developing Ciliated Cells
YARS	2.46282e-07	0.422298	0.136	0.042	0.00700155	Developing Ciliated Cells
APOD	2.50257e-07	0.469417	0.158	0.057	0.00711457	Developing Ciliated Cells
GLUL	2.52107e-07	-0.453062	0.664	0.686	0.00716714	Developing Ciliated Cells
METTL7A	2.57319e-07	-0.572666	0.52	0.574	0.00731532	Developing Ciliated Cells
VWA5A	2.77937e-07	0.374475	0.245	0.119	0.00790148	Developing Ciliated Cells
UBXN10	2.81477e-07	-0.648821	0.349	0.436	0.0080021	Developing Ciliated Cells
COX4I1	2.86404e-07	0.220845	0.593	0.401	0.00814218	Developing Ciliated Cells
TRIB1	2.87934e-07	0.45218	0.124	0.035	0.00818569	Developing Ciliated Cells
CAPN2	2.95565e-07	0.409353	0.652	0.495	0.00840262	Developing Ciliated Cells
SLC20A1	3.02911e-07	0.329422	0.273	0.139	0.00861146	Developing Ciliated Cells
CAMK2D	3.4343e-07	0.422288	0.143	0.047	0.00976336	Developing Ciliated Cells
HSPB1	3.4794e-07	0.578075	0.34	0.205	0.00989159	Developing Ciliated Cells
NARS	3.53602e-07	0.372578	0.485	0.324	0.0100526	Developing Ciliated Cells
CCNL1	3.59443e-07	0.404913	0.327	0.186	0.0102186	Developing Ciliated Cells
C16orf72	3.7942e-07	0.343402	0.266	0.136	0.0107865	Developing Ciliated Cells
RPL35	3.80417e-07	0.283042	0.472	0.292	0.0108149	Developing Ciliated Cells
SDC4	3.81327e-07	0.397066	0.472	0.317	0.0108407	Developing Ciliated Cells
SLC6A6	3.8398e-07	0.312001	0.315	0.171	0.0109162	Developing Ciliated Cells
CYR61	3.84084e-07	0.578139	0.244	0.124	0.0109191	Developing Ciliated Cells
GPD2	3.93378e-07	0.352355	0.12	0.032	0.0111833	Developing Ciliated Cells
NTN4	4.04841e-07	0.403534	0.159	0.059	0.0115092	Developing Ciliated Cells
ASAH1	4.11577e-07	0.31412	0.401	0.245	0.0117007	Developing Ciliated Cells
HSPA1A	4.12569e-07	0.614798	0.631	0.505	0.0117289	Developing Ciliated Cells
LRG1	4.18891e-07	0.46429	0.146	0.052	0.0119087	Developing Ciliated Cells
CTSB	4.20914e-07	0.375921	0.479	0.314	0.0119662	Developing Ciliated Cells
XRCC5	4.31352e-07	0.294607	0.4	0.238	0.0122629	Developing Ciliated Cells
DUSP5	4.38183e-07	0.538868	0.101	0.022	0.0124571	Developing Ciliated Cells
PPP4R2	4.6014e-07	0.367386	0.221	0.104	0.0130813	Developing Ciliated Cells
CASC4	4.72268e-07	0.34105	0.417	0.262	0.0134261	Developing Ciliated Cells
ARL6IP5	4.8546e-07	0.263706	0.307	0.166	0.0138011	Developing Ciliated Cells
ATP5F1B	5.04144e-07	0.264174	0.486	0.317	0.0143323	Developing Ciliated Cells
MAFF	5.339e-07	0.451393	0.133	0.042	0.0151782	Developing Ciliated Cells
SWAP70	5.35147e-07	0.305395	0.192	0.082	0.0152137	Developing Ciliated Cells
NAMPT	5.43227e-07	0.561599	0.145	0.052	0.0154434	Developing Ciliated Cells
BAG1	5.61128e-07	0.340812	0.281	0.146	0.0159523	Developing Ciliated Cells
ARF1	5.86237e-07	0.288782	0.43	0.257	0.0166661	Developing Ciliated Cells
MT-ND3	5.87959e-07	0.641368	0.743	0.599	0.0167151	Developing Ciliated Cells
HSPB11	5.89826e-07	-0.638614	0.393	0.473	0.0167682	Developing Ciliated Cells
NDUFB10	5.91842e-07	0.242156	0.264	0.134	0.0168255	Developing Ciliated Cells
PLEKHB2	6.11978e-07	0.442183	0.253	0.131	0.0173979	Developing Ciliated Cells
PPA2	6.21112e-07	0.355046	0.136	0.045	0.0176576	Developing Ciliated Cells
IRAK1	6.26545e-07	0.412036	0.104	0.025	0.0178121	Developing Ciliated Cells
ABCD3	6.45483e-07	0.314151	0.226	0.109	0.0183504	Developing Ciliated Cells
CD200R1L	7.02853e-07	-0.595514	0.052	0.119	0.0199814	Developing Ciliated Cells
MPP5	7.11232e-07	0.400862	0.115	0.032	0.0202196	Developing Ciliated Cells
LBH	7.25241e-07	0.435672	0.178	0.074	0.0206179	Developing Ciliated Cells
PSMA3	7.62205e-07	0.256958	0.286	0.153	0.0216687	Developing Ciliated Cells
MCFD2	7.97987e-07	0.329214	0.159	0.062	0.022686	Developing Ciliated Cells
RPL27	8.62676e-07	0.333652	0.528	0.364	0.024525	Developing Ciliated Cells
COX6C	8.67417e-07	0.234407	0.699	0.517	0.0246598	Developing Ciliated Cells
SYT8	8.96925e-07	0.494088	0.154	0.059	0.0254987	Developing Ciliated Cells
HLA-C	9.31959e-07	0.282039	0.754	0.589	0.0264947	Developing Ciliated Cells
TPPP3	9.34362e-07	-0.384198	0.657	0.755	0.026563	Developing Ciliated Cells
ITGA2	9.71277e-07	0.319639	0.233	0.111	0.0276124	Developing Ciliated Cells
UGP2	9.72653e-07	0.325305	0.396	0.24	0.0276516	Developing Ciliated Cells
PCMT1	9.99238e-07	0.321401	0.171	0.069	0.0284073	Developing Ciliated Cells
NPC2	1.0051e-06	0.285174	0.256	0.134	0.0285741	Developing Ciliated Cells
SCARB2	1.05491e-06	0.394941	0.246	0.126	0.0299901	Developing Ciliated Cells
RPS27A	1.14782e-06	0.323635	0.548	0.371	0.0326314	Developing Ciliated Cells
HBP1	1.15419e-06	0.337576	0.133	0.045	0.0328126	Developing Ciliated Cells
ALAS1	1.21761e-06	0.463023	0.152	0.059	0.0346156	Developing Ciliated Cells
IRAK3	1.23153e-06	0.370821	0.105	0.027	0.0350113	Developing Ciliated Cells
AC007906.2	1.25191e-06	-0.525321	0.46	0.527	0.0355907	Developing Ciliated Cells
TJP1	1.25582e-06	0.378904	0.165	0.067	0.0357016	Developing Ciliated Cells
CFH	1.27393e-06	0.438621	0.193	0.089	0.0362167	Developing Ciliated Cells
ANKRD13A	1.27771e-06	0.383312	0.209	0.099	0.0363241	Developing Ciliated Cells
MGST1	1.28327e-06	0.378765	0.225	0.111	0.0364822	Developing Ciliated Cells
PARM1	1.31121e-06	0.243787	0.127	0.04	0.0372763	Developing Ciliated Cells
ACAP2	1.33528e-06	0.230735	0.236	0.121	0.0379606	Developing Ciliated Cells
CFAP100	1.35105e-06	-0.733989	0.32	0.411	0.0384091	Developing Ciliated Cells
DDX24	1.45193e-06	0.226181	0.36	0.208	0.0412769	Developing Ciliated Cells
CYCS	1.47848e-06	0.367055	0.303	0.168	0.0420318	Developing Ciliated Cells
ETV6	1.5249e-06	0.360187	0.202	0.094	0.0433513	Developing Ciliated Cells
MMP14	1.59352e-06	0.378669	0.1	0.025	0.0453021	Developing Ciliated Cells
ATP5PB	1.6037e-06	0.20544	0.298	0.163	0.0455917	Developing Ciliated Cells
NDUFB9	1.60471e-06	0.351381	0.29	0.166	0.0456203	Developing Ciliated Cells
NAA15	1.61584e-06	0.336111	0.197	0.089	0.0459368	Developing Ciliated Cells
RPS19	1.69148e-06	0.33905	0.58	0.418	0.0480869	Developing Ciliated Cells
ZNHIT6	1.69384e-06	0.342114	0.157	0.062	0.0481542	Developing Ciliated Cells
ZFP36L2	1.76926e-06	0.34326	0.228	0.114	0.0502984	Developing Ciliated Cells
SAMD9L	1.85261e-06	0.43573	0.147	0.057	0.0526678	Developing Ciliated Cells
EML4	1.87048e-06	0.448102	0.151	0.059	0.0531758	Developing Ciliated Cells
PPL	1.89212e-06	0.170323	0.249	0.129	0.0537911	Developing Ciliated Cells
PSMD7	1.91577e-06	0.367267	0.191	0.087	0.0544634	Developing Ciliated Cells
DRC3	1.91885e-06	-0.720442	0.311	0.396	0.0545511	Developing Ciliated Cells
FLII	2.02525e-06	0.411118	0.219	0.109	0.0575759	Developing Ciliated Cells
SNAPC3	2.04423e-06	0.294813	0.155	0.062	0.0581155	Developing Ciliated Cells
RDX	2.05261e-06	0.389504	0.257	0.139	0.0583536	Developing Ciliated Cells
AGR2	2.16121e-06	-0.47403	0.702	0.735	0.0614411	Developing Ciliated Cells
CTSA	2.20153e-06	0.402838	0.153	0.062	0.0625873	Developing Ciliated Cells
BTG1	2.23259e-06	0.368688	0.253	0.134	0.0634703	Developing Ciliated Cells
COPB2	2.26789e-06	0.279204	0.349	0.213	0.0644738	Developing Ciliated Cells
SDCBP2	2.32159e-06	0.315907	0.15	0.057	0.0660004	Developing Ciliated Cells
ADGRF1	2.35454e-06	0.314075	0.41	0.26	0.0669371	Developing Ciliated Cells
LPP	2.36861e-06	0.310186	0.207	0.099	0.0673373	Developing Ciliated Cells
MPZL2	2.48749e-06	0.300771	0.164	0.067	0.0707168	Developing Ciliated Cells
CCNT2	2.50843e-06	0.255067	0.135	0.047	0.071312	Developing Ciliated Cells
GSR	2.52088e-06	0.156938	0.315	0.176	0.071666	Developing Ciliated Cells
OMG	2.64119e-06	-0.506174	0.41	0.512	0.0750864	Developing Ciliated Cells
HSPA5	2.71868e-06	0.497916	0.632	0.502	0.0772893	Developing Ciliated Cells
MCL1	2.80817e-06	0.373116	0.282	0.161	0.0798334	Developing Ciliated Cells
APP	2.81432e-06	0.347076	0.377	0.24	0.0800084	Developing Ciliated Cells
BHLHE40	2.84349e-06	0.551412	0.151	0.062	0.0808375	Developing Ciliated Cells
NDUFA6	2.84611e-06	0.252126	0.335	0.196	0.0809122	Developing Ciliated Cells
GGNBP2	2.84825e-06	0.308474	0.23	0.116	0.0809729	Developing Ciliated Cells
HYDIN	3.00679e-06	-0.576026	0.367	0.448	0.0854801	Developing Ciliated Cells
ACTR3	3.04461e-06	0.206059	0.375	0.23	0.0865552	Developing Ciliated Cells
SNX2	3.06172e-06	0.220525	0.285	0.156	0.0870416	Developing Ciliated Cells
RAB2A	3.0635e-06	0.192569	0.333	0.198	0.0870922	Developing Ciliated Cells
DNAH9	3.12974e-06	-0.532906	0.402	0.48	0.0889755	Developing Ciliated Cells
TUT7	3.14219e-06	0.349652	0.164	0.069	0.0893292	Developing Ciliated Cells
PPP2CB	3.14413e-06	0.347077	0.318	0.188	0.0893845	Developing Ciliated Cells
PRKAR1A	3.14642e-06	0.320015	0.721	0.587	0.0894495	Developing Ciliated Cells
GAPDH	3.19012e-06	0.236685	0.612	0.431	0.0906919	Developing Ciliated Cells
TNFAIP8L1	3.25594e-06	-0.72261	0.313	0.396	0.092563	Developing Ciliated Cells
EFHC1	3.30794e-06	-0.477457	0.427	0.5	0.0940413	Developing Ciliated Cells
PROS1	3.45898e-06	-0.596893	0.118	0.198	0.0983353	Developing Ciliated Cells
TMEM160	3.6205e-06	0.329363	0.153	0.062	0.102927	Developing Ciliated Cells
TSC22D1	3.6275e-06	0.320977	0.483	0.337	0.103126	Developing Ciliated Cells
SHTN1	3.6428e-06	0.299098	0.172	0.077	0.103561	Developing Ciliated Cells
PPP1R12A	3.73773e-06	0.150373	0.155	0.062	0.10626	Developing Ciliated Cells
ARHGAP5	3.75072e-06	0.259724	0.424	0.275	0.106629	Developing Ciliated Cells
TMEM123	3.87789e-06	0.227849	0.571	0.406	0.110245	Developing Ciliated Cells
ECI1	3.98413e-06	0.319106	0.202	0.097	0.113265	Developing Ciliated Cells
RPLP2	4.13956e-06	0.234628	0.525	0.354	0.117684	Developing Ciliated Cells
ATP5MG	4.23924e-06	0.225937	0.574	0.389	0.120517	Developing Ciliated Cells
DLG1	4.26741e-06	0.26398	0.241	0.126	0.121318	Developing Ciliated Cells
CP	4.2765e-06	0.306263	0.269	0.149	0.121577	Developing Ciliated Cells
CDC42SE2	4.30216e-06	0.29843	0.159	0.067	0.122306	Developing Ciliated Cells
C9orf16	4.43415e-06	0.295269	0.115	0.037	0.126058	Developing Ciliated Cells
H3F3B	4.6141e-06	0.291824	0.733	0.577	0.131174	Developing Ciliated Cells
PIK3R3	4.67991e-06	0.265261	0.235	0.126	0.133045	Developing Ciliated Cells
ASPH	4.83493e-06	0.388116	0.196	0.097	0.137452	Developing Ciliated Cells
EIF5	4.97713e-06	0.348749	0.483	0.332	0.141495	Developing Ciliated Cells
DUSP23	5.04238e-06	0.347847	0.114	0.037	0.14335	Developing Ciliated Cells
SPAG9	5.27903e-06	0.284706	0.264	0.141	0.150078	Developing Ciliated Cells
DNAJA4	5.44975e-06	-0.443652	0.512	0.574	0.154931	Developing Ciliated Cells
ERRFI1	5.45376e-06	0.460957	0.206	0.104	0.155045	Developing Ciliated Cells
RPL19	5.48088e-06	0.235418	0.617	0.448	0.155816	Developing Ciliated Cells
REEP3	5.55592e-06	0.155282	0.178	0.082	0.157949	Developing Ciliated Cells
ABI1	5.71544e-06	0.288856	0.308	0.181	0.162484	Developing Ciliated Cells
NET1	5.8059e-06	0.306746	0.259	0.141	0.165056	Developing Ciliated Cells
MVP	5.83413e-06	0.284765	0.243	0.129	0.165858	Developing Ciliated Cells
ATP5MPL	6.01868e-06	0.189836	0.454	0.295	0.171105	Developing Ciliated Cells
GGT6	6.0576e-06	0.369184	0.185	0.089	0.172211	Developing Ciliated Cells
RPS5	6.07498e-06	0.294977	0.457	0.309	0.172706	Developing Ciliated Cells
TAPBP	6.07882e-06	0.281771	0.287	0.163	0.172815	Developing Ciliated Cells
PSMC3	6.08121e-06	0.275182	0.204	0.101	0.172883	Developing Ciliated Cells
CCL28	6.21197e-06	0.345722	0.274	0.153	0.1766	Developing Ciliated Cells
UQCRQ	6.29232e-06	0.248623	0.617	0.45	0.178884	Developing Ciliated Cells
ETS2	6.31064e-06	0.421385	0.185	0.089	0.179405	Developing Ciliated Cells
EPS8L1	6.39616e-06	0.336694	0.138	0.054	0.181836	Developing Ciliated Cells
IER5	6.52874e-06	0.348586	0.181	0.084	0.185606	Developing Ciliated Cells
EFHD2	6.56602e-06	0.212645	0.306	0.181	0.186665	Developing Ciliated Cells
DYDC2	6.68592e-06	-0.605619	0.398	0.463	0.190074	Developing Ciliated Cells
SNHG8	6.78316e-06	0.419506	0.1	0.03	0.192838	Developing Ciliated Cells
BAZ2B	6.87224e-06	0.177112	0.292	0.173	0.195371	Developing Ciliated Cells
MORC3	7.01895e-06	0.320519	0.168	0.077	0.199542	Developing Ciliated Cells
RPL4	7.03204e-06	0.302837	0.514	0.359	0.199914	Developing Ciliated Cells
RPS14	7.03853e-06	0.296973	0.689	0.52	0.200098	Developing Ciliated Cells
PRKCI	7.30831e-06	0.226182	0.109	0.035	0.207768	Developing Ciliated Cells
CLINT1	7.35274e-06	0.291373	0.535	0.386	0.209031	Developing Ciliated Cells
CD2AP	7.36444e-06	0.24994	0.281	0.161	0.209364	Developing Ciliated Cells
LRP10	7.50559e-06	0.241544	0.243	0.129	0.213376	Developing Ciliated Cells
ABHD11	7.75778e-06	0.231817	0.212	0.106	0.220546	Developing Ciliated Cells
FOSB	7.86007e-06	0.530611	0.183	0.089	0.223454	Developing Ciliated Cells
KIAA0232	7.95414e-06	0.301258	0.315	0.188	0.226128	Developing Ciliated Cells
MCU	7.99657e-06	0.304689	0.193	0.094	0.227334	Developing Ciliated Cells
HMGB2	8.00853e-06	0.264716	0.217	0.111	0.227674	Developing Ciliated Cells
COX6B1	8.04738e-06	0.258838	0.465	0.309	0.228779	Developing Ciliated Cells
GPI	8.05516e-06	0.329074	0.144	0.059	0.229	Developing Ciliated Cells
C1QBP	8.07341e-06	0.342736	0.263	0.149	0.229519	Developing Ciliated Cells
PTBP3	8.32642e-06	0.286228	0.406	0.26	0.236712	Developing Ciliated Cells
MUC20	8.3579e-06	0.254627	0.255	0.136	0.237607	Developing Ciliated Cells
TJP3	8.49705e-06	0.258653	0.304	0.181	0.241563	Developing Ciliated Cells
TRIM29	8.52452e-06	0.270039	0.238	0.129	0.242344	Developing Ciliated Cells
DHX8	8.89922e-06	0.381959	0.118	0.042	0.252996	Developing Ciliated Cells
IGFBP2	8.96161e-06	-0.65332	0.238	0.319	0.25477	Developing Ciliated Cells
SESTD1	9.16851e-06	0.277015	0.171	0.079	0.260652	Developing Ciliated Cells
MUC4	9.84722e-06	0.141499	0.551	0.379	0.279947	Developing Ciliated Cells
SRD5A3	9.89291e-06	0.22361	0.158	0.069	0.281246	Developing Ciliated Cells
DDX3X	9.98963e-06	0.251939	0.445	0.287	0.283995	Developing Ciliated Cells
RNF11	1.00057e-05	0.345236	0.206	0.106	0.284452	Developing Ciliated Cells
TMOD3	1.01963e-05	0.30945	0.327	0.2	0.289869	Developing Ciliated Cells
CMTM6	1.03516e-05	0.25367	0.431	0.287	0.294286	Developing Ciliated Cells
LRRFIP1	1.04806e-05	0.226123	0.572	0.408	0.297952	Developing Ciliated Cells
TRIM69	1.05815e-05	0.43307	0.158	0.072	0.300822	Developing Ciliated Cells
REL	1.0667e-05	0.315648	0.16	0.072	0.303253	Developing Ciliated Cells
SARS	1.07346e-05	0.324078	0.197	0.099	0.305173	Developing Ciliated Cells
PRPF6	1.07368e-05	0.231266	0.215	0.109	0.305236	Developing Ciliated Cells
SH2D4A	1.07705e-05	0.274612	0.2	0.101	0.306196	Developing Ciliated Cells
FAM227A	1.08562e-05	-0.688543	0.2	0.282	0.308631	Developing Ciliated Cells
HNRNPR	1.08784e-05	0.269671	0.255	0.144	0.309261	Developing Ciliated Cells
MAPRE1	1.08886e-05	0.388777	0.161	0.074	0.309552	Developing Ciliated Cells
AK3	1.10535e-05	0.356951	0.132	0.052	0.314239	Developing Ciliated Cells
LRRC8B	1.15571e-05	0.30265	0.144	0.059	0.328556	Developing Ciliated Cells
NBN	1.15717e-05	0.307725	0.177	0.082	0.328972	Developing Ciliated Cells
RHOT1	1.17221e-05	0.21834	0.107	0.035	0.333247	Developing Ciliated Cells
ITPKC	1.17427e-05	0.496511	0.141	0.059	0.333834	Developing Ciliated Cells
BUD23	1.17692e-05	0.216545	0.357	0.218	0.334588	Developing Ciliated Cells
NME2	1.20297e-05	0.323148	0.106	0.035	0.341993	Developing Ciliated Cells
S100A16	1.24747e-05	0.401459	0.109	0.037	0.354644	Developing Ciliated Cells
ATP6V1E1	1.26029e-05	0.344417	0.202	0.104	0.358287	Developing Ciliated Cells
ACTG1	1.26706e-05	0.353491	0.728	0.597	0.360212	Developing Ciliated Cells
COX5A	1.3452e-05	0.136763	0.381	0.235	0.382428	Developing Ciliated Cells
LINC01765	1.35127e-05	-0.700935	0.189	0.265	0.384152	Developing Ciliated Cells
SLC3A2	1.35561e-05	0.416348	0.154	0.069	0.385388	Developing Ciliated Cells
AHI1	1.36063e-05	0.332917	0.244	0.139	0.386813	Developing Ciliated Cells
JAK1	1.3682e-05	0.349752	0.252	0.146	0.388966	Developing Ciliated Cells
APLP2	1.37443e-05	0.31038	0.613	0.468	0.390737	Developing Ciliated Cells
VPS4B	1.37981e-05	0.302398	0.248	0.139	0.392266	Developing Ciliated Cells
MSRB1	1.3839e-05	0.294555	0.117	0.042	0.393428	Developing Ciliated Cells
FNBP1L	1.45225e-05	0.252961	0.149	0.064	0.41286	Developing Ciliated Cells
DCTN6	1.47951e-05	0.350316	0.112	0.04	0.420609	Developing Ciliated Cells
SMIM14	1.47976e-05	0.220303	0.402	0.257	0.420681	Developing Ciliated Cells
ARAP2	1.4828e-05	0.348613	0.155	0.069	0.421546	Developing Ciliated Cells
KDM3B	1.48668e-05	0.252076	0.199	0.101	0.422648	Developing Ciliated Cells
RAB10	1.4935e-05	0.164389	0.356	0.218	0.424588	Developing Ciliated Cells
CLPX	1.50589e-05	0.300564	0.165	0.077	0.42811	Developing Ciliated Cells
SNX27	1.50795e-05	0.23805	0.157	0.069	0.428695	Developing Ciliated Cells
EEA1	1.52068e-05	0.21741	0.206	0.104	0.432314	Developing Ciliated Cells
SP1	1.52409e-05	0.177424	0.14	0.059	0.433285	Developing Ciliated Cells
DTX3L	1.54051e-05	0.257026	0.133	0.054	0.43795	Developing Ciliated Cells
ANXA1	1.58551e-05	0.35416	0.942	0.928	0.450744	Developing Ciliated Cells
TRA2B	1.59839e-05	0.180612	0.259	0.144	0.454406	Developing Ciliated Cells
SLC25A5	1.5988e-05	0.206674	0.393	0.252	0.454523	Developing Ciliated Cells
ATP5MD	1.60527e-05	0.168178	0.51	0.347	0.456362	Developing Ciliated Cells
COPB1	1.64111e-05	0.275081	0.294	0.176	0.466551	Developing Ciliated Cells
VAMP8	1.64266e-05	0.204034	0.529	0.364	0.466992	Developing Ciliated Cells
STXBP3	1.67443e-05	0.278522	0.155	0.069	0.476025	Developing Ciliated Cells
DHRS9	1.68033e-05	-0.551725	0.416	0.483	0.477701	Developing Ciliated Cells
USP53	1.69119e-05	0.272315	0.178	0.087	0.480788	Developing Ciliated Cells
TIMM8B	1.70126e-05	0.3452	0.264	0.153	0.483651	Developing Ciliated Cells
C9orf24	1.71359e-05	-0.344114	0.704	0.76	0.487157	Developing Ciliated Cells
TMBIM1	1.7192e-05	0.323861	0.136	0.057	0.488751	Developing Ciliated Cells
GOT2	1.72388e-05	0.292362	0.151	0.067	0.490083	Developing Ciliated Cells
DNAJC3	1.75331e-05	0.272086	0.302	0.183	0.49845	Developing Ciliated Cells
IRS2	1.7797e-05	0.314017	0.135	0.054	0.50595	Developing Ciliated Cells
POLR2C	1.80508e-05	0.230342	0.127	0.05	0.513167	Developing Ciliated Cells
AP3S1	1.81434e-05	0.269427	0.101	0.032	0.515799	Developing Ciliated Cells
MPC1	1.82661e-05	0.150898	0.348	0.205	0.519287	Developing Ciliated Cells
PSME1	1.84494e-05	0.233664	0.401	0.257	0.524497	Developing Ciliated Cells
MUC16	1.8602e-05	-0.41478	0.645	0.671	0.528835	Developing Ciliated Cells
DOCK1	1.86972e-05	0.331532	0.138	0.059	0.531543	Developing Ciliated Cells
GULP1	1.89342e-05	0.260298	0.165	0.077	0.538279	Developing Ciliated Cells
HLA-DRA	1.95347e-05	0.271827	0.448	0.312	0.555353	Developing Ciliated Cells
GNB1	1.96232e-05	0.304568	0.264	0.153	0.557868	Developing Ciliated Cells
PTP4A2	2.0003e-05	0.215161	0.339	0.208	0.568666	Developing Ciliated Cells
HLA-DRB1	2.02583e-05	0.304337	0.344	0.223	0.575923	Developing Ciliated Cells
TXN2	2.04717e-05	0.227374	0.156	0.069	0.58199	Developing Ciliated Cells
DDX60	2.05053e-05	0.313255	0.148	0.064	0.582947	Developing Ciliated Cells
KIF2A	2.06488e-05	0.165608	0.252	0.139	0.587025	Developing Ciliated Cells
FAM162A	2.07667e-05	0.336073	0.143	0.062	0.590376	Developing Ciliated Cells
FBXW5	2.0788e-05	0.339107	0.142	0.062	0.590982	Developing Ciliated Cells
MAP1LC3B	2.12104e-05	0.310869	0.264	0.151	0.602989	Developing Ciliated Cells
ARF6	2.20671e-05	0.216467	0.204	0.104	0.627345	Developing Ciliated Cells
BMP3	2.21819e-05	0.217861	0.104	0.035	0.63061	Developing Ciliated Cells
ZBBX	2.27416e-05	-0.422043	0.512	0.574	0.64652	Developing Ciliated Cells
ACAT1	2.28537e-05	0.313428	0.154	0.069	0.649708	Developing Ciliated Cells
GPBP1L1	2.31043e-05	0.207098	0.248	0.139	0.656832	Developing Ciliated Cells
FCHO2	2.33789e-05	0.371646	0.127	0.052	0.66464	Developing Ciliated Cells
SSR1	2.35446e-05	0.230293	0.231	0.126	0.669351	Developing Ciliated Cells
CAPSL	2.41188e-05	-0.357954	0.583	0.649	0.685673	Developing Ciliated Cells
PLK2	2.4772e-05	0.434206	0.109	0.04	0.704243	Developing Ciliated Cells
CPNE3	2.49067e-05	0.182617	0.309	0.188	0.708072	Developing Ciliated Cells
CCT8	2.52852e-05	0.192094	0.28	0.166	0.718832	Developing Ciliated Cells
RBM47	2.54593e-05	0.303839	0.409	0.277	0.723782	Developing Ciliated Cells
NCF2	2.55944e-05	0.220328	0.13	0.052	0.727623	Developing Ciliated Cells
CLIP4	2.56926e-05	0.256279	0.164	0.077	0.730416	Developing Ciliated Cells
EPCAM	2.5976e-05	0.191733	0.395	0.26	0.738472	Developing Ciliated Cells
SPIRE1	2.62544e-05	0.237244	0.1	0.032	0.746386	Developing Ciliated Cells
CYC1	2.64721e-05	0.265054	0.252	0.144	0.752576	Developing Ciliated Cells
SPEF2	2.72786e-05	-0.499448	0.462	0.517	0.775504	Developing Ciliated Cells
YWHAZ	2.73126e-05	0.195223	0.562	0.406	0.77647	Developing Ciliated Cells
TMEM106B	2.73396e-05	0.330169	0.222	0.121	0.777236	Developing Ciliated Cells
SLC44A2	2.77931e-05	0.283084	0.106	0.037	0.79013	Developing Ciliated Cells
EFCAB14	2.82484e-05	0.246193	0.254	0.146	0.803075	Developing Ciliated Cells
CDHR4	2.82929e-05	-0.603687	0.21	0.292	0.804339	Developing Ciliated Cells
SMAP1	2.83753e-05	0.231195	0.11	0.04	0.806682	Developing Ciliated Cells
APOL1	2.83784e-05	0.182448	0.198	0.104	0.806771	Developing Ciliated Cells
APEX1	2.85785e-05	0.275473	0.169	0.082	0.812457	Developing Ciliated Cells
ARFIP1	2.86404e-05	0.241689	0.214	0.114	0.814217	Developing Ciliated Cells
NDUFB7	2.87062e-05	0.278539	0.337	0.218	0.816089	Developing Ciliated Cells
TSPO	2.88672e-05	0.369452	0.207	0.114	0.820665	Developing Ciliated Cells
GNL3	2.90451e-05	0.247958	0.177	0.087	0.825724	Developing Ciliated Cells
SERPINB1	2.93209e-05	0.311947	0.298	0.191	0.833563	Developing Ciliated Cells
ARL6IP1	2.941e-05	0.217297	0.347	0.22	0.836096	Developing Ciliated Cells
TENT2	3.02918e-05	0.169217	0.102	0.035	0.861165	Developing Ciliated Cells
FIBP	3.05042e-05	0.309047	0.105	0.037	0.867205	Developing Ciliated Cells
GPR107	3.16334e-05	0.207996	0.169	0.082	0.899305	Developing Ciliated Cells
MMADHC	3.171e-05	0.256613	0.228	0.129	0.901484	Developing Ciliated Cells
FNBP4	3.17688e-05	0.370887	0.167	0.082	0.903157	Developing Ciliated Cells
CDC37	3.19265e-05	0.292889	0.194	0.101	0.907639	Developing Ciliated Cells
IGFBP5	3.24214e-05	-0.562357	0.273	0.351	0.921707	Developing Ciliated Cells
CLTB	3.25984e-05	0.173068	0.152	0.069	0.926741	Developing Ciliated Cells
RAB5A	3.2663e-05	0.273668	0.205	0.109	0.928577	Developing Ciliated Cells
SERTAD2	3.36289e-05	0.337063	0.147	0.067	0.956035	Developing Ciliated Cells
C19orf33	3.36771e-05	0.258625	0.258	0.149	0.957405	Developing Ciliated Cells
SERPINB3	3.36951e-05	0.576004	0.164	0.079	0.957917	Developing Ciliated Cells
UBQLN1	3.3806e-05	0.240728	0.278	0.163	0.96107	Developing Ciliated Cells
CCNC	3.41096e-05	0.273933	0.143	0.064	0.969701	Developing Ciliated Cells
VWA3A	3.47838e-05	-0.637788	0.26	0.344	0.98887	Developing Ciliated Cells
CES4A	3.49321e-05	-0.595317	0.136	0.213	0.993085	Developing Ciliated Cells
RAB3IP	3.50051e-05	0.303926	0.17	0.084	0.995159	Developing Ciliated Cells
CEBPD	3.56577e-05	0.482145	0.17	0.087	1	Developing Ciliated Cells
MYH14	3.62248e-05	0.277685	0.29	0.176	1	Developing Ciliated Cells
TARS	3.68778e-05	0.345826	0.122	0.05	1	Developing Ciliated Cells
MTCH2	3.69007e-05	0.22753	0.187	0.094	1	Developing Ciliated Cells
SORBS2	3.75429e-05	0.235372	0.323	0.198	1	Developing Ciliated Cells
CMAS	3.76409e-05	0.203948	0.204	0.109	1	Developing Ciliated Cells
TBC1D15	3.80297e-05	0.184723	0.141	0.062	1	Developing Ciliated Cells
TRIM27	3.82308e-05	0.343396	0.107	0.04	1	Developing Ciliated Cells
PNRC1	3.89686e-05	0.351957	0.201	0.109	1	Developing Ciliated Cells
RAD23A	3.93161e-05	0.211704	0.201	0.106	1	Developing Ciliated Cells
FEZ2	3.95063e-05	0.38137	0.116	0.047	1	Developing Ciliated Cells
SAMD15	3.98114e-05	-0.547452	0.196	0.272	1	Developing Ciliated Cells
SERINC5	4.01277e-05	0.360142	0.11	0.042	1	Developing Ciliated Cells
GLO1	4.05099e-05	0.267832	0.256	0.149	1	Developing Ciliated Cells
HIST1H2AC	4.05143e-05	-0.629802	0.144	0.215	1	Developing Ciliated Cells
RBP1	4.06367e-05	0.258843	0.112	0.042	1	Developing Ciliated Cells
UBE2B	4.11672e-05	0.133224	0.26	0.153	1	Developing Ciliated Cells
OSBPL2	4.19434e-05	0.316603	0.152	0.072	1	Developing Ciliated Cells
GTF2A1	4.2343e-05	0.252159	0.133	0.057	1	Developing Ciliated Cells
DLD	4.25604e-05	0.251975	0.235	0.131	1	Developing Ciliated Cells
CTNND1	4.30775e-05	0.302521	0.281	0.171	1	Developing Ciliated Cells
TSN	4.39953e-05	0.252433	0.101	0.035	1	Developing Ciliated Cells
FUCA2	4.40435e-05	0.195068	0.14	0.062	1	Developing Ciliated Cells
HNRNPH1	4.41049e-05	0.225306	0.279	0.166	1	Developing Ciliated Cells
CAPNS1	4.42411e-05	0.16949	0.346	0.223	1	Developing Ciliated Cells
PLS1	4.48179e-05	0.231094	0.207	0.111	1	Developing Ciliated Cells
ZCCHC17	4.59122e-05	0.23141	0.11	0.042	1	Developing Ciliated Cells
ZMAT3	4.61757e-05	0.213207	0.107	0.04	1	Developing Ciliated Cells
PPIP5K2	4.62224e-05	0.201634	0.161	0.079	1	Developing Ciliated Cells
ATP5MC3	4.71843e-05	0.204864	0.346	0.218	1	Developing Ciliated Cells
SLC25A24	4.76273e-05	0.232447	0.15	0.069	1	Developing Ciliated Cells
RHOC	4.78405e-05	0.215946	0.156	0.072	1	Developing Ciliated Cells
RHEB	4.78705e-05	0.306439	0.124	0.052	1	Developing Ciliated Cells
SAMD8	4.84794e-05	0.122265	0.127	0.052	1	Developing Ciliated Cells
IL6ST	4.86922e-05	0.230068	0.233	0.131	1	Developing Ciliated Cells
HMGN3	4.96072e-05	-0.485194	0.476	0.522	1	Developing Ciliated Cells
SPTLC2	5.01499e-05	-0.657048	0.28	0.344	1	Developing Ciliated Cells
AIMP1	5.01784e-05	0.205425	0.246	0.141	1	Developing Ciliated Cells
WASF2	5.03866e-05	0.273645	0.246	0.144	1	Developing Ciliated Cells
BACE2	5.0444e-05	0.28681	0.18	0.092	1	Developing Ciliated Cells
IBTK	5.05921e-05	0.307502	0.243	0.144	1	Developing Ciliated Cells
ALDOA	5.06142e-05	0.228992	0.132	0.057	1	Developing Ciliated Cells
SPAG8	5.0906e-05	-0.513236	0.169	0.248	1	Developing Ciliated Cells
SPTSSA	5.13985e-05	0.375855	0.172	0.089	1	Developing Ciliated Cells
SLC38A2	5.18028e-05	0.35422	0.219	0.124	1	Developing Ciliated Cells
CFAP54	5.24877e-05	-0.611805	0.303	0.381	1	Developing Ciliated Cells
EIF2S2	5.28963e-05	0.278018	0.231	0.136	1	Developing Ciliated Cells
VPS37B	5.48803e-05	0.339266	0.136	0.062	1	Developing Ciliated Cells
ARL6	5.54368e-05	-0.564622	0.095	0.158	1	Developing Ciliated Cells
B3GNT2	5.57919e-05	0.203072	0.165	0.082	1	Developing Ciliated Cells
PUM1	5.59386e-05	0.175383	0.225	0.126	1	Developing Ciliated Cells
MYH9	5.64188e-05	0.371954	0.179	0.094	1	Developing Ciliated Cells
CYBA	5.74951e-05	0.217683	0.366	0.235	1	Developing Ciliated Cells
LEPROT	5.81776e-05	0.274091	0.207	0.114	1	Developing Ciliated Cells
TAF9	5.86673e-05	0.300385	0.138	0.062	1	Developing Ciliated Cells
PLEKHS1	5.88568e-05	-0.647984	0.309	0.371	1	Developing Ciliated Cells
AL357093.2	5.96834e-05	-0.310231	0.583	0.653	1	Developing Ciliated Cells
CES1	6.0129e-05	-0.59427	0.396	0.45	1	Developing Ciliated Cells
NT5C2	6.0246e-05	0.177124	0.217	0.119	1	Developing Ciliated Cells
QSOX1	6.1306e-05	0.197276	0.157	0.074	1	Developing Ciliated Cells
EIF5B	6.15291e-05	0.243034	0.343	0.218	1	Developing Ciliated Cells
MDH2	6.17411e-05	0.235574	0.233	0.134	1	Developing Ciliated Cells
RNF115	6.21558e-05	0.235443	0.188	0.099	1	Developing Ciliated Cells
CEP57	6.22894e-05	0.26636	0.154	0.074	1	Developing Ciliated Cells
SCPEP1	6.23696e-05	-0.602228	0.222	0.292	1	Developing Ciliated Cells
GPX4	6.24447e-05	0.242044	0.534	0.376	1	Developing Ciliated Cells
SEL1L3	6.41289e-05	0.253383	0.154	0.074	1	Developing Ciliated Cells
LMNA	6.51322e-05	0.339793	0.244	0.149	1	Developing Ciliated Cells
PRKCSH	6.51558e-05	0.260791	0.126	0.054	1	Developing Ciliated Cells
PDCD10	6.57799e-05	0.313412	0.237	0.136	1	Developing Ciliated Cells
PHKG2	6.68725e-05	0.320861	0.115	0.047	1	Developing Ciliated Cells
SPTAN1	6.70587e-05	0.244106	0.321	0.2	1	Developing Ciliated Cells
ATP6V1C1	6.75598e-05	0.180333	0.165	0.082	1	Developing Ciliated Cells
KIAA1468	6.77648e-05	0.106587	0.139	0.062	1	Developing Ciliated Cells
PPP1R7	6.8179e-05	0.142328	0.251	0.144	1	Developing Ciliated Cells
AP003352.1	6.85766e-05	0.372762	0.14	0.064	1	Developing Ciliated Cells
RNF13	6.9472e-05	0.262724	0.206	0.114	1	Developing Ciliated Cells
ZBTB10	7.08015e-05	0.323948	0.152	0.074	1	Developing Ciliated Cells
APOL2	7.13861e-05	0.261393	0.105	0.04	1	Developing Ciliated Cells
GOLGA5	7.17789e-05	0.205307	0.122	0.052	1	Developing Ciliated Cells
GLRX3	7.19386e-05	0.324977	0.122	0.052	1	Developing Ciliated Cells
CEMIP2	7.22924e-05	0.2302	0.154	0.074	1	Developing Ciliated Cells
EMC7	7.24675e-05	0.180225	0.167	0.084	1	Developing Ciliated Cells
ALDH1A3	7.31614e-05	0.2828	0.116	0.047	1	Developing Ciliated Cells
PLA2G16	7.33603e-05	0.158604	0.167	0.082	1	Developing Ciliated Cells
NEDD8	7.43498e-05	0.206462	0.27	0.158	1	Developing Ciliated Cells
CES2	7.45373e-05	0.193727	0.252	0.149	1	Developing Ciliated Cells
YWHAQ	7.45908e-05	0.146258	0.293	0.178	1	Developing Ciliated Cells
SPCS3	7.54852e-05	0.362552	0.183	0.099	1	Developing Ciliated Cells
CXADR	7.63538e-05	0.252255	0.207	0.116	1	Developing Ciliated Cells
CCDC47	7.76859e-05	0.164442	0.273	0.163	1	Developing Ciliated Cells
NHLRC4	7.7808e-05	-0.561032	0.117	0.183	1	Developing Ciliated Cells
HIST1H1C	7.78476e-05	0.468514	0.266	0.171	1	Developing Ciliated Cells
RAP2B	7.84346e-05	0.335633	0.104	0.04	1	Developing Ciliated Cells
NAPA	7.944e-05	0.192889	0.139	0.064	1	Developing Ciliated Cells
TCERG1	7.98744e-05	0.216935	0.223	0.126	1	Developing Ciliated Cells
CLDN7	8.05426e-05	0.221337	0.544	0.386	1	Developing Ciliated Cells
LGALS3	8.10811e-05	0.253793	0.796	0.708	1	Developing Ciliated Cells
RLF	8.23188e-05	0.24948	0.135	0.062	1	Developing Ciliated Cells
CHCHD2	8.26515e-05	0.188	0.385	0.257	1	Developing Ciliated Cells
PGD	8.30766e-05	0.126821	0.233	0.131	1	Developing Ciliated Cells
ATP6V0B	8.31811e-05	0.164269	0.335	0.215	1	Developing Ciliated Cells
CLDN1	8.32277e-05	0.414373	0.181	0.097	1	Developing Ciliated Cells
TLN1	8.33362e-05	0.194231	0.169	0.084	1	Developing Ciliated Cells
TMEM165	8.40155e-05	0.374739	0.326	0.218	1	Developing Ciliated Cells
CYLD	8.40501e-05	0.300429	0.118	0.05	1	Developing Ciliated Cells
DAPP1	8.41907e-05	0.23815	0.244	0.144	1	Developing Ciliated Cells
HINT3	8.45478e-05	0.243115	0.14	0.064	1	Developing Ciliated Cells
MUT	8.50416e-05	0.244799	0.125	0.054	1	Developing Ciliated Cells
RHOU	8.50823e-05	0.256558	0.194	0.106	1	Developing Ciliated Cells
UGDH	8.52851e-05	0.219324	0.483	0.339	1	Developing Ciliated Cells
RIN2	8.60698e-05	0.27409	0.154	0.077	1	Developing Ciliated Cells
MET	8.66018e-05	0.335452	0.124	0.054	1	Developing Ciliated Cells
MAP3K1	8.67216e-05	0.290355	0.123	0.054	1	Developing Ciliated Cells
CAST	8.84608e-05	0.220629	0.788	0.676	1	Developing Ciliated Cells
UQCRFS1	8.91192e-05	0.334839	0.176	0.094	1	Developing Ciliated Cells
MRPL52	8.97817e-05	0.294407	0.138	0.064	1	Developing Ciliated Cells
UHMK1	8.99369e-05	0.144789	0.346	0.228	1	Developing Ciliated Cells
HLA-DMA	9.01413e-05	0.23512	0.122	0.052	1	Developing Ciliated Cells
MPP7	9.19168e-05	0.254815	0.153	0.074	1	Developing Ciliated Cells
WWP1	9.22615e-05	0.218417	0.155	0.077	1	Developing Ciliated Cells
RPL37A	9.23837e-05	0.159782	0.533	0.371	1	Developing Ciliated Cells
WDR78	9.35735e-05	-0.445798	0.438	0.5	1	Developing Ciliated Cells
DNAJC15	9.47332e-05	0.147113	0.208	0.114	1	Developing Ciliated Cells
MDH1	9.48843e-05	0.215774	0.373	0.25	1	Developing Ciliated Cells
C9orf78	9.56427e-05	0.29717	0.183	0.099	1	Developing Ciliated Cells
TMEM107	9.56977e-05	0.218208	0.233	0.136	1	Developing Ciliated Cells
TMEM14B	9.67118e-05	0.203827	0.336	0.22	1	Developing Ciliated Cells
SNRPD1	9.81323e-05	0.259591	0.179	0.094	1	Developing Ciliated Cells
TRAPPC4	9.82373e-05	0.168943	0.136	0.062	1	Developing Ciliated Cells
HECA	9.87375e-05	0.247173	0.103	0.04	1	Developing Ciliated Cells
RAD23B	0.000100544	0.22783	0.286	0.181	1	Developing Ciliated Cells
CCT4	0.000102959	0.125749	0.256	0.151	1	Developing Ciliated Cells
MMACHC	0.000103237	0.355708	0.464	0.337	1	Developing Ciliated Cells
PLS3	0.000105365	0.333777	0.101	0.04	1	Developing Ciliated Cells
TBC1D14	0.000105419	0.257107	0.117	0.05	1	Developing Ciliated Cells
SH3RF1	0.000106491	0.142091	0.156	0.077	1	Developing Ciliated Cells
SLC25A6	0.000106805	0.253935	0.209	0.119	1	Developing Ciliated Cells
KPNB1	0.000107057	0.161157	0.294	0.181	1	Developing Ciliated Cells
MGST3	0.000107137	0.187815	0.357	0.235	1	Developing Ciliated Cells
LIMCH1	0.00010859	0.104456	0.136	0.062	1	Developing Ciliated Cells
MYL12B	0.00010863	0.219263	0.606	0.458	1	Developing Ciliated Cells
SMAP2	0.000109481	0.239063	0.273	0.168	1	Developing Ciliated Cells
PRELID3B	0.000110584	0.223611	0.173	0.092	1	Developing Ciliated Cells
IFITM1	0.000112646	0.331055	0.154	0.077	1	Developing Ciliated Cells
SPINT1-AS1	0.000113282	0.241537	0.137	0.064	1	Developing Ciliated Cells
BRD4	0.000113352	0.37005	0.138	0.067	1	Developing Ciliated Cells
LMO4	0.000113578	0.145341	0.159	0.079	1	Developing Ciliated Cells
RSAD2	0.000114443	0.461208	0.1	0.04	1	Developing Ciliated Cells
EHD4	0.000116214	0.264146	0.164	0.084	1	Developing Ciliated Cells
YME1L1	0.000116613	0.2915	0.278	0.176	1	Developing Ciliated Cells
IPO7	0.000116877	0.204671	0.199	0.111	1	Developing Ciliated Cells
YWHAG	0.000117248	0.185592	0.265	0.161	1	Developing Ciliated Cells
ATP8B1	0.000117425	0.225486	0.196	0.109	1	Developing Ciliated Cells
CCDC170	0.000117498	-0.419706	0.597	0.626	1	Developing Ciliated Cells
SGPP2	0.000117727	0.239362	0.145	0.069	1	Developing Ciliated Cells
LARP1	0.000118673	0.236682	0.31	0.203	1	Developing Ciliated Cells
RPL18A	0.000119056	0.295488	0.119	0.052	1	Developing Ciliated Cells
SDF4	0.000119718	0.254991	0.163	0.084	1	Developing Ciliated Cells
NUCKS1	0.000121553	0.149026	0.482	0.334	1	Developing Ciliated Cells
KDM7A	0.000121728	0.143525	0.159	0.079	1	Developing Ciliated Cells
PEBP1	0.000123553	0.160253	0.491	0.347	1	Developing Ciliated Cells
PDIA3	0.000124689	0.298217	0.406	0.287	1	Developing Ciliated Cells
SMU1	0.000124797	0.318966	0.178	0.097	1	Developing Ciliated Cells
SNF8	0.000126452	0.217802	0.119	0.052	1	Developing Ciliated Cells
ARHGAP32	0.000126496	0.113717	0.213	0.119	1	Developing Ciliated Cells
SCFD1	0.000127151	0.166351	0.168	0.087	1	Developing Ciliated Cells
SRSF2	0.00013016	0.303555	0.197	0.111	1	Developing Ciliated Cells
PRKDC	0.00013022	0.189146	0.212	0.119	1	Developing Ciliated Cells
CCDC6	0.00013072	0.23688	0.172	0.092	1	Developing Ciliated Cells
REST	0.000134207	0.137454	0.272	0.166	1	Developing Ciliated Cells
ATAD1	0.000136027	0.233719	0.147	0.072	1	Developing Ciliated Cells
CNPY2	0.000136299	0.213956	0.133	0.062	1	Developing Ciliated Cells
ZCRB1	0.000138771	0.180875	0.263	0.158	1	Developing Ciliated Cells
IFT57	0.000139651	-0.355759	0.636	0.656	1	Developing Ciliated Cells
SPAG17	0.000141493	-0.422458	0.373	0.45	1	Developing Ciliated Cells
ROCK2	0.000141803	0.221326	0.17	0.089	1	Developing Ciliated Cells
GSTO1	0.000142701	0.341874	0.164	0.087	1	Developing Ciliated Cells
ABCC5	0.000143334	-0.600893	0.13	0.196	1	Developing Ciliated Cells
RAB18	0.00014459	0.20089	0.25	0.151	1	Developing Ciliated Cells
LDLRAD1	0.000145764	-0.458458	0.464	0.512	1	Developing Ciliated Cells
CLDN3	0.000146385	0.258027	0.326	0.218	1	Developing Ciliated Cells
EPRS	0.000146767	0.184306	0.264	0.163	1	Developing Ciliated Cells
RPS6	0.000147755	0.21828	0.804	0.686	1	Developing Ciliated Cells
PARP1	0.000148346	0.196269	0.169	0.089	1	Developing Ciliated Cells
BECN1	0.00014883	0.143083	0.244	0.146	1	Developing Ciliated Cells
WDR43	0.000149699	0.281521	0.121	0.054	1	Developing Ciliated Cells
C9orf72	0.000150085	0.210664	0.34	0.225	1	Developing Ciliated Cells
NCK1	0.000150809	0.123736	0.12	0.052	1	Developing Ciliated Cells
RPS21	0.00015132	0.180892	0.451	0.317	1	Developing Ciliated Cells
MRPL21	0.00015194	0.24064	0.125	0.057	1	Developing Ciliated Cells
DGUOK	0.000152319	0.217376	0.133	0.062	1	Developing Ciliated Cells
RALGPS2	0.000152466	0.254311	0.19	0.106	1	Developing Ciliated Cells
ITM2B	0.000153291	0.224356	0.677	0.515	1	Developing Ciliated Cells
FSTL1	0.000155183	0.363388	0.175	0.097	1	Developing Ciliated Cells
ADIPOR2	0.000155285	0.265535	0.121	0.054	1	Developing Ciliated Cells
AP2B1	0.000156312	0.215664	0.274	0.173	1	Developing Ciliated Cells
S100P	0.000156647	0.156668	0.325	0.208	1	Developing Ciliated Cells
BEST4	0.000160148	-0.462064	0.166	0.238	1	Developing Ciliated Cells
H2AFZ	0.000160402	0.214956	0.223	0.131	1	Developing Ciliated Cells
NDUFS5	0.000160935	0.254943	0.349	0.238	1	Developing Ciliated Cells
INPP4B	0.000161535	0.33829	0.148	0.074	1	Developing Ciliated Cells
TSPAN14	0.000162251	0.260267	0.102	0.042	1	Developing Ciliated Cells
TTC37	0.000163137	0.33757	0.194	0.111	1	Developing Ciliated Cells
EPAS1	0.000163722	0.317704	0.136	0.064	1	Developing Ciliated Cells
DYNC1LI2	0.000165127	0.186744	0.299	0.193	1	Developing Ciliated Cells
FUS	0.000165845	0.253065	0.263	0.163	1	Developing Ciliated Cells
IMPA1	0.000166308	0.166529	0.175	0.092	1	Developing Ciliated Cells
DDOST	0.000166997	0.112836	0.158	0.079	1	Developing Ciliated Cells
ZNF292	0.000168073	0.139267	0.233	0.136	1	Developing Ciliated Cells
TOGARAM2	0.000170693	-0.537818	0.121	0.186	1	Developing Ciliated Cells
TENT5A	0.000171443	0.384557	0.165	0.089	1	Developing Ciliated Cells
SPATA18	0.000172145	-0.474813	0.457	0.495	1	Developing Ciliated Cells
FEM1B	0.000173026	0.294784	0.143	0.072	1	Developing Ciliated Cells
ITGB8	0.000174916	0.324381	0.423	0.304	1	Developing Ciliated Cells
ZC3H7A	0.000175494	0.28357	0.109	0.047	1	Developing Ciliated Cells
TMPRSS2	0.000175648	0.248704	0.213	0.124	1	Developing Ciliated Cells
AKR1C2	0.000176075	0.211078	0.215	0.126	1	Developing Ciliated Cells
TRNAU1AP	0.000176736	0.327796	0.106	0.045	1	Developing Ciliated Cells
DAP	0.000177888	0.28052	0.121	0.054	1	Developing Ciliated Cells
RNF14	0.000178056	0.129296	0.126	0.057	1	Developing Ciliated Cells
MRPL18	0.00017852	0.23837	0.231	0.141	1	Developing Ciliated Cells
ASAP2	0.000178766	0.185922	0.111	0.047	1	Developing Ciliated Cells
PRDX4	0.000179641	0.259121	0.145	0.072	1	Developing Ciliated Cells
ANP32E	0.00018104	0.125826	0.267	0.168	1	Developing Ciliated Cells
TC2N	0.00018237	0.110759	0.358	0.233	1	Developing Ciliated Cells
RFK	0.000182784	0.206389	0.147	0.074	1	Developing Ciliated Cells
CCND1	0.000182785	0.246503	0.234	0.144	1	Developing Ciliated Cells
RAB8A	0.000183359	0.173248	0.15	0.074	1	Developing Ciliated Cells
XRCC6	0.000188763	0.207893	0.31	0.203	1	Developing Ciliated Cells
GNE	0.000190561	0.274412	0.113	0.05	1	Developing Ciliated Cells
SLC11A2	0.00019113	0.159077	0.146	0.072	1	Developing Ciliated Cells
YWHAH	0.000194047	0.18498	0.24	0.144	1	Developing Ciliated Cells
PLEC	0.000195024	0.269553	0.231	0.141	1	Developing Ciliated Cells
RPL8	0.000196117	0.236757	0.524	0.396	1	Developing Ciliated Cells
ZMYND10	0.000196406	-0.585322	0.371	0.421	1	Developing Ciliated Cells
DHRS3	0.000196537	0.206425	0.21	0.121	1	Developing Ciliated Cells
C19orf53	0.00019717	0.226562	0.24	0.144	1	Developing Ciliated Cells
RPL3	0.000197399	0.22912	0.56	0.426	1	Developing Ciliated Cells
SRSF10	0.000198254	0.223867	0.264	0.163	1	Developing Ciliated Cells
CLTC	0.000199776	0.299739	0.438	0.324	1	Developing Ciliated Cells
PRPF8	0.000201176	0.0782504	0.236	0.139	1	Developing Ciliated Cells
S100A13	0.000207489	0.189208	0.206	0.119	1	Developing Ciliated Cells
TNKS2	0.000209133	0.167529	0.227	0.134	1	Developing Ciliated Cells
PAXIP1-AS1	0.000211441	0.260402	0.101	0.042	1	Developing Ciliated Cells
MT-ATP8	0.000211507	0.266044	0.824	0.691	1	Developing Ciliated Cells
ILF3	0.00021289	0.165658	0.314	0.203	1	Developing Ciliated Cells
ELOC	0.000214348	0.189045	0.209	0.121	1	Developing Ciliated Cells
HSD17B12	0.000216618	0.191327	0.222	0.131	1	Developing Ciliated Cells
CETN2	0.00021681	-0.30225	0.581	0.631	1	Developing Ciliated Cells
MBP	0.000217217	0.196137	0.205	0.119	1	Developing Ciliated Cells
KPNA5	0.000217338	0.190969	0.114	0.05	1	Developing Ciliated Cells
CHMP4B	0.000217576	0.202229	0.333	0.22	1	Developing Ciliated Cells
TAF1D	0.000221454	0.206647	0.19	0.106	1	Developing Ciliated Cells
STK33	0.000223397	-0.528124	0.343	0.403	1	Developing Ciliated Cells
BRI3	0.000225182	0.137661	0.23	0.136	1	Developing Ciliated Cells
DARS	0.000226732	0.180403	0.164	0.087	1	Developing Ciliated Cells
PFKFB2	0.000227915	0.159034	0.11	0.047	1	Developing Ciliated Cells
MRPS21	0.000229596	0.164848	0.325	0.215	1	Developing Ciliated Cells
CLOCK	0.000230316	0.245213	0.149	0.077	1	Developing Ciliated Cells
MID1	0.000232114	0.174929	0.128	0.059	1	Developing Ciliated Cells
KLF4	0.000232531	0.103584	0.213	0.121	1	Developing Ciliated Cells
IDH3B	0.000233531	0.179147	0.102	0.042	1	Developing Ciliated Cells
SLC9A3R1	0.000234453	0.226198	0.312	0.208	1	Developing Ciliated Cells
NEBL	0.000237146	0.155924	0.375	0.255	1	Developing Ciliated Cells
TET2	0.0002373	0.301927	0.154	0.082	1	Developing Ciliated Cells
JPT1	0.000239926	0.238517	0.139	0.069	1	Developing Ciliated Cells
TCF12	0.00024458	0.234137	0.115	0.052	1	Developing Ciliated Cells
HNRNPAB	0.000245787	0.190378	0.22	0.131	1	Developing Ciliated Cells
FUT2	0.000247352	0.113358	0.146	0.072	1	Developing Ciliated Cells
AC105446.1	0.000247567	-0.544775	0.076	0.129	1	Developing Ciliated Cells
MGLL	0.000249916	-0.568275	0.212	0.28	1	Developing Ciliated Cells
TRAM1	0.000252405	0.281192	0.341	0.238	1	Developing Ciliated Cells
TIPARP	0.000253219	0.228751	0.228	0.136	1	Developing Ciliated Cells
POU2F1	0.000253323	0.288001	0.122	0.057	1	Developing Ciliated Cells
AHCYL2	0.000256287	0.200628	0.178	0.097	1	Developing Ciliated Cells
UGCG	0.000256387	0.210955	0.398	0.275	1	Developing Ciliated Cells
GOLGA7	0.000257626	0.107522	0.12	0.054	1	Developing Ciliated Cells
SMC5	0.000258995	0.0845534	0.206	0.116	1	Developing Ciliated Cells
CYSTM1	0.00026354	0.237974	0.485	0.351	1	Developing Ciliated Cells
RNF141	0.000263751	0.116879	0.196	0.111	1	Developing Ciliated Cells
RHOA	0.000264142	0.165211	0.52	0.384	1	Developing Ciliated Cells
GNAI3	0.000264244	0.182037	0.158	0.082	1	Developing Ciliated Cells
STK17B	0.00026442	0.318721	0.104	0.045	1	Developing Ciliated Cells
FAM96B	0.000264559	0.170917	0.309	0.196	1	Developing Ciliated Cells
PWP1	0.000266034	0.209111	0.102	0.042	1	Developing Ciliated Cells
EVA1C	0.00026685	0.257293	0.12	0.057	1	Developing Ciliated Cells
GABRP	0.000268811	0.280099	0.101	0.042	1	Developing Ciliated Cells
ARID4B	0.00026963	0.249408	0.276	0.178	1	Developing Ciliated Cells
ESRRA	0.000270942	0.189984	0.125	0.059	1	Developing Ciliated Cells
NCOA4	0.000271111	0.231959	0.28	0.178	1	Developing Ciliated Cells
IRF6	0.00027206	0.129491	0.256	0.156	1	Developing Ciliated Cells
GPCPD1	0.000272423	0.224269	0.154	0.079	1	Developing Ciliated Cells
NDUFA10	0.000274541	0.195649	0.235	0.144	1	Developing Ciliated Cells
LMAN1	0.000274585	0.113696	0.251	0.156	1	Developing Ciliated Cells
GBP6	0.000274674	0.144711	0.159	0.082	1	Developing Ciliated Cells
SNX4	0.000275687	0.151507	0.13	0.062	1	Developing Ciliated Cells
SF3B5	0.000276967	0.182734	0.179	0.099	1	Developing Ciliated Cells
BZW1	0.000278441	0.196164	0.209	0.121	1	Developing Ciliated Cells
ACTR10	0.000280415	0.168682	0.174	0.094	1	Developing Ciliated Cells
PTPN2	0.00028129	0.230951	0.125	0.059	1	Developing Ciliated Cells
AFF4	0.000284961	0.21527	0.232	0.144	1	Developing Ciliated Cells
VMP1	0.00028719	0.131303	0.317	0.205	1	Developing Ciliated Cells
SNRPD2	0.000288649	0.257805	0.351	0.24	1	Developing Ciliated Cells
PHACTR4	0.00029066	0.218968	0.173	0.094	1	Developing Ciliated Cells
ETV3	0.00029266	0.279123	0.143	0.074	1	Developing Ciliated Cells
LYN	0.000293668	0.239637	0.203	0.119	1	Developing Ciliated Cells
MIEN1	0.000295087	0.264322	0.219	0.131	1	Developing Ciliated Cells
UXS1	0.000300017	0.139683	0.148	0.077	1	Developing Ciliated Cells
TCTA	0.0003007	0.198173	0.142	0.072	1	Developing Ciliated Cells
CALU	0.000300854	0.238181	0.174	0.097	1	Developing Ciliated Cells
ELL2	0.000301843	0.164881	0.183	0.101	1	Developing Ciliated Cells
RALY	0.000302017	0.189356	0.158	0.084	1	Developing Ciliated Cells
SEC61A1	0.000302089	0.235335	0.128	0.062	1	Developing Ciliated Cells
AMPD3	0.000305363	0.268698	0.174	0.099	1	Developing Ciliated Cells
ARPP19	0.000310113	0.155113	0.189	0.106	1	Developing Ciliated Cells
BHLHE41	0.000311087	0.112737	0.108	0.047	1	Developing Ciliated Cells
SCAND1	0.000313033	0.192649	0.21	0.124	1	Developing Ciliated Cells
SF3B1	0.000313779	0.176725	0.473	0.347	1	Developing Ciliated Cells
SNX6	0.000315924	0.108576	0.222	0.131	1	Developing Ciliated Cells
ATP6V1F	0.000321812	0.0436462	0.22	0.129	1	Developing Ciliated Cells
SLC39A6	0.000322041	0.269493	0.185	0.106	1	Developing Ciliated Cells
CD99	0.000324047	0.200909	0.273	0.176	1	Developing Ciliated Cells
HPS3	0.000324866	0.231445	0.125	0.059	1	Developing Ciliated Cells
JMY	0.000326373	0.244527	0.138	0.069	1	Developing Ciliated Cells
LTN1	0.000326534	0.207843	0.134	0.067	1	Developing Ciliated Cells
ZC3H14	0.000333563	0.158276	0.227	0.134	1	Developing Ciliated Cells
GLUD1	0.000334386	0.252592	0.148	0.079	1	Developing Ciliated Cells
PSMA4	0.000336464	0.163172	0.383	0.252	1	Developing Ciliated Cells
HINT2	0.000336574	0.0963732	0.2	0.114	1	Developing Ciliated Cells
SOX4	0.000336815	0.238131	0.208	0.124	1	Developing Ciliated Cells
ATP5PO	0.000337773	0.115724	0.274	0.173	1	Developing Ciliated Cells
SEC13	0.00033819	0.189212	0.141	0.072	1	Developing Ciliated Cells
TIA1	0.00033864	0.253107	0.178	0.101	1	Developing Ciliated Cells
RPLP1	0.00034114	0.267026	0.68	0.547	1	Developing Ciliated Cells
RMRP	0.00034251	0.143207	0.23	0.136	1	Developing Ciliated Cells
UFSP2	0.000345409	0.326864	0.132	0.067	1	Developing Ciliated Cells
ABHD12B	0.000348466	-0.646859	0.069	0.119	1	Developing Ciliated Cells
FRMD4B	0.000348829	0.286136	0.102	0.045	1	Developing Ciliated Cells
DNAJC8	0.00035052	0.244827	0.197	0.116	1	Developing Ciliated Cells
ANKLE2	0.000350579	0.167807	0.19	0.109	1	Developing Ciliated Cells
FAM213A	0.00035079	0.198698	0.207	0.121	1	Developing Ciliated Cells
JKAMP	0.000351132	0.137563	0.209	0.124	1	Developing Ciliated Cells
VPS26A	0.000354153	0.241118	0.187	0.109	1	Developing Ciliated Cells
DDA1	0.000355783	0.193058	0.107	0.047	1	Developing Ciliated Cells
GPATCH8	0.000356152	0.202058	0.138	0.069	1	Developing Ciliated Cells
FAM177A1	0.000357804	0.135682	0.252	0.156	1	Developing Ciliated Cells
SYNRG	0.000357991	0.303586	0.143	0.074	1	Developing Ciliated Cells
GALNT3	0.000358505	0.107129	0.235	0.141	1	Developing Ciliated Cells
CHMP2B	0.000369666	0.297259	0.223	0.136	1	Developing Ciliated Cells
ACAA1	0.000370046	0.330857	0.106	0.047	1	Developing Ciliated Cells
BROX	0.000371302	0.120379	0.259	0.163	1	Developing Ciliated Cells
STAT3	0.000371832	0.137868	0.308	0.2	1	Developing Ciliated Cells
VDAC1	0.000372099	0.143715	0.288	0.186	1	Developing Ciliated Cells
DYRK2	0.000376001	0.146822	0.212	0.124	1	Developing Ciliated Cells
BCAP31	0.000377596	0.122167	0.299	0.198	1	Developing Ciliated Cells
DNAAF1	0.000379266	-0.60777	0.409	0.455	1	Developing Ciliated Cells
CASP3	0.000381127	0.142653	0.134	0.067	1	Developing Ciliated Cells
NOP58	0.000382195	0.0676945	0.185	0.104	1	Developing Ciliated Cells
CCT6A	0.000384719	0.202216	0.349	0.235	1	Developing Ciliated Cells
EFTUD2	0.000385377	0.263758	0.141	0.074	1	Developing Ciliated Cells
PSPC1	0.000386108	0.219173	0.12	0.057	1	Developing Ciliated Cells
BAD	0.0003863	0.26853	0.169	0.097	1	Developing Ciliated Cells
NPM1	0.000386955	0.129711	0.327	0.218	1	Developing Ciliated Cells
ARHGAP12	0.000389399	0.185354	0.141	0.072	1	Developing Ciliated Cells
EXOC3	0.0003896	0.146358	0.156	0.082	1	Developing Ciliated Cells
GTF2E2	0.0003933	0.201678	0.149	0.079	1	Developing Ciliated Cells
RACK1	0.000393619	0.165107	0.405	0.282	1	Developing Ciliated Cells
ZFP36L1	0.00039383	0.297547	0.348	0.243	1	Developing Ciliated Cells
NOL7	0.000395077	0.0443313	0.273	0.173	1	Developing Ciliated Cells
NUP50	0.00039728	0.134959	0.266	0.168	1	Developing Ciliated Cells
MAPK6	0.000397554	0.180017	0.146	0.077	1	Developing Ciliated Cells
DNAJB14	0.000399838	0.298637	0.144	0.077	1	Developing Ciliated Cells
RIPK4	0.000401274	0.197405	0.14	0.072	1	Developing Ciliated Cells
DPP7	0.000407159	0.112688	0.133	0.064	1	Developing Ciliated Cells
EIF5A	0.000407291	0.122217	0.259	0.161	1	Developing Ciliated Cells
SRSF4	0.00041254	0.175978	0.192	0.111	1	Developing Ciliated Cells
ANKRD12	0.000413268	0.183788	0.298	0.198	1	Developing Ciliated Cells
DNAJB4	0.000420019	0.320097	0.302	0.208	1	Developing Ciliated Cells
ILF2	0.000420272	0.129204	0.195	0.111	1	Developing Ciliated Cells
ITSN2	0.00042037	0.133458	0.162	0.087	1	Developing Ciliated Cells
STT3A	0.000421883	0.150199	0.13	0.064	1	Developing Ciliated Cells
PCBP1	0.000422675	0.16047	0.309	0.2	1	Developing Ciliated Cells
KRT18	0.000422798	0.179996	0.501	0.366	1	Developing Ciliated Cells
MBOAT2	0.000423916	0.271093	0.151	0.082	1	Developing Ciliated Cells
DLEC1	0.000426435	-0.530981	0.256	0.322	1	Developing Ciliated Cells
MTDH	0.000431041	0.173234	0.28	0.181	1	Developing Ciliated Cells
RPS18	0.000436169	0.268636	0.583	0.453	1	Developing Ciliated Cells
CHMP2A	0.000437287	0.159414	0.313	0.208	1	Developing Ciliated Cells
CFAP52	0.000444194	-0.47202	0.248	0.314	1	Developing Ciliated Cells
EEF2	0.000445666	0.092918	0.444	0.312	1	Developing Ciliated Cells
HAT1	0.000446306	0.165532	0.164	0.089	1	Developing Ciliated Cells
GOSR1	0.000448447	0.0959349	0.169	0.092	1	Developing Ciliated Cells
PDIA6	0.000451161	0.176488	0.351	0.24	1	Developing Ciliated Cells
C6orf132	0.000451378	0.211043	0.219	0.134	1	Developing Ciliated Cells
GTF3A	0.000451392	0.236006	0.214	0.131	1	Developing Ciliated Cells
LAP3	0.000453973	0.228624	0.436	0.312	1	Developing Ciliated Cells
OXR1	0.000454191	0.168911	0.26	0.166	1	Developing Ciliated Cells
DCTN2	0.0004619	0.191025	0.128	0.064	1	Developing Ciliated Cells
CEBPG	0.00046275	0.260498	0.129	0.064	1	Developing Ciliated Cells
TOMM20	0.000472568	0.1836	0.277	0.178	1	Developing Ciliated Cells
HELZ	0.000474058	0.190045	0.162	0.089	1	Developing Ciliated Cells
ZNF273	0.000478615	-0.559388	0.125	0.186	1	Developing Ciliated Cells
CFAP45	0.000479979	-0.334722	0.475	0.535	1	Developing Ciliated Cells
EIF6	0.000490227	0.16252	0.15	0.079	1	Developing Ciliated Cells
DDX5	0.000490985	-0.376221	0.713	0.693	1	Developing Ciliated Cells
CDC42EP4	0.000495549	0.210097	0.114	0.054	1	Developing Ciliated Cells
APOO	0.000499607	0.0149687	0.257	0.156	1	Developing Ciliated Cells
CBFB	0.000500152	0.169994	0.142	0.074	1	Developing Ciliated Cells
MAP4K3	0.00050117	0.281586	0.133	0.069	1	Developing Ciliated Cells
CDV3	0.000502437	0.200554	0.181	0.104	1	Developing Ciliated Cells
SORL1	0.000504733	0.29097	0.128	0.064	1	Developing Ciliated Cells
NUP58	0.000509744	0.255863	0.1	0.045	1	Developing Ciliated Cells
ADD3	0.00051044	0.105468	0.266	0.168	1	Developing Ciliated Cells
PSMG2	0.000511439	0.204249	0.139	0.072	1	Developing Ciliated Cells
BCAS2	0.000512788	0.192282	0.129	0.064	1	Developing Ciliated Cells
CLIC1	0.000513949	0.162627	0.426	0.302	1	Developing Ciliated Cells
SYPL1	0.000517318	0.149374	0.235	0.144	1	Developing Ciliated Cells
GK5	0.000518114	0.174401	0.211	0.126	1	Developing Ciliated Cells
COPS4	0.000518646	0.179078	0.102	0.045	1	Developing Ciliated Cells
SEC23IP	0.00052297	0.223069	0.134	0.069	1	Developing Ciliated Cells
BLVRA	0.000525357	0.163348	0.106	0.047	1	Developing Ciliated Cells
CPT1A	0.000530599	0.261157	0.107	0.05	1	Developing Ciliated Cells
SSBP1	0.000533026	-0.0948163	0.262	0.161	1	Developing Ciliated Cells
METTL9	0.000535844	0.167348	0.23	0.141	1	Developing Ciliated Cells
GRPEL1	0.000535849	0.29283	0.13	0.067	1	Developing Ciliated Cells
CAPS2	0.000541987	-0.539827	0.191	0.255	1	Developing Ciliated Cells
GPX3	0.000544164	-0.0128184	0.141	0.072	1	Developing Ciliated Cells
CCDC117	0.000545639	0.184946	0.119	0.057	1	Developing Ciliated Cells
NDUFA9	0.000550574	0.128981	0.136	0.069	1	Developing Ciliated Cells
REEP5	0.000552207	0.217586	0.329	0.225	1	Developing Ciliated Cells
SMAD3	0.000552728	0.187272	0.138	0.072	1	Developing Ciliated Cells
POMP	0.00055832	0.13786	0.349	0.235	1	Developing Ciliated Cells
GALNT12	0.000562398	0.13671	0.108	0.05	1	Developing Ciliated Cells
ARPC5	0.000563177	0.147954	0.129	0.064	1	Developing Ciliated Cells
P4HB	0.000567399	0.117204	0.27	0.176	1	Developing Ciliated Cells
RPL24	0.000573291	0.145163	0.366	0.25	1	Developing Ciliated Cells
IKZF2	0.000573877	0.140255	0.274	0.178	1	Developing Ciliated Cells
CRNKL1	0.000574788	0.150687	0.105	0.047	1	Developing Ciliated Cells
CNNM2	0.000576957	0.240775	0.107	0.05	1	Developing Ciliated Cells
DRAP1	0.000583174	0.206169	0.121	0.059	1	Developing Ciliated Cells
TPM3	0.000584271	0.210018	0.457	0.332	1	Developing Ciliated Cells
OARD1	0.000589728	0.172557	0.104	0.047	1	Developing Ciliated Cells
CNIH4	0.00059154	0.232225	0.164	0.092	1	Developing Ciliated Cells
MRPS31	0.000592599	-0.449455	0.394	0.436	1	Developing Ciliated Cells
CREBZF	0.000593494	0.17373	0.165	0.092	1	Developing Ciliated Cells
SEC11C	0.000597495	0.276325	0.178	0.104	1	Developing Ciliated Cells
CDC37L1	0.000597614	0.207893	0.107	0.05	1	Developing Ciliated Cells
CACUL1	0.000603758	0.206576	0.171	0.097	1	Developing Ciliated Cells
EEF1D	0.000606685	0.179047	0.22	0.134	1	Developing Ciliated Cells
G3BP1	0.000609986	0.154595	0.278	0.183	1	Developing Ciliated Cells
MAP4	0.000610343	0.222404	0.172	0.097	1	Developing Ciliated Cells
RNF7	0.000616083	0.234465	0.193	0.116	1	Developing Ciliated Cells
STRAP	0.000616153	0.206971	0.169	0.097	1	Developing Ciliated Cells
RNF114	0.000624105	0.167757	0.151	0.082	1	Developing Ciliated Cells
PIAS3	0.000625357	0.140866	0.162	0.089	1	Developing Ciliated Cells
PTPN3	0.000632363	0.200191	0.16	0.089	1	Developing Ciliated Cells
NRDC	0.000635934	0.165772	0.269	0.171	1	Developing Ciliated Cells
ACADVL	0.000636765	0.146382	0.331	0.228	1	Developing Ciliated Cells
RBBP8	0.000637611	0.191812	0.109	0.052	1	Developing Ciliated Cells
BCAP29	0.000638835	0.211774	0.146	0.079	1	Developing Ciliated Cells
WDR47	0.000642578	0.0997799	0.17	0.097	1	Developing Ciliated Cells
ST14	0.000650144	0.0938328	0.181	0.104	1	Developing Ciliated Cells
EIF3H	0.000652971	0.0859879	0.161	0.089	1	Developing Ciliated Cells
GSS	0.000654463	0.136109	0.112	0.052	1	Developing Ciliated Cells
SNRNP200	0.000656692	0.227977	0.228	0.144	1	Developing Ciliated Cells
SAP30BP	0.0006575	0.243254	0.113	0.054	1	Developing Ciliated Cells
SLC26A2	0.000661884	0.177925	0.155	0.087	1	Developing Ciliated Cells
UBE2D2	0.000663304	0.217489	0.169	0.097	1	Developing Ciliated Cells
DIMT1	0.000665695	0.204001	0.184	0.106	1	Developing Ciliated Cells
HLA-DPA1	0.000665843	0.10532	0.135	0.069	1	Developing Ciliated Cells
GLTP	0.000666019	0.184261	0.128	0.064	1	Developing Ciliated Cells
ARL1	0.000668151	0.0978514	0.222	0.134	1	Developing Ciliated Cells
APC	0.000670248	0.185907	0.133	0.069	1	Developing Ciliated Cells
C1GALT1	0.000670852	0.109809	0.149	0.079	1	Developing Ciliated Cells
TAB3	0.000671838	0.169166	0.118	0.057	1	Developing Ciliated Cells
OCLN	0.00067267	0.142288	0.107	0.05	1	Developing Ciliated Cells
KARS	0.000672799	0.185054	0.205	0.126	1	Developing Ciliated Cells
GPD1L	0.000672989	0.218725	0.113	0.054	1	Developing Ciliated Cells
USP25	0.000678297	0.15286	0.141	0.074	1	Developing Ciliated Cells
NPLOC4	0.000679654	0.209669	0.122	0.062	1	Developing Ciliated Cells
OSBPL11	0.000686372	0.139533	0.104	0.047	1	Developing Ciliated Cells
C6orf106	0.000688036	0.198996	0.236	0.151	1	Developing Ciliated Cells
MTIF3	0.00068962	0.0935277	0.228	0.141	1	Developing Ciliated Cells
NUMA1	0.000689715	0.13237	0.183	0.106	1	Developing Ciliated Cells
DDX42	0.000693972	0.178263	0.275	0.178	1	Developing Ciliated Cells
CHKA	0.00069809	0.138824	0.164	0.092	1	Developing Ciliated Cells
VNN3	0.000701283	0.23667	0.234	0.151	1	Developing Ciliated Cells
GUK1	0.000703106	0.151764	0.396	0.277	1	Developing Ciliated Cells
PDLIM5	0.000704657	0.158685	0.23	0.144	1	Developing Ciliated Cells
PLEKHA3	0.000707261	0.22045	0.138	0.074	1	Developing Ciliated Cells
KDM5C	0.000711912	0.213064	0.12	0.059	1	Developing Ciliated Cells
XRN1	0.000713507	0.0805821	0.215	0.131	1	Developing Ciliated Cells
PPP4R3A	0.000714536	0.201931	0.211	0.129	1	Developing Ciliated Cells
PITPNB	0.00071494	0.187284	0.144	0.077	1	Developing Ciliated Cells
BAIAP2L1	0.000715268	-0.56531	0.317	0.366	1	Developing Ciliated Cells
BZW2	0.000715639	0.0862804	0.108	0.05	1	Developing Ciliated Cells
THUMPD3	0.000730929	0.15869	0.13	0.067	1	Developing Ciliated Cells
CCDC33	0.000732682	-0.544582	0.227	0.287	1	Developing Ciliated Cells
CUL4B	0.000733467	0.131473	0.126	0.064	1	Developing Ciliated Cells
NAPG	0.000736265	0.287639	0.112	0.054	1	Developing Ciliated Cells
AMD1	0.000738011	0.15042	0.173	0.099	1	Developing Ciliated Cells
AC006064.4	0.00073893	0.168133	0.183	0.106	1	Developing Ciliated Cells
ANXA5	0.000739283	0.173704	0.358	0.25	1	Developing Ciliated Cells
RHOBTB3	0.000740056	0.168541	0.109	0.052	1	Developing Ciliated Cells
NAE1	0.000743545	0.19132	0.136	0.072	1	Developing Ciliated Cells
CCDC17	0.000752571	-0.54564	0.396	0.441	1	Developing Ciliated Cells
MYDGF	0.000758102	0.185009	0.102	0.047	1	Developing Ciliated Cells
ODF2L	0.000760256	-0.43779	0.482	0.517	1	Developing Ciliated Cells
ATP6V0E1	0.00076397	0.0470066	0.377	0.255	1	Developing Ciliated Cells
CCDC181	0.000767728	-0.446252	0.213	0.277	1	Developing Ciliated Cells
LSM7	0.000775794	0.236815	0.16	0.092	1	Developing Ciliated Cells
SDHB	0.000777385	0.140557	0.214	0.131	1	Developing Ciliated Cells
GUF1	0.000783697	0.210288	0.111	0.054	1	Developing Ciliated Cells
MPLKIP	0.00078636	0.102966	0.148	0.079	1	Developing Ciliated Cells
HK1	0.000786599	0.197769	0.207	0.129	1	Developing Ciliated Cells
SNRPC	0.000787411	0.213637	0.184	0.109	1	Developing Ciliated Cells
RPS20	0.000791895	0.208472	0.571	0.436	1	Developing Ciliated Cells
TCEAL4	0.000798084	0.129781	0.177	0.101	1	Developing Ciliated Cells
WDR61	0.000801145	0.204029	0.106	0.05	1	Developing Ciliated Cells
SULT1A1	0.000801315	-0.574656	0.09	0.141	1	Developing Ciliated Cells
FOSL2	0.000801643	0.21908	0.14	0.074	1	Developing Ciliated Cells
POLD3	0.000803869	0.149739	0.187	0.109	1	Developing Ciliated Cells
NMI	0.000811155	0.182106	0.145	0.079	1	Developing Ciliated Cells
NOLC1	0.000814709	0.210906	0.177	0.104	1	Developing Ciliated Cells
SEPHS2	0.00082042	0.216237	0.184	0.109	1	Developing Ciliated Cells
TNIP1	0.000822461	0.128628	0.122	0.062	1	Developing Ciliated Cells
GCN1	0.000825306	0.224186	0.102	0.047	1	Developing Ciliated Cells
ANAPC11	0.000827699	0.168784	0.253	0.163	1	Developing Ciliated Cells
RNF20	0.000833096	0.301677	0.175	0.104	1	Developing Ciliated Cells
CASP10	0.000837115	0.210676	0.108	0.052	1	Developing Ciliated Cells
BTBD3	0.00083869	-0.533619	0.207	0.267	1	Developing Ciliated Cells
IFNGR1	0.00084163	0.15071	0.162	0.092	1	Developing Ciliated Cells
SMIM19	0.000844081	0.135991	0.241	0.156	1	Developing Ciliated Cells
PRELID1	0.000847232	0.165046	0.128	0.067	1	Developing Ciliated Cells
PPIE	0.000848576	0.180477	0.143	0.077	1	Developing Ciliated Cells
UBE2H	0.000850621	-0.491107	0.459	0.473	1	Developing Ciliated Cells
TMED4	0.000855855	0.159548	0.285	0.188	1	Developing Ciliated Cells
SRP54	0.000857089	0.169457	0.185	0.109	1	Developing Ciliated Cells
C18orf25	0.000860792	0.140582	0.141	0.077	1	Developing Ciliated Cells
WARS	0.000877571	0.33837	0.25	0.166	1	Developing Ciliated Cells
RPL14	0.000879285	0.0214836	0.355	0.243	1	Developing Ciliated Cells
BCL10	0.000885556	0.170184	0.128	0.067	1	Developing Ciliated Cells
LGALS3BP	0.000887118	0.139279	0.175	0.101	1	Developing Ciliated Cells
ETFA	0.000891437	0.142068	0.129	0.067	1	Developing Ciliated Cells
DNAH3	0.000892765	-0.505288	0.356	0.408	1	Developing Ciliated Cells
NEK7	0.000894935	0.0625091	0.191	0.114	1	Developing Ciliated Cells
GOLT1B	0.000904054	0.192297	0.109	0.052	1	Developing Ciliated Cells
MTMR3	0.000907246	0.158427	0.121	0.062	1	Developing Ciliated Cells
RPL30	0.000907389	0.0978658	0.525	0.381	1	Developing Ciliated Cells
SINHCAF	0.00090907	0.0397939	0.247	0.158	1	Developing Ciliated Cells
CD82	0.000917098	0.251502	0.337	0.24	1	Developing Ciliated Cells
FGD4	0.000923826	0.174125	0.116	0.057	1	Developing Ciliated Cells
KLHL24	0.000925248	0.098151	0.165	0.092	1	Developing Ciliated Cells
RAB5IF	0.000925584	0.243899	0.153	0.087	1	Developing Ciliated Cells
EIF1B	0.000926407	0.152667	0.157	0.089	1	Developing Ciliated Cells
CCDC114	0.00093054	-0.541678	0.181	0.24	1	Developing Ciliated Cells
IFNAR1	0.000934599	0.0417035	0.244	0.153	1	Developing Ciliated Cells
PSMA6	0.000935078	0.185955	0.172	0.099	1	Developing Ciliated Cells
PKN2	0.000941687	0.142694	0.223	0.139	1	Developing Ciliated Cells
RSL1D1	0.00094394	0.148834	0.241	0.153	1	Developing Ciliated Cells
IMPAD1	0.000944475	0.204749	0.17	0.099	1	Developing Ciliated Cells
UFD1	0.000944975	0.20846	0.166	0.097	1	Developing Ciliated Cells
CLIC6	0.000946868	0.161932	0.372	0.262	1	Developing Ciliated Cells
MRNIP	0.000951065	0.0284615	0.249	0.161	1	Developing Ciliated Cells
GPT2	0.000954296	0.21634	0.103	0.05	1	Developing Ciliated Cells
SSR3	0.000958547	0.247319	0.178	0.106	1	Developing Ciliated Cells
CTTN	0.000963496	0.0848517	0.288	0.191	1	Developing Ciliated Cells
EGR1	0.000966972	0.556334	0.151	0.087	1	Developing Ciliated Cells
PPARGC1A	0.000968849	0.151217	0.102	0.047	1	Developing Ciliated Cells
MDM2	0.000972606	0.100846	0.515	0.379	1	Developing Ciliated Cells
CD151	0.000973034	0.306053	0.102	0.05	1	Developing Ciliated Cells
CPNE1	0.000974368	0.215197	0.101	0.047	1	Developing Ciliated Cells
OGDH	0.000974435	0.217854	0.11	0.054	1	Developing Ciliated Cells
MFN1	0.000982504	0.138955	0.129	0.067	1	Developing Ciliated Cells
TOR1AIP2	0.000988406	0.133132	0.194	0.116	1	Developing Ciliated Cells
COPG1	0.000989294	0.171725	0.181	0.106	1	Developing Ciliated Cells
SLC30A9	0.000992241	0.125862	0.229	0.144	1	Developing Ciliated Cells
GIPC1	0.000992579	0.0841567	0.159	0.089	1	Developing Ciliated Cells
ACOX1	0.000994222	0.240741	0.127	0.067	1	Developing Ciliated Cells
SIKE1	0.000999419	0.240787	0.103	0.05	1	Developing Ciliated Cells
BOD1L1	0.00100019	0.13048	0.235	0.149	1	Developing Ciliated Cells
YWHAB	0.00101072	0.166887	0.48	0.359	1	Developing Ciliated Cells
DYNLT3	0.00101169	0.16923	0.169	0.099	1	Developing Ciliated Cells
PPP2R5C	0.00101399	0.247902	0.275	0.186	1	Developing Ciliated Cells
MTIF2	0.00101444	0.219666	0.137	0.074	1	Developing Ciliated Cells
SCRN1	0.00101462	0.180647	0.181	0.109	1	Developing Ciliated Cells
TIPRL	0.00102444	0.268611	0.122	0.064	1	Developing Ciliated Cells
FOXO3	0.00102643	0.0907574	0.173	0.101	1	Developing Ciliated Cells
USP9X	0.0010292	0.2372	0.257	0.171	1	Developing Ciliated Cells
PCGF5	0.00102976	0.188883	0.124	0.064	1	Developing Ciliated Cells
COL4A3BP	0.00103114	0.158672	0.221	0.139	1	Developing Ciliated Cells
G3BP2	0.00103233	0.15504	0.338	0.235	1	Developing Ciliated Cells
SYF2	0.00103302	0.0767655	0.242	0.153	1	Developing Ciliated Cells
ULK2	0.00104072	0.223189	0.101	0.047	1	Developing Ciliated Cells
XBP1	0.00104162	0.213132	0.316	0.22	1	Developing Ciliated Cells
ZMPSTE24	0.0010481	0.120961	0.304	0.203	1	Developing Ciliated Cells
ISCU	0.00104903	0.027563	0.273	0.181	1	Developing Ciliated Cells
BTG3	0.00105199	0.232293	0.12	0.062	1	Developing Ciliated Cells
ZNF791	0.00105477	0.273139	0.112	0.057	1	Developing Ciliated Cells
DHRS7	0.00105622	0.181575	0.15	0.084	1	Developing Ciliated Cells
DUSP10	0.00105785	0.236011	0.123	0.064	1	Developing Ciliated Cells
MRPS18B	0.00105856	0.0625946	0.188	0.111	1	Developing Ciliated Cells
NAV2	0.00106217	0.165115	0.148	0.082	1	Developing Ciliated Cells
SHOC2	0.00106267	0.216388	0.248	0.163	1	Developing Ciliated Cells
RARS	0.00106525	0.174557	0.204	0.126	1	Developing Ciliated Cells
NDUFS4	0.00107507	0.0835422	0.193	0.116	1	Developing Ciliated Cells
METAP1	0.00107526	0.206274	0.11	0.054	1	Developing Ciliated Cells
PSMD10	0.00107984	0.165206	0.18	0.106	1	Developing Ciliated Cells
ETF1	0.00109301	0.104796	0.237	0.153	1	Developing Ciliated Cells
IFIT3	0.00109858	0.293702	0.109	0.054	1	Developing Ciliated Cells
FARP1	0.00110529	0.0811978	0.202	0.124	1	Developing Ciliated Cells
B4GALT4	0.00110565	0.28418	0.143	0.082	1	Developing Ciliated Cells
TRMT9B	0.00110809	-0.532552	0.151	0.208	1	Developing Ciliated Cells
TBC1D5	0.0011123	0.148891	0.104	0.05	1	Developing Ciliated Cells
ACOT13	0.00111392	0.218728	0.172	0.104	1	Developing Ciliated Cells
VPS35	0.00112883	0.211879	0.416	0.307	1	Developing Ciliated Cells
MRPL14	0.00113597	0.0410842	0.214	0.131	1	Developing Ciliated Cells
FAT1	0.00115445	0.122788	0.129	0.067	1	Developing Ciliated Cells
CDC42BPA	0.00115551	0.0823741	0.222	0.139	1	Developing Ciliated Cells
CHMP3	0.00115678	0.041435	0.188	0.111	1	Developing Ciliated Cells
BPIFB1	0.0011654	0.290996	0.1	0.047	1	Developing Ciliated Cells
RTN4	0.00116812	0.205485	0.454	0.337	1	Developing Ciliated Cells
YAP1	0.00117436	0.17285	0.175	0.104	1	Developing Ciliated Cells
MAML2	0.0011849	0.177323	0.136	0.074	1	Developing Ciliated Cells
SH3BGRL2	0.00119083	0.2156	0.145	0.082	1	Developing Ciliated Cells
PPP2R2A	0.00119191	0.0920834	0.24	0.156	1	Developing Ciliated Cells
LASP1	0.00119906	0.217162	0.186	0.114	1	Developing Ciliated Cells
CCPG1	0.00119968	0.135995	0.435	0.314	1	Developing Ciliated Cells
NSD1	0.00120524	0.262883	0.144	0.082	1	Developing Ciliated Cells
GSPT1	0.00120536	0.0737251	0.245	0.156	1	Developing Ciliated Cells
KIF5B	0.00121696	0.206491	0.552	0.428	1	Developing Ciliated Cells
OPA1	0.00121787	0.134194	0.177	0.104	1	Developing Ciliated Cells
CTSD	0.00122693	0.21381	0.42	0.304	1	Developing Ciliated Cells
SERINC3	0.00122727	0.152275	0.275	0.186	1	Developing Ciliated Cells
PA2G4	0.00123269	-0.0253845	0.207	0.124	1	Developing Ciliated Cells
PYCR2	0.00123796	0.183317	0.17	0.101	1	Developing Ciliated Cells
RAB22A	0.00123999	0.248896	0.145	0.082	1	Developing Ciliated Cells
SH3BGRL3	0.00126525	0.267542	0.141	0.079	1	Developing Ciliated Cells
JUND	0.00126645	0.204055	0.244	0.161	1	Developing Ciliated Cells
RALB	0.00127136	0.101236	0.288	0.193	1	Developing Ciliated Cells
EMC10	0.00127412	0.131201	0.178	0.106	1	Developing Ciliated Cells
CAPZB	0.00127798	0.11603	0.246	0.161	1	Developing Ciliated Cells
OSBPL9	0.00128058	0.122862	0.11	0.054	1	Developing Ciliated Cells
UAP1	0.00128364	0.0085332	0.17	0.097	1	Developing Ciliated Cells
EIF3I	0.00128898	0.113667	0.208	0.129	1	Developing Ciliated Cells
COBLL1	0.0012987	0.184399	0.132	0.072	1	Developing Ciliated Cells
FBXO7	0.00130883	0.203489	0.135	0.074	1	Developing Ciliated Cells
NME1	0.00131908	0.101394	0.103	0.05	1	Developing Ciliated Cells
TIMM23	0.00132848	0.124002	0.127	0.067	1	Developing Ciliated Cells
UEVLD	0.00134211	0.0886546	0.11	0.054	1	Developing Ciliated Cells
LIPH	0.00134945	0.213474	0.21	0.134	1	Developing Ciliated Cells
ARFGEF1	0.00135478	0.186755	0.257	0.171	1	Developing Ciliated Cells
ATP5ME	0.00136224	0.167204	0.57	0.436	1	Developing Ciliated Cells
DYNLRB2	0.00136232	-0.411874	0.369	0.426	1	Developing Ciliated Cells
RPL35A	0.00136959	0.184702	0.577	0.448	1	Developing Ciliated Cells
LUZP1	0.00137306	0.213177	0.109	0.054	1	Developing Ciliated Cells
TTC9	0.00137417	0.188638	0.29	0.198	1	Developing Ciliated Cells
RDH10	0.00137465	0.209334	0.159	0.092	1	Developing Ciliated Cells
CTDSPL2	0.00137907	0.167301	0.131	0.072	1	Developing Ciliated Cells
KTN1	0.00138024	-0.294492	0.644	0.646	1	Developing Ciliated Cells
IFT46	0.00139609	0.162903	0.328	0.23	1	Developing Ciliated Cells
EIF3K	0.00140198	0.125515	0.192	0.116	1	Developing Ciliated Cells
SLC25A4	0.00141286	0.137659	0.264	0.176	1	Developing Ciliated Cells
USP54	0.00141784	0.112646	0.124	0.064	1	Developing Ciliated Cells
LAMP1	0.00142065	0.167521	0.215	0.136	1	Developing Ciliated Cells
UBA6	0.00143327	0.102177	0.175	0.104	1	Developing Ciliated Cells
SRRM1	0.00143389	0.0712692	0.283	0.186	1	Developing Ciliated Cells
GFM1	0.00143765	0.0805648	0.116	0.059	1	Developing Ciliated Cells
ASL	0.00144473	0.108796	0.134	0.072	1	Developing Ciliated Cells
ANP32B	0.00144798	0.173245	0.156	0.089	1	Developing Ciliated Cells
H2AFJ	0.00145382	0.10693	0.336	0.23	1	Developing Ciliated Cells
SNRNP27	0.00145701	0.0911811	0.13	0.069	1	Developing Ciliated Cells
ROMO1	0.00146578	0.0727755	0.463	0.334	1	Developing Ciliated Cells
POLR2B	0.00146678	0.176716	0.219	0.141	1	Developing Ciliated Cells
C1orf43	0.00148034	0.0926429	0.333	0.233	1	Developing Ciliated Cells
PLRG1	0.00149676	0.100334	0.14	0.077	1	Developing Ciliated Cells
SLPI	0.00150131	0.131325	0.836	0.728	1	Developing Ciliated Cells
HIPK2	0.00150585	0.175993	0.203	0.126	1	Developing Ciliated Cells
MIER1	0.00150755	0.0226999	0.18	0.106	1	Developing Ciliated Cells
CSNK1G3	0.00151059	0.201736	0.118	0.062	1	Developing Ciliated Cells
C2orf73	0.00151301	-0.451088	0.112	0.166	1	Developing Ciliated Cells
NDUFA4	0.0015149	0.201705	0.68	0.547	1	Developing Ciliated Cells
ZNF706	0.00152012	0.059442	0.252	0.166	1	Developing Ciliated Cells
SGPL1	0.00153194	0.178727	0.162	0.097	1	Developing Ciliated Cells
CLUAP1	0.00153914	0.0645871	0.306	0.208	1	Developing Ciliated Cells
PICALM	0.00155587	0.0697879	0.192	0.116	1	Developing Ciliated Cells
HPS5	0.00155744	0.196938	0.104	0.052	1	Developing Ciliated Cells
EHF	0.00155746	0.165202	0.464	0.344	1	Developing Ciliated Cells
PTRHD1	0.00155849	0.252832	0.147	0.084	1	Developing Ciliated Cells
JPT2	0.00155897	-0.436241	0.365	0.408	1	Developing Ciliated Cells
MXI1	0.00156575	0.125488	0.131	0.072	1	Developing Ciliated Cells
LAMTOR3	0.00157323	0.161757	0.106	0.052	1	Developing Ciliated Cells
TRIOBP	0.00157349	0.161159	0.128	0.069	1	Developing Ciliated Cells
DR1	0.00157442	-0.0256683	0.133	0.072	1	Developing Ciliated Cells
PRRC1	0.00157903	0.154663	0.119	0.062	1	Developing Ciliated Cells
SPAG16	0.00158069	0.14068	0.532	0.406	1	Developing Ciliated Cells
RPL34	0.00158325	0.163817	0.774	0.616	1	Developing Ciliated Cells
FAM136A	0.00158843	0.00179381	0.122	0.064	1	Developing Ciliated Cells
TSPAN15	0.00159798	0.134153	0.102	0.05	1	Developing Ciliated Cells
CHP1	0.001602	0.151866	0.212	0.139	1	Developing Ciliated Cells
SCAF11	0.0016069	0.142674	0.486	0.361	1	Developing Ciliated Cells
ECPAS	0.00161217	0.163549	0.187	0.114	1	Developing Ciliated Cells
ATP1A1	0.00161667	0.127869	0.601	0.463	1	Developing Ciliated Cells
DNASE2	0.00162751	0.236522	0.12	0.064	1	Developing Ciliated Cells
PIM3	0.00162816	0.171387	0.131	0.072	1	Developing Ciliated Cells
NHSL1	0.00164061	0.170489	0.122	0.064	1	Developing Ciliated Cells
IER3	0.00164681	0.27858	0.123	0.067	1	Developing Ciliated Cells
SMAD5	0.00165124	0.180057	0.143	0.082	1	Developing Ciliated Cells
RAB31	0.00166644	0.190026	0.191	0.119	1	Developing Ciliated Cells
MLF2	0.00167012	0.125371	0.146	0.082	1	Developing Ciliated Cells
YPEL2	0.00167528	0.100675	0.129	0.069	1	Developing Ciliated Cells
RHOB	0.00167852	0.178188	0.341	0.24	1	Developing Ciliated Cells
KPNA4	0.0016873	0.169372	0.19	0.116	1	Developing Ciliated Cells
NELL2	0.00168815	-0.52687	0.123	0.173	1	Developing Ciliated Cells
C22orf39	0.00169557	0.158639	0.153	0.089	1	Developing Ciliated Cells
C11orf54	0.00170507	0.0405246	0.124	0.067	1	Developing Ciliated Cells
CIRBP	0.00170534	0.0488535	0.391	0.282	1	Developing Ciliated Cells
PIGT	0.00170534	0.197596	0.149	0.087	1	Developing Ciliated Cells
DYNC1I2	0.00170667	0.267848	0.178	0.111	1	Developing Ciliated Cells
KDM2A	0.00171064	0.105065	0.221	0.141	1	Developing Ciliated Cells
DPP8	0.00171439	0.11014	0.118	0.062	1	Developing Ciliated Cells
FAM204A	0.0017165	0.202451	0.149	0.087	1	Developing Ciliated Cells
PDHB	0.00172266	0.145403	0.144	0.082	1	Developing Ciliated Cells
PPM1A	0.00172697	0.106672	0.134	0.074	1	Developing Ciliated Cells
NCBP2	0.00172871	0.272212	0.125	0.069	1	Developing Ciliated Cells
RBM26	0.0017333	0.18317	0.162	0.097	1	Developing Ciliated Cells
PFKL	0.001741	0.0894608	0.108	0.054	1	Developing Ciliated Cells
THOC7	0.0017567	0.178	0.181	0.111	1	Developing Ciliated Cells
ANKRD45	0.00176027	0.0625783	0.249	0.161	1	Developing Ciliated Cells
CREBRF	0.00176812	0.146707	0.147	0.084	1	Developing Ciliated Cells
PRPF40A	0.00176817	0.129775	0.354	0.248	1	Developing Ciliated Cells
SAT2	0.00177571	0.267784	0.122	0.067	1	Developing Ciliated Cells
MOB1A	0.00177589	0.183502	0.363	0.26	1	Developing Ciliated Cells
ARL8B	0.00177619	0.0932576	0.151	0.087	1	Developing Ciliated Cells
HLA-G	0.00178321	0.194714	0.136	0.077	1	Developing Ciliated Cells
PRSS23	0.00178491	0.161119	0.437	0.322	1	Developing Ciliated Cells
AP3B1	0.00178746	0.151453	0.163	0.097	1	Developing Ciliated Cells
C5orf49	0.00179005	-0.390027	0.436	0.468	1	Developing Ciliated Cells
SLU7	0.00179169	0.101247	0.226	0.149	1	Developing Ciliated Cells
NDUFAB1	0.0017967	0.131941	0.359	0.252	1	Developing Ciliated Cells
SEC61G	0.0017993	0.140686	0.137	0.077	1	Developing Ciliated Cells
NADK	0.00180422	0.108915	0.104	0.052	1	Developing Ciliated Cells
SLMAP	0.00181381	0.230016	0.212	0.139	1	Developing Ciliated Cells
DNAJA2	0.0018183	0.0510517	0.273	0.183	1	Developing Ciliated Cells
LSM14A	0.0018186	0.105552	0.188	0.116	1	Developing Ciliated Cells
KLF10	0.00182547	0.123486	0.139	0.079	1	Developing Ciliated Cells
H1FX	0.00182738	0.0640585	0.252	0.163	1	Developing Ciliated Cells
DPCD	0.00182958	0.129995	0.29	0.198	1	Developing Ciliated Cells
TRPM7	0.00182977	0.20434	0.149	0.087	1	Developing Ciliated Cells
CRK	0.00184473	0.116953	0.105	0.052	1	Developing Ciliated Cells
PUM3	0.00185408	0.247931	0.123	0.067	1	Developing Ciliated Cells
RPS11	0.0018615	0.179292	0.66	0.507	1	Developing Ciliated Cells
KIF13B	0.00186949	0.14231	0.193	0.119	1	Developing Ciliated Cells
SEC23B	0.00187852	0.035079	0.141	0.079	1	Developing Ciliated Cells
NAXE	0.00188805	0.0740227	0.135	0.074	1	Developing Ciliated Cells
AKR1B10	0.00189754	-0.595445	0.139	0.188	1	Developing Ciliated Cells
CPPED1	0.001919	0.104605	0.146	0.082	1	Developing Ciliated Cells
PJA2	0.00192232	0.0187176	0.218	0.136	1	Developing Ciliated Cells
OS9	0.00192265	0.151087	0.223	0.144	1	Developing Ciliated Cells
PDHA1	0.00192883	0.127546	0.125	0.067	1	Developing Ciliated Cells
PPP1CA	0.00194047	0.0808647	0.168	0.099	1	Developing Ciliated Cells
ESD	0.00195238	0.173838	0.107	0.054	1	Developing Ciliated Cells
BPHL	0.00195631	0.0777517	0.101	0.05	1	Developing Ciliated Cells
NDUFA11	0.00195929	0.124853	0.197	0.124	1	Developing Ciliated Cells
PPP1R10	0.00197134	-0.437409	0.097	0.146	1	Developing Ciliated Cells
BAZ1A	0.00198575	0.0950127	0.242	0.158	1	Developing Ciliated Cells
SMIM15	0.00199119	0.106008	0.124	0.067	1	Developing Ciliated Cells
TRIM14	0.00200015	0.131174	0.107	0.054	1	Developing Ciliated Cells
STAG2	0.00200391	0.163397	0.223	0.146	1	Developing Ciliated Cells
UBE2M	0.00200457	0.170173	0.11	0.057	1	Developing Ciliated Cells
TBC1D9	0.00201335	0.135148	0.104	0.052	1	Developing Ciliated Cells
NOP10	0.00201863	0.0970331	0.265	0.176	1	Developing Ciliated Cells
ZC3HAV1	0.00202123	0.206232	0.13	0.072	1	Developing Ciliated Cells
TMEM9B	0.00202608	0.248047	0.147	0.087	1	Developing Ciliated Cells
TUSC2	0.00203051	0.135782	0.175	0.106	1	Developing Ciliated Cells
UBE2J1	0.00204108	0.142687	0.136	0.077	1	Developing Ciliated Cells
CCNT1	0.00204135	0.139276	0.122	0.067	1	Developing Ciliated Cells
AP1B1	0.0020415	0.11979	0.104	0.052	1	Developing Ciliated Cells
TRIP12	0.00206698	0.117894	0.395	0.29	1	Developing Ciliated Cells
PURB	0.00207533	0.150877	0.124	0.067	1	Developing Ciliated Cells
ITFG1	0.00208235	0.139027	0.182	0.114	1	Developing Ciliated Cells
ETFB	0.00208604	0.147352	0.152	0.089	1	Developing Ciliated Cells
SNAP29	0.00208871	0.203984	0.135	0.077	1	Developing Ciliated Cells
VILL	0.00210048	0.0981455	0.104	0.052	1	Developing Ciliated Cells
PFDN2	0.00210139	0.182787	0.141	0.082	1	Developing Ciliated Cells
GTF3C3	0.00210482	0.128005	0.127	0.069	1	Developing Ciliated Cells
PPP3CA	0.00211376	0.0930603	0.182	0.111	1	Developing Ciliated Cells
BCAS3	0.00211444	0.189616	0.123	0.067	1	Developing Ciliated Cells
EIF4G1	0.0021561	0.149648	0.286	0.198	1	Developing Ciliated Cells
GCLM	0.00215679	0.0791015	0.323	0.228	1	Developing Ciliated Cells
ADAM17	0.00215761	0.110223	0.12	0.064	1	Developing Ciliated Cells
KLF5	0.00219476	0.130949	0.395	0.29	1	Developing Ciliated Cells
B4GALT1	0.00220369	0.125147	0.233	0.156	1	Developing Ciliated Cells
RARS2	0.00220556	0.0698364	0.105	0.052	1	Developing Ciliated Cells
RAB21	0.00222287	0.168427	0.113	0.059	1	Developing Ciliated Cells
MPZL1	0.00222309	0.165998	0.167	0.101	1	Developing Ciliated Cells
SUPT4H1	0.00223612	0.112981	0.1	0.05	1	Developing Ciliated Cells
EEF1B2	0.00224225	0.104321	0.177	0.109	1	Developing Ciliated Cells
TOX4	0.00224454	0.19115	0.163	0.099	1	Developing Ciliated Cells
NFATC3	0.00227372	0.198165	0.125	0.069	1	Developing Ciliated Cells
NIPAL3	0.00230628	0.189738	0.128	0.072	1	Developing Ciliated Cells
TCTN1	0.00231438	-0.455459	0.302	0.342	1	Developing Ciliated Cells
ORC3	0.00231733	0.149064	0.123	0.067	1	Developing Ciliated Cells
TMEM173	0.00233679	0.0232444	0.225	0.146	1	Developing Ciliated Cells
MT-ATP6	0.00233811	0.228999	0.975	0.923	1	Developing Ciliated Cells
GLOD4	0.00234944	0.183289	0.181	0.114	1	Developing Ciliated Cells
USP3	0.00235163	0.0825114	0.104	0.052	1	Developing Ciliated Cells
MAP1B	0.00235779	0.21017	0.16	0.097	1	Developing Ciliated Cells
PSMD11	0.00236658	0.19562	0.169	0.104	1	Developing Ciliated Cells
TMEM232	0.00237869	-0.564615	0.213	0.267	1	Developing Ciliated Cells
RTCB	0.00238345	0.130708	0.106	0.054	1	Developing Ciliated Cells
FKBP4	0.00240955	0.194392	0.12	0.067	1	Developing Ciliated Cells
DDB1	0.00241258	-0.0282592	0.218	0.141	1	Developing Ciliated Cells
DYNLL1	0.00241951	-0.238092	0.76	0.745	1	Developing Ciliated Cells
INSIG1	0.00242633	0.189922	0.189	0.119	1	Developing Ciliated Cells
KRAS	0.00242924	0.134622	0.215	0.139	1	Developing Ciliated Cells
BIRC2	0.0024385	0.0865253	0.162	0.097	1	Developing Ciliated Cells
ZDHHC13	0.00244537	-0.00473417	0.202	0.126	1	Developing Ciliated Cells
IST1	0.002451	0.105668	0.204	0.129	1	Developing Ciliated Cells
NDUFS3	0.00245803	0.0848719	0.204	0.129	1	Developing Ciliated Cells
ERICH3	0.00246297	-0.282927	0.574	0.624	1	Developing Ciliated Cells
PSMD1	0.00246636	0.105997	0.223	0.146	1	Developing Ciliated Cells
MAK	0.00248068	0.0730835	0.193	0.121	1	Developing Ciliated Cells
AHNAK2	0.00249077	0.146251	0.315	0.22	1	Developing Ciliated Cells
TUFM	0.00249116	0.0441701	0.354	0.25	1	Developing Ciliated Cells
C7orf57	0.00249614	0.172188	0.233	0.158	1	Developing Ciliated Cells
YY1	0.00252037	0.0922036	0.198	0.124	1	Developing Ciliated Cells
NDFIP1	0.00252045	0.0741476	0.286	0.193	1	Developing Ciliated Cells
RPS15	0.00253643	0.104458	0.396	0.282	1	Developing Ciliated Cells
ZFAND2A	0.00253662	0.269474	0.104	0.054	1	Developing Ciliated Cells
PAFAH1B2	0.00253748	0.0726806	0.19	0.119	1	Developing Ciliated Cells
MUC20-OT1	0.00253769	0.0366239	0.209	0.131	1	Developing Ciliated Cells
LIMA1	0.00255013	0.170609	0.29	0.203	1	Developing Ciliated Cells
NACA	0.0025511	0.0431835	0.359	0.255	1	Developing Ciliated Cells
VIM-AS1	0.0025567	0.0584483	0.109	0.057	1	Developing Ciliated Cells
STX3	0.00256931	0.10302	0.106	0.054	1	Developing Ciliated Cells
DSP	0.00257085	0.196482	0.473	0.364	1	Developing Ciliated Cells
C7orf50	0.00257469	0.148771	0.21	0.136	1	Developing Ciliated Cells
RHPN1	0.00257584	0.218779	0.111	0.059	1	Developing Ciliated Cells
PHTF1	0.00258301	0.209883	0.229	0.153	1	Developing Ciliated Cells
GDI2	0.0025945	-0.0564194	0.362	0.257	1	Developing Ciliated Cells
CCDC186	0.00259551	0.0629065	0.296	0.205	1	Developing Ciliated Cells
CRYBG3	0.00260489	0.249084	0.143	0.084	1	Developing Ciliated Cells
PDZD8	0.00261536	0.102594	0.193	0.124	1	Developing Ciliated Cells
SFMBT1	0.00261575	0.148248	0.101	0.052	1	Developing Ciliated Cells
EPM2AIP1	0.00263138	0.187114	0.105	0.054	1	Developing Ciliated Cells
RMDN1	0.00263314	0.197649	0.121	0.067	1	Developing Ciliated Cells
SEC31A	0.00263517	0.202745	0.248	0.171	1	Developing Ciliated Cells
RPS12	0.00263683	0.174954	0.517	0.396	1	Developing Ciliated Cells
ENPP4	0.0026442	0.141386	0.348	0.252	1	Developing Ciliated Cells
C2CD3	0.00264674	0.180981	0.118	0.064	1	Developing Ciliated Cells
COMMD1	0.00265321	0.123761	0.109	0.057	1	Developing Ciliated Cells
ZC3H6	0.00266343	0.201918	0.187	0.119	1	Developing Ciliated Cells
BTF3	0.00266654	0.0931839	0.375	0.27	1	Developing Ciliated Cells
IER2	0.00267295	0.163615	0.235	0.156	1	Developing Ciliated Cells
CMC2	0.00267338	0.148283	0.111	0.059	1	Developing Ciliated Cells
POLE3	0.00268041	0.0752946	0.11	0.057	1	Developing Ciliated Cells
RPL7A	0.0026816	0.0862351	0.283	0.191	1	Developing Ciliated Cells
C1D	0.00268671	0.169003	0.121	0.067	1	Developing Ciliated Cells
CGGBP1	0.00268687	0.16772	0.154	0.094	1	Developing Ciliated Cells
CLNS1A	0.00269189	0.110294	0.181	0.111	1	Developing Ciliated Cells
CAPZA1	0.00269516	0.0557507	0.318	0.22	1	Developing Ciliated Cells
TMEM141	0.0027044	0.21824	0.12	0.067	1	Developing Ciliated Cells
SLC15A2	0.00272259	0.211906	0.146	0.087	1	Developing Ciliated Cells
TBL1XR1	0.00272964	-0.0113273	0.285	0.196	1	Developing Ciliated Cells
PDK4	0.00273083	0.254505	0.167	0.104	1	Developing Ciliated Cells
COX6A1	0.00275076	0.0873376	0.657	0.51	1	Developing Ciliated Cells
ATRX	0.00276202	0.161636	0.296	0.205	1	Developing Ciliated Cells
ATP5F1C	0.00277192	0.0336864	0.319	0.215	1	Developing Ciliated Cells
SORT1	0.00281555	0.100441	0.269	0.183	1	Developing Ciliated Cells
TIMM13	0.00282878	0.00779912	0.131	0.074	1	Developing Ciliated Cells
EXOC4	0.00284998	0.0592555	0.198	0.124	1	Developing Ciliated Cells
TMEM134	0.0028617	0.0873756	0.131	0.074	1	Developing Ciliated Cells
TRIM33	0.00287119	0.135879	0.164	0.101	1	Developing Ciliated Cells
EIF3G	0.00287383	0.130051	0.173	0.106	1	Developing Ciliated Cells
STOML3	0.00287485	-0.470051	0.234	0.287	1	Developing Ciliated Cells
WASHC4	0.00288469	0.102366	0.143	0.084	1	Developing Ciliated Cells
CCDC25	0.00289568	0.132649	0.151	0.092	1	Developing Ciliated Cells
RNF10	0.0028971	0.0739229	0.21	0.136	1	Developing Ciliated Cells
HSPH1	0.00292153	-0.286048	0.737	0.708	1	Developing Ciliated Cells
TAB2	0.00292844	0.103246	0.151	0.089	1	Developing Ciliated Cells
ZMYM2	0.00292916	0.138661	0.202	0.131	1	Developing Ciliated Cells
PTPRK	0.00293313	0.104541	0.12	0.067	1	Developing Ciliated Cells
CTTNBP2NL	0.00293355	0.105168	0.112	0.059	1	Developing Ciliated Cells
FBXL5	0.00293405	0.0791017	0.229	0.151	1	Developing Ciliated Cells
TXNL4A	0.00293503	0.0939513	0.218	0.139	1	Developing Ciliated Cells
BAG3	0.00293561	0.214183	0.207	0.136	1	Developing Ciliated Cells
WSB1	0.00293941	0.0803399	0.226	0.149	1	Developing Ciliated Cells
DIP2A	0.00294343	0.0284202	0.136	0.077	1	Developing Ciliated Cells
C1orf194	0.00294586	-0.349341	0.444	0.475	1	Developing Ciliated Cells
NHP2	0.00295221	0.253708	0.135	0.079	1	Developing Ciliated Cells
TAOK1	0.00301024	-0.0817032	0.244	0.161	1	Developing Ciliated Cells
LIN7C	0.00301251	0.156051	0.156	0.094	1	Developing Ciliated Cells
NFAT5	0.00302259	-0.0590838	0.236	0.153	1	Developing Ciliated Cells
C12orf57	0.00303081	0.0754395	0.154	0.092	1	Developing Ciliated Cells
TBC1D1	0.0030348	0.0950644	0.117	0.064	1	Developing Ciliated Cells
UBE4A	0.00303698	0.137457	0.155	0.092	1	Developing Ciliated Cells
ISG15	0.00303723	0.352591	0.211	0.144	1	Developing Ciliated Cells
BRI3BP	0.0030508	0.208689	0.113	0.062	1	Developing Ciliated Cells
NANS	0.00305514	0.0499051	0.235	0.153	1	Developing Ciliated Cells
PSMC5	0.00306115	0.0782469	0.256	0.171	1	Developing Ciliated Cells
NEMF	0.00309023	0.0338732	0.198	0.126	1	Developing Ciliated Cells
MARCKS	0.00311172	0.0779765	0.404	0.285	1	Developing Ciliated Cells
YWHAE	0.00311443	0.120941	0.751	0.621	1	Developing Ciliated Cells
ACP1	0.00315184	0.0582527	0.288	0.196	1	Developing Ciliated Cells
SLC37A1	0.00315667	0.0626602	0.175	0.109	1	Developing Ciliated Cells
RECQL	0.0031636	0.0565635	0.114	0.062	1	Developing Ciliated Cells
DCTN1	0.00316463	0.0355241	0.119	0.064	1	Developing Ciliated Cells
LRIF1	0.00316896	0.187314	0.109	0.059	1	Developing Ciliated Cells
CPD	0.00318508	0.224831	0.269	0.191	1	Developing Ciliated Cells
COPE	0.00318665	0.135385	0.162	0.099	1	Developing Ciliated Cells
MKNK2	0.00320432	0.126923	0.157	0.094	1	Developing Ciliated Cells
FRK	0.00325502	0.0490264	0.148	0.087	1	Developing Ciliated Cells
DCP2	0.00326336	0.120839	0.108	0.057	1	Developing Ciliated Cells
CARS	0.00330695	-0.547243	0.217	0.265	1	Developing Ciliated Cells
PSMB2	0.0033511	0.101319	0.166	0.101	1	Developing Ciliated Cells
RNF149	0.00335453	0.1805	0.142	0.084	1	Developing Ciliated Cells
ATG5	0.0033567	0.0451904	0.121	0.067	1	Developing Ciliated Cells
SECISBP2L	0.00337477	0.155654	0.388	0.292	1	Developing Ciliated Cells
EID1	0.00337586	0.14094	0.425	0.312	1	Developing Ciliated Cells
NUDT21	0.00339105	0.185143	0.136	0.079	1	Developing Ciliated Cells
COX8A	0.00343941	0.119346	0.356	0.257	1	Developing Ciliated Cells
NCOR1	0.00344309	0.198533	0.245	0.171	1	Developing Ciliated Cells
SBF2	0.00346013	0.189931	0.107	0.057	1	Developing Ciliated Cells
TTC21A	0.00349096	0.209708	0.188	0.121	1	Developing Ciliated Cells
SERBP1	0.00349461	0.136845	0.33	0.238	1	Developing Ciliated Cells
SMCHD1	0.00350328	0.135861	0.198	0.129	1	Developing Ciliated Cells
RBPJ	0.00352541	-0.0664982	0.16	0.097	1	Developing Ciliated Cells
ARPC3	0.00353634	0.0860347	0.29	0.2	1	Developing Ciliated Cells
SEL1L	0.0035438	0.19475	0.183	0.116	1	Developing Ciliated Cells
SF3A3	0.00356626	0.0564854	0.102	0.052	1	Developing Ciliated Cells
IK	0.00359578	-0.282618	0.662	0.663	1	Developing Ciliated Cells
NR1D2	0.00361261	0.133285	0.143	0.087	1	Developing Ciliated Cells
DIAPH1	0.00361306	0.13691	0.164	0.101	1	Developing Ciliated Cells
SEC24B	0.00361589	0.160519	0.106	0.057	1	Developing Ciliated Cells
CHD9	0.00362067	0.201467	0.231	0.156	1	Developing Ciliated Cells
ELK4	0.00362308	0.0844208	0.152	0.092	1	Developing Ciliated Cells
TSNAXIP1	0.00363647	-0.470788	0.165	0.215	1	Developing Ciliated Cells
GGCT	0.00363998	0.110621	0.101	0.052	1	Developing Ciliated Cells
SPCS1	0.00365735	0.0796669	0.415	0.297	1	Developing Ciliated Cells
RUFY2	0.00366132	0.0513971	0.151	0.089	1	Developing Ciliated Cells
SMARCC1	0.00366254	0.185315	0.167	0.104	1	Developing Ciliated Cells
TSR2	0.00366574	0.16925	0.119	0.067	1	Developing Ciliated Cells
SLC39A9	0.00369088	0.193366	0.109	0.059	1	Developing Ciliated Cells
ERMP1	0.00369562	0.128306	0.11	0.059	1	Developing Ciliated Cells
UQCRC2	0.00371206	0.134633	0.196	0.126	1	Developing Ciliated Cells
SUZ12	0.00373383	0.14603	0.164	0.101	1	Developing Ciliated Cells
SOAT1	0.00373475	0.153865	0.222	0.149	1	Developing Ciliated Cells
DTHD1	0.00373593	-0.373564	0.474	0.502	1	Developing Ciliated Cells
SEC11A	0.00374265	0.199273	0.133	0.079	1	Developing Ciliated Cells
CCSER2	0.00374361	0.130799	0.149	0.089	1	Developing Ciliated Cells
PANK3	0.00374449	0.162094	0.11	0.059	1	Developing Ciliated Cells
DERL2	0.00374851	0.138188	0.117	0.064	1	Developing Ciliated Cells
GOLGA4	0.00375909	0.0927227	0.306	0.215	1	Developing Ciliated Cells
KNDC1	0.00379465	-0.464947	0.062	0.101	1	Developing Ciliated Cells
SUSD6	0.00380047	0.192073	0.115	0.064	1	Developing Ciliated Cells
SRP72	0.0038113	0.200588	0.115	0.064	1	Developing Ciliated Cells
USP47	0.00382068	-0.00517236	0.183	0.114	1	Developing Ciliated Cells
SLC35B3	0.00382174	0.0307183	0.107	0.057	1	Developing Ciliated Cells
FYB2	0.00382985	-0.437947	0.085	0.129	1	Developing Ciliated Cells
MMP24OS	0.00383189	0.0910049	0.154	0.094	1	Developing Ciliated Cells
ROCK1	0.00384478	0.102121	0.179	0.114	1	Developing Ciliated Cells
DDX18	0.00384621	0.0841236	0.191	0.121	1	Developing Ciliated Cells
ACTN1	0.00385143	0.0882702	0.123	0.069	1	Developing Ciliated Cells
CWC25	0.0039169	0.156014	0.103	0.054	1	Developing Ciliated Cells
ZNF652	0.00392521	-0.469971	0.148	0.196	1	Developing Ciliated Cells
RPS19BP1	0.00395457	0.197903	0.123	0.072	1	Developing Ciliated Cells
HTATIP2	0.00397078	0.0987267	0.171	0.106	1	Developing Ciliated Cells
TULP4	0.00397375	0.120381	0.178	0.114	1	Developing Ciliated Cells
HSPE1	0.00400016	-0.445097	0.491	0.498	1	Developing Ciliated Cells
ERBIN	0.00402649	0.0686416	0.274	0.191	1	Developing Ciliated Cells
TLCD2	0.00406375	0.182629	0.127	0.074	1	Developing Ciliated Cells
TUBA4B	0.00406443	-0.533637	0.225	0.272	1	Developing Ciliated Cells
COG5	0.00414588	0.116079	0.119	0.067	1	Developing Ciliated Cells
RICTOR	0.00414594	0.251429	0.132	0.079	1	Developing Ciliated Cells
SP3	0.00416278	0.206105	0.17	0.109	1	Developing Ciliated Cells
LIMS1	0.00418012	0.0159244	0.291	0.2	1	Developing Ciliated Cells
ACTR2	0.00418253	0.183046	0.423	0.317	1	Developing Ciliated Cells
MPPE1	0.00421094	0.181985	0.108	0.059	1	Developing Ciliated Cells
SLC16A3	0.00421928	0.0586135	0.119	0.067	1	Developing Ciliated Cells
FOXC1	0.00422385	0.0309983	0.107	0.057	1	Developing Ciliated Cells
WASHC2C	0.00422713	0.144887	0.112	0.062	1	Developing Ciliated Cells
LSM3	0.00424834	0.14894	0.205	0.136	1	Developing Ciliated Cells
ATP6V1A	0.00425184	0.0696965	0.21	0.139	1	Developing Ciliated Cells
JUP	0.00429286	0.143461	0.112	0.062	1	Developing Ciliated Cells
ORC4	0.0042959	0.129921	0.153	0.094	1	Developing Ciliated Cells
TERF2IP	0.00430624	-0.0192784	0.249	0.168	1	Developing Ciliated Cells
RNF5	0.00431767	0.0673472	0.129	0.074	1	Developing Ciliated Cells
SOCS6	0.00431947	0.236813	0.114	0.064	1	Developing Ciliated Cells
BBOF1	0.0043557	-0.416091	0.419	0.446	1	Developing Ciliated Cells
XIAP	0.00435586	0.042926	0.208	0.136	1	Developing Ciliated Cells
KCNE3	0.00436299	-0.476637	0.106	0.151	1	Developing Ciliated Cells
IFITM3	0.00436509	0.248539	0.293	0.21	1	Developing Ciliated Cells
RYBP	0.00437507	0.193723	0.169	0.106	1	Developing Ciliated Cells
CD74	0.00439703	0.172535	0.604	0.5	1	Developing Ciliated Cells
RASGEF1B	0.0044084	0.118852	0.19	0.124	1	Developing Ciliated Cells
RPL10	0.00441064	0.159267	0.288	0.205	1	Developing Ciliated Cells
MRPL40	0.00442397	0.0336634	0.258	0.176	1	Developing Ciliated Cells
CDKN1B	0.00444822	0.0648258	0.14	0.084	1	Developing Ciliated Cells
TSIX	0.00446668	0.0966139	0.152	0.092	1	Developing Ciliated Cells
PSMB5	0.00451699	0.114656	0.288	0.203	1	Developing Ciliated Cells
NMD3	0.00453029	0.0383383	0.114	0.062	1	Developing Ciliated Cells
PSMC2	0.00453811	0.143768	0.212	0.141	1	Developing Ciliated Cells
BLVRB	0.00455859	0.100846	0.186	0.121	1	Developing Ciliated Cells
TMEM67	0.00458864	0.129011	0.241	0.166	1	Developing Ciliated Cells
SH3BP4	0.00459928	0.125954	0.136	0.082	1	Developing Ciliated Cells
STRN3	0.00460411	0.0767947	0.135	0.079	1	Developing Ciliated Cells
KIAA1522	0.00460967	0.110425	0.231	0.156	1	Developing Ciliated Cells
MRPL41	0.00463828	0.118085	0.282	0.2	1	Developing Ciliated Cells
USP15	0.00464181	0.116475	0.159	0.099	1	Developing Ciliated Cells
PPFIA1	0.00468083	-0.0214253	0.175	0.109	1	Developing Ciliated Cells
ANAPC13	0.00470709	0.10291	0.165	0.104	1	Developing Ciliated Cells
VDAC2	0.00471316	0.108806	0.149	0.092	1	Developing Ciliated Cells
DIDO1	0.00472311	0.0793764	0.159	0.099	1	Developing Ciliated Cells
CFAP58	0.00474406	0.0449044	0.185	0.119	1	Developing Ciliated Cells
TEKT1	0.00475946	-0.373801	0.393	0.433	1	Developing Ciliated Cells
KDM3A	0.00476036	0.118569	0.155	0.097	1	Developing Ciliated Cells
AP1M2	0.0047605	0.257537	0.122	0.072	1	Developing Ciliated Cells
PNRC2	0.00476742	0.0443666	0.158	0.097	1	Developing Ciliated Cells
ANKUB1	0.0047693	-0.45091	0.316	0.361	1	Developing Ciliated Cells
GNG5	0.0047752	0.0832505	0.257	0.176	1	Developing Ciliated Cells
CHST9	0.00481116	-0.363938	0.491	0.495	1	Developing Ciliated Cells
UBXN11	0.00482599	0.17954	0.209	0.141	1	Developing Ciliated Cells
ZNF207	0.00485592	0.0221805	0.243	0.166	1	Developing Ciliated Cells
PSMD6	0.00485742	0.0652781	0.164	0.101	1	Developing Ciliated Cells
CCDC113	0.0048711	-0.318459	0.474	0.495	1	Developing Ciliated Cells
AFTPH	0.00491583	0.0919668	0.219	0.146	1	Developing Ciliated Cells
ZNHIT1	0.00491848	0.0748105	0.263	0.181	1	Developing Ciliated Cells
DNAJC5	0.00496058	0.114714	0.143	0.087	1	Developing Ciliated Cells
CISD1	0.00499507	0.115304	0.203	0.136	1	Developing Ciliated Cells
ZNF326	0.00500328	0.127788	0.169	0.106	1	Developing Ciliated Cells
FYTTD1	0.00500669	-0.00295266	0.14	0.082	1	Developing Ciliated Cells
SRSF3	0.00501802	0.0717354	0.487	0.369	1	Developing Ciliated Cells
FLNB	0.005019	0.153038	0.117	0.067	1	Developing Ciliated Cells
PNN	0.00504309	0.103469	0.196	0.129	1	Developing Ciliated Cells
MTUS1	0.00504636	0.102893	0.207	0.139	1	Developing Ciliated Cells
AC093484.3	0.00506915	0.148948	0.312	0.223	1	Developing Ciliated Cells
TSGA10	0.00507011	-0.445854	0.317	0.356	1	Developing Ciliated Cells
SPG7	0.00507265	0.16655	0.143	0.087	1	Developing Ciliated Cells
KLF3	0.00507524	0.182124	0.227	0.156	1	Developing Ciliated Cells
SRPK2	0.0050862	0.15992	0.148	0.092	1	Developing Ciliated Cells
FAM32A	0.00509304	0.0863192	0.133	0.079	1	Developing Ciliated Cells
SPTY2D1	0.00512934	0.126604	0.168	0.106	1	Developing Ciliated Cells
TMEM147	0.00513517	0.205862	0.107	0.059	1	Developing Ciliated Cells
DIS3	0.00513718	0.0572478	0.13	0.077	1	Developing Ciliated Cells
RPL41	0.00516567	-0.291164	0.616	0.597	1	Developing Ciliated Cells
HMGN5	0.00516839	-0.486691	0.108	0.153	1	Developing Ciliated Cells
NDUFB4	0.00518707	0.0170657	0.315	0.218	1	Developing Ciliated Cells
PLPP1	0.00524099	0.0658012	0.102	0.054	1	Developing Ciliated Cells
EPSTI1	0.00524359	0.168514	0.101	0.054	1	Developing Ciliated Cells
KIDINS220	0.00524529	0.182426	0.143	0.089	1	Developing Ciliated Cells
PLEKHG7	0.00529663	-0.498203	0.214	0.26	1	Developing Ciliated Cells
PIP4K2C	0.00530585	0.0968226	0.1	0.054	1	Developing Ciliated Cells
HNRNPH3	0.00530621	0.03089	0.23	0.153	1	Developing Ciliated Cells
MORF4L1	0.00531839	0.0462373	0.555	0.411	1	Developing Ciliated Cells
RPS4X	0.00531897	0.0403459	0.488	0.359	1	Developing Ciliated Cells
TNPO1	0.00532257	0.112562	0.173	0.109	1	Developing Ciliated Cells
MANF	0.00534642	0.202612	0.13	0.077	1	Developing Ciliated Cells
GOLM1	0.00535056	0.0952218	0.448	0.351	1	Developing Ciliated Cells
CDC42EP3	0.00536214	0.160615	0.132	0.079	1	Developing Ciliated Cells
TSPAN3	0.00536292	0.130948	0.671	0.512	1	Developing Ciliated Cells
EIF2S1	0.00537567	-0.0243241	0.191	0.121	1	Developing Ciliated Cells
GALNT2	0.00540795	0.110959	0.123	0.072	1	Developing Ciliated Cells
GRHL1	0.00541209	0.0616868	0.108	0.059	1	Developing Ciliated Cells
NDUFB5	0.00542104	0.0560314	0.321	0.225	1	Developing Ciliated Cells
BSG	0.00543008	0.0664919	0.284	0.2	1	Developing Ciliated Cells
GLRX	0.00543215	0.0437021	0.112	0.062	1	Developing Ciliated Cells
STUB1	0.0054363	0.0874178	0.222	0.149	1	Developing Ciliated Cells
PPP6R3	0.00544976	0.0790717	0.16	0.099	1	Developing Ciliated Cells
RPL32	0.00545721	0.118186	0.415	0.307	1	Developing Ciliated Cells
TRAF3IP1	0.00546406	0.0405618	0.468	0.349	1	Developing Ciliated Cells
NCL	0.00547106	0.0996799	0.478	0.366	1	Developing Ciliated Cells
DDX17	0.00547954	-0.404732	0.603	0.577	1	Developing Ciliated Cells
LAMC2	0.00549848	-0.00088818	0.296	0.205	1	Developing Ciliated Cells
BCL2L13	0.00551417	0.0375542	0.141	0.084	1	Developing Ciliated Cells
NUP153	0.00553652	0.0250125	0.137	0.082	1	Developing Ciliated Cells
UBR4	0.00554363	0.0929708	0.18	0.116	1	Developing Ciliated Cells
ATP6V1G1	0.00554626	0.129226	0.508	0.394	1	Developing Ciliated Cells
HIST1H2BD	0.00555161	-0.331505	0.106	0.151	1	Developing Ciliated Cells
RNF6	0.00557212	-0.0163298	0.241	0.161	1	Developing Ciliated Cells
ZNFX1	0.00557317	0.00451486	0.198	0.131	1	Developing Ciliated Cells
DNAH7	0.00558793	-0.457887	0.413	0.443	1	Developing Ciliated Cells
TMEM259	0.00559012	0.123232	0.137	0.082	1	Developing Ciliated Cells
ICMT	0.00560499	0.00456592	0.231	0.156	1	Developing Ciliated Cells
PPP1CC	0.0056635	0.0579447	0.221	0.149	1	Developing Ciliated Cells
DAD1	0.00567357	0.0203419	0.341	0.252	1	Developing Ciliated Cells
LARP4B	0.00568938	0.0248624	0.188	0.124	1	Developing Ciliated Cells
TTC1	0.00569002	0.102239	0.236	0.161	1	Developing Ciliated Cells
KLHL9	0.00574924	0.198104	0.126	0.074	1	Developing Ciliated Cells
GMPR2	0.0057524	0.114359	0.142	0.087	1	Developing Ciliated Cells
STK40	0.00576733	0.126	0.116	0.067	1	Developing Ciliated Cells
GTF2A2	0.00579421	0.0774726	0.189	0.124	1	Developing Ciliated Cells
ASCC3	0.00581252	-0.0519609	0.167	0.104	1	Developing Ciliated Cells
PHPT1	0.00582539	0.0905964	0.218	0.149	1	Developing Ciliated Cells
PNPLA8	0.0058396	0.154404	0.154	0.097	1	Developing Ciliated Cells
ATP2C2	0.00584711	-0.459841	0.169	0.218	1	Developing Ciliated Cells
HSP90AB1	0.00585092	-0.230744	0.854	0.812	1	Developing Ciliated Cells
RAB14	0.00595376	-0.0358753	0.282	0.196	1	Developing Ciliated Cells
WBP1L	0.00596626	0.12962	0.122	0.072	1	Developing Ciliated Cells
RPAIN	0.00597374	0.0853368	0.12	0.069	1	Developing Ciliated Cells
FAM214A	0.00599567	0.100498	0.177	0.114	1	Developing Ciliated Cells
MRPS35	0.00599699	0.111751	0.212	0.144	1	Developing Ciliated Cells
PMPCB	0.00600511	0.098936	0.164	0.104	1	Developing Ciliated Cells
MFSD1	0.00601187	0.0919596	0.202	0.136	1	Developing Ciliated Cells
HBS1L	0.00602879	0.0885898	0.156	0.099	1	Developing Ciliated Cells
DECR1	0.00603565	0.103842	0.161	0.101	1	Developing Ciliated Cells
SRPRA	0.00603805	0.0754596	0.123	0.072	1	Developing Ciliated Cells
C4orf48	0.00607154	0.191923	0.128	0.077	1	Developing Ciliated Cells
RCN2	0.00609166	0.105366	0.21	0.141	1	Developing Ciliated Cells
TMED3	0.00609806	0.142925	0.107	0.059	1	Developing Ciliated Cells
MRPL54	0.00610423	0.0968859	0.12	0.069	1	Developing Ciliated Cells
GRB2	0.0061053	0.0555577	0.262	0.186	1	Developing Ciliated Cells
FBXW2	0.00610771	-0.0223152	0.102	0.054	1	Developing Ciliated Cells
RALBP1	0.00611971	0.0997729	0.223	0.153	1	Developing Ciliated Cells
NEDD4L	0.00614649	0.134916	0.278	0.203	1	Developing Ciliated Cells
KANSL1L	0.00616008	0.0576364	0.174	0.111	1	Developing Ciliated Cells
AP2M1	0.00616226	0.140364	0.23	0.158	1	Developing Ciliated Cells
HNRNPD	0.00616745	0.123559	0.296	0.215	1	Developing Ciliated Cells
RPL11	0.00617717	0.0853266	0.542	0.406	1	Developing Ciliated Cells
PIH1D3	0.00618195	-0.447153	0.19	0.24	1	Developing Ciliated Cells
ERCC1	0.00628937	0.0496361	0.191	0.124	1	Developing Ciliated Cells
BAIAP2	0.00638068	0.148973	0.223	0.156	1	Developing Ciliated Cells
SP100	0.00638648	0.131994	0.28	0.203	1	Developing Ciliated Cells
C21orf91	0.00641367	0.061441	0.11	0.062	1	Developing Ciliated Cells
GTF2H1	0.00642322	0.0440018	0.123	0.072	1	Developing Ciliated Cells
C2orf49	0.00642889	0.118056	0.131	0.079	1	Developing Ciliated Cells
SLC19A2	0.00644353	0.142502	0.1	0.054	1	Developing Ciliated Cells
ELF1	0.0064437	0.0846396	0.249	0.176	1	Developing Ciliated Cells
HDAC2	0.00645158	0.138208	0.189	0.126	1	Developing Ciliated Cells
LNX1	0.0064635	0.0295493	0.11	0.062	1	Developing Ciliated Cells
PSEN1	0.00651827	0.161924	0.121	0.072	1	Developing Ciliated Cells
RSU1	0.00652727	0.0674561	0.159	0.099	1	Developing Ciliated Cells
MIB1	0.00654328	0.00278764	0.14	0.087	1	Developing Ciliated Cells
TMCC1	0.00654475	0.0654689	0.143	0.087	1	Developing Ciliated Cells
KCMF1	0.00658797	0.101753	0.157	0.099	1	Developing Ciliated Cells
CS	0.00660938	-0.0179551	0.104	0.057	1	Developing Ciliated Cells
NPEPPS	0.00661036	0.0285849	0.244	0.171	1	Developing Ciliated Cells
UACA	0.0066224	0.0981696	0.263	0.186	1	Developing Ciliated Cells
SMARCAD1	0.0066309	0.109637	0.112	0.064	1	Developing Ciliated Cells
KIF1B	0.00665052	0.0410381	0.135	0.082	1	Developing Ciliated Cells
STK24	0.00665561	0.0755257	0.217	0.149	1	Developing Ciliated Cells
SYNCRIP	0.00667897	0.0212629	0.273	0.193	1	Developing Ciliated Cells
ESCO1	0.00668805	0.0387633	0.173	0.111	1	Developing Ciliated Cells
RABGGTB	0.00669196	0.104372	0.119	0.069	1	Developing Ciliated Cells
PLCE1	0.00670556	0.0995941	0.131	0.079	1	Developing Ciliated Cells
MGST2	0.00672192	0.178323	0.143	0.089	1	Developing Ciliated Cells
PSMC4	0.00673463	0.0169087	0.17	0.106	1	Developing Ciliated Cells
METAP2	0.00674851	0.18647	0.19	0.129	1	Developing Ciliated Cells
PSMD14	0.00681197	0.176511	0.191	0.129	1	Developing Ciliated Cells
AP3D1	0.00682253	0.119867	0.16	0.104	1	Developing Ciliated Cells
TRIM16	0.00682866	0.0970106	0.109	0.062	1	Developing Ciliated Cells
AAMP	0.00682985	0.122705	0.119	0.069	1	Developing Ciliated Cells
MTMR6	0.00687669	0.18031	0.137	0.084	1	Developing Ciliated Cells
APOBEC4	0.0069012	-0.412375	0.16	0.21	1	Developing Ciliated Cells
RTF2	0.00690264	0.111822	0.131	0.079	1	Developing Ciliated Cells
ZC3H15	0.00690981	-0.00727709	0.194	0.126	1	Developing Ciliated Cells
BUD31	0.00691486	0.0634155	0.309	0.228	1	Developing Ciliated Cells
ESYT2	0.00691544	0.0793176	0.216	0.149	1	Developing Ciliated Cells
GFPT1	0.00691773	-0.0303383	0.307	0.22	1	Developing Ciliated Cells
SPOP	0.00693728	0.144851	0.121	0.072	1	Developing Ciliated Cells
ZMYND11	0.00694997	0.221274	0.143	0.089	1	Developing Ciliated Cells
MT-ND5	0.00695749	0.182933	0.929	0.854	1	Developing Ciliated Cells
RRM2B	0.00697928	0.0181336	0.133	0.079	1	Developing Ciliated Cells
WTAP	0.00698538	0.182836	0.178	0.116	1	Developing Ciliated Cells
ADAR	0.00700256	0.0461827	0.365	0.267	1	Developing Ciliated Cells
KCNK1	0.00702346	0.113182	0.186	0.124	1	Developing Ciliated Cells
LMTK2	0.00702993	0.0383624	0.112	0.064	1	Developing Ciliated Cells
UBE2I	0.00706736	0.116262	0.106	0.059	1	Developing Ciliated Cells
PLPP2	0.00708283	0.0801167	0.255	0.176	1	Developing Ciliated Cells
TTC29	0.00710878	0.0968369	0.359	0.27	1	Developing Ciliated Cells
CD200R1	0.00712607	0.122767	0.102	0.057	1	Developing Ciliated Cells
DAZAP2	0.00712708	0.139855	0.428	0.327	1	Developing Ciliated Cells
KDELR1	0.00713349	0.166885	0.126	0.077	1	Developing Ciliated Cells
C6orf48	0.00713816	0.0816276	0.102	0.057	1	Developing Ciliated Cells
ME2	0.00718675	-0.024826	0.138	0.084	1	Developing Ciliated Cells
PLXNB2	0.00719341	0.114678	0.341	0.252	1	Developing Ciliated Cells
FGD5-AS1	0.00723339	0.0752499	0.34	0.245	1	Developing Ciliated Cells
GPBP1	0.00727963	0.0450561	0.355	0.262	1	Developing Ciliated Cells
NNT	0.00730558	0.107864	0.11	0.062	1	Developing Ciliated Cells
NECAP2	0.0073082	0.122965	0.101	0.057	1	Developing Ciliated Cells
MBNL1	0.00732768	0.0757757	0.247	0.171	1	Developing Ciliated Cells
MED1	0.00733445	0.147689	0.104	0.059	1	Developing Ciliated Cells
TMEM87A	0.00734348	0.128555	0.158	0.101	1	Developing Ciliated Cells
PSMB7	0.00734424	0.0918949	0.209	0.141	1	Developing Ciliated Cells
EIF2S3	0.00740499	0.132869	0.178	0.116	1	Developing Ciliated Cells
NDUFB8	0.00742936	0.0574542	0.195	0.129	1	Developing Ciliated Cells
MICU2	0.00746396	0.156096	0.139	0.087	1	Developing Ciliated Cells
SNW1	0.00748115	0.0359606	0.227	0.156	1	Developing Ciliated Cells
EFCAB10	0.00751739	-0.344274	0.388	0.423	1	Developing Ciliated Cells
TFCP2L1	0.00753991	0.310375	0.178	0.121	1	Developing Ciliated Cells
RBM25	0.00756247	0.158942	0.289	0.208	1	Developing Ciliated Cells
LRRFIP2	0.00757472	0.168435	0.142	0.089	1	Developing Ciliated Cells
HDDC2	0.00759172	0.135833	0.101	0.057	1	Developing Ciliated Cells
IVNS1ABP	0.00761884	0.121037	0.274	0.196	1	Developing Ciliated Cells
LMBRD1	0.00762345	-0.094559	0.206	0.139	1	Developing Ciliated Cells
UBAP1	0.00762751	0.0931749	0.129	0.079	1	Developing Ciliated Cells
SURF1	0.00763722	0.0526679	0.135	0.082	1	Developing Ciliated Cells
TGOLN2	0.00764682	0.131869	0.283	0.203	1	Developing Ciliated Cells
PPIC	0.00766004	0.0739775	0.131	0.079	1	Developing Ciliated Cells
SELENOH	0.00774014	-0.0314103	0.353	0.26	1	Developing Ciliated Cells
NDUFC1	0.00778281	0.0911955	0.345	0.252	1	Developing Ciliated Cells
SNX5	0.00787241	0.0870041	0.111	0.064	1	Developing Ciliated Cells
TWF1	0.00789488	0.0115976	0.235	0.163	1	Developing Ciliated Cells
MISP	0.00789524	0.140834	0.136	0.084	1	Developing Ciliated Cells
ZBTB1	0.00791941	0.0224115	0.125	0.074	1	Developing Ciliated Cells
ZBTB41	0.0079343	0.0360062	0.121	0.072	1	Developing Ciliated Cells
ARHGAP21	0.00798726	0.0368905	0.125	0.074	1	Developing Ciliated Cells
CNIH1	0.00802664	0.151052	0.222	0.156	1	Developing Ciliated Cells
P4HA1	0.00802675	0.140374	0.141	0.089	1	Developing Ciliated Cells
IDH2	0.00804858	0.0404441	0.291	0.208	1	Developing Ciliated Cells
HINT1	0.00806574	0.0924273	0.538	0.421	1	Developing Ciliated Cells
WEE1	0.00806979	0.157225	0.298	0.22	1	Developing Ciliated Cells
FAM114A1	0.00807397	0.166635	0.132	0.082	1	Developing Ciliated Cells
POLR2L	0.00807747	0.0772311	0.3	0.218	1	Developing Ciliated Cells
NDUFB11	0.00811142	0.0680759	0.16	0.101	1	Developing Ciliated Cells
DYNLL2	0.00814535	0.116618	0.269	0.191	1	Developing Ciliated Cells
GAK	0.00815095	0.137049	0.167	0.109	1	Developing Ciliated Cells
BMI1	0.00817806	0.0942139	0.12	0.072	1	Developing Ciliated Cells
TRAPPC3	0.00821123	0.182112	0.114	0.067	1	Developing Ciliated Cells
IRF2	0.00822762	0.151913	0.183	0.121	1	Developing Ciliated Cells
ARIH2	0.0082491	-0.0605814	0.126	0.074	1	Developing Ciliated Cells
FMR1	0.00825893	0.0614074	0.167	0.106	1	Developing Ciliated Cells
RREB1	0.00827705	0.114899	0.121	0.072	1	Developing Ciliated Cells
PITRM1	0.00828281	0.146964	0.115	0.069	1	Developing Ciliated Cells
PSMA5	0.00828672	0.00947114	0.223	0.151	1	Developing Ciliated Cells
PTPN13	0.00838527	0.125813	0.178	0.119	1	Developing Ciliated Cells
NOP53	0.00840248	0.0297058	0.196	0.134	1	Developing Ciliated Cells
PGPEP1	0.00840398	0.111405	0.101	0.057	1	Developing Ciliated Cells
PELI1	0.00842765	0.0904697	0.244	0.173	1	Developing Ciliated Cells
CALCOCO2	0.00846306	0.0424648	0.112	0.064	1	Developing Ciliated Cells
UBL3	0.00847066	0.0641106	0.354	0.262	1	Developing Ciliated Cells
CFAP97	0.00847095	0.122036	0.214	0.146	1	Developing Ciliated Cells
AKAP8L	0.00848384	0.0355427	0.131	0.079	1	Developing Ciliated Cells
RPS13	0.00849721	0.142574	0.53	0.406	1	Developing Ciliated Cells
TXN	0.00850877	0.122495	0.809	0.733	1	Developing Ciliated Cells
XPR1	0.00855076	0.140466	0.179	0.121	1	Developing Ciliated Cells
ARHGEF12	0.00855383	0.0433449	0.225	0.153	1	Developing Ciliated Cells
KRT10	0.00863227	0.0610923	0.164	0.106	1	Developing Ciliated Cells
COX17	0.00865615	0.12399	0.262	0.186	1	Developing Ciliated Cells
TRAP1	0.00865981	0.136432	0.13	0.079	1	Developing Ciliated Cells
SCNN1A	0.00869739	0.0293444	0.198	0.134	1	Developing Ciliated Cells
NAA20	0.00878825	-0.0236074	0.351	0.25	1	Developing Ciliated Cells
GTF2I	0.00891444	-0.444922	0.244	0.287	1	Developing Ciliated Cells
DAW1	0.00891827	0.11995	0.223	0.153	1	Developing Ciliated Cells
TALDO1	0.00901256	-0.0407926	0.286	0.2	1	Developing Ciliated Cells
SUCO	0.00902873	0.116088	0.122	0.074	1	Developing Ciliated Cells
TAF10	0.00902885	-0.0225243	0.152	0.097	1	Developing Ciliated Cells
TRIP4	0.0090433	0.126542	0.116	0.069	1	Developing Ciliated Cells
BBX	0.00904386	0.0130167	0.275	0.196	1	Developing Ciliated Cells
EIF3B	0.00910362	0.151819	0.159	0.104	1	Developing Ciliated Cells
ICE2	0.00911479	0.117509	0.131	0.082	1	Developing Ciliated Cells
STK39	0.00912696	0.0960018	0.151	0.097	1	Developing Ciliated Cells
BLOC1S2	0.00913294	0.0806034	0.11	0.064	1	Developing Ciliated Cells
ZMYND8	0.00914612	0.164145	0.2	0.139	1	Developing Ciliated Cells
WDR26	0.00914847	0.056106	0.172	0.111	1	Developing Ciliated Cells
NSF	0.00915216	0.0931931	0.101	0.057	1	Developing Ciliated Cells
ME1	0.00916335	0.0663981	0.107	0.062	1	Developing Ciliated Cells
MRPS15	0.00918617	0.18861	0.125	0.077	1	Developing Ciliated Cells
RPRD1B	0.00922168	0.159952	0.101	0.057	1	Developing Ciliated Cells
SMIM20	0.00922836	0.0664028	0.101	0.057	1	Developing Ciliated Cells
FBXW11	0.00923282	0.075379	0.118	0.072	1	Developing Ciliated Cells
ATP5MC1	0.00929374	0.125233	0.179	0.121	1	Developing Ciliated Cells
IL18	0.00940571	0.168834	0.107	0.062	1	Developing Ciliated Cells
PEX2	0.00944276	0.098707	0.133	0.082	1	Developing Ciliated Cells
TOB1	0.00946755	0.0880224	0.39	0.297	1	Developing Ciliated Cells
VEZT	0.00947924	0.148869	0.13	0.082	1	Developing Ciliated Cells
RASSF6	0.00949281	0.0376565	0.123	0.074	1	Developing Ciliated Cells
TFAM	0.00950375	0.0837046	0.114	0.067	1	Developing Ciliated Cells
TTC26	0.00951745	0.00928836	0.273	0.196	1	Developing Ciliated Cells
NT5C3A	0.00951948	0.0989769	0.164	0.109	1	Developing Ciliated Cells
KIAA0100	0.00952498	0.0295274	0.144	0.092	1	Developing Ciliated Cells
FAIM	0.00955188	-0.456194	0.11	0.151	1	Developing Ciliated Cells
ABHD3	0.00955677	0.110719	0.115	0.069	1	Developing Ciliated Cells
HIGD1A	0.0096028	0.0746547	0.172	0.111	1	Developing Ciliated Cells
NUFIP2	0.00960712	0.0173364	0.329	0.243	1	Developing Ciliated Cells
RRBP1	0.00962335	0.0373363	0.343	0.255	1	Developing Ciliated Cells
TPGS2	0.00963424	0.0988235	0.248	0.176	1	Developing Ciliated Cells
HP1BP3	0.00966222	-0.000135951	0.206	0.139	1	Developing Ciliated Cells
TMEM30B	0.00970918	0.139731	0.148	0.097	1	Developing Ciliated Cells
ARHGAP35	0.00975228	0.0749504	0.122	0.074	1	Developing Ciliated Cells
MAGEF1	0.00976495	0.0518207	0.103	0.059	1	Developing Ciliated Cells
SLC4A11	0.00977312	0.0862216	0.142	0.089	1	Developing Ciliated Cells
YTHDF2	0.00979745	0.0559415	0.125	0.077	1	Developing Ciliated Cells
ANXA11	0.00980369	0.0846967	0.332	0.245	1	Developing Ciliated Cells
SMYD2	0.00981437	-0.469906	0.181	0.223	1	Developing Ciliated Cells
PAK1	0.00984068	0.076095	0.179	0.121	1	Developing Ciliated Cells
XRN2	0.00985535	-0.0069747	0.263	0.188	1	Developing Ciliated Cells
HIST2H2BE	0.00986617	-0.401331	0.126	0.168	1	Developing Ciliated Cells
PYROXD1	0.0098728	0.107716	0.138	0.087	1	Developing Ciliated Cells
SUCLG2	0.00988709	0.00788487	0.177	0.116	1	Developing Ciliated Cells
FAM183A	0.00999704	-0.272895	0.595	0.604	1	Developing Ciliated Cells
HSPD1	0.0100162	0.0611927	0.501	0.389	1	Developing Ciliated Cells
RPS9	0.0100495	0.111203	0.444	0.342	1	Developing Ciliated Cells
WDR63	0.0100512	-0.430681	0.305	0.342	1	Developing Ciliated Cells
CWC15	0.010069	0.010647	0.218	0.149	1	Developing Ciliated Cells
TP53TG1	0.0100877	0.0489232	0.132	0.082	1	Developing Ciliated Cells
TTC39B	0.0100957	0.0489555	0.104	0.059	1	Developing Ciliated Cells
AHCYL1	0.0101284	0.00657098	0.283	0.203	1	Developing Ciliated Cells
HRASLS2	0.0101913	0.15902	0.162	0.109	1	Developing Ciliated Cells
ORMDL2	0.0101922	0.165173	0.175	0.119	1	Developing Ciliated Cells
CEP95	0.0102063	0.193234	0.157	0.104	1	Developing Ciliated Cells
NUMB	0.0102857	0.00996537	0.215	0.146	1	Developing Ciliated Cells
ARHGAP42	0.0103028	-0.00925444	0.101	0.057	1	Developing Ciliated Cells
STX2	0.0103044	0.083679	0.151	0.097	1	Developing Ciliated Cells
PTGES3	0.0103233	-0.418572	0.533	0.512	1	Developing Ciliated Cells
AC004832.1	0.010351	-0.308883	0.115	0.158	1	Developing Ciliated Cells
PNISR	0.0103583	-0.491617	0.227	0.27	1	Developing Ciliated Cells
STMP1	0.0103739	0.174991	0.13	0.082	1	Developing Ciliated Cells
SAMD12	0.0104086	0.0374274	0.101	0.057	1	Developing Ciliated Cells
DDX6	0.0104175	0.0531707	0.368	0.272	1	Developing Ciliated Cells
COX16	0.0104283	0.103355	0.149	0.097	1	Developing Ciliated Cells
GRSF1	0.0104636	0.164226	0.173	0.116	1	Developing Ciliated Cells
CLTA	0.0104661	0.0578199	0.455	0.337	1	Developing Ciliated Cells
FBXO34	0.0105076	0.0615636	0.199	0.136	1	Developing Ciliated Cells
ANAPC5	0.0105318	0.0160341	0.314	0.23	1	Developing Ciliated Cells
SEC63	0.0105492	0.109424	0.26	0.186	1	Developing Ciliated Cells
DUOXA1	0.0105973	0.217915	0.161	0.109	1	Developing Ciliated Cells
CLDN12	0.0106028	0.0112557	0.119	0.072	1	Developing Ciliated Cells
RPL37	0.0106151	0.158983	0.373	0.295	1	Developing Ciliated Cells
NDFIP2	0.0106356	0.0726382	0.255	0.183	1	Developing Ciliated Cells
NKTR	0.0106393	0.00663902	0.187	0.124	1	Developing Ciliated Cells
NAA35	0.0106511	-0.100794	0.131	0.079	1	Developing Ciliated Cells
ERAP1	0.0106991	0.0786456	0.144	0.092	1	Developing Ciliated Cells
SOS1	0.0107031	0.141511	0.128	0.079	1	Developing Ciliated Cells
ERLIN1	0.010795	-0.0139667	0.115	0.069	1	Developing Ciliated Cells
RRAGD	0.0108206	0.0161715	0.204	0.139	1	Developing Ciliated Cells
PHF3	0.0108661	0.0252296	0.273	0.193	1	Developing Ciliated Cells
GAS2L2	0.0108747	-0.346688	0.093	0.134	1	Developing Ciliated Cells
IER3IP1	0.0109464	0.172075	0.151	0.099	1	Developing Ciliated Cells
C2orf40	0.0109959	-0.490229	0.18	0.223	1	Developing Ciliated Cells
EIF4A3	0.0110202	0.0894981	0.159	0.104	1	Developing Ciliated Cells
ALS2CR12	0.0110462	-0.403168	0.137	0.181	1	Developing Ciliated Cells
EBNA1BP2	0.0110793	0.0134341	0.254	0.178	1	Developing Ciliated Cells
METRN	0.011102	-0.400437	0.112	0.153	1	Developing Ciliated Cells
EIF2A	0.011111	0.139748	0.155	0.101	1	Developing Ciliated Cells
MRPL47	0.0111672	0.0237887	0.161	0.104	1	Developing Ciliated Cells
CFDP1	0.0111805	-0.476761	0.285	0.317	1	Developing Ciliated Cells
STK38	0.0112974	-0.10805	0.175	0.114	1	Developing Ciliated Cells
MID1IP1	0.0113802	-0.504238	0.201	0.24	1	Developing Ciliated Cells
IFT122	0.0114088	0.0670434	0.121	0.074	1	Developing Ciliated Cells
CRIM1	0.0114164	0.16377	0.113	0.069	1	Developing Ciliated Cells
PCM1	0.0115021	-0.230289	0.664	0.666	1	Developing Ciliated Cells
MAPK3	0.011533	0.0183795	0.106	0.062	1	Developing Ciliated Cells
MFAP1	0.0116348	0.150886	0.12	0.074	1	Developing Ciliated Cells
RAN	0.0116366	0.0917078	0.267	0.193	1	Developing Ciliated Cells
MNAT1	0.0116382	0.0184319	0.221	0.153	1	Developing Ciliated Cells
ABO	0.0116462	0.0945676	0.109	0.064	1	Developing Ciliated Cells
ZFP91	0.0116595	0.123098	0.166	0.111	1	Developing Ciliated Cells
DHCR24	0.0116643	-0.511869	0.42	0.423	1	Developing Ciliated Cells
CCNI	0.0117833	0.0818672	0.36	0.27	1	Developing Ciliated Cells
ARCN1	0.0118129	0.0306303	0.218	0.151	1	Developing Ciliated Cells
CPSF2	0.0118613	0.098412	0.166	0.111	1	Developing Ciliated Cells
LAMTOR5	0.0119345	-0.058233	0.377	0.287	1	Developing Ciliated Cells
MDH1B	0.0119827	-0.329664	0.274	0.319	1	Developing Ciliated Cells
SYNE2	0.0120008	-0.225464	0.633	0.639	1	Developing Ciliated Cells
RPS27	0.0120107	-0.0230422	0.459	0.347	1	Developing Ciliated Cells
SEPT2	0.0120814	-0.105498	0.417	0.309	1	Developing Ciliated Cells
SPINT2	0.0120833	0.0608591	0.412	0.314	1	Developing Ciliated Cells
DLG3	0.012137	0.0699639	0.274	0.198	1	Developing Ciliated Cells
BCL2L2	0.0121634	0.0583735	0.114	0.069	1	Developing Ciliated Cells
NFIC	0.0121667	0.0296759	0.18	0.121	1	Developing Ciliated Cells
GSTK1	0.0121999	-0.0181431	0.301	0.213	1	Developing Ciliated Cells
CKAP5	0.0122107	0.0383753	0.156	0.101	1	Developing Ciliated Cells
ERLEC1	0.0122623	0.162064	0.323	0.25	1	Developing Ciliated Cells
LMAN2	0.0122632	0.0300454	0.273	0.198	1	Developing Ciliated Cells
HNRNPU	0.0122682	0.0274116	0.607	0.468	1	Developing Ciliated Cells
GTPBP4	0.0122885	0.098775	0.112	0.067	1	Developing Ciliated Cells
SPPL2A	0.0122926	0.07478	0.27	0.196	1	Developing Ciliated Cells
GSKIP	0.0123626	0.0180991	0.141	0.089	1	Developing Ciliated Cells
KLC1	0.0124129	0.0667644	0.109	0.064	1	Developing Ciliated Cells
PCMTD1	0.0124177	0.112973	0.141	0.092	1	Developing Ciliated Cells
SNAP23	0.0124208	0.00788896	0.194	0.131	1	Developing Ciliated Cells
TMEM87B	0.0124252	0.0641127	0.141	0.089	1	Developing Ciliated Cells
LRRC75A	0.0124358	0.0358263	0.116	0.069	1	Developing Ciliated Cells
ACBD3	0.012436	0.0701234	0.217	0.153	1	Developing Ciliated Cells
PPP2CA	0.0125587	-0.0452305	0.259	0.183	1	Developing Ciliated Cells
RAB6A	0.0125637	0.0710482	0.165	0.109	1	Developing Ciliated Cells
PLP2	0.0125689	0.146796	0.126	0.079	1	Developing Ciliated Cells
NSD3	0.0125877	0.0898511	0.354	0.262	1	Developing Ciliated Cells
SELENOS	0.012614	0.0657786	0.251	0.181	1	Developing Ciliated Cells
CRCP	0.0126381	0.10934	0.102	0.059	1	Developing Ciliated Cells
COX7A1	0.012703	0.104549	0.122	0.074	1	Developing Ciliated Cells
RERE	0.0127258	0.120165	0.138	0.089	1	Developing Ciliated Cells
NF1	0.0127321	0.0538722	0.176	0.116	1	Developing Ciliated Cells
EIF3F	0.0128163	0.0871821	0.13	0.082	1	Developing Ciliated Cells
ATG12	0.0128469	0.176463	0.126	0.079	1	Developing Ciliated Cells
PFDN1	0.0128624	0.0635802	0.133	0.084	1	Developing Ciliated Cells
FAM111A	0.0128924	0.0492602	0.138	0.087	1	Developing Ciliated Cells
MAPK15	0.012922	-0.379957	0.134	0.178	1	Developing Ciliated Cells
S100A11	0.0129299	0.133231	0.706	0.584	1	Developing Ciliated Cells
C3orf38	0.0129742	0.0985025	0.127	0.079	1	Developing Ciliated Cells
BLZF1	0.0129792	0.0757962	0.112	0.067	1	Developing Ciliated Cells
NDUFA2	0.0130164	0.0148102	0.307	0.225	1	Developing Ciliated Cells
API5	0.0131713	0.050798	0.121	0.074	1	Developing Ciliated Cells
SLFN5	0.0132018	0.111417	0.34	0.257	1	Developing Ciliated Cells
MED13	0.013222	-0.0446616	0.173	0.114	1	Developing Ciliated Cells
SBNO1	0.013273	0.11417	0.199	0.139	1	Developing Ciliated Cells
FUCA1	0.0132801	-0.0097165	0.185	0.124	1	Developing Ciliated Cells
CDCP1	0.0134352	0.0295748	0.203	0.141	1	Developing Ciliated Cells
DNM2	0.0134446	0.136468	0.156	0.104	1	Developing Ciliated Cells
PNO1	0.0135053	0.199561	0.102	0.062	1	Developing Ciliated Cells
XPNPEP1	0.0135271	0.0681777	0.102	0.059	1	Developing Ciliated Cells
HIBADH	0.0135313	0.160342	0.176	0.121	1	Developing Ciliated Cells
DMXL1	0.0135341	0.148385	0.119	0.074	1	Developing Ciliated Cells
RALGAPA2	0.0135609	0.160466	0.251	0.186	1	Developing Ciliated Cells
PDE4DIP	0.0135706	-0.358176	0.102	0.141	1	Developing Ciliated Cells
PTBP1	0.013587	0.0860053	0.198	0.136	1	Developing Ciliated Cells
ARMH4	0.0136155	0.0435721	0.123	0.077	1	Developing Ciliated Cells
ACADM	0.0136677	0.0428817	0.206	0.144	1	Developing Ciliated Cells
ATP5MC2	0.0137004	0.049305	0.287	0.208	1	Developing Ciliated Cells
LEKR1	0.0137127	0.0442386	0.115	0.069	1	Developing Ciliated Cells
NDUFA12	0.013748	-0.0176127	0.207	0.144	1	Developing Ciliated Cells
[truncated: 96,924 more rows]
