# Supplementary material for: Nucleocapsid-specific T cell responses associate with control of SARS-CoV-2 in the upper airways before seroconversion
Source: Nat Commun. 2023 May 24;14:2952. doi: 10.1038/s41467-023-38020-8 (PMC10209201; doi:10.1038/s41467-023-38020-8)
Supplement: Supplementary file 4 — Supplementary Datasets 1–7 [file 41467_2023_38020_MOESM4_ESM.zip › Supplementarydataset2Ziegler_pathwayEnrichment_allCelltypes.xlsx]

## Sheet: Sheet1
Term	Overlap	P.value	Adjusted.P.value	Old.P.value	Old.Adjusted.P.value	Odds.Ratio	Combined.Score	Genes	celltype
Apoptosis	17/142	5.55652e-10	3.05609e-08	0	0	7.92576	168.905	JUN;GADD45B;GADD45A;FOS;ACTB;CTSS;NFKBIA;NRAS;TUBA1A;DDIT3;CAPN2;PMAIP1;CYCS;CAPN1;ATF4;CTSB;BIRC3	Developing Ciliated Cells
Antigen processing and presentation	11/78	1.16574e-07	3.20578e-06	0	0	9.42754	150.508	HSP90AA1;HLA-B;HLA-C;TAP1;PSME2;HLA-A;CTSS;HSPA1B;CTSB;HLA-E;HSPA1A	Developing Ciliated Cells
TNF signaling pathway	12/112	6.68206e-07	9.70664e-06	0	0	6.89929	98.0988	NFKBIA;SOCS3;JUN;MMP14;ITCH;IRF1;TNFAIP3;MAP3K8;FOS;JUNB;ATF4;BIRC3	Developing Ciliated Cells
Cellular senescence	14/156	7.05938e-07	9.70664e-06	0	0	5.68972	80.5878	CDKN1A;CXCL8;GADD45B;GADD45A;IGFBP3;HLA-B;HLA-C;HLA-A;HLA-E;PPP1CB;NRAS;CAPN2;CAPN1;SQSTM1	Developing Ciliated Cells
NOD-like receptor signaling pathway	13/181	2.02337e-05	0.00022257	0	0	4.44655	48.0591	JUN;HSP90AA1;CXCL8;STAT1;TNFAIP3;NFKBIA;NAMPT;GBP2;GBP1;GBP4;CTSB;BIRC3;GBP3	Developing Ciliated Cells
MAPK signaling pathway	16/294	7.11856e-05	0.000652535	0	0	3.31792	31.6868	DUSP5;JUN;GADD45B;GADD45A;DUSP1;HSPB1;FOS;NRAS;IRAK1;DDIT3;MAP3K8;RAC1;MAP3K13;HSPA1B;ATF4;HSPA1A	Developing Ciliated Cells
Necroptosis	11/159	0.000122087	0.000959254	0	0	4.25022	38.2978	HSP90AA1;CAMK2D;STAT1;FTH1;CAPN2;TNFAIP3;CAPN1;GLUL;SQSTM1;FTL;BIRC3	Developing Ciliated Cells
p53 signaling pathway	7/73	0.000296445	0.00203806	0	0	6.01994	48.9039	CDKN1A;GADD45B;GADD45A;IGFBP3;PMAIP1;CYCS;SFN	Developing Ciliated Cells
Toll-like receptor signaling pathway	8/104	0.000505039	0.00308635	0	0	4.73643	35.9537	NFKBIA;JUN;CXCL8;IRAK1;STAT1;MAP3K8;RAC1;FOS	Developing Ciliated Cells
Leukocyte transendothelial migration	8/114	0.000927514	0.00510133	0	0	4.28741	29.939	ITGB1;CLDN4;CTNNB1;PTPN11;ACTN4;RAC1;ACTB;MYL12A	Developing Ciliated Cells
IL-17 signaling pathway	7/94	0.00136056	0.00680279	0	0	4.56195	30.1083	NFKBIA;HSP90AA1;JUN;CXCL8;LCN2;TNFAIP3;FOS	Developing Ciliated Cells
NF-kappa B signaling pathway	7/104	0.00243312	0.0111518	0	0	4.08956	24.6133	NFKBIA;CXCL8;IRAK1;GADD45B;GADD45A;TNFAIP3;BIRC3	Developing Ciliated Cells
Cell adhesion molecules	8/148	0.00475657	0.0201239	0	0	3.24053	17.3311	ITGB1;CLDN4;SDC4;CDH1;HLA-B;HLA-C;HLA-A;HLA-E	Developing Ciliated Cells
Natural killer cell mediated cytotoxicity	7/131	0.00856997	0.0336677	0	0	3.19467	15.205	NRAS;HLA-B;HLA-C;PTPN11;HLA-A;RAC1;HLA-E	Developing Ciliated Cells
C-type lectin receptor signaling pathway	6/104	0.0102151	0.0374555	0	0	3.45936	15.8573	NFKBIA;JUN;NRAS;STAT1;IRF1;PTPN11	Developing Ciliated Cells
Th17 cell differentiation	6/107	0.0116498	0.0400462	0	0	3.35609	14.9429	NFKBIA;JUN;HSP90AA1;STAT1;FOS;HIF1A	Developing Ciliated Cells
HIF-1 signaling pathway	6/109	0.0126817	0.0410292	0	0	3.29059	14.3719	LDHB;CDKN1A;CAMK2D;ENO1;HIF1A;PFKP	Developing Ciliated Cells
B cell receptor signaling pathway	5/81	0.0141457	0.043223	0	0	3.71075	15.8017	NFKBIA;NRAS;JUN;RAC1;FOS	Developing Ciliated Cells
Complement and coagulation cascades	5/85	0.0171181	0.0495524	0	0	3.5245	14.3363	C3;SERPINB2;CFH;CLU;CFB	Developing Ciliated Cells
ECM-receptor interaction	5/88	0.0196006	0.0539017	0	0	3.39658	13.356	ITGB1;SDC4;LAMB3;ITGA2;CD47	Developing Ciliated Cells
Rap1 signaling pathway	8/210	0.0329113	0.0861963	0	0	2.23878	7.64304	ITGB1;NRAS;PARD6B;CDH1;CTNNB1;RAC1;PFN1;ACTB	Developing Ciliated Cells
T cell receptor signaling pathway	5/104	0.0367874	0.0879698	0	0	2.84531	9.39693	NFKBIA;JUN;NRAS;MAP3K8;FOS	Developing Ciliated Cells
Ferroptosis	3/41	0.0352173	0.0879698	0	0	4.43598	14.8438	FTH1;SAT1;FTL	Developing Ciliated Cells
ErbB signaling pathway	4/85	0.0630669	0.144528	0	0	2.77664	7.67342	CDKN1A;CAMK2D;NRAS;JUN	Developing Ciliated Cells
Platelet activation	5/124	0.0682816	0.145396	0	0	2.36469	6.34709	PPP1CB;ITGB1;ITGA2;ACTB;MYL12A	Developing Ciliated Cells
Hippo signaling pathway	6/163	0.0687327	0.145396	0	0	2.15283	5.76427	PPP1CB;PARD6B;CDH1;CTNNB1;ACTB;BIRC3	Developing Ciliated Cells
Th1 and Th2 cell differentiation	4/92	0.079308	0.161032	0	0	2.55486	6.47507	NFKBIA;JUN;STAT1;FOS	Developing Ciliated Cells
FoxO signaling pathway	5/131	0.08198	0.161032	0	0	2.23251	5.58414	CDKN1A;NRAS;GADD45B;GADD45A;SOD2	Developing Ciliated Cells
VEGF signaling pathway	3/59	0.0855816	0.161502	0	0	3.00737	7.39297	NRAS;HSPB1;RAC1	Developing Ciliated Cells
cAMP signaling pathway	7/216	0.0880919	0.161502	0	0	1.88715	4.5846	PPP1CB;NFKBIA;JUN;CAMK2D;RAC1;FOS;ATP1B1	Developing Ciliated Cells
Fc gamma R-mediated phagocytosis	4/97	0.092057	0.163327	0	0	2.41688	5.7651	GSN;ARPC2;CFL1;RAC1	Developing Ciliated Cells
Chemokine signaling pathway	6/192	0.124045	0.213202	0	0	1.81447	3.787	NFKBIA;NRAS;CXCL8;STAT1;RAC1;CXCL16	Developing Ciliated Cells
JAK-STAT signaling pathway	5/162	0.157993	0.263321	0	0	1.78885	3.30081	SOCS3;CDKN1A;STAT1;PTPN11;IL13RA1	Developing Ciliated Cells
Wnt signaling pathway	5/166	0.169412	0.27405	0	0	1.74405	3.09642	JUN;CAMK2D;CSNK1A1;CTNNB1;RAC1	Developing Ciliated Cells
Cell cycle	4/124	0.175257	0.275403	0	0	1.8705	3.25748	CDKN1A;GADD45B;GADD45A;SFN	Developing Ciliated Cells
Phospholipase D signaling pathway	4/148	0.26393	0.403227	0	0	1.55683	2.07381	ARF1;NRAS;CXCL8;PTPN11	Developing Ciliated Cells
PI3K-Akt signaling pathway	8/354	0.286305	0.425588	0	0	1.29735	1.6226	ITGB1;CDKN1A;NRAS;HSP90AA1;LAMB3;ITGA2;RAC1;ATF4	Developing Ciliated Cells
RIG-I-like receptor signaling pathway	2/70	0.349778	0.480944	0	0	1.64538	1.7284	NFKBIA;CXCL8	Developing Ciliated Cells
Fc epsilon RI signaling pathway	2/68	0.336953	0.480944	0	0	1.69541	1.84429	NRAS;RAC1	Developing Ciliated Cells
Sphingolipid signaling pathway	3/119	0.349138	0.480944	0	0	1.44739	1.52307	ASAH1;NRAS;RAC1	Developing Ciliated Cells
Neutrophil extracellular trap formation	4/189	0.426447	0.558442	0	0	1.20926	1.03061	C3;RAC1;HDAC9;ACTB	Developing Ciliated Cells
Cytokine-cytokine receptor interaction	6/295	0.418209	0.558442	0	0	1.16161	1.01266	CXCL8;TNFRSF12A;GDF15;CXCL17;CXCL16;IL13RA1	Developing Ciliated Cells
Hematopoietic cell lineage	2/99	0.522371	0.668149	0	0	1.15175	0.747922	ITGA2;CD24	Developing Ciliated Cells
cGMP-PKG signaling pathway	3/167	0.565848	0.70731	0	0	1.02125	0.581528	PPP1CB;ATP1B1;ATF4	Developing Ciliated Cells
Hedgehog signaling pathway	1/56	0.630556	0.77068	0	0	1.01492	0.468033	CSNK1A1	Developing Ciliated Cells
Cytosolic DNA-sensing pathway	1/63	0.673858	0.772129	0	0	0.900009	0.355265	NFKBIA	Developing Ciliated Cells
Notch signaling pathway	1/59	0.649775	0.772129	0	0	0.962275	0.414865	HES1	Developing Ciliated Cells
Oocyte meiosis	2/129	0.665862	0.772129	0	0	0.878335	0.357195	PPP1CB;CAMK2D	Developing Ciliated Cells
Apelin signaling pathway	2/137	0.697738	0.783176	0	0	0.825947	0.297268	NRAS;CDH1	Developing Ciliated Cells
Ras signaling pathway	3/232	0.778126	0.855938	0	0	0.728932	0.182865	NRAS;PTPN11;RAC1	Developing Ciliated Cells
Viral protein interaction with cytokine and cytokine receptor	1/100	0.831381	0.896587	0	0	0.562577	0.103889	CXCL8	Developing Ciliated Cells
AMPK signaling pathway	1/120	0.882017	0.932903	0	0	0.467548	0.0586977	PFKP	Developing Ciliated Cells
mTOR signaling pathway	1/154	0.935759	0.971071	0	0	0.363015	0.0241031	NRAS	Developing Ciliated Cells
Calcium signaling pathway	1/240	0.986259	0.986259	0	0	0.231365	0.0032013	CAMK2D	Developing Ciliated Cells
Neuroactive ligand-receptor interaction	2/341	0.983933	0.986259	0	0	0.325478	0.00527178	C3;ADM	Developing Ciliated Cells
IL-17 signaling pathway	7/94	3.80327e-08	1.02688e-06	0	0	25.3423	432.968	NFKBIA;CXCL8;CXCL1;CXCL3;DEFB4A;CXCL2;S100A7	SPRR2D high Squamous Cells
NOD-like receptor signaling pathway	8/181	2.25442e-07	3.04347e-06	0	0	14.7358	225.534	NFKBIA;CXCL8;TXNIP;CXCL1;TXN;CXCL3;DEFB4A;CXCL2	SPRR2D high Squamous Cells
NF-kappa B signaling pathway	6/104	1.71136e-06	1.54022e-05	0	0	18.9719	251.914	NFKBIA;CXCL8;CXCL1;CXCL3;CXCL2;ICAM1	SPRR2D high Squamous Cells
TNF signaling pathway	5/112	4.55944e-05	0.000307762	0	0	14.2509	142.448	NFKBIA;CXCL1;CXCL3;CXCL2;ICAM1	SPRR2D high Squamous Cells
Viral protein interaction with cytokine and cytokine receptor	4/100	0.000418878	0.00226194	0	0	12.5215	97.3911	CXCL8;CXCL1;CXCL3;CXCL2	SPRR2D high Squamous Cells
Chemokine signaling pathway	5/192	0.000565114	0.00254301	0	0	8.12135	60.7354	NFKBIA;CXCL8;CXCL1;CXCL3;CXCL2	SPRR2D high Squamous Cells
Cytokine-cytokine receptor interaction	5/295	0.00373777	0.0144171	0	0	5.20955	29.1176	IL1RN;CXCL8;CXCL1;CXCL3;CXCL2	SPRR2D high Squamous Cells
Cellular senescence	3/156	0.0174092	0.0587559	0	0	5.78783	23.4451	CXCL8;HLA-B;ETS1	SPRR2D high Squamous Cells
RIG-I-like receptor signaling pathway	2/70	0.0250244	0.0750732	0	0	8.59083	31.6822	NFKBIA;CXCL8	SPRR2D high Squamous Cells
Toll-like receptor signaling pathway	2/104	0.0514632	0.138951	0	0	5.71742	16.9629	NFKBIA;CXCL8	SPRR2D high Squamous Cells
Natural killer cell mediated cytotoxicity	2/131	0.0770931	0.189228	0	0	4.51459	11.5697	HLA-B;ICAM1	SPRR2D high Squamous Cells
Cell adhesion molecules	2/148	0.0948895	0.213501	0	0	3.9855	9.38601	HLA-B;ICAM1	SPRR2D high Squamous Cells
Cytosolic DNA-sensing pathway	1/63	0.198468	0.382759	0	0	4.64423	7.51031	NFKBIA	SPRR2D high Squamous Cells
Ras signaling pathway	2/232	0.194998	0.382759	0	0	2.51918	4.11827	ETS1;RGL2	SPRR2D high Squamous Cells
C-type lectin receptor signaling pathway	1/104	0.306207	0.403077	0	0	2.78978	3.30169	NFKBIA	SPRR2D high Squamous Cells
Antigen processing and presentation	1/78	0.239673	0.403077	0	0	3.73668	5.33777	HLA-B	SPRR2D high Squamous Cells
T cell receptor signaling pathway	1/104	0.306207	0.403077	0	0	2.78978	3.30169	NFKBIA	SPRR2D high Squamous Cells
Th1 and Th2 cell differentiation	1/92	0.276244	0.403077	0	0	3.15958	4.0647	NFKBIA	SPRR2D high Squamous Cells
Th17 cell differentiation	1/107	0.313505	0.403077	0	0	2.71042	3.14393	NFKBIA	SPRR2D high Squamous Cells
B cell receptor signaling pathway	1/81	0.24766	0.403077	0	0	3.59601	5.01895	NFKBIA	SPRR2D high Squamous Cells
ErbB signaling pathway	1/85	0.258181	0.403077	0	0	3.42409	4.63654	HBEGF	SPRR2D high Squamous Cells
Leukocyte transendothelial migration	1/114	0.330239	0.405293	0	0	2.54162	2.81596	ICAM1	SPRR2D high Squamous Cells
FoxO signaling pathway	1/131	0.369224	0.433437	0	0	2.20736	2.1993	SOD2	SPRR2D high Squamous Cells
Phospholipase D signaling pathway	1/148	0.405971	0.438449	0	0	1.95041	1.75824	CXCL8	SPRR2D high Squamous Cells
Apoptosis	1/142	0.393249	0.438449	0	0	2.03402	1.89838	NFKBIA	SPRR2D high Squamous Cells
Necroptosis	1/159	0.428615	0.445101	0	0	1.81361	1.53648	PYGL	SPRR2D high Squamous Cells
cAMP signaling pathway	1/216	0.533003	0.533003	0	0	1.32895	0.836215	NFKBIA	SPRR2D high Squamous Cells
Toll-like receptor signaling pathway	1/104	0.0257334	0.0430744	0	0	48.2816	176.709	JUN	KRT24 KRT13 high Secretory Cells
C-type lectin receptor signaling pathway	1/104	0.0257334	0.0430744	0	0	48.2816	176.709	JUN	KRT24 KRT13 high Secretory Cells
T cell receptor signaling pathway	1/104	0.0257334	0.0430744	0	0	48.2816	176.709	JUN	KRT24 KRT13 high Secretory Cells
Th1 and Th2 cell differentiation	1/92	0.0227915	0.0430744	0	0	54.6813	206.77	JUN	KRT24 KRT13 high Secretory Cells
Th17 cell differentiation	1/107	0.0264677	0.0430744	0	0	46.908	170.362	JUN	KRT24 KRT13 high Secretory Cells
IL-17 signaling pathway	1/94	0.0232823	0.0430744	0	0	53.5	201.163	JUN	KRT24 KRT13 high Secretory Cells
B cell receptor signaling pathway	1/81	0.0200885	0.0430744	0	0	62.2344	243.188	JUN	KRT24 KRT13 high Secretory Cells
ErbB signaling pathway	1/85	0.0210721	0.0430744	0	0	59.2589	228.728	JUN	KRT24 KRT13 high Secretory Cells
TNF signaling pathway	1/112	0.0276907	0.0430744	0	0	44.7838	160.624	JUN	KRT24 KRT13 high Secretory Cells
Apoptosis	1/142	0.0350027	0.0490038	0	0	35.2021	118.009	JUN	KRT24 KRT13 high Secretory Cells
NOD-like receptor signaling pathway	1/181	0.0444425	0.0518496	0	0	27.5208	85.6877	JUN	KRT24 KRT13 high Secretory Cells
Wnt signaling pathway	1/166	0.0408206	0.0518496	0	0	30.0455	96.1024	JUN	KRT24 KRT13 high Secretory Cells
cAMP signaling pathway	1/216	0.0528511	0.0569165	0	0	23	67.6264	JUN	KRT24 KRT13 high Secretory Cells
MAPK signaling pathway	1/294	0.0713773	0.0713773	0	0	16.8106	44.3762	JUN	KRT24 KRT13 high Secretory Cells
Toll-like receptor signaling pathway	1/104	0.0257334	0.0430744	0	0	48.2816	176.709	JUN	FOXJ1 high Ciliated Cells
C-type lectin receptor signaling pathway	1/104	0.0257334	0.0430744	0	0	48.2816	176.709	JUN	FOXJ1 high Ciliated Cells
T cell receptor signaling pathway	1/104	0.0257334	0.0430744	0	0	48.2816	176.709	JUN	FOXJ1 high Ciliated Cells
Th1 and Th2 cell differentiation	1/92	0.0227915	0.0430744	0	0	54.6813	206.77	JUN	FOXJ1 high Ciliated Cells
Th17 cell differentiation	1/107	0.0264677	0.0430744	0	0	46.908	170.362	JUN	FOXJ1 high Ciliated Cells
IL-17 signaling pathway	1/94	0.0232823	0.0430744	0	0	53.5	201.163	JUN	FOXJ1 high Ciliated Cells
B cell receptor signaling pathway	1/81	0.0200885	0.0430744	0	0	62.2344	243.188	JUN	FOXJ1 high Ciliated Cells
ErbB signaling pathway	1/85	0.0210721	0.0430744	0	0	59.2589	228.728	JUN	FOXJ1 high Ciliated Cells
TNF signaling pathway	1/112	0.0276907	0.0430744	0	0	44.7838	160.624	JUN	FOXJ1 high Ciliated Cells
Apoptosis	1/142	0.0350027	0.0490038	0	0	35.2021	118.009	JUN	FOXJ1 high Ciliated Cells
NOD-like receptor signaling pathway	1/181	0.0444425	0.0518496	0	0	27.5208	85.6877	JUN	FOXJ1 high Ciliated Cells
Wnt signaling pathway	1/166	0.0408206	0.0518496	0	0	30.0455	96.1024	JUN	FOXJ1 high Ciliated Cells
cAMP signaling pathway	1/216	0.0528511	0.0569165	0	0	23	67.6264	JUN	FOXJ1 high Ciliated Cells
MAPK signaling pathway	1/294	0.0713773	0.0713773	0	0	16.8106	44.3762	JUN	FOXJ1 high Ciliated Cells
Antigen processing and presentation	3/78	4.46387e-05	0.000312471	0	0	53.0853	531.751	CD74;HLA-E;TAPBP	SERPINB11 high Secretory Cells
Natural killer cell mediated cytotoxicity	1/131	0.111604	0.133881	0	0	8.98281	19.6975	HLA-E	SERPINB11 high Secretory Cells
Intestinal immune network for IgA production	1/48	0.0423473	0.133881	0	0	24.9499	78.888	PIGR	SERPINB11 high Secretory Cells
TNF signaling pathway	1/112	0.0961809	0.133881	0	0	10.5305	24.6574	JUNB	SERPINB11 high Secretory Cells
Cell adhesion molecules	1/148	0.125193	0.133881	0	0	7.93717	16.4926	HLA-E	SERPINB11 high Secretory Cells
Necroptosis	1/159	0.133881	0.133881	0	0	7.38049	14.8407	GLUL	SERPINB11 high Secretory Cells
Cellular senescence	1/156	0.13152	0.133881	0	0	7.52448	15.2642	HLA-E	SERPINB11 high Secretory Cells
Necroptosis	2/159	0.0207355	0.0414711	0	0	9.70848	37.6291	EIF2AK2;GLUL	MUC5AC high Goblet Cells
RIG-I-like receptor signaling pathway	1/70	0.0935669	0.0935669	0	0	10.6833	25.3096	ISG15	MUC5AC high Goblet Cells
Antigen processing and presentation	3/78	0.00825517	0.148593	0	0	7.6967	36.9204	HSPA5;HLA-B;CALR	SCGB1A1 high Goblet Cells
Hematopoietic cell lineage	2/99	0.0970191	0.498982	0	0	3.92486	9.1561	ANPEP;CD55	SCGB1A1 high Goblet Cells
FoxO signaling pathway	2/131	0.153185	0.498982	0	0	2.94648	5.52792	HOMER2;IRS2	SCGB1A1 high Goblet Cells
cGMP-PKG signaling pathway	2/167	0.22177	0.498982	0	0	2.29942	3.46319	IRS2;ATP1A1	SCGB1A1 high Goblet Cells
Apoptosis	2/142	0.173723	0.498982	0	0	2.71346	4.74936	TUBA1B;CAPN2	SCGB1A1 high Goblet Cells
Ferroptosis	1/41	0.195952	0.498982	0	0	4.72714	7.70471	GPX4	SCGB1A1 high Goblet Cells
Necroptosis	2/159	0.20624	0.498982	0	0	2.41756	3.81665	CAPN2;GLUL	SCGB1A1 high Goblet Cells
Cellular senescence	2/156	0.200448	0.498982	0	0	2.46503	3.96181	CAPN2;HLA-B	SCGB1A1 high Goblet Cells
Cytosolic DNA-sensing pathway	1/63	0.284883	0.512789	0	0	3.04639	3.82528	POLR2L	SCGB1A1 high Goblet Cells
VEGF signaling pathway	1/59	0.269472	0.512789	0	0	3.25714	4.27106	HSPB1	SCGB1A1 high Goblet Cells
p53 signaling pathway	1/73	0.322015	0.526933	0	0	2.62196	2.97109	TP53I3	SCGB1A1 high Goblet Cells
Complement and coagulation cascades	1/85	0.36406	0.545385	0	0	2.24603	2.26947	CD55	SCGB1A1 high Goblet Cells
IL-17 signaling pathway	1/94	0.393889	0.545385	0	0	2.02775	1.88923	MUC5AC	SCGB1A1 high Goblet Cells
Natural killer cell mediated cytotoxicity	1/131	0.502631	0.603157	0	0	1.44791	0.996017	HLA-B	SCGB1A1 high Goblet Cells
AMPK signaling pathway	1/120	0.472497	0.603157	0	0	1.58263	1.18654	IRS2	SCGB1A1 high Goblet Cells
Cell adhesion molecules	1/148	0.545881	0.614117	0	0	1.27937	0.774468	HLA-B	SCGB1A1 high Goblet Cells
cAMP signaling pathway	1/216	0.68465	0.724924	0	0	0.871717	0.330247	ATP1A1	SCGB1A1 high Goblet Cells
MAPK signaling pathway	1/294	0.79277	0.79277	0	0	0.63712	0.147953	HSPB1	SCGB1A1 high Goblet Cells
HIF-1 signaling pathway	2/109	0.00473703	0.00947407	0	0	21.8516	116.957	PGK1;TIMP1	Deuterosomal Cells
RIG-I-like receptor signaling pathway	1/70	0.0644741	0.0644741	0	0	16.0322	43.9522	ISG15	Deuterosomal Cells
Antigen processing and presentation	6/78	6.08348e-05	0.00206838	0	0	9.79861	95.1185	HSPA8;HLA-DRB5;HLA-B;HLA-F;HSPA1B;HLA-E	Early Response FOXJ1 high Ciliated Cells
Cell adhesion molecules	5/148	0.00958616	0.162965	0	0	4.07229	18.9257	HLA-DRB5;HLA-B;HLA-F;ICAM1;HLA-E	Early Response FOXJ1 high Ciliated Cells
Necroptosis	4/159	0.050366	0.428111	0	0	2.98611	8.92381	IL33;FTH1;CAPN2;GLUL	Early Response FOXJ1 high Ciliated Cells
Cellular senescence	4/156	0.0475592	0.428111	0	0	3.04551	9.27596	CAPN2;HLA-B;HLA-F;HLA-E	Early Response FOXJ1 high Ciliated Cells
Intestinal immune network for IgA production	2/48	0.0654323	0.444939	0	0	5	13.6337	PIGR;HLA-DRB5	Early Response FOXJ1 high Ciliated Cells
Natural killer cell mediated cytotoxicity	3/131	0.106328	0.602524	0	0	2.69984	6.05095	HLA-B;ICAM1;HLA-E	Early Response FOXJ1 high Ciliated Cells
Apoptosis	3/142	0.126921	0.616471	0	0	2.48479	5.12909	TP53AIP1;TUBA1A;CAPN2	Early Response FOXJ1 high Ciliated Cells
mTOR signaling pathway	3/154	0.150856	0.641139	0	0	2.28593	4.32367	SGK1;LPIN1;LPIN2	Early Response FOXJ1 high Ciliated Cells
Hematopoietic cell lineage	1/99	0.579875	0.759188	0	0	1.16362	0.634106	HLA-DRB5	Early Response FOXJ1 high Ciliated Cells
Complement and coagulation cascades	1/85	0.524936	0.759188	0	0	1.35852	0.875538	PROS1	Early Response FOXJ1 high Ciliated Cells
RIG-I-like receptor signaling pathway	1/70	0.458128	0.759188	0	0	1.65511	1.29199	DDX3X	Early Response FOXJ1 high Ciliated Cells
Cytosolic DNA-sensing pathway	1/63	0.423832	0.759188	0	0	1.84263	1.58174	IL33	Early Response FOXJ1 high Ciliated Cells
Th1 and Th2 cell differentiation	1/92	0.553244	0.759188	0	0	1.25357	0.74206	HLA-DRB5	Early Response FOXJ1 high Ciliated Cells
Th17 cell differentiation	1/107	0.608382	0.759188	0	0	1.07536	0.534404	HLA-DRB5	Early Response FOXJ1 high Ciliated Cells
Leukocyte transendothelial migration	2/114	0.261189	0.759188	0	0	2.04672	2.74774	EZR;ICAM1	Early Response FOXJ1 high Ciliated Cells
MAPK signaling pathway	3/294	0.472577	0.759188	0	0	1.17773	0.882773	HSPA8;ERBB4;HSPA1B	Early Response FOXJ1 high Ciliated Cells
ErbB signaling pathway	1/85	0.524936	0.759188	0	0	1.35852	0.875538	ERBB4	Early Response FOXJ1 high Ciliated Cells
NF-kappa B signaling pathway	1/104	0.597924	0.759188	0	0	1.10685	0.569244	ICAM1	Early Response FOXJ1 high Ciliated Cells
TNF signaling pathway	1/112	0.625214	0.759188	0	0	1.02666	0.482184	ICAM1	Early Response FOXJ1 high Ciliated Cells
HIF-1 signaling pathway	2/109	0.245082	0.759188	0	0	2.1429	3.01327	PFKFB3;HK1	Early Response FOXJ1 high Ciliated Cells
FoxO signaling pathway	2/131	0.315855	0.759188	0	0	1.77546	2.04617	HOMER2;SGK1	Early Response FOXJ1 high Ciliated Cells
Calcium signaling pathway	2/240	0.620211	0.759188	0	0	0.957006	0.457157	ERBB4;RYR3	Early Response FOXJ1 high Ciliated Cells
PI3K-Akt signaling pathway	4/354	0.370854	0.759188	0	0	1.30931	1.29877	YWHAQ;ERBB4;LAMC2;SGK1	Early Response FOXJ1 high Ciliated Cells
ECM-receptor interaction	1/88	0.53728	0.759188	0	0	1.31147	0.814735	LAMC2	Early Response FOXJ1 high Ciliated Cells
Cell cycle	2/124	0.293404	0.759188	0	0	1.878	2.30281	YWHAQ;SMC1A	Early Response FOXJ1 high Ciliated Cells
Oocyte meiosis	2/129	0.309454	0.759188	0	0	1.80361	2.11553	YWHAQ;SMC1A	Early Response FOXJ1 high Ciliated Cells
Ferroptosis	1/41	0.30136	0.759188	0	0	2.85925	3.42952	FTH1	Early Response FOXJ1 high Ciliated Cells
p53 signaling pathway	1/73	0.472198	0.759188	0	0	1.5859	1.18999	TP53AIP1	Early Response FOXJ1 high Ciliated Cells
AMPK signaling pathway	1/120	0.650661	0.762843	0	0	0.957255	0.411397	PFKFB3	Early Response FOXJ1 high Ciliated Cells
Apelin signaling pathway	1/137	0.699173	0.792396	0	0	0.836875	0.299482	RYR3	Early Response FOXJ1 high Ciliated Cells
Cytokine-cytokine receptor interaction	2/295	0.729711	0.800328	0	0	0.775181	0.244265	IL33;CXCL17	Early Response FOXJ1 high Ciliated Cells
Hippo signaling pathway	1/163	0.760721	0.808266	0	0	0.701634	0.191889	YWHAQ	Early Response FOXJ1 high Ciliated Cells
NOD-like receptor signaling pathway	1/181	0.795825	0.819941	0	0	0.630893	0.144081	TXNIP	Early Response FOXJ1 high Ciliated Cells
cAMP signaling pathway	1/216	0.850084	0.850084	0	0	0.527248	0.085636	HCAR2	Early Response FOXJ1 high Ciliated Cells
Hematopoietic cell lineage	3/99	0.00173129	0.0415509	0	0	13.7889	87.682	ITGA1;CD59;HLA-DPA1	CCL5 high Squamous Cells
Cytosolic DNA-sensing pathway	2/63	0.0100354	0.120424	0	0	14.1775	65.2397	CCL5;CCL4	CCL5 high Squamous Cells
Toll-like receptor signaling pathway	2/104	0.0258641	0.124147	0	0	8.46121	30.9249	CCL5;CCL4	CCL5 high Squamous Cells
IL-17 signaling pathway	2/94	0.0214289	0.124147	0	0	9.38563	36.0691	S100A9;S100A8	CCL5 high Squamous Cells
Viral protein interaction with cytokine and cytokine receptor	2/100	0.0240483	0.124147	0	0	8.80834	32.8348	CCL5;CCL4	CCL5 high Squamous Cells
Cell adhesion molecules	2/148	0.0491655	0.191468	0	0	5.89815	17.7686	PTPRC;HLA-DPA1	CCL5 high Squamous Cells
Necroptosis	2/159	0.0558448	0.191468	0	0	5.48186	15.8162	CAPN2;GLUL	CCL5 high Squamous Cells
NOD-like receptor signaling pathway	2/181	0.0700834	0.206945	0	0	4.80277	12.7661	CCL5;TXNIP	CCL5 high Squamous Cells
Chemokine signaling pathway	2/192	0.0776045	0.206945	0	0	4.5222	11.5593	CCL5;CCL4	CCL5 high Squamous Cells
Intestinal immune network for IgA production	1/48	0.109056	0.261735	0	0	9.01086	19.9671	HLA-DPA1	CCL5 high Squamous Cells
Complement and coagulation cascades	1/85	0.185088	0.270313	0	0	5.03242	8.48931	CD59	CCL5 high Squamous Cells
RIG-I-like receptor signaling pathway	1/70	0.155063	0.270313	0	0	6.13105	11.4278	ISG15	CCL5 high Squamous Cells
Antigen processing and presentation	1/78	0.171209	0.270313	0	0	5.49185	9.69242	HLA-DPA1	CCL5 high Squamous Cells
T cell receptor signaling pathway	1/104	0.221624	0.270313	0	0	4.10019	6.17804	PTPRC	CCL5 high Squamous Cells
Th1 and Th2 cell differentiation	1/92	0.19874	0.270313	0	0	4.64368	7.50305	HLA-DPA1	CCL5 high Squamous Cells
Th17 cell differentiation	1/107	0.227245	0.270313	0	0	3.98354	5.90253	HLA-DPA1	CCL5 high Squamous Cells
Fc gamma R-mediated phagocytosis	1/97	0.208354	0.270313	0	0	4.40071	6.90258	PTPRC	CCL5 high Squamous Cells
NF-kappa B signaling pathway	1/104	0.221624	0.270313	0	0	4.10019	6.17804	CCL4	CCL5 high Squamous Cells
TNF signaling pathway	1/112	0.236524	0.270313	0	0	3.80314	5.48302	CCL5	CCL5 high Squamous Cells
Cytokine-cytokine receptor interaction	2/295	0.157692	0.270313	0	0	2.9172	5.38839	CCL5;CCL4	CCL5 high Squamous Cells
ECM-receptor interaction	1/88	0.190967	0.270313	0	0	4.85816	8.04344	ITGA1	CCL5 high Squamous Cells
Apoptosis	1/142	0.289949	0.316308	0	0	2.98944	3.70107	CAPN2	CCL5 high Squamous Cells
Cellular senescence	1/156	0.313611	0.327247	0	0	2.7175	3.15122	CAPN2	CCL5 high Squamous Cells
PI3K-Akt signaling pathway	1/354	0.576086	0.576086	0	0	1.1813	0.651486	ITGA1	CCL5 high Squamous Cells
Platelet activation	7/124	0.000664381	0.0137265	0	0	5.1558	37.7232	PPP1CB;LYN;PLCB2;ACTB;MYL12A;RHOA;ACTG1	Interferon Responsive Ciliated Cells
Leukocyte transendothelial migration	7/114	0.000400867	0.0137265	0	0	5.64051	44.1194	PXN;F11R;ACTB;MYL12A;CD99;RHOA;ACTG1	Interferon Responsive Ciliated Cells
cGMP-PKG signaling pathway	8/167	0.000823593	0.0137265	0	0	4.34566	30.8622	PPP1CB;ATP2A2;IRS2;ATP1A1;ATP2B1;ATP1B1;PLCB2;RHOA	Interferon Responsive Ciliated Cells
Antigen processing and presentation	5/78	0.00225779	0.0282223	0	0	5.8642	35.7328	TAP2;B2M;CTSS;TAPBP;HLA-DQB1	Interferon Responsive Ciliated Cells
cAMP signaling pathway	7/216	0.0141457	0.141457	0	0	2.87274	12.2331	PPP1CB;OXTR;ATP2A2;ATP1A1;ATP2B1;ATP1B1;RHOA	Interferon Responsive Ciliated Cells
Complement and coagulation cascades	4/85	0.017937	0.149475	0	0	4.20801	16.9199	SERPINB2;CD59;CD46;CD55	Interferon Responsive Ciliated Cells
Hematopoietic cell lineage	4/99	0.0294121	0.15357	0	0	3.58533	12.6431	CD9;CD59;CD55;HLA-DQB1	Interferon Responsive Ciliated Cells
Chemokine signaling pathway	6/192	0.0261848	0.15357	0	0	2.75799	10.0462	LYN;STAT1;PXN;STAT3;PLCB2;RHOA	Interferon Responsive Ciliated Cells
Cell adhesion molecules	5/148	0.030714	0.15357	0	0	2.98297	10.3898	SDC4;CDH1;F11R;CD99;HLA-DQB1	Interferon Responsive Ciliated Cells
Apoptosis	5/142	0.0263223	0.15357	0	0	3.11457	11.3287	CTSH;CAPN1;ACTB;CTSS;ACTG1	Interferon Responsive Ciliated Cells
AMPK signaling pathway	4/120	0.0532421	0.242009	0	0	2.93312	8.60258	EEF2K;IRS2;PPP2R5C;PFKP	Interferon Responsive Ciliated Cells
NOD-like receptor signaling pathway	5/181	0.0628228	0.261762	0	0	2.41959	6.69606	GBP5;STAT1;PLCB2;RHOA;GBP4	Interferon Responsive Ciliated Cells
B cell receptor signaling pathway	3/81	0.0701815	0.269929	0	0	3.26376	8.67074	LYN;IFITM1;CD81	Interferon Responsive Ciliated Cells
ECM-receptor interaction	3/88	0.0851608	0.283869	0	0	2.99391	7.37465	ITGB5;SDC4;ITGB4	Interferon Responsive Ciliated Cells
Ferroptosis	2/41	0.0836382	0.283869	0	0	4.34159	10.7726	GCLM;SAT1	Interferon Responsive Ciliated Cells
Rap1 signaling pathway	5/210	0.102266	0.319581	0	0	2.07423	4.72962	CDH1;PLCB2;ACTB;RHOA;ACTG1	Interferon Responsive Ciliated Cells
Intestinal immune network for IgA production	2/48	0.109186	0.321137	0	0	3.6796	8.14921	PIGR;HLA-DQB1	Interferon Responsive Ciliated Cells
Th17 cell differentiation	3/107	0.131709	0.326299	0	0	2.44459	4.95557	STAT1;STAT3;HLA-DQB1	Interferon Responsive Ciliated Cells
Hippo signaling pathway	4/163	0.12603	0.326299	0	0	2.13521	4.42251	PPP1CB;CDH1;ACTB;ACTG1	Interferon Responsive Ciliated Cells
HIF-1 signaling pathway	3/109	0.137046	0.326299	0	0	2.39822	4.76632	STAT3;SLC2A1;PFKP	Interferon Responsive Ciliated Cells
Necroptosis	4/159	0.118025	0.326299	0	0	2.19076	4.68133	STAT1;STAT3;CAPN1;PYGL	Interferon Responsive Ciliated Cells
VEGF signaling pathway	2/59	0.152662	0.333079	0	0	2.96785	5.57817	PXN;HSPB1	Interferon Responsive Ciliated Cells
Calcium signaling pathway	5/240	0.153216	0.333079	0	0	1.80666	3.38912	GNA14;OXTR;ATP2A2;ATP2B1;PLCB2	Interferon Responsive Ciliated Cells
Sphingolipid signaling pathway	3/119	0.164769	0.34327	0	0	2.19036	3.94968	PPP2R5C;PLCB2;RHOA	Interferon Responsive Ciliated Cells
Th1 and Th2 cell differentiation	2/92	0.294238	0.582539	0	0	1.87649	2.29564	STAT1;HLA-DQB1	Interferon Responsive Ciliated Cells
IL-17 signaling pathway	2/94	0.30292	0.582539	0	0	1.83551	2.19212	TRAF4;HSP90B1	Interferon Responsive Ciliated Cells
Fc gamma R-mediated phagocytosis	2/97	0.315907	0.585014	0	0	1.77728	2.04797	LYN;CFL1	Interferon Responsive Ciliated Cells
C-type lectin receptor signaling pathway	2/104	0.345977	0.617816	0	0	1.65472	1.75629	STAT1;RHOA	Interferon Responsive Ciliated Cells
Neutrophil extracellular trap formation	3/189	0.383457	0.661133	0	0	1.36117	1.30471	PLCB2;ACTB;ACTG1	Interferon Responsive Ciliated Cells
FoxO signaling pathway	2/131	0.456852	0.736858	0	0	1.30658	1.02357	STAT3;IRS2	Interferon Responsive Ciliated Cells
Oocyte meiosis	2/129	0.448992	0.736858	0	0	1.3273	1.06283	PPP1CB;PPP2R5C	Interferon Responsive Ciliated Cells
Fc epsilon RI signaling pathway	1/68	0.552951	0.747537	0	0	1.25641	0.744406	LYN	Interferon Responsive Ciliated Cells
Wnt signaling pathway	2/166	0.583079	0.747537	0	0	1.02591	0.553408	PLCB2;RHOA	Interferon Responsive Ciliated Cells
Notch signaling pathway	1/59	0.502606	0.747537	0	0	1.45203	0.998925	PSENEN	Interferon Responsive Ciliated Cells
Apelin signaling pathway	2/137	0.480038	0.747537	0	0	1.24813	0.915993	CDH1;PLCB2	Interferon Responsive Ciliated Cells
JAK-STAT signaling pathway	2/162	0.569794	0.747537	0	0	1.05177	0.5916	STAT1;STAT3	Interferon Responsive Ciliated Cells
Phospholipase D signaling pathway	2/148	0.520933	0.747537	0	0	1.15345	0.752203	PLCB2;RHOA	Interferon Responsive Ciliated Cells
p53 signaling pathway	1/73	0.578693	0.747537	0	0	1.16886	0.639348	PERP	Interferon Responsive Ciliated Cells
Cellular senescence	2/156	0.549301	0.747537	0	0	1.09308	0.654876	PPP1CB;CAPN1	Interferon Responsive Ciliated Cells
PI3K-Akt signaling pathway	4/354	0.600269	0.750336	0	0	0.960544	0.490241	ITGB5;ITGB4;PPP2R5C;HSP90B1	Interferon Responsive Ciliated Cells
Toll-like receptor signaling pathway	1/104	0.708416	0.787129	0	0	0.815783	0.28122	STAT1	Interferon Responsive Ciliated Cells
T cell receptor signaling pathway	1/104	0.708416	0.787129	0	0	0.815783	0.28122	RHOA	Interferon Responsive Ciliated Cells
TGF-beta signaling pathway	1/94	0.67164	0.787129	0	0	0.903961	0.359806	RHOA	Interferon Responsive Ciliated Cells
NF-kappa B signaling pathway	1/104	0.708416	0.787129	0	0	0.815783	0.28122	LYN	Interferon Responsive Ciliated Cells
Phosphatidylinositol signaling system	1/97	0.683133	0.787129	0	0	0.875579	0.333653	PLCB2	Interferon Responsive Ciliated Cells
mTOR signaling pathway	1/154	0.839144	0.912113	0	0	0.547791	0.0960675	RHOA	Interferon Responsive Ciliated Cells
Cytokine-cytokine receptor interaction	2/295	0.864039	0.91919	0	0	0.570449	0.0833642	TNFRSF19;TNFRSF21	Interferon Responsive Ciliated Cells
Ras signaling pathway	1/232	0.936592	0.975617	0	0	0.361379	0.0236729	RHOA	Interferon Responsive Ciliated Cells
MAPK signaling pathway	1/294	0.969825	0.982841	0	0	0.284006	0.00870175	HSPB1	Interferon Responsive Ciliated Cells
Neuroactive ligand-receptor interaction	1/341	0.982841	0.982841	0	0	0.244155	0.00422591	OXTR	Interferon Responsive Ciliated Cells
Antigen processing and presentation	5/78	3.31667e-05	0.0010945	0	0	15.2632	157.424	CD74;B2M;HLA-DQA1;HLA-DQB1;HSPA1A	AZGP1 high Goblet Cells
Hematopoietic cell lineage	4/99	0.0012249	0.0101055	0	0	9.2683	62.143	CD36;CD24;HLA-DQA1;HLA-DQB1	AZGP1 high Goblet Cells
Th1 and Th2 cell differentiation	4/92	0.0009322	0.0101055	0	0	10.0091	69.8431	JUN;FOS;HLA-DQA1;HLA-DQB1	AZGP1 high Goblet Cells
IL-17 signaling pathway	4/94	0.00101015	0.0101055	0	0	9.78568	67.4982	JUN;JUND;FOSB;FOS	AZGP1 high Goblet Cells
Th17 cell differentiation	4/107	0.00163201	0.0107712	0	0	8.54498	54.8412	JUN;FOS;HLA-DQA1;HLA-DQB1	AZGP1 high Goblet Cells
AMPK signaling pathway	4/120	0.00248028	0.0136415	0	0	7.58238	45.4896	CREB3L2;CD36;EEF2;FBP1	AZGP1 high Goblet Cells
Apoptosis	4/142	0.00453323	0.021371	0	0	6.36651	34.3557	JUN;FOS;ACTB;ACTG1	AZGP1 high Goblet Cells
MAPK signaling pathway	5/294	0.0125889	0.0519292	0	0	3.81342	16.6835	JUN;JUND;DUSP1;FOS;HSPA1A	AZGP1 high Goblet Cells
TNF signaling pathway	3/112	0.0158499	0.0581163	0	0	5.9876	24.8162	JUN;CREB3L2;FOS	AZGP1 high Goblet Cells
Intestinal immune network for IgA production	2/48	0.0214289	0.0707153	0	0	9.38563	36.0691	HLA-DQA1;HLA-DQB1	AZGP1 high Goblet Cells
B cell receptor signaling pathway	2/81	0.0557427	0.167228	0	0	5.45597	15.7514	JUN;FOS	AZGP1 high Goblet Cells
ECM-receptor interaction	2/88	0.0644989	0.177372	0	0	5.01011	13.7333	ITGB4;CD36	AZGP1 high Goblet Cells
Toll-like receptor signaling pathway	2/104	0.0860594	0.189331	0	0	4.2208	10.3524	JUN;FOS	AZGP1 high Goblet Cells
T cell receptor signaling pathway	2/104	0.0860594	0.189331	0	0	4.2208	10.3524	JUN;FOS	AZGP1 high Goblet Cells
cAMP signaling pathway	3/216	0.0816786	0.189331	0	0	3.04798	7.63508	JUN;CREB3L2;FOS	AZGP1 high Goblet Cells
HIF-1 signaling pathway	2/109	0.0931879	0.1922	0	0	4.02255	9.54607	SLC2A1;ENO1	AZGP1 high Goblet Cells
Leukocyte transendothelial migration	2/114	0.100482	0.195053	0	0	3.842	8.82808	ACTB;ACTG1	AZGP1 high Goblet Cells
Platelet activation	2/124	0.11552	0.211786	0	0	3.5253	7.60871	ACTB;ACTG1	AZGP1 high Goblet Cells
Cell adhesion molecules	2/148	0.153625	0.266822	0	0	2.94223	5.5115	HLA-DQA1;HLA-DQB1	AZGP1 high Goblet Cells
Hippo signaling pathway	2/163	0.178528	0.280544	0	0	2.66608	4.59369	ACTB;ACTG1	AZGP1 high Goblet Cells
Ferroptosis	1/41	0.175805	0.280544	0	0	5.34032	9.28352	SAT1	AZGP1 high Goblet Cells
Neutrophil extracellular trap formation	2/189	0.222936	0.334404	0	0	2.29237	3.44056	ACTB;ACTG1	AZGP1 high Goblet Cells
Rap1 signaling pathway	2/210	0.259408	0.372194	0	0	2.05874	2.77796	ACTB;ACTG1	AZGP1 high Goblet Cells
p53 signaling pathway	1/73	0.291447	0.400739	0	0	2.96207	3.65193	PERP	AZGP1 high Goblet Cells
ErbB signaling pathway	1/85	0.330542	0.436315	0	0	2.53738	2.80894	JUN	AZGP1 high Goblet Cells
Fc gamma R-mediated phagocytosis	1/97	0.367501	0.466444	0	0	2.21886	2.22115	ARPC2	AZGP1 high Goblet Cells
C-type lectin receptor signaling pathway	1/104	0.388121	0.47437	0	0	2.06733	1.95661	JUN	AZGP1 high Goblet Cells
Sphingolipid signaling pathway	1/119	0.430093	0.506895	0	0	1.80317	1.52143	DEGS2	AZGP1 high Goblet Cells
PI3K-Akt signaling pathway	2/354	0.49778	0.56644	0	0	1.20763	0.842441	ITGB4;CREB3L2	AZGP1 high Goblet Cells
Wnt signaling pathway	1/166	0.544012	0.58141	0	0	1.28648	0.783187	JUN	AZGP1 high Goblet Cells
cGMP-PKG signaling pathway	1/167	0.546173	0.58141	0	0	1.27866	0.77336	CREB3L2	AZGP1 high Goblet Cells
NOD-like receptor signaling pathway	1/181	0.575385	0.593366	0	0	1.17838	0.651306	JUN	AZGP1 high Goblet Cells
Cytokine-cytokine receptor interaction	1/295	0.753429	0.753429	0	0	0.717285	0.203078	BMP3	AZGP1 high Goblet Cells
Platelet activation	1/124	0.105951	0.173107	0	0	9.49737	21.3195	ACTG1	BEST4 high Cilia high Ciliated Cells
Neutrophil extracellular trap formation	1/189	0.157163	0.173107	0	0	6.19337	11.4607	ACTG1	BEST4 high Cilia high Ciliated Cells
Leukocyte transendothelial migration	1/114	0.0978162	0.173107	0	0	10.3431	24.0441	ACTG1	BEST4 high Cilia high Ciliated Cells
Intestinal immune network for IgA production	1/48	0.0423473	0.173107	0	0	24.9499	78.888	PIGR	BEST4 high Cilia high Ciliated Cells
Rap1 signaling pathway	1/210	0.173107	0.173107	0	0	5.56516	9.76042	ACTG1	BEST4 high Cilia high Ciliated Cells
Hippo signaling pathway	1/163	0.13702	0.173107	0	0	7.1968	14.3046	ACTG1	BEST4 high Cilia high Ciliated Cells
Apoptosis	1/142	0.12042	0.173107	0	0	8.27743	17.5214	ACTG1	BEST4 high Cilia high Ciliated Cells
Cellular senescence	1/156	0.13152	0.173107	0	0	7.52448	15.2642	RAD9A	BEST4 high Cilia high Ciliated Cells
Apelin signaling pathway	1/137	0.0404073	0.0698825	0	0	29.2029	93.7048	RYR3	Cilia high Ciliated Cells
Calcium signaling pathway	1/240	0.0698825	0.0698825	0	0	16.5314	43.989	RYR3	Cilia high Ciliated Cells
cAMP signaling pathway	1/216	0.0630828	0.0698825	0	0	18.3991	50.8423	TNNI3	Cilia high Ciliated Cells
Hematopoietic cell lineage	3/99	0.00283624	0.0256164	0	0	11.4855	67.3658	ANPEP;HLA-DRB1;HLA-DQB1	Early Response Secretory Cells
Antigen processing and presentation	3/78	0.00143497	0.0256164	0	0	14.717	96.3468	HLA-B;HLA-DRB1;HLA-DQB1	Early Response Secretory Cells
cAMP signaling pathway	4/216	0.00334127	0.0256164	0	0	7.02421	40.0479	HCAR2;GNAS;ATP1A1;ATP1B1	Early Response Secretory Cells
Intestinal immune network for IgA production	2/48	0.0082761	0.039919	0	0	15.7289	75.4102	HLA-DRB1;HLA-DQB1	Early Response Secretory Cells
Cell adhesion molecules	3/148	0.00867805	0.039919	0	0	7.58544	36.0078	HLA-B;HLA-DRB1;HLA-DQB1	Early Response Secretory Cells
Th1 and Th2 cell differentiation	2/92	0.0283605	0.108715	0	0	8.02141	28.5783	HLA-DRB1;HLA-DQB1	Early Response Secretory Cells
Th17 cell differentiation	2/107	0.0373981	0.12288	0	0	6.8703	22.5767	HLA-DRB1;HLA-DQB1	Early Response Secretory Cells
cGMP-PKG signaling pathway	2/167	0.082121	0.209865	0	0	4.35879	10.8951	ATP1A1;ATP1B1	Early Response Secretory Cells
Cellular senescence	2/156	0.0730418	0.209865	0	0	4.67273	12.2272	CAPN2;HLA-B	Early Response Secretory Cells
p53 signaling pathway	1/73	0.18838	0.433274	0	0	4.92832	8.22682	TP53I3	Early Response Secretory Cells
Complement and coagulation cascades	1/85	0.215812	0.451244	0	0	4.22173	6.47337	C3	Early Response Secretory Cells
Platelet activation	1/124	0.298825	0.467581	0	0	2.87747	3.47568	GNAS	Early Response Secretory Cells
Natural killer cell mediated cytotoxicity	1/131	0.312783	0.467581	0	0	2.72157	3.16313	HLA-B	Early Response Secretory Cells
FoxO signaling pathway	1/131	0.312783	0.467581	0	0	2.72157	3.16313	HOMER2	Early Response Secretory Cells
Phospholipase D signaling pathway	1/148	0.345552	0.467581	0	0	2.40476	2.55533	GNAS	Early Response Secretory Cells
mTOR signaling pathway	1/154	0.356748	0.467581	0	0	2.30976	2.38073	RRAGD	Early Response Secretory Cells
Apoptosis	1/142	0.334166	0.467581	0	0	2.50785	2.7489	CAPN2	Early Response Secretory Cells
Necroptosis	1/159	0.365933	0.467581	0	0	2.2361	2.24796	CAPN2	Early Response Secretory Cells
Neutrophil extracellular trap formation	1/189	0.4184	0.506485	0	0	1.87642	1.63496	C3	Early Response Secretory Cells
Rap1 signaling pathway	1/210	0.452565	0.52045	0	0	1.68609	1.33677	GNAS	Early Response Secretory Cells
Calcium signaling pathway	1/240	0.497976	0.545402	0	0	1.47221	1.02643	GNAS	Early Response Secretory Cells
Cytokine-cytokine receptor interaction	1/295	0.571818	0.59781	0	0	1.19345	0.667061	GDF15	Early Response Secretory Cells
Neuroactive ligand-receptor interaction	1/341	0.625295	0.625295	0	0	1.02957	0.483416	C3	Early Response Secretory Cells
IL-17 signaling pathway	4/94	1.68655e-05	0.000236117	0	0	30.4628	334.794	HSP90AA1;LCN2;S100A9;S100A8	Interferon Responsive Secretory Cells
Necroptosis	3/159	0.00225808	0.0158065	0	0	12.6994	77.3803	IL33;HSP90AA1;BIRC3	Interferon Responsive Secretory Cells
NOD-like receptor signaling pathway	2/181	0.0357966	0.167051	0	0	7.1321	23.7492	HSP90AA1;BIRC3	Interferon Responsive Secretory Cells
RIG-I-like receptor signaling pathway	1/70	0.109342	0.236998	0	0	9.01178	19.9455	ISG15	Interferon Responsive Secretory Cells
Cytosolic DNA-sensing pathway	1/63	0.0989524	0.236998	0	0	10.0328	23.2069	IL33	Interferon Responsive Secretory Cells
Antigen processing and presentation	1/78	0.121074	0.236998	0	0	8.07224	17.0433	HSP90AA1	Interferon Responsive Secretory Cells
Th17 cell differentiation	1/107	0.162359	0.236998	0	0	5.85525	10.6445	HSP90AA1	Interferon Responsive Secretory Cells
NF-kappa B signaling pathway	1/104	0.158177	0.236998	0	0	6.0267	11.1135	BIRC3	Interferon Responsive Secretory Cells
TNF signaling pathway	1/112	0.169284	0.236998	0	0	5.59009	9.92898	BIRC3	Interferon Responsive Secretory Cells
HIF-1 signaling pathway	1/109	0.165136	0.236998	0	0	5.74624	10.3489	ENO1	Interferon Responsive Secretory Cells
Apoptosis	1/142	0.209685	0.266872	0	0	4.39406	6.86417	BIRC3	Interferon Responsive Secretory Cells
Hippo signaling pathway	1/163	0.236825	0.276296	0	0	3.82041	5.50304	BIRC3	Interferon Responsive Secretory Cells
Cytokine-cytokine receptor interaction	1/295	0.387845	0.41768	0	0	2.09109	1.98058	IL33	Interferon Responsive Secretory Cells
PI3K-Akt signaling pathway	1/354	0.445565	0.445565	0	0	1.73637	1.4037	HSP90AA1	Interferon Responsive Secretory Cells
