# Supplementary material for: Nucleocapsid-specific T cell responses associate with control of SARS-CoV-2 in the upper airways before seroconversion
Source: Nat Commun. 2023 May 24;14:2952. doi: 10.1038/s41467-023-38020-8 (PMC10209201; doi:10.1038/s41467-023-38020-8)
Supplement: Supplementary file 4 — Supplementary Datasets 1–7 [file 41467_2023_38020_MOESM4_ESM.zip › Supplementarydataset3Ziegler_goEnrichment_allCelltypes.xlsx]

## Sheet: Sheet1
Term	Overlap	P.value	Adjusted.P.value	Old.P.value	Old.Adjusted.P.value	Odds.Ratio	Combined.Score	Genes	celltype
cytokine-mediated signaling pathway (GO:0019221)	51/621	3.1452e-20	7.97622e-17	0	0	5.67103	254.662	ITGB1;ARF1;CDKN1A;CXCL8;RPLP0;TXNDC17;PSMD2;TMSB4X;CFL1;MAP3K8;JUNB;IL13RA1;HSP90AA1;SERPINB2;ANXA2;TNFRSF12A;HLA-B;HLA-C;IRAK3;HLA-A;ACTN4;FOS;HLA-E;PSMA3;IFI27;IRF1;PSME2;SQSTM1;BIRC3;CAMK2D;IFI6;HIF1A;PSMA7;PSMB10;SOCS3;MUC1;IRAK1;PSMB1;UBC;RPS27A;GBP2;GBP1;STAT1;PTPN11;SOD2;PSMB8;PSMB9;NFKBIA;GSTA2;SAA1;LCN2	Developing Ciliated Cells
neutrophil degranulation (GO:0043312)	44/481	2.51796e-19	2.78749e-16	0	0	6.28016	268.952	CYFIP1;CSTB;CD63;ASAH1;PDXK;GSTP1;MGST1;IQGAP1;ABCA13;CTSS;C3;SDCBP;HEBP2;NRAS;FTH1;PSMD2;NAPRT;PSMB1;LAMP2;PSAP;STOM;RAC1;METTL7A;CAPN1;CTSB;CAP1;HSP90AA1;GSN;TMEM30A;ANXA2;XRCC5;ANXA3;HLA-B;HLA-C;TUBB4B;LRG1;PKM;CEACAM6;NPC2;LCN2;CD47;HSPA1B;HSPA1A;FTL	Developing Ciliated Cells
neutrophil activation involved in immune response (GO:0002283)	44/485	3.46669e-19	2.78749e-16	0	0	6.2219	264.467	CYFIP1;CSTB;CD63;ASAH1;PDXK;GSTP1;MGST1;IQGAP1;ABCA13;CTSS;C3;SDCBP;HEBP2;NRAS;FTH1;PSMD2;NAPRT;PSMB1;LAMP2;PSAP;STOM;RAC1;METTL7A;CAPN1;CTSB;CAP1;HSP90AA1;GSN;TMEM30A;ANXA2;XRCC5;ANXA3;HLA-B;HLA-C;TUBB4B;LRG1;PKM;CEACAM6;NPC2;LCN2;CD47;HSPA1B;HSPA1A;FTL	Developing Ciliated Cells
neutrophil mediated immunity (GO:0002446)	44/488	4.39668e-19	2.78749e-16	0	0	6.17889	261.171	CYFIP1;CSTB;CD63;ASAH1;PDXK;GSTP1;MGST1;IQGAP1;ABCA13;CTSS;C3;SDCBP;HEBP2;NRAS;FTH1;PSMD2;NAPRT;PSMB1;LAMP2;PSAP;STOM;RAC1;METTL7A;CAPN1;CTSB;CAP1;HSP90AA1;GSN;TMEM30A;ANXA2;XRCC5;ANXA3;HLA-B;HLA-C;TUBB4B;LRG1;PKM;CEACAM6;NPC2;LCN2;CD47;HSPA1B;HSPA1A;FTL	Developing Ciliated Cells
regulation of transcription from RNA polymerase II promoter in response to stress (GO:0043618)	17/87	1.64152e-13	8.3258e-11	0	0	14.193	417.813	HIF1A;PSMA7;PSMB10;PSMB8;PSMB9;DNAJB1;PSMA3;MUC1;PSMD2;DDIT3;PSMB1;UBC;PSME2;RPS27A;ATF3;ATF4;HSPA1A	Developing Ciliated Cells
cellular response to interleukin-1 (GO:0071347)	21/155	4.36367e-13	1.84438e-10	0	0	9.23917	262.949	CXCL8;IRAK3;HIF1A;PSMA7;PSMB10;PSMB8;PSMB9;NFKBIA;PSMA3;IRAK1;PSMD2;UBC;PSMB1;PSME2;MAP3K8;CD47;GBP2;RPS27A;SQSTM1;GBP1;GBP3	Developing Ciliated Cells
cellular response to tumor necrosis factor (GO:0071356)	21/194	3.50697e-11	1.27052e-08	0	0	7.14205	171.935	ASAH1;CXCL8;TNFRSF12A;STAT1;ACTN4;PSMA7;PSMB8;PSMB10;TXNDC17;PSMB9;NFKBIA;PSMA3;ZFP36;PSMD2;TMSB4X;PSMB1;PSME2;GBP2;GBP1;BIRC3;GBP3	Developing Ciliated Cells
interleukin-1-mediated signaling pathway (GO:0070498)	15/94	9.4498e-11	2.99559e-08	0	0	11.0256	254.498	IRAK3;PSMA7;PSMB10;PSMB8;PSMB9;NFKBIA;PSMA3;IRAK1;PSMD2;PSMB1;UBC;PSME2;MAP3K8;RPS27A;SQSTM1	Developing Ciliated Cells
antigen processing and presentation of exogenous peptide antigen via MHC class I, TAP-dependent (GO:0002479)	13/73	4.15473e-10	1.17071e-07	0	0	12.5194	270.438	HLA-B;HLA-C;TAP1;HLA-A;PSMA7;PSMB10;PSMB8;HLA-E;PSMB9;PSMA3;PSMD2;PSMB1;PSME2	Developing Ciliated Cells
antigen processing and presentation of exogenous peptide antigen via MHC class I (GO:0042590)	13/78	9.81077e-10	2.48801e-07	0	0	11.5534	239.645	HLA-B;HLA-C;TAP1;HLA-A;PSMA7;PSMB10;PSMB8;HLA-E;PSMB9;PSMA3;PSMD2;PSMB1;PSME2	Developing Ciliated Cells
tumor necrosis factor-mediated signaling pathway (GO:0033209)	15/116	1.97256e-09	4.54764e-07	0	0	8.6143	172.665	TNFRSF12A;STAT1;ACTN4;PSMA7;PSMB10;PSMB8;TXNDC17;PSMB9;NFKBIA;PSMA3;PSMD2;TMSB4X;PSMB1;PSME2;BIRC3	Developing Ciliated Cells
cellular response to type I interferon (GO:0071357)	11/65	1.64487e-08	3.20876e-06	0	0	11.7049	209.787	IFI27;IRAK1;STAT1;IRF1;HLA-B;IFI6;HLA-C;HLA-A;GBP2;PSMB8;HLA-E	Developing Ciliated Cells
type I interferon signaling pathway (GO:0060337)	11/65	1.64487e-08	3.20876e-06	0	0	11.7049	209.787	IFI27;IRAK1;STAT1;IRF1;HLA-B;IFI6;HLA-C;HLA-A;GBP2;PSMB8;HLA-E	Developing Ciliated Cells
regulation of transcription from RNA polymerase II promoter in response to hypoxia (GO:0061418)	11/75	7.69427e-08	1.39376e-05	0	0	9.87097	161.688	PSMA3;PSMD2;PSMB1;UBC;PSME2;RPS27A;HIF1A;PSMA7;PSMB10;PSMB8;PSMB9	Developing Ciliated Cells
cellular response to interleukin-12 (GO:0071349)	9/48	1.34009e-07	2.15275e-05	0	0	13.1929	208.782	ARF1;SERPINB2;ANXA2;GSTA2;RPLP0;CFL1;PSME2;CD47;SOD2	Developing Ciliated Cells
cellular response to cytokine stimulus (GO:0071345)	27/482	1.3582e-07	2.15275e-05	0	0	3.50439	55.4111	ITGB1;CDKN1A;ASAH1;CXCL8;HIF1A;SOCS3;ZFP36;MUC1;IRAK1;UBC;RPS27A;GBP2;JUNB;GBP1;GBP4;IL13RA1;GBP3;HSP90AA1;DUSP1;STAT1;IRAK3;PTPN11;FOS;IRF1;SAA1;LCN2;CD47	Developing Ciliated Cells
pre-replicative complex assembly (GO:0036388)	10/64	1.63546e-07	2.43972e-05	0	0	10.6097	165.789	PSMA3;PSMD2;PSMB1;UBC;PSME2;RPS27A;PSMA7;PSMB10;PSMB8;PSMB9	Developing Ciliated Cells
regulation of mRNA catabolic process (GO:0061013)	13/122	2.4371e-07	3.4336e-05	0	0	6.87416	104.675	HSPB1;PSMA7;PSMB10;PSMB8;PSMB9;ZFP36;PSMA3;PSMD2;UBC;PSMB1;PSME2;RPS27A;HSPA1A	Developing Ciliated Cells
cellular response to hypoxia (GO:0071456)	13/131	5.59033e-07	7.33536e-05	0	0	6.34693	91.3772	AQP3;HIF1A;PSMA7;PSMB10;PSMB8;PSMB9;PSMA3;PSMD2;UBC;PSMB1;PSME2;PMAIP1;RPS27A	Developing Ciliated Cells
regulation of stem cell differentiation (GO:2000736)	11/91	5.78499e-07	7.33536e-05	0	0	7.89032	113.327	PSMA3;ITCH;PSMD2;PSMB1;TACSTD2;PSME2;HES1;PSMA7;PSMB10;PSMB8;PSMB9	Developing Ciliated Cells
NIK/NF-kappaB signaling (GO:0038061)	10/74	6.63726e-07	8.01529e-05	0	0	8.94737	127.28	PSMA3;IRAK1;PSMD2;PSMB1;PSME2;PSMA7;PSMB10;PSMB8;BIRC3;PSMB9	Developing Ciliated Cells
regulation of apoptotic process (GO:0042981)	33/742	1.11174e-06	0.000128153	0	0	2.76334	37.8842	ITGB1;GSTP1;IFI6;HSPB1;CLU;IRAK1;CFL1;BAG1;UBC;ARL6IP5;PMAIP1;RPS27A;CTSB;JUN;HSP90AA1;GADD45B;TNFRSF12A;GADD45A;STAT1;IGFBP3;ACTN4;TJP1;NFKBIA;ITCH;CEACAM5;PPT1;CTNNB1;NAA15;SQSTM1;HSPA1B;ATF4;HSPA1A;BIRC3	Developing Ciliated Cells
interleukin-12-mediated signaling pathway (GO:0035722)	8/46	1.23816e-06	0.00013652	0	0	12.0012	163.239	ARF1;SERPINB2;ANXA2;GSTA2;RPLP0;CFL1;PSME2;SOD2	Developing Ciliated Cells
cellular response to interferon-gamma (GO:0071346)	12/121	1.5369e-06	0.000162399	0	0	6.32671	84.6878	CAMK2D;STAT1;IRF1;HLA-B;HLA-C;HLA-A;CD47;GBP2;GBP1;GBP4;HLA-E;GBP3	Developing Ciliated Cells
proteasomal ubiquitin-independent protein catabolic process (GO:0010499)	6/22	1.67474e-06	0.000169886	0	0	21.2775	282.987	PSMA3;PSMB1;PSMA7;PSMB10;PSMB8;PSMB9	Developing Ciliated Cells
intrinsic apoptotic signaling pathway (GO:0097193)	11/102	1.83318e-06	0.000178806	0	0	6.93265	91.5765	ERO1A;PPP1R15A;CDKN1A;DDIT3;ARL6IP5;IFI6;PMAIP1;SFN;CD24;CRIP1;ATF4	Developing Ciliated Cells
regulation of mRNA stability (GO:0043488)	13/146	1.92748e-06	0.000181041	0	0	5.62679	74.0446	HSPB1;PSMA7;PSMB10;PSMB8;PSMB9;ZFP36;PSMA3;PSMD2;UBC;PSMB1;PSME2;RPS27A;HSPA1A	Developing Ciliated Cells
response to unfolded protein (GO:0006986)	8/49	2.04385e-06	0.000185114	0	0	11.1214	145.698	DNAJB1;HSP90AA1;DDIT3;HSPB1;OPTN;HSPA1B;HERPUD1;HSPA1A	Developing Ciliated Cells
anaphase-promoting complex-dependent catabolic process (GO:0031145)	10/84	2.18311e-06	0.000190909	0	0	7.73431	100.815	PSMA3;PSMD2;PSMB1;UBC;PSME2;RPS27A;PSMA7;PSMB10;PSMB8;PSMB9	Developing Ciliated Cells
Wnt signaling pathway, planar cell polarity pathway (GO:0060071)	10/85	2.43599e-06	0.000205922	0	0	7.6308	98.6293	PSMA3;PSMD2;PSMB1;PSME2;RAC1;PFN1;PSMA7;PSMB10;PSMB8;PSMB9	Developing Ciliated Cells
regulation of cellular amine metabolic process (GO:0033238)	8/51	2.79882e-06	0.000228962	0	0	10.603	135.574	PSMA3;PSMD2;PSMB1;PSME2;PSMA7;PSMB10;PSMB8;PSMB9	Developing Ciliated Cells
interferon-gamma-mediated signaling pathway (GO:0060333)	9/68	2.89002e-06	0.000229034	0	0	8.71181	111.113	CAMK2D;STAT1;IRF1;HLA-B;HLA-C;HLA-A;GBP2;GBP1;HLA-E	Developing Ciliated Cells
antigen processing and presentation of endogenous peptide antigen via MHC class I via ER pathway (GO:0002484)	4/7	3.16615e-06	0.000236157	0	0	75.2682	953.121	HLA-B;HLA-C;HLA-A;HLA-E	Developing Ciliated Cells
antigen processing and presentation of endogenous peptide antigen via MHC class I via ER pathway, TAP-independent (GO:0002486)	4/7	3.16615e-06	0.000236157	0	0	75.2682	953.121	HLA-B;HLA-C;HLA-A;HLA-E	Developing Ciliated Cells
regulation of establishment of planar polarity (GO:0090175)	10/88	3.35359e-06	0.000242992	0	0	7.33618	92.4761	PSMA3;PSMD2;PSMB1;PSME2;RAC1;PFN1;PSMA7;PSMB10;PSMB8;PSMB9	Developing Ciliated Cells
regulation of hematopoietic stem cell differentiation (GO:1902036)	9/71	4.16979e-06	0.000289935	0	0	8.28901	102.681	PSMA3;ITCH;PSMD2;PSMB1;PSME2;PSMA7;PSMB10;PSMB8;PSMB9	Developing Ciliated Cells
Fc-epsilon receptor signaling pathway (GO:0038095)	11/111	4.23012e-06	0.000289935	0	0	6.30581	78.0235	JUN;PSMA3;PSMD2;PSMB1;PSME2;RAC1;FOS;PSMA7;PSMB10;PSMB8;PSMB9	Developing Ciliated Cells
regulation of cellular amino acid metabolic process (GO:0006521)	8/54	4.36807e-06	0.000291511	0	0	9.91001	122.301	PSMA3;PSMD2;PSMB1;PSME2;PSMA7;PSMB10;PSMB8;PSMB9	Developing Ciliated Cells
Fc receptor signaling pathway (GO:0038093)	11/112	4.61806e-06	0.000300292	0	0	6.24305	76.6993	JUN;PSMA3;PSMD2;PSMB1;PSME2;RAC1;FOS;PSMA7;PSMB10;PSMB8;PSMB9	Developing Ciliated Cells
negative regulation of apoptotic process (GO:0043066)	24/485	5.89881e-06	0.000373985	0	0	3.04539	36.6689	ITGB1;GSTP1;IFI6;HSPB1;SOD2;TJP1;NFKBIA;ITCH;RNF213;IRAK1;CEACAM6;CEACAM5;CFL1;BAG1;UBC;PPT1;CTNNB1;SFN;NAA15;RPS27A;SQSTM1;HSPA1B;HSPA1A;BIRC3	Developing Ciliated Cells
antigen processing and presentation of exogenous peptide antigen via MHC class I, TAP-independent (GO:0002480)	4/8	6.24432e-06	0.000381901	0	0	56.4483	676.467	HLA-B;HLA-C;HLA-A;HLA-E	Developing Ciliated Cells
regulation of mitotic cell cycle phase transition (GO:1901990)	14/188	6.44146e-06	0.000381901	0	0	4.63572	55.4096	HSP90AA1;TUBB4B;PSMA7;PSMB10;PSMB8;PSMB9;PSMA3;TUBA1A;PSMD2;AKAP9;UBC;PSMB1;PSME2;RPS27A	Developing Ciliated Cells
regulation of hematopoietic progenitor cell differentiation (GO:1901532)	9/75	6.61106e-06	0.000381901	0	0	7.78505	92.8505	PSMA3;ITCH;PSMD2;PSMB1;PSME2;PSMA7;PSMB10;PSMB8;PSMB9	Developing Ciliated Cells
negative regulation of cell cycle G2/M phase transition (GO:1902750)	8/57	6.62604e-06	0.000381901	0	0	9.30185	110.92	PSMA3;PSMD2;PSMB1;PSME2;PSMA7;PSMB10;PSMB8;PSMB9	Developing Ciliated Cells
negative regulation of NF-kappaB transcription factor activity (GO:0032088)	9/79	1.01852e-05	0.00057399	0	0	7.33869	84.3552	NFKBIA;UFL1;NWD1;ITCH;IRAK1;TMSB4X;DDIT3;TNFAIP3;IRAK3	Developing Ciliated Cells
non-canonical Wnt signaling pathway (GO:0035567)	11/124	1.23373e-05	0.000680163	0	0	5.57665	63.0322	PSMA3;PSMD2;PSMB1;PSME2;CTNNB1;RAC1;PFN1;PSMA7;PSMB10;PSMB8;PSMB9	Developing Ciliated Cells
cellular response to oxidative stress (GO:0034599)	11/125	1.33182e-05	0.00070902	0	0	5.52745	62.0532	ERO1A;JUN;GSTP1;TXNRD1;CYCS;FOS;SOD2;HIF1A;HSPA1B;ATF4;HSPA1A	Developing Ciliated Cells
regulation of G2/M transition of mitotic cell cycle (GO:0010389)	12/149	1.34199e-05	0.00070902	0	0	5.02645	56.3906	HSP90AA1;PSMA3;TUBA1A;PSMD2;AKAP9;PSMB1;PSME2;TUBB4B;PSMA7;PSMB10;PSMB8;PSMB9	Developing Ciliated Cells
regulation of cellular ketone metabolic process (GO:0010565)	8/64	1.59482e-05	0.000808892	0	0	8.13621	89.8739	PSMA3;PSMD2;PSMB1;PSME2;PSMA7;PSMB10;PSMB8;PSMB9	Developing Ciliated Cells
regulation of innate immune response (GO:0045088)	8/64	1.59482e-05	0.000808892	0	0	8.13621	89.8739	RIOK3;IRF1;TNFAIP3;IRAK3;PTPN11;PARP9;HLA-E;BIRC3	Developing Ciliated Cells
DNA-dependent DNA replication (GO:0006261)	11/129	1.79504e-05	0.000892594	0	0	5.33898	58.3439	PSMA3;PSMD2;UBC;PSMB1;HMGA1;PSME2;RPS27A;PSMA7;PSMB10;PSMB8;PSMB9	Developing Ciliated Cells
negative regulation of G2/M transition of mitotic cell cycle (GO:0010972)	8/66	2.00726e-05	0.000978927	0	0	7.85485	84.9593	PSMA3;PSMD2;PSMB1;PSME2;PSMA7;PSMB10;PSMB8;PSMB9	Developing Ciliated Cells
regulation of protein modification by small protein conjugation or removal (GO:1903320)	5/20	2.04722e-05	0.000979577	0	0	18.8598	203.618	HSP90AA1;ITCH;HIF1A;HSPA1B;HSPA1A	Developing Ciliated Cells
negative regulation of smooth muscle cell proliferation (GO:0048662)	6/33	2.11128e-05	0.000991522	0	0	12.6018	135.666	CDKN1A;IGFBP3;TNFAIP3;APOD;SOD2;TRIB1	Developing Ciliated Cells
regulation of smooth muscle cell proliferation (GO:0048660)	7/49	2.24196e-05	0.00103375	0	0	9.4715	101.398	STAT1;XRCC5;IGFBP3;TNFAIP3;CTNNB1;APOD;TRIB1	Developing Ciliated Cells
response to endoplasmic reticulum stress (GO:0034976)	10/110	2.47582e-05	0.00112119	0	0	5.71579	60.6237	ERO1A;PPP1R15A;UFL1;JUN;CXCL8;DDIT3;UFC1;ATF3;ATF4;HERPUD1	Developing Ciliated Cells
PERK-mediated unfolded protein response (GO:0036499)	4/11	2.82287e-05	0.00125593	0	0	32.2512	337.837	CXCL8;DDIT3;ATF4;HERPUD1	Developing Ciliated Cells
negative regulation of mitotic cell cycle phase transition (GO:1901991)	9/92	3.51891e-05	0.00153861	0	0	6.18515	63.4273	CDKN1A;PSMA3;PSMD2;PSMB1;PSME2;PSMA7;PSMB10;PSMB8;PSMB9	Developing Ciliated Cells
cellular response to lectin (GO:1990858)	10/115	3.64154e-05	0.00153916	0	0	5.44222	55.6223	PSMA3;MUC1;NRAS;PSMD2;PSMB1;PSME2;PSMA7;PSMB10;PSMB8;PSMB9	Developing Ciliated Cells
stimulatory C-type lectin receptor signaling pathway (GO:0002223)	10/115	3.64154e-05	0.00153916	0	0	5.44222	55.6223	PSMA3;MUC1;NRAS;PSMD2;PSMB1;PSME2;PSMA7;PSMB10;PSMB8;PSMB9	Developing Ciliated Cells
protein polyubiquitination (GO:0000209)	17/314	4.53587e-05	0.00179961	0	0	3.30637	33.0667	TNFAIP3;UBE2L6;PSMA7;PSMB8;PSMB10;PSMB9;PSMA3;ITCH;RNF213;IFI27;PSMD2;RNF19A;PSMB1;UBC;PSME2;CTNNB1;RPS27A	Developing Ciliated Cells
regulation of cell cycle phase transition (GO:1901987)	9/95	4.54461e-05	0.00179961	0	0	5.96847	59.6787	CDKN1A;PSMA3;PSMD2;PSMB1;PSME2;PSMA7;PSMB10;PSMB8;PSMB9	Developing Ciliated Cells
regulation of I-kappaB kinase/NF-kappaB signaling (GO:0043122)	14/224	4.60046e-05	0.00179961	0	0	3.83393	38.2885	SLC20A1;RIOK3;STAT1;GSTP1;HSPB1;TNFAIP3;LITAF;UFL1;IRAK1;TSPAN6;S100A4;SQSTM1;OPTN;BIRC3	Developing Ciliated Cells
regulation of cytokine-mediated signaling pathway (GO:0001959)	8/74	4.6621e-05	0.00179961	0	0	6.89993	68.8162	SOCS3;IRAK1;STAT1;TNFAIP3;IRAK3;PTPN11;CD24;BIRC3	Developing Ciliated Cells
protein-DNA complex assembly (GO:0065004)	11/143	4.68352e-05	0.00179961	0	0	4.76931	47.5446	BRD2;PSMA3;PSMD2;UBC;PSMB1;PSME2;RPS27A;PSMA7;PSMB10;PSMB8;PSMB9	Developing Ciliated Cells
negative regulation of DNA-binding transcription factor activity (GO:0043433)	11/143	4.68352e-05	0.00179961	0	0	4.76931	47.5446	NFKBIA;UFL1;NWD1;ITCH;IRAK1;DDIT3;TMSB4X;TNFAIP3;IRAK3;HES1;TRIB1	Developing Ciliated Cells
innate immune response activating cell surface receptor signaling pathway (GO:0002220)	10/119	4.88533e-05	0.00184913	0	0	5.24143	52.03	PSMA3;MUC1;NRAS;PSMD2;PSMB1;PSME2;PSMA7;PSMB10;PSMB8;PSMB9	Developing Ciliated Cells
negative regulation of programmed cell death (GO:0043069)	19/381	5.01009e-05	0.00186847	0	0	3.03979	30.0984	GSTP1;IFI6;HSPB1;TJP1;NFKBIA;ITCH;IRAK1;CEACAM5;CFL1;BAG1;UBC;PPT1;CTNNB1;NAA15;RPS27A;SQSTM1;HSPA1B;HSPA1A;BIRC3	Developing Ciliated Cells
nucleotide-binding domain, leucine rich repeat containing receptor signaling pathway (GO:0035872)	5/24	5.29677e-05	0.00191895	0	0	14.8862	146.567	ITCH;IRAK1;UBC;TNFAIP3;RPS27A	Developing Ciliated Cells
positive regulation of transcription from RNA polymerase II promoter in response to stress (GO:0036003)	5/24	5.29677e-05	0.00191895	0	0	14.8862	146.567	MUC1;DDIT3;HIF1A;ATF3;ATF4	Developing Ciliated Cells
ubiquitin-dependent protein catabolic process (GO:0006511)	18/354	6.1508e-05	0.00219017	0	0	3.09752	30.0346	TNFAIP3;UBE2L6;PSMA7;PSMB8;PSMB10;HERPUD1;PSMB9;PSMA3;ITCH;RNF213;IFI27;PSMD2;DDIT3;RNF19A;PSMB1;PSME2;CTNNB1;SQSTM1	Developing Ciliated Cells
positive regulation of type I interferon production (GO:0032481)	8/77	6.21815e-05	0.00219017	0	0	6.59892	63.9135	HSP90AA1;IRAK1;RIOK3;STAT1;XRCC5;IRF1;CTNNB1;PTPN11	Developing Ciliated Cells
proteasomal protein catabolic process (GO:0010498)	13/205	7.38063e-05	0.00256401	0	0	3.88594	36.9711	PSMA7;PSMB8;PSMB10;PSMB9;PSMA3;ITCH;IFI27;PSMD2;DDIT3;PSMB1;PSME2;CTNNB1;PMAIP1	Developing Ciliated Cells
response to reactive oxygen species (GO:0000302)	7/59	7.65904e-05	0.00262477	0	0	7.64615	72.4629	JUN;GSTP1;ADAM9;APOD;FOS;SOD2;HIF1A	Developing Ciliated Cells
regulation of proteasomal ubiquitin-dependent protein catabolic process (GO:0032434)	9/102	7.95479e-05	0.0026574	0	0	5.51726	52.0782	SDCBP;UFL1;CSNK1A1;RNF19A;TRIB1;CLU;HSPA1B;HERPUD1;HSPA1A	Developing Ciliated Cells
chaperone cofactor-dependent protein refolding (GO:0051085)	5/26	7.9638e-05	0.0026574	0	0	13.4671	127.103	ERO1A;DNAJB1;BAG1;HSPA1B;HSPA1A	Developing Ciliated Cells
negative regulation of cellular component organization (GO:0051129)	8/80	8.18356e-05	0.00269526	0	0	6.323	59.5044	DNAJB1;RIOK3;XRCC5;IRAK3;WASL;CLU;HSPA1B;HSPA1A	Developing Ciliated Cells
protein deubiquitination (GO:0016579)	15/267	8.37278e-05	0.00272223	0	0	3.42589	32.162	TNFAIP3;HIF1A;ACTB;PSMA7;PSMB8;PSMB10;PSMB9;NFKBIA;PSMA3;PSMD2;PSMB1;UBC;PSME2;RPS27A;BIRC3	Developing Ciliated Cells
cytoplasmic pattern recognition receptor signaling pathway (GO:0002753)	5/27	9.63358e-05	0.0030925	0	0	12.8543	118.873	ITCH;IRAK1;UBC;TNFAIP3;RPS27A	Developing Ciliated Cells
MAPK cascade (GO:0000165)	16/303	0.000101273	0.00321034	0	0	3.21238	29.5465	DUSP5;PSMA7;PSMB8;PSMB10;PSMB9;PPP1CB;PSMA3;NRAS;ZFP36;PSMD2;PSMB1;UBC;PSME2;MAP3K8;RPS27A;SPTBN1	Developing Ciliated Cells
protection from natural killer cell mediated cytotoxicity (GO:0042270)	3/6	0.000103933	0.003254	0	0	56.2894	516.273	HLA-B;HLA-A;HLA-E	Developing Ciliated Cells
stress-activated MAPK cascade (GO:0051403)	7/62	0.000105542	0.00326407	0	0	7.22798	66.1823	ZFP36;IRAK1;UBC;MAP3K8;TRIB1;RPS27A;MAP3K13	Developing Ciliated Cells
integrated stress response signaling (GO:0140467)	4/15	0.000110427	0.00337401	0	0	20.5193	186.955	CXCL8;DDIT3;HERPUD1;ATF4	Developing Ciliated Cells
positive regulation of receptor-mediated endocytosis (GO:0048260)	6/44	0.000114339	0.00344887	0	0	8.94889	81.2232	C3;CD63;ANXA2;PPT1;WASL;CLU	Developing Ciliated Cells
nucleotide-binding oligomerization domain containing signaling pathway (GO:0070423)	5/28	0.000115597	0.00344887	0	0	12.2948	111.458	ITCH;IRAK1;UBC;TNFAIP3;RPS27A	Developing Ciliated Cells
protein modification by small protein removal (GO:0070646)	15/276	0.000121028	0.00356892	0	0	3.30622	29.8204	TNFAIP3;HIF1A;ACTB;PSMA7;PSMB8;PSMB10;PSMB9;NFKBIA;PSMA3;PSMD2;PSMB1;UBC;PSME2;RPS27A;BIRC3	Developing Ciliated Cells
response to interleukin-1 (GO:0070555)	8/86	0.000136726	0.0039855	0	0	5.83482	51.9155	CXCL8;IRAK1;IRAK3;CD47;GBP2;HIF1A;GBP1;GBP3	Developing Ciliated Cells
regulation of protein localization to membrane (GO:1905475)	5/30	0.000162847	0.00469296	0	0	11.3101	98.6545	MMP14;GSN;GBP1;ACTB;SPTBN1	Developing Ciliated Cells
SCF-dependent proteasomal ubiquitin-dependent protein catabolic process (GO:0031146)	8/89	0.000173874	0.00495444	0	0	5.61786	48.6348	PSMA3;PSMD2;PSMB1;PSME2;PSMA7;PSMB10;PSMB8;PSMB9	Developing Ciliated Cells
regulation of necrotic cell death (GO:0010939)	3/7	0.000179509	0.00505816	0	0	42.2149	364.116	HEBP2;SLC6A6;ASAH1	Developing Ciliated Cells
'de novo' posttranslational protein folding (GO:0051084)	5/31	0.000191384	0.00533351	0	0	10.8745	93.0993	ERO1A;DNAJB1;BAG1;HSPA1B;HSPA1A	Developing Ciliated Cells
proteasome-mediated ubiquitin-dependent protein catabolic process (GO:0043161)	16/321	0.000196242	0.00540945	0	0	3.01998	25.7791	RHBDD2;PSMA7;PSMB8;PSMB10;HERPUD1;PSMB9;PSMA3;ITCH;IFI27;PSMD2;DDIT3;PSMB1;UBC;PSME2;CTNNB1;RPS27A	Developing Ciliated Cells
toll-like receptor signaling pathway (GO:0002224)	8/91	0.000202969	0.00553472	0	0	5.48193	46.6099	IRAK1;UBC;IRAK3;S100A14;RPS27A;CTSS;CTSB;BIRC3	Developing Ciliated Cells
release of cytochrome c from mitochondria (GO:0001836)	4/18	0.000237423	0.00640536	0	0	16.1199	134.531	IFI6;SFN;SOD2;CLU	Developing Ciliated Cells
antigen processing and presentation of peptide antigen via MHC class I (GO:0002474)	5/33	0.000259734	0.00693352	0	0	10.0967	83.3573	HLA-B;HLA-C;TAP1;HLA-A;HLA-E	Developing Ciliated Cells
regulation of CD8-positive, alpha-beta T cell proliferation (GO:2000564)	3/8	0.000283468	0.00741109	0	0	33.7702	275.849	IRF1;HLA-A;HLA-E	Developing Ciliated Cells
negative regulation of mitochondrial membrane potential (GO:0010917)	3/8	0.000283468	0.00741109	0	0	33.7702	275.849	HEBP2;ARL6IP5;PMAIP1	Developing Ciliated Cells
response to molecule of bacterial origin (GO:0002237)	7/73	0.000296445	0.00752454	0	0	6.01994	48.9039	CXCL8;IRAK1;TNFAIP3;IRAK3;S100A14;TRIB1;CD24	Developing Ciliated Cells
vesicle transport along actin filament (GO:0030050)	4/19	0.000296581	0.00752454	0	0	15.0444	122.209	MYO5B;MYO6;ACTN4;WASL	Developing Ciliated Cells
defense response to bacterium (GO:0042742)	11/176	0.000296709	0.00752454	0	0	3.80899	30.9395	BPIFA1;RPS19;ANXA3;LCN2;HLA-A;S100A14;GBP2;OPTN;WFDC2;GBP4;HLA-E	Developing Ciliated Cells
positive regulation of cytokine production (GO:0001819)	16/335	0.000316464	0.00794607	0	0	2.88536	23.2511	XRCC5;CXCL17;PTPN11;HLA-A;HIF1A;HLA-E;C3;IRAK1;DDIT3;IRF1;SAA1;CTNNB1;SPTBN1;HSPA1B;ATF4;HSPA1A	Developing Ciliated Cells
proteolysis involved in cellular protein catabolic process (GO:0051603)	7/74	0.000322546	0.00801939	0	0	5.92979	47.6711	UBC;CAPN2;TNFAIP3;PMAIP1;RPS27A;CTSS;CTSB	Developing Ciliated Cells
regulation of mitotic cell cycle (GO:0007346)	11/178	0.000326899	0.0080487	0	0	3.76299	30.2012	SDCBP;BTG2;PSMA3;PSMD2;PSMB1;PSME2;IQGAP1;PSMA7;PSMB10;PSMB8;PSMB9	Developing Ciliated Cells
protein stabilization (GO:0050821)	11/179	0.000342938	0.00833694	0	0	3.7404	29.8408	CDKN1A;HSP90AA1;LAMP2;BAG1;NAA15;ATP1B1;PFN1;CLU;TSPAN1;HSPA1B;HSPA1A	Developing Ciliated Cells
cellular response to virus (GO:0098586)	5/35	0.000345181	0.00833694	0	0	9.42267	75.1123	ARF1;HSP90AA1;RIOK3;IFI6;HIF1A	Developing Ciliated Cells
regulation of tumor necrosis factor production (GO:0032680)	9/124	0.000351642	0.00841287	0	0	4.45676	35.4442	ZFP36;GSTP1;HSPB1;TNFAIP3;IRAK3;PTPN11;CD47;CLU;HLA-E	Developing Ciliated Cells
regulation of programmed necrotic cell death (GO:0062098)	4/20	0.000365609	0.00858505	0	0	14.1034	111.614	SDCBP;ASAH1;HSP90AA1;BIRC3	Developing Ciliated Cells
regulation of protein localization to cell periphery (GO:1904375)	4/20	0.000365609	0.00858505	0	0	14.1034	111.614	MMP14;GBP1;ACTB;SPTBN1	Developing Ciliated Cells
negative regulation of cytokine production (GO:0001818)	11/182	0.000395081	0.00910949	0	0	3.67421	28.7927	ZFP36;ITCH;DDIT3;TMSB4X;TNFAIP3;UBE2L6;APOD;IRAK3;RAC1;HDAC9;GBP1	Developing Ciliated Cells
positive regulation of cytokine-mediated signaling pathway (GO:0001961)	5/36	0.000395128	0.00910949	0	0	9.11825	71.4533	PARP14;PARP9;HIF1A;HSPA1B;HSPA1A	Developing Ciliated Cells
negative regulation of protein modification by small protein conjugation or removal (GO:1903321)	6/55	0.000399211	0.00912072	0	0	6.93606	54.2818	UFL1;TNFAIP3;CTNNB1;SQSTM1;HSPA1B;HSPA1A	Developing Ciliated Cells
cellular response to chemical stress (GO:0062197)	8/101	0.00041469	0.00931077	0	0	4.88997	38.083	ERO1A;GSTP1;TXNRD1;CYCS;SOD2;HSPA1B;ATF4;HSPA1A	Developing Ciliated Cells
regulation of CD8-positive, alpha-beta T cell activation (GO:2001185)	3/9	0.000419662	0.00931077	0	0	28.1404	218.821	IRF1;HLA-A;HLA-E	Developing Ciliated Cells
negative regulation of membrane potential (GO:0045837)	3/9	0.000419662	0.00931077	0	0	28.1404	218.821	HEBP2;ARL6IP5;PMAIP1	Developing Ciliated Cells
positive regulation of apoptotic process (GO:0043065)	15/310	0.000422215	0.00931077	0	0	2.92003	22.6886	ITGB1;JUN;GADD45B;TNFRSF12A;GADD45A;IGFBP3;CLU;DDIT3;UBC;ARL6IP5;CTNNB1;PMAIP1;RPS27A;SQSTM1;ATF4	Developing Ciliated Cells
actin filament-based transport (GO:0099515)	4/21	0.000445404	0.00973745	0	0	13.2732	102.423	MYO5B;MYO6;ACTN4;WASL	Developing Ciliated Cells
regulation of erythrocyte differentiation (GO:0045646)	5/37	0.000450341	0.00976123	0	0	8.83285	68.0616	ZFP36;STAT1;HIF1A;HSPA1B;HSPA1A	Developing Ciliated Cells
positive regulation of proteasomal ubiquitin-dependent protein catabolic process (GO:0032436)	7/79	0.000482072	0.0103605	0	0	5.51659	42.1325	CSNK1A1;RNF19A;TRIB1;CLU;HSPA1B;HERPUD1;HSPA1A	Developing Ciliated Cells
regulation of primary metabolic process (GO:0080090)	9/130	0.000497745	0.0105227	0	0	4.23446	32.2049	PSMA3;PSMD2;PSAP;PSMB1;PSME2;PSMA7;PSMB10;PSMB8;PSMB9	Developing Ciliated Cells
regulation of cell population proliferation (GO:0042127)	27/764	0.000498005	0.0105227	0	0	2.13171	16.2114	BTG2;CDKN1A;CXCL8;CLU;SDCBP;UFL1;FTH1;NAMPT;HES1;CAPN1;JUNB;IL13RA1;JUN;XRCC5;STAT1;IGFBP3;CNBP;HMGA1;TBC1D8;SOD2;TJP1;CEACAM6;IRF1;CTNNB1;CD47;HSPA1B;HSPA1A	Developing Ciliated Cells
T cell receptor signaling pathway (GO:0050852)	10/158	0.000502068	0.0105227	0	0	3.85254	29.2669	PSMA3;PSMD2;NFKBIZ;PSMB1;PSME2;HLA-A;PSMA7;PSMB10;PSMB8;PSMB9	Developing Ciliated Cells
response to interferon-gamma (GO:0034341)	7/80	0.000520451	0.0108185	0	0	5.44074	41.1364	STAT1;CD47;GBP2;GBP1;GBP4;CXCL16;GBP3	Developing Ciliated Cells
regulation of endoplasmic reticulum stress-induced intrinsic apoptotic signaling pathway (GO:1902235)	4/22	0.000536877	0.0108922	0	0	12.5351	94.3862	DDIT3;PMAIP1;HERPUD1;HSPA1A	Developing Ciliated Cells
glutathione derivative biosynthetic process (GO:1901687)	4/22	0.000536877	0.0108922	0	0	12.5351	94.3862	GSTP1;GSTA2;GSTA1;MGST1	Developing Ciliated Cells
glutathione derivative metabolic process (GO:1901685)	4/22	0.000536877	0.0108922	0	0	12.5351	94.3862	GSTP1;GSTA2;GSTA1;MGST1	Developing Ciliated Cells
regulation of receptor-mediated endocytosis (GO:0048259)	5/39	0.000577975	0.0113934	0	0	8.31243	61.9773	C3;ARF1;PPT1;RAC1;CLU	Developing Ciliated Cells
positive regulation of programmed cell death (GO:0043068)	14/286	0.000581395	0.0113934	0	0	2.95057	21.982	ITGB1;JUN;GADD45B;TNFRSF12A;GADD45A;IGFBP3;CLU;UBC;ARL6IP5;CTNNB1;PMAIP1;RPS27A;SQSTM1;ATF4	Developing Ciliated Cells
sequestering of actin monomers (GO:0042989)	3/10	0.000591711	0.0113934	0	0	24.1191	179.265	GSN;TMSB4X;TMSB10	Developing Ciliated Cells
modulation by symbiont of host process (GO:0044003)	3/10	0.000591711	0.0113934	0	0	24.1191	179.265	UBC;ENO1;RPS27A	Developing Ciliated Cells
negative regulation of inclusion body assembly (GO:0090084)	3/10	0.000591711	0.0113934	0	0	24.1191	179.265	DNAJB1;HSPA1B;HSPA1A	Developing Ciliated Cells
negative regulation of transcription from RNA polymerase II promoter in response to stress (GO:0097201)	3/10	0.000591711	0.0113934	0	0	24.1191	179.265	DNAJB1;JUN;HSPA1A	Developing Ciliated Cells
negative regulation of Wnt signaling pathway (GO:0030178)	11/191	0.000593033	0.0113934	0	0	3.48889	25.9234	PSMA3;RNF213;CSNK1A1;PSMD2;DDIT3;PSMB1;PSME2;PSMA7;PSMB10;PSMB8;PSMB9	Developing Ciliated Cells
homophilic cell adhesion via plasma membrane adhesion molecules (GO:0007156)	6/60	0.00064051	0.0121302	0	0	6.29223	46.2683	ITGB1;CDH1;CEACAM6;PALLD;CEACAM5;DSG2	Developing Ciliated Cells
regulation of interferon-gamma-mediated signaling pathway (GO:0060334)	4/23	0.000640947	0.0121302	0	0	11.8748	87.31	SOCS3;STAT1;PARP14;PARP9	Developing Ciliated Cells
positive regulation of plasma membrane bounded cell projection assembly (GO:0120034)	7/83	0.000650373	0.0121415	0	0	5.22517	38.3421	EPS8;CYFIP1;ARPC2;CROCC;WASL;RAC1;PFN1	Developing Ciliated Cells
regulation of nitric oxide biosynthetic process (GO:0045428)	5/40	0.00065112	0.0121415	0	0	8.07452	59.2412	HSP90AA1;RAC1;CD47;CLU;ASS1	Developing Ciliated Cells
negative regulation of canonical Wnt signaling pathway (GO:0090090)	10/165	0.000704146	0.0130344	0	0	3.67723	26.6913	PSMA3;CSNK1A1;PSMD2;DDIT3;PSMB1;PSME2;PSMA7;PSMB10;PSMB8;PSMB9	Developing Ciliated Cells
JNK cascade (GO:0007254)	5/41	0.00073098	0.0133836	0	0	7.84982	56.6846	IRAK1;UBC;RPS27A;MAP3K13;TRIB1	Developing Ciliated Cells
response to tumor necrosis factor (GO:0034612)	8/110	0.000733563	0.0133836	0	0	4.45645	32.1649	ZFP36;ASAH1;CXCL8;ADAM9;GBP2;GBP1;CXCL16;GBP3	Developing Ciliated Cells
canonical glycolysis (GO:0061621)	4/24	0.000758544	0.013643	0	0	11.2805	81.0401	TPI1;PKM;ENO1;PFKP	Developing Ciliated Cells
glucose catabolic process to pyruvate (GO:0061718)	4/24	0.000758544	0.013643	0	0	11.2805	81.0401	TPI1;PKM;ENO1;PFKP	Developing Ciliated Cells
regulation of inclusion body assembly (GO:0090083)	3/11	0.000803018	0.0142409	0	0	21.1032	150.405	DNAJB1;HSPA1B;HSPA1A	Developing Ciliated Cells
positive regulation of transcription from RNA polymerase II promoter in response to endoplasmic reticulum stress (GO:1990440)	3/11	0.000803018	0.0142409	0	0	21.1032	150.405	DDIT3;ATF3;ATF4	Developing Ciliated Cells
regulation of epidermal cell differentiation (GO:0045604)	4/25	0.000890599	0.0153643	0	0	10.7427	75.4529	ZFP36;MAFF;SFN;AQP3	Developing Ciliated Cells
glycolytic process through glucose-6-phosphate (GO:0061620)	4/25	0.000890599	0.0153643	0	0	10.7427	75.4529	TPI1;PKM;ENO1;PFKP	Developing Ciliated Cells
negative regulation of actin filament polymerization (GO:0030837)	4/25	0.000890599	0.0153643	0	0	10.7427	75.4529	GSN;TMSB4X;PFN1;TMSB10	Developing Ciliated Cells
positive regulation of vascular endothelial growth factor production (GO:0010575)	4/25	0.000890599	0.0153643	0	0	10.7427	75.4529	C3;CXCL17;HIF1A;ATF4	Developing Ciliated Cells
negative regulation of intrinsic apoptotic signaling pathway (GO:2001243)	6/64	0.000904453	0.0154979	0	0	5.85709	41.0475	HSPB1;ENO1;SOD2;CLU;HERPUD1;HSPA1A	Developing Ciliated Cells
regulation of type I interferon production (GO:0032479)	7/89	0.000986782	0.0166832	0	0	4.84136	33.5073	ITCH;IRAK1;XRCC5;IRF1;TNFAIP3;CTNNB1;UBE2L6	Developing Ciliated Cells
transforming growth factor beta receptor signaling pathway (GO:0007179)	7/89	0.000986782	0.0166832	0	0	4.84136	33.5073	ITGB1;JUN;GDF15;UBC;ADAM9;FOS;RPS27A	Developing Ciliated Cells
positive regulation of cell migration (GO:0030335)	13/269	0.0010173	0.0170852	0	0	2.90487	20.0163	ITGB1;NEDD9;ACTN4;SOD2;HIF1A;CXCL16;TJP1;SDCBP;CLDN4;MMP14;CEACAM6;ADAM9;PFN1	Developing Ciliated Cells
SRP-dependent cotranslational protein targeting to membrane (GO:0006614)	7/90	0.00105415	0.0175162	0	0	4.78278	32.7861	RPS19;RPL12;RPLP0;RPL35;RPL27;RPS2;RPS27A	Developing Ciliated Cells
glomerular visceral epithelial cell differentiation (GO:0072112)	3/12	0.00105677	0.0175162	0	0	18.7574	128.536	BASP1;IQGAP1;CD24	Developing Ciliated Cells
regulation of cellular response to stress (GO:0080135)	8/118	0.00116055	0.0191114	0	0	4.13066	27.9185	DNAJB1;HSP90AA1;CAMK2D;BAG1;ATF3;HSPA1B;ATF4;HSPA1A	Developing Ciliated Cells
negative regulation of cell population proliferation (GO:0008285)	16/379	0.00118821	0.0194129	0	0	2.52984	17.0393	BTG2;CDKN1A;CXCL8;GSTP1;IGFBP3;HMGA1;TNFAIP3;SOD2;FTH1;IRF1;CTNNB1;APOD;HES1;TRIB1;HSPA1B;HSPA1A	Developing Ciliated Cells
regulation of vascular endothelial growth factor production (GO:0010574)	4/27	0.00120182	0.0194129	0	0	9.8076	65.9454	C3;CXCL17;HIF1A;ATF4	Developing Ciliated Cells
positive regulation of erythrocyte differentiation (GO:0045648)	4/27	0.00120182	0.0194129	0	0	9.8076	65.9454	STAT1;HIF1A;HSPA1B;HSPA1A	Developing Ciliated Cells
regulation of fibroblast proliferation (GO:0048145)	5/46	0.00124453	0.0199756	0	0	6.89077	46.0923	CDKN1A;GSTP1;FTH1;S100A6;CTNNB1	Developing Ciliated Cells
cytoplasmic translation (GO:0002181)	7/93	0.00127815	0.0203862	0	0	4.61523	30.7483	RPS19;RPL12;RPLP0;RPL35;RPL27;RPS2;RPS27A	Developing Ciliated Cells
relaxation of cardiac muscle (GO:0055119)	3/13	0.00135596	0.0211679	0	0	16.8808	111.468	CAMK2D;GSN;ATP1B1	Developing Ciliated Cells
negative regulation of cell morphogenesis involved in differentiation (GO:0010771)	3/13	0.00135596	0.0211679	0	0	16.8808	111.468	TACSTD2;ACTN4;GBP1	Developing Ciliated Cells
negative regulation of substrate adhesion-dependent cell spreading (GO:1900025)	3/13	0.00135596	0.0211679	0	0	16.8808	111.468	TACSTD2;ACTN4;GBP1	Developing Ciliated Cells
cotranslational protein targeting to membrane (GO:0006613)	7/94	0.00136056	0.0211679	0	0	4.56195	30.1083	RPS19;RPL12;RPLP0;RPL35;RPL27;RPS2;RPS27A	Developing Ciliated Cells
positive regulation of neuron death (GO:1901216)	5/47	0.00137289	0.0212295	0	0	6.72636	44.3324	DDIT3;CTNNB1;FOS;CLU;ATF4	Developing Ciliated Cells
positive regulation of microtubule polymerization (GO:0031116)	4/28	0.00138286	0.0212542	0	0	9.39847	61.8758	AKAP9;RAC1;HSPA1B;HSPA1A	Developing Ciliated Cells
positive regulation of DNA-binding transcription factor activity (GO:0051091)	12/246	0.00145244	0.0221891	0	0	2.92821	19.1344	NFKBIA;IRAK1;ANXA3;DDIT3;UBC;CTNNB1;IRAK3;RPS27A;MAP3K13;CLU;HSPA1B;HSPA1A	Developing Ciliated Cells
positive regulation of blood vessel endothelial cell migration (GO:0043536)	5/48	0.00151074	0.0228677	0	0	6.5696	42.6706	ATP5F1B;TMSB4X;HSPB1;HDAC9;HIF1A	Developing Ciliated Cells
actin filament organization (GO:0007015)	9/152	0.0015149	0.0228677	0	0	3.57897	23.2361	EPS8;GSN;TPM4;MYO5B;MYO6;NEDD9;WASL;RAC1;RND3	Developing Ciliated Cells
regulation of endopeptidase activity (GO:0052548)	6/71	0.00155913	0.023238	0	0	5.22446	33.7689	PSMA3;SERPINB2;PSME2;PSMB8;BIRC3;PSMB9	Developing Ciliated Cells
Fc-gamma receptor signaling pathway involved in phagocytosis (GO:0038096)	6/71	0.00155913	0.023238	0	0	5.22446	33.7689	CYFIP1;HSP90AA1;ARPC2;WASL;RAC1;ACTB	Developing Ciliated Cells
intrinsic apoptotic signaling pathway in response to endoplasmic reticulum stress (GO:0070059)	4/29	0.00158209	0.023238	0	0	9.02207	58.1834	ERO1A;PPP1R15A;DDIT3;ATF4	Developing Ciliated Cells
MyD88-dependent toll-like receptor signaling pathway (GO:0002755)	4/29	0.00158209	0.023238	0	0	9.02207	58.1834	IRAK1;UBC;IRAK3;RPS27A	Developing Ciliated Cells
positive regulation of Wnt signaling pathway (GO:0030177)	9/153	0.00158524	0.023238	0	0	3.55394	22.9123	PSMA3;PSMD2;PSMB1;PSME2;TNFAIP3;PSMA7;PSMB10;PSMB8;PSMB9	Developing Ciliated Cells
adherens junction organization (GO:0034332)	5/49	0.00165851	0.0239987	0	0	6.41996	41.0996	TJP1;CDH1;CDHR3;CTNNB1;ACTB	Developing Ciliated Cells
antigen receptor-mediated signaling pathway (GO:0050851)	10/185	0.00167611	0.0239987	0	0	3.25363	20.7949	PSMA3;PSMD2;NFKBIZ;PSMB1;PSME2;HLA-A;PSMA7;PSMB10;PSMB8;PSMB9	Developing Ciliated Cells
Fc-gamma receptor signaling pathway (GO:0038094)	6/72	0.00167613	0.0239987	0	0	5.14503	32.8833	CYFIP1;HSP90AA1;ARPC2;WASL;RAC1;ACTB	Developing Ciliated Cells
antigen processing and presentation of endogenous peptide antigen (GO:0002483)	3/14	0.00170338	0.0239987	0	0	15.3454	97.8291	TAP1;HLA-A;HLA-E	Developing Ciliated Cells
regulation of response to interferon-gamma (GO:0060330)	3/14	0.00170338	0.0239987	0	0	15.3454	97.8291	SOCS3;STAT1;PARP9	Developing Ciliated Cells
relaxation of muscle (GO:0090075)	3/14	0.00170338	0.0239987	0	0	15.3454	97.8291	CAMK2D;GSN;ATP1B1	Developing Ciliated Cells
NAD biosynthesis via nicotinamide riboside salvage pathway (GO:0034356)	3/14	0.00170338	0.0239987	0	0	15.3454	97.8291	NAPRT;NAMPT;PARP9	Developing Ciliated Cells
positive regulation of NF-kappaB transcription factor activity (GO:0051092)	9/155	0.0017338	0.0242923	0	0	3.50489	22.2821	NFKBIA;IRAK1;UBC;IRAK3;MAP3K13;RPS27A;CLU;HSPA1B;HSPA1A	Developing Ciliated Cells
cell projection organization (GO:0030030)	4/30	0.00180044	0.0250874	0	0	8.67462	54.8212	ITGB1;CYFIP1;GSN;RAC1	Developing Ciliated Cells
DNA damage response, signal transduction by p53 class mediator (GO:0030330)	6/74	0.00193002	0.0264875	0	0	4.9932	31.2086	BTG2;CDKN1A;MUC1;GADD45A;MYO6;SFN	Developing Ciliated Cells
Fc receptor mediated stimulatory signaling pathway (GO:0002431)	6/74	0.00193002	0.0264875	0	0	4.9932	31.2086	CYFIP1;HSP90AA1;ARPC2;WASL;RAC1;ACTB	Developing Ciliated Cells
positive regulation of cell motility (GO:2000147)	11/221	0.00193225	0.0264875	0	0	2.98587	18.6589	TJP1;ITGB1;SDCBP;CLDN4;MMP14;CEACAM6;NEDD9;ADAM9;ACTN4;SOD2;CXCL16	Developing Ciliated Cells
regulation of substrate adhesion-dependent cell spreading (GO:1900024)	5/51	0.00198548	0.026926	0	0	6.14021	38.2037	TACSTD2;NEDD9;RAC1;ACTN4;GBP1	Developing Ciliated Cells
negative regulation of protein ubiquitination (GO:0031397)	5/51	0.00198548	0.026926	0	0	6.14021	38.2037	UFL1;TNFAIP3;SQSTM1;HSPA1B;HSPA1A	Developing Ciliated Cells
negative regulation of response to biotic stimulus (GO:0002832)	4/31	0.00203882	0.0275024	0	0	8.35292	51.7495	ITCH;TNFAIP3;IRAK3;TRIB1	Developing Ciliated Cells
response to lipopolysaccharide (GO:0032496)	9/159	0.00206432	0.027699	0	0	3.41073	21.0884	ZFP36;CXCL8;IRAK1;GSTP1;ADAM9;TNFAIP3;IRAK3;S100A14;TRIB1	Developing Ciliated Cells
positive regulation of canonical Wnt signaling pathway (GO:0090263)	8/130	0.00215008	0.0286979	0	0	3.72207	22.8619	PSMA3;PSMD2;PSMB1;PSME2;PSMA7;PSMB10;PSMB8;PSMB9	Developing Ciliated Cells
regulation of cellular biosynthetic process (GO:0031326)	4/32	0.00229814	0.0304233	0	0	8.05419	48.9345	C3;CXCL8;RAC1;CD47	Developing Ciliated Cells
protein targeting to ER (GO:0045047)	7/103	0.00230334	0.0304233	0	0	4.13237	25.0975	RPS19;RPL12;RPLP0;RPL35;RPL27;RPS2;RPS27A	Developing Ciliated Cells
cellular component assembly (GO:0022607)	12/261	0.00237881	0.0310991	0	0	2.74968	16.6112	EPS8;CYFIP1;RSPH4A;PARD6B;RSPH1;GSN;NEDD9;HES1;WASL;RAC1;ACTB;SPTBN1	Developing Ciliated Cells
regulation of cell cycle (GO:0051726)	13/296	0.00237903	0.0310991	0	0	2.62407	15.8521	PPP1R15A;JUN;CDKN1A;CXCL8;GADD45B;GADD45A;DUSP1;IQGAP1;SDCBP;IRF1;HBP1;JUNB;BIRC3	Developing Ciliated Cells
regulation of cell migration (GO:0030334)	16/408	0.00250611	0.0325428	0	0	2.33916	14.0093	ITGB1;NEDD9;ACTN4;SOD2;CXCL16;TJP1;SDCBP;CLDN4;MMP14;PARD6B;CEACAM6;CDH1;TMSB4X;ADAM9;RAC1;TMSB10	Developing Ciliated Cells
basement membrane organization (GO:0071711)	3/16	0.0025531	0.0325428	0	0	12.9832	77.5158	LAMB3;NTN4;CTSS	Developing Ciliated Cells
negative regulation of anoikis (GO:2000811)	3/16	0.0025531	0.0325428	0	0	12.9832	77.5158	ITGB1;CEACAM6;CEACAM5	Developing Ciliated Cells
negative regulation of natural killer cell mediated cytotoxicity (GO:0045953)	3/16	0.0025531	0.0325428	0	0	12.9832	77.5158	HLA-B;HLA-A;HLA-E	Developing Ciliated Cells
positive regulation of cellular metabolic process (GO:0031325)	7/105	0.00256845	0.0325428	0	0	4.04762	24.1418	NFKBIA;CD63;CDKN1A;CXCL8;ANXA2;GADD45A;GHITM	Developing Ciliated Cells
apoptotic mitochondrial changes (GO:0008637)	4/33	0.0025793	0.0325428	0	0	7.77606	46.3472	IFI6;SFN;SOD2;CLU	Developing Ciliated Cells
neuron projection extension (GO:1990138)	4/33	0.0025793	0.0325428	0	0	7.77606	46.3472	CYFIP1;HSP90AA1;CTNNB1;IQGAP1	Developing Ciliated Cells
regulation of cellular response to heat (GO:1900034)	6/79	0.00269176	0.0336271	0	0	4.65001	27.5167	DNAJB1;HSP90AA1;CAMK2D;BAG1;HSPA1B;HSPA1A	Developing Ciliated Cells
positive regulation of ubiquitin-dependent protein catabolic process (GO:2000060)	6/79	0.00269176	0.0336271	0	0	4.65001	27.5167	CSNK1A1;RNF19A;TRIB1;CLU;HSPA1B;HSPA1A	Developing Ciliated Cells
regulation of blood vessel endothelial cell migration (GO:0043535)	5/55	0.00277705	0.0345226	0	0	5.64784	33.2452	ATP5F1B;GADD45A;TMSB4X;HSPB1;HIF1A	Developing Ciliated Cells
regulation of protein localization to plasma membrane (GO:1903076)	6/80	0.00286781	0.0353403	0	0	4.58694	26.8529	ITGB1;MMP14;SQSTM1;GBP1;ACTB;SPTBN1	Developing Ciliated Cells
protein polyufmylation (GO:1990564)	2/5	0.00298219	0.0353403	0	0	37.419	217.595	UFL1;UFC1	Developing Ciliated Cells
cell-cell adhesion mediated by integrin (GO:0033631)	2/5	0.00298219	0.0353403	0	0	37.419	217.595	ITGB1;ADAM9	Developing Ciliated Cells
cellular response to indole-3-methanol (GO:0071681)	2/5	0.00298219	0.0353403	0	0	37.419	217.595	CDH1;CTNNB1	Developing Ciliated Cells
response to indole-3-methanol (GO:0071680)	2/5	0.00298219	0.0353403	0	0	37.419	217.595	CDH1;CTNNB1	Developing Ciliated Cells
intracellular sequestering of iron ion (GO:0006880)	2/5	0.00298219	0.0353403	0	0	37.419	217.595	FTH1;FTL	Developing Ciliated Cells
negative regulation of RNA polymerase II regulatory region sequence-specific DNA binding (GO:1903026)	2/5	0.00298219	0.0353403	0	0	37.419	217.595	DDIT3;TMSB4X	Developing Ciliated Cells
positive regulation of necrotic cell death (GO:0010940)	2/5	0.00298219	0.0353403	0	0	37.419	217.595	HEBP2;SLC6A6	Developing Ciliated Cells
positive regulation of nucleotide-binding oligomerization domain containing signaling pathway (GO:0070426)	2/5	0.00298219	0.0353403	0	0	37.419	217.595	HSPA1B;HSPA1A	Developing Ciliated Cells
protein K69-linked ufmylation (GO:1990592)	2/5	0.00298219	0.0353403	0	0	37.419	217.595	UFL1;UFC1	Developing Ciliated Cells
DNA damage response, signal transduction by p53 class mediator resulting in cell cycle arrest (GO:0006977)	5/56	0.00300612	0.0354582	0	0	5.53681	32.1529	BTG2;CDKN1A;MUC1;GADD45A;SFN	Developing Ciliated Cells
regulation of protein ubiquitination (GO:0031396)	7/109	0.00316848	0.0372003	0	0	3.88809	22.374	UFL1;HSP90AA1;TNFAIP3;SQSTM1;HSPA1B;BIRC3;HSPA1A	Developing Ciliated Cells
regulation of protein polymerization (GO:0032271)	4/35	0.00321067	0.0375219	0	0	7.27364	41.76	HSP90AA1;TPPP3;PFN1;CAMSAP1	Developing Ciliated Cells
ephrin receptor signaling pathway (GO:0048013)	6/82	0.00324559	0.0376881	0	0	4.46577	25.5909	SDCBP;ARPC2;PTPN11;WASL;RAC1;ACTB	Developing Ciliated Cells
protein dephosphorylation (GO:0006470)	8/139	0.00325461	0.0376881	0	0	3.46476	19.8451	PPP1CB;PPP1R15A;PDP1;DUSP5;PPP4R2;PPTC7;DUSP1;PTPN11	Developing Ciliated Cells
regulation of protein kinase activity (GO:0045859)	7/110	0.00333396	0.0384315	0	0	3.85015	21.9597	CDKN1A;XRCC5;GSTP1;HSPB1;SFN;IQGAP1;TRIB1	Developing Ciliated Cells
nuclear-transcribed mRNA catabolic process (GO:0000956)	9/171	0.00336597	0.0386249	0	0	3.15614	17.9712	ZFP36;RPS19;CSDE1;RPL12;RPLP0;RPL35;RPL27;RPS2;RPS27A	Developing Ciliated Cells
regulation of tumor necrosis factor-mediated signaling pathway (GO:0010803)	5/58	0.00350467	0.039977	0	0	5.32733	30.1189	GSTP1;TNFAIP3;HSPA1B;BIRC3;HSPA1A	Developing Ciliated Cells
regulation of defense response to virus by host (GO:0050691)	4/36	0.00356262	0.039977	0	0	7.04598	39.72	HSP90AA1;STAT1;TNFAIP3;PARP9	Developing Ciliated Cells
endoderm formation (GO:0001706)	4/36	0.00356262	0.039977	0	0	7.04598	39.72	DUSP5;MMP14;LAMB3;DUSP1	Developing Ciliated Cells
regulation of receptor internalization (GO:0002090)	4/36	0.00356262	0.039977	0	0	7.04598	39.72	CD63;SDCBP;ARF1;ANKRD13A	Developing Ciliated Cells
positive regulation of interferon-beta production (GO:0032728)	4/36	0.00356262	0.039977	0	0	7.04598	39.72	HSP90AA1;RIOK3;IRF1;PTPN11	Developing Ciliated Cells
interleukin-6-mediated signaling pathway (GO:0070102)	3/18	0.0036246	0.0404934	0	0	11.251	63.2308	SOCS3;STAT1;PTPN11	Developing Ciliated Cells
selective autophagy (GO:0061912)	5/59	0.00377501	0.0419887	0	0	5.22841	29.1712	UFL1;UBC;UFC1;RPS27A;SQSTM1	Developing Ciliated Cells
receptor-mediated endocytosis (GO:0006898)	8/143	0.00386816	0.0426723	0	0	3.36141	18.6726	SCARB2;ITGB1;HSP90AA1;CXCL8;PPT1;SAA1;ADM;CXCL16	Developing Ciliated Cells
nuclear-transcribed mRNA catabolic process, nonsense-mediated decay (GO:0000184)	7/113	0.00387013	0.0426723	0	0	3.74061	20.7771	RPS19;RPL12;RPLP0;RPL35;RPL27;RPS2;RPS27A	Developing Ciliated Cells
positive regulation of myeloid cell differentiation (GO:0045639)	4/37	0.00393986	0.0432532	0	0	6.83211	37.8267	STAT1;HIF1A;HSPA1B;HSPA1A	Developing Ciliated Cells
cellular response to transforming growth factor beta stimulus (GO:0071560)	7/114	0.00406263	0.0444088	0	0	3.70546	20.402	ITGB1;JUN;GDF15;UBC;ADAM9;FOS;RPS27A	Developing Ciliated Cells
positive regulation of endothelial cell migration (GO:0010595)	6/86	0.00411085	0.044494	0	0	4.24162	23.304	ATP5F1B;ANXA3;TMSB4X;HSPB1;RAC1;HIF1A	Developing Ciliated Cells
positive regulation of proteasomal protein catabolic process (GO:1901800)	6/86	0.00411085	0.044494	0	0	4.24162	23.304	CSNK1A1;RNF19A;TRIB1;CLU;HSPA1B;HSPA1A	Developing Ciliated Cells
Rac protein signal transduction (GO:0016601)	3/19	0.00424861	0.044494	0	0	10.5473	57.6004	EPS8;CYFIP1;RAC1	Developing Ciliated Cells
negative regulation of oxidative stress-induced intrinsic apoptotic signaling pathway (GO:1902176)	3/19	0.00424861	0.044494	0	0	10.5473	57.6004	HSPB1;SOD2;HIF1A	Developing Ciliated Cells
pattern recognition receptor signaling pathway (GO:0002221)	5/61	0.00435996	0.044494	0	0	5.04117	27.4002	IRAK1;UBC;RPS27A;CTSS;CTSB	Developing Ciliated Cells
protein ufmylation (GO:0071569)	2/6	0.00442132	0.044494	0	0	28.0629	152.138	UFL1;UFC1	Developing Ciliated Cells
aminophospholipid transport (GO:0015917)	2/6	0.00442132	0.044494	0	0	28.0629	152.138	SCARB2;TMEM30A	Developing Ciliated Cells
cellular heat acclimation (GO:0070370)	2/6	0.00442132	0.044494	0	0	28.0629	152.138	HSPA1B;HSPA1A	Developing Ciliated Cells
regulation of extracellular exosome assembly (GO:1903551)	2/6	0.00442132	0.044494	0	0	28.0629	152.138	SDCBP;SDC4	Developing Ciliated Cells
regulation of keratinocyte apoptotic process (GO:1902172)	2/6	0.00442132	0.044494	0	0	28.0629	152.138	ZFP36;GSN	Developing Ciliated Cells
regulation of membrane tubulation (GO:1903525)	2/6	0.00442132	0.044494	0	0	28.0629	152.138	SH3GLB1;WASL	Developing Ciliated Cells
regulation of nucleotide-binding oligomerization domain containing 2 signaling pathway (GO:0070432)	2/6	0.00442132	0.044494	0	0	28.0629	152.138	HSPA1B;HSPA1A	Developing Ciliated Cells
glomerular epithelial cell differentiation (GO:0072311)	2/6	0.00442132	0.044494	0	0	28.0629	152.138	BASP1;CD24	Developing Ciliated Cells
glycolipid transport (GO:0046836)	2/6	0.00442132	0.044494	0	0	28.0629	152.138	NPC2;PSAP	Developing Ciliated Cells
renal filtration cell differentiation (GO:0061318)	2/6	0.00442132	0.044494	0	0	28.0629	152.138	BASP1;CD24	Developing Ciliated Cells
heat acclimation (GO:0010286)	2/6	0.00442132	0.044494	0	0	28.0629	152.138	HSPA1B;HSPA1A	Developing Ciliated Cells
oxygen homeostasis (GO:0032364)	2/6	0.00442132	0.044494	0	0	28.0629	152.138	SOD2;HIF1A	Developing Ciliated Cells
positive regulation of endoplasmic reticulum stress-induced intrinsic apoptotic signaling pathway (GO:1902237)	2/6	0.00442132	0.044494	0	0	28.0629	152.138	DDIT3;PMAIP1	Developing Ciliated Cells
positive regulation of extrinsic apoptotic signaling pathway via death domain receptors (GO:1902043)	2/6	0.00442132	0.044494	0	0	28.0629	152.138	PMAIP1;ATF3	Developing Ciliated Cells
positive regulation of tau-protein kinase activity (GO:1902949)	2/6	0.00442132	0.044494	0	0	28.0629	152.138	HSP90AA1;CLU	Developing Ciliated Cells
positive regulation of angiogenesis (GO:0045766)	7/116	0.00446933	0.0447992	0	0	3.6371	19.6786	ITGB1;TJP1;CXCL8;PKM;ANXA3;HSPB1;HIF1A	Developing Ciliated Cells
cellular protein modification process (GO:0006464)	30/1025	0.00456497	0.0455778	0	0	1.74659	9.41298	ERO1A;CAMK2D;UBE2L6;HIF1A;PSMA7;PSMB10;C3;PPP1CB;SOCS3;UFL1;PPP4R2;IRAK1;PSMD2;PSMB1;BRD2;DUSP5;DUSP1;CSNK1A1;IGFBP3;IRAK3;PARP14;PARP9;PSMB8;PSMB9;PDP1;PSMA3;PSME2;TRIB1;MAP3K13;B4GALT5	Developing Ciliated Cells
regulation of heart rate by cardiac conduction (GO:0086091)	4/39	0.00477356	0.047288	0	0	6.44105	34.4253	KCNE1B;CAMK2D;AKAP9;DSG2	Developing Ciliated Cells
vesicle cytoskeletal trafficking (GO:0099518)	4/39	0.00477356	0.047288	0	0	6.44105	34.4253	MYO5B;MYO6;WASL;ACTN4	Developing Ciliated Cells
protein targeting to lysosome (GO:0006622)	3/20	0.00493385	0.0486858	0	0	9.92634	52.7251	SCARB2;LAMP2;CLU	Developing Ciliated Cells
amyloid fibril formation (GO:1990000)	5/63	0.00500677	0.0492139	0	0	4.86684	25.7795	GSN;UBC;SAA1;UBE2L6;RPS27A	Developing Ciliated Cells
negative regulation of protein kinase activity (GO:0006469)	6/90	0.00513585	0.0502877	0	0	4.03881	21.2906	CDKN1A;GADD45A;GSTP1;HSPB1;SFN;TRIB1	Developing Ciliated Cells
negative regulation of I-kappaB kinase/NF-kappaB signaling (GO:0043124)	4/40	0.00523161	0.0510283	0	0	6.26181	32.8935	RIOK3;STAT1;GSTP1;TNFAIP3	Developing Ciliated Cells
regulation of cell growth (GO:0001558)	10/217	0.00525451	0.0510553	0	0	2.74614	14.4136	SDCBP;CDKN1A;MMP14;ITCH;CAMK2D;PPT1;ENO1;HSPA1B;HSPA1A;CXCL16	Developing Ciliated Cells
negative regulation of transcription, DNA-templated (GO:0045892)	28/948	0.00537399	0.0518203	0	0	1.75921	9.19393	ENO1;HDAC9;SDCBP;DNAJB1;ZFP36;MUC1;LBH;BASP1;UBC;HES1;RPS27A;JUN;XRCC5;GADD45A;STAT1;CNBP;HMGA1;PARP9;ETV6;IFI27;ELF3;DDIT3;IRF1;CTNNB1;ZNF217;MXD1;ATF3;ATF4	Developing Ciliated Cells
cytoskeleton organization (GO:0007010)	7/120	0.00537411	0.0518203	0	0	3.50763	18.3315	PALLD;CFL1;TNFAIP3;NEDD9;RAC1;RND3;CAMSAP1	Developing Ciliated Cells
regulation of canonical Wnt signaling pathway (GO:0060828)	11/253	0.00539656	0.0518397	0	0	2.58678	13.5081	PSMA3;CSNK1A1;PSMD2;DDIT3;PSMB1;PSME2;CTNNB1;PSMA7;PSMB8;PSMB10;PSMB9	Developing Ciliated Cells
regulation of anoikis (GO:2000209)	3/21	0.00568193	0.0537144	0	0	9.3744	48.47	ITGB1;CEACAM6;CEACAM5	Developing Ciliated Cells
NAD biosynthetic process (GO:0009435)	3/21	0.00568193	0.0537144	0	0	9.3744	48.47	NAPRT;NAMPT;PARP9	Developing Ciliated Cells
positive regulation of transcription by RNA polymerase II (GO:0045944)	27/908	0.00570037	0.0537144	0	0	1.7697	9.14443	WASL;HIF1A;LITAF;MUC1;NAMPT;MYO6;UBC;HES1;RPS27A;JUNB;JUN;STAT1;CNBP;MACC1;HMGA1;FOS;NFKBIA;KLF6;ELF3;DDIT3;IRF1;MAFF;CTNNB1;NCOA7;SQSTM1;ATF3;ATF4	Developing Ciliated Cells
regulation of cell development (GO:0060284)	4/41	0.00571816	0.0537144	0	0	6.09226	31.4611	RPS19;CTNNB1;HES1;HDAC9	Developing Ciliated Cells
regulation of mitochondrial membrane potential (GO:0051881)	4/41	0.00571816	0.0537144	0	0	6.09226	31.4611	HEBP2;PPA2;ARL6IP5;PMAIP1	Developing Ciliated Cells
mitotic G1 DNA damage checkpoint signaling (GO:0031571)	5/65	0.00571881	0.0537144	0	0	4.70413	24.2921	BTG2;CDKN1A;MUC1;GADD45A;SFN	Developing Ciliated Cells
cell-cell junction assembly (GO:0007043)	5/66	0.00610032	0.0552149	0	0	4.62678	23.5939	TJP1;PARD6B;CDHR3;CTNNB1;ACTB	Developing Ciliated Cells
cellular component disassembly (GO:0022411)	5/66	0.00610032	0.0552149	0	0	4.62678	23.5939	MMP14;GSN;CAPN2;CAPN1;CTSS	Developing Ciliated Cells
extracellular matrix disassembly (GO:0022617)	5/66	0.00610032	0.0552149	0	0	4.62678	23.5939	MMP14;GSN;CAPN2;CAPN1;CTSS	Developing Ciliated Cells
complement activation, alternative pathway (GO:0006957)	2/7	0.00611806	0.0552149	0	0	22.4491	114.412	C3;CFB	Developing Ciliated Cells
gas homeostasis (GO:0033483)	2/7	0.00611806	0.0552149	0	0	22.4491	114.412	SOD2;HIF1A	Developing Ciliated Cells
glyceraldehyde-3-phosphate metabolic process (GO:0019682)	2/7	0.00611806	0.0552149	0	0	22.4491	114.412	TPI1;ALDH1A1	Developing Ciliated Cells
response to host defenses (GO:0052200)	2/7	0.00611806	0.0552149	0	0	22.4491	114.412	UBC;RPS27A	Developing Ciliated Cells
membrane biogenesis (GO:0044091)	2/7	0.00611806	0.0552149	0	0	22.4491	114.412	SERINC1;SPTBN1	Developing Ciliated Cells
modulation by symbiont of host defense response (GO:0052031)	2/7	0.00611806	0.0552149	0	0	22.4491	114.412	UBC;RPS27A	Developing Ciliated Cells
positive regulation of cytoplasmic translation (GO:2000767)	2/7	0.00611806	0.0552149	0	0	22.4491	114.412	PKM;CNBP	Developing Ciliated Cells
positive regulation of microtubule nucleation (GO:0090063)	2/7	0.00611806	0.0552149	0	0	22.4491	114.412	HSPA1B;HSPA1A	Developing Ciliated Cells
cell projection assembly (GO:0030031)	3/22	0.0064943	0.057186	0	0	8.88056	44.7299	CYFIP1;GSN;RAC1	Developing Ciliated Cells
chaperone-mediated protein complex assembly (GO:0051131)	3/22	0.0064943	0.057186	0	0	8.88056	44.7299	HSP90AA1;CLU;HSPA1A	Developing Ciliated Cells
regulation of response to cytokine stimulus (GO:0060759)	3/22	0.0064943	0.057186	0	0	8.88056	44.7299	IRAK1;PARP9;CD24	Developing Ciliated Cells
regulation of vacuole organization (GO:0044088)	3/22	0.0064943	0.057186	0	0	8.88056	44.7299	SCARB2;ANXA2;ENO1	Developing Ciliated Cells
negative regulation of interleukin-2 production (GO:0032703)	3/22	0.0064943	0.057186	0	0	8.88056	44.7299	ZFP36;TNFAIP3;GBP1	Developing Ciliated Cells
peptidyl-threonine dephosphorylation (GO:0035970)	3/22	0.0064943	0.057186	0	0	8.88056	44.7299	PDP1;DUSP5;DUSP1	Developing Ciliated Cells
positive regulation of granulocyte chemotaxis (GO:0071624)	3/22	0.0064943	0.057186	0	0	8.88056	44.7299	CXCL8;RAC1;S100A14	Developing Ciliated Cells
positive regulation of protein polymerization (GO:0032273)	5/69	0.00735174	0.0631628	0	0	4.40922	21.6617	HSP90AA1;TPPP3;AKAP9;RAC1;PFN1	Developing Ciliated Cells
antibacterial humoral response (GO:0019731)	4/44	0.0073563	0.0631628	0	0	5.63448	27.6777	BPIFA1;HLA-A;WFDC2;HLA-E	Developing Ciliated Cells
homotypic cell-cell adhesion (GO:0034109)	4/44	0.0073563	0.0631628	0	0	5.63448	27.6777	CEACAM5;HSPB1;ACTB;MYL12A	Developing Ciliated Cells
regulation of MAP kinase activity (GO:0043405)	6/97	0.00736284	0.0631628	0	0	3.7268	18.3035	IRAK1;DUSP1;GSTP1;IRAK3;TRIB1;CD24	Developing Ciliated Cells
regulation of necroptotic process (GO:0060544)	3/23	0.00737231	0.0631628	0	0	8.4361	41.4215	SDCBP;HSP90AA1;BIRC3	Developing Ciliated Cells
regulation of peptidase activity (GO:0052547)	3/23	0.00737231	0.0631628	0	0	8.4361	41.4215	CSTB;PSMA3;PSMB8	Developing Ciliated Cells
negative regulation of extrinsic apoptotic signaling pathway in absence of ligand (GO:2001240)	3/23	0.00737231	0.0631628	0	0	8.4361	41.4215	IFI6;HSPA1B;HSPA1A	Developing Ciliated Cells
negative regulation of signal transduction in absence of ligand (GO:1901099)	3/23	0.00737231	0.0631628	0	0	8.4361	41.4215	IFI6;HSPA1B;HSPA1A	Developing Ciliated Cells
regulation of programmed cell death (GO:0043067)	9/194	0.00759068	0.0648147	0	0	2.76049	13.4735	ASAH1;HSP90AA1;STAT1;IGFBP3;PMAIP1;ACTN4;CLU;CTSB;BIRC3	Developing Ciliated Cells
actin filament reorganization (GO:0090527)	2/8	0.00806293	0.0663883	0	0	18.7067	90.1751	GSN;NEDD9	Developing Ciliated Cells
alpha-beta T cell activation (GO:0046631)	2/8	0.00806293	0.0663883	0	0	18.7067	90.1751	HLA-A;HLA-E	Developing Ciliated Cells
antigen processing and presentation of endogenous peptide antigen via MHC class I (GO:0019885)	2/8	0.00806293	0.0663883	0	0	18.7067	90.1751	TAP1;HLA-A	Developing Ciliated Cells
regulation of cardiac muscle cell action potential involved in regulation of contraction (GO:0098909)	2/8	0.00806293	0.0663883	0	0	18.7067	90.1751	CAMK2D;AKAP9	Developing Ciliated Cells
cellular response to UV-B (GO:0071493)	2/8	0.00806293	0.0663883	0	0	18.7067	90.1751	CDKN1A;CRIP1	Developing Ciliated Cells
cytoplasmic sequestering of NF-kappaB (GO:0007253)	2/8	0.00806293	0.0663883	0	0	18.7067	90.1751	NFKBIA;TMSB4X	Developing Ciliated Cells
regulation of nitric oxide metabolic process (GO:0080164)	2/8	0.00806293	0.0663883	0	0	18.7067	90.1751	CD47;RAC1	Developing Ciliated Cells
entry of bacterium into host cell (GO:0035635)	2/8	0.00806293	0.0663883	0	0	18.7067	90.1751	CDH1;CTNNB1	Developing Ciliated Cells
regulation of toll-like receptor 3 signaling pathway (GO:0034139)	2/8	0.00806293	0.0663883	0	0	18.7067	90.1751	WDFY1;TNFAIP3	Developing Ciliated Cells
regulation of transcription from RNA polymerase II promoter in response to oxidative stress (GO:0043619)	2/8	0.00806293	0.0663883	0	0	18.7067	90.1751	HIF1A;ATF4	Developing Ciliated Cells
hair cell differentiation (GO:0035315)	2/8	0.00806293	0.0663883	0	0	18.7067	90.1751	MYO6;CTNNB1	Developing Ciliated Cells
G2/M transition of mitotic cell cycle (GO:0000086)	7/130	0.00823256	0.0671728	0	0	3.22081	15.4588	PPP1CB;CDKN1A;HSP90AA1;TUBA1A;AKAP9;TUBB4B;OPTN	Developing Ciliated Cells
regulation of monooxygenase activity (GO:0032768)	3/24	0.00831714	0.0671728	0	0	8.03397	38.4782	HSP90AA1;POR;WASL	Developing Ciliated Cells
regulation of ruffle assembly (GO:1900027)	3/24	0.00831714	0.0671728	0	0	8.03397	38.4782	EPS8;TACSTD2;PFN1	Developing Ciliated Cells
negative regulation of stress fiber assembly (GO:0051497)	3/24	0.00831714	0.0671728	0	0	8.03397	38.4782	TJP1;TACSTD2;PFN1	Developing Ciliated Cells
positive regulation of lamellipodium assembly (GO:0010592)	3/24	0.00831714	0.0671728	0	0	8.03397	38.4782	CYFIP1;ARPC2;RAC1	Developing Ciliated Cells
positive regulation of neuron apoptotic process (GO:0043525)	3/24	0.00831714	0.0671728	0	0	8.03397	38.4782	DDIT3;CTNNB1;ATF4	Developing Ciliated Cells
cell cycle G2/M phase transition (GO:0044839)	7/131	0.00856997	0.0689583	0	0	3.19467	15.205	PPP1CB;CDKN1A;HSP90AA1;TUBA1A;AKAP9;TUBB4B;OPTN	Developing Ciliated Cells
positive regulation of organelle assembly (GO:1902117)	4/46	0.00860417	0.0689583	0	0	5.36563	25.5163	SH3GLB1;SDCBP;SDC4;CROCC	Developing Ciliated Cells
negative regulation of intracellular signal transduction (GO:1902532)	9/198	0.00861978	0.0689583	0	0	2.70151	12.8422	DUSP1;RIOK3;STAT1;DDIT3;TSPAN6;TMSB4X;GSTP1;TNFAIP3;HERPUD1	Developing Ciliated Cells
transmembrane receptor protein serine/threonine kinase signaling pathway (GO:0007178)	7/133	0.00927511	0.0732523	0	0	3.14364	14.7136	ITGB1;JUN;GDF15;UBC;ADAM9;FOS;RPS27A	Developing Ciliated Cells
regulation of wound healing (GO:0061041)	4/47	0.00927685	0.0732523	0	0	5.24058	24.5271	ITGB1;CLDN4;TNFRSF12A;TNFAIP3	Developing Ciliated Cells
regulation of cardiac muscle cell action potential (GO:0098901)	3/25	0.00932985	0.0732523	0	0	7.6684	35.8462	CAMK2D;AKAP9;DSG2	Developing Ciliated Cells
regulation of myotube differentiation (GO:0010830)	3/25	0.00932985	0.0732523	0	0	7.6684	35.8462	MMP14;CEACAM5;HDAC9	Developing Ciliated Cells
response to dsRNA (GO:0043331)	3/25	0.00932985	0.0732523	0	0	7.6684	35.8462	RIOK3;PMAIP1;IRAK3	Developing Ciliated Cells
negative regulation of response to endoplasmic reticulum stress (GO:1903573)	3/25	0.00932985	0.0732523	0	0	7.6684	35.8462	CLU;HERPUD1;HSPA1A	Developing Ciliated Cells
supramolecular fiber organization (GO:0097435)	13/351	0.00968598	0.0758137	0	0	2.19083	10.1591	GSN;TPM4;LAMB3;UBE2L6;RND3;CAMSAP1;TPPP3;MYO5B;MYO6;UBC;SAA1;RAC1;RPS27A	Developing Ciliated Cells
regulation of stress fiber assembly (GO:0051492)	5/74	0.00981743	0.0758715	0	0	4.08867	18.9044	TJP1;TACSTD2;RAC1;CD47;PFN1	Developing Ciliated Cells
regulation of interleukin-2 production (GO:0032663)	4/48	0.00998286	0.0758715	0	0	5.12121	23.5928	ZFP36;TNFAIP3;GBP1;SPTBN1	Developing Ciliated Cells
positive regulation of endocytosis (GO:0045807)	4/48	0.00998286	0.0758715	0	0	5.12121	23.5928	C3;PPT1;ABCA13;CLU	Developing Ciliated Cells
negative regulation of transcription by RNA polymerase II (GO:0000122)	21/684	0.0100115	0.0758715	0	0	1.81672	8.36423	JUN;GADD45A;STAT1;CNBP;ENO1;PARP9;HDAC9;ETV6;SDCBP;DNAJB1;ZFP36;IFI27;DDIT3;UBC;ZNF217;HES1;RPS27A;MXD1;ATF3;ATF4;HSPA1A	Developing Ciliated Cells
regulation of angiogenesis (GO:0045765)	9/203	0.0100512	0.0758715	0	0	2.63121	12.1037	ITGB1;CXCL8;ANXA3;STAT1;CTNNB1;HSPB1;TNFAIP3;GLUL;HIF1A	Developing Ciliated Cells
actin-mediated cell contraction (GO:0070252)	2/9	0.0102467	0.0758715	0	0	16.0335	73.4461	CAMK2D;GSN	Developing Ciliated Cells
basement membrane assembly (GO:0070831)	2/9	0.0102467	0.0758715	0	0	16.0335	73.4461	LAMB3;NTN4	Developing Ciliated Cells
regulation of DNA-templated transcription in response to stress (GO:0043620)	2/9	0.0102467	0.0758715	0	0	16.0335	73.4461	MUC1;DDIT3	Developing Ciliated Cells
regulation of nephron tubule epithelial cell differentiation (GO:0072182)	2/9	0.0102467	0.0758715	0	0	16.0335	73.4461	CTNNB1;CD24	Developing Ciliated Cells
regulation of RNA polymerase II regulatory region sequence-specific DNA binding (GO:1903025)	2/9	0.0102467	0.0758715	0	0	16.0335	73.4461	DDIT3;TMSB4X	Developing Ciliated Cells
regulation of tumor necrosis factor superfamily cytokine production (GO:1903555)	2/9	0.0102467	0.0758715	0	0	16.0335	73.4461	ZFP36;CD47	Developing Ciliated Cells
mesodermal cell differentiation (GO:0048333)	2/9	0.0102467	0.0758715	0	0	16.0335	73.4461	ITGB1;ITGA2	Developing Ciliated Cells
negative regulation of leukocyte proliferation (GO:0070664)	2/9	0.0102467	0.0758715	0	0	16.0335	73.4461	GSTP1;TNFAIP3	Developing Ciliated Cells
positive regulation of ATP biosynthetic process (GO:2001171)	2/9	0.0102467	0.0758715	0	0	16.0335	73.4461	TMSB4X;ENO1	Developing Ciliated Cells
positive regulation of CD8-positive, alpha-beta T cell activation (GO:2001187)	2/9	0.0102467	0.0758715	0	0	16.0335	73.4461	HLA-A;HLA-E	Developing Ciliated Cells
positive regulation of tumor necrosis factor-mediated signaling pathway (GO:1903265)	2/9	0.0102467	0.0758715	0	0	16.0335	73.4461	HSPA1B;HSPA1A	Developing Ciliated Cells
axonogenesis (GO:0007409)	10/240	0.0103458	0.0758715	0	0	2.4686	11.2844	CYFIP1;HSP90AA1;PARD6B;PALLD;S100A6;NTN4;PTPN11;ACTB;SPTBN1;B4GALT5	Developing Ciliated Cells
integrin-mediated signaling pathway (GO:0007229)	5/75	0.010371	0.0758715	0	0	4.03005	18.4123	ITGB1;ITGA2;ADAM9;NEDD9;CD47	Developing Ciliated Cells
regulation of monocyte chemotaxis (GO:0090025)	3/26	0.0104114	0.0758715	0	0	7.33462	33.4815	DUSP1;CXCL17;S100A14	Developing Ciliated Cells
regulation of potassium ion transmembrane transporter activity (GO:1901016)	3/26	0.0104114	0.0758715	0	0	7.33462	33.4815	ITGB1;AKAP9;ATP1B1	Developing Ciliated Cells
lamellipodium assembly (GO:0030032)	3/26	0.0104114	0.0758715	0	0	7.33462	33.4815	ITGB1;CYFIP1;RAC1	Developing Ciliated Cells
negative regulation of receptor-mediated endocytosis (GO:0048261)	3/26	0.0104114	0.0758715	0	0	7.33462	33.4815	SDCBP;RAC1;ANKRD13A	Developing Ciliated Cells
positive regulation of ion transmembrane transporter activity (GO:0032414)	3/26	0.0104114	0.0758715	0	0	7.33462	33.4815	AKAP9;ATP1B1;CTSS	Developing Ciliated Cells
positive regulation of T cell mediated cytotoxicity (GO:0001916)	3/26	0.0104114	0.0758715	0	0	7.33462	33.4815	HLA-B;HLA-A;HLA-E	Developing Ciliated Cells
cell-cell adhesion via plasma-membrane adhesion molecules (GO:0098742)	8/170	0.0106379	0.0772999	0	0	2.7973	12.7091	ITGB1;CLDN4;CDH1;CEACAM6;PALLD;CEACAM5;CDHR3;DSG2	Developing Ciliated Cells
regulation of cellular localization (GO:0060341)	4/49	0.0107228	0.0774731	0	0	5.00715	22.7093	HSP90AA1;CAMK2D;PARD6B;GSN	Developing Ciliated Cells
regulation of interferon-beta production (GO:0032648)	4/49	0.0107228	0.0774731	0	0	5.00715	22.7093	HSP90AA1;RIOK3;IRF1;PTPN11	Developing Ciliated Cells
membrane organization (GO:0061024)	10/242	0.0109219	0.0786873	0	0	2.44707	11.0534	SCARB2;SH3GLB1;ARPC2;MYOF;UBC;PPT1;WASL;RPS27A;ACTB;SPTBN1	Developing Ciliated Cells
regulation of inflammatory response (GO:0050727)	9/206	0.010992	0.0789678	0	0	2.59074	11.6858	NFKBIA;UFL1;TMSB4X;NFKBIZ;SAA1;CXCL17;TNFAIP3;CD47;BIRC3	Developing Ciliated Cells
actin polymerization or depolymerization (GO:0008154)	4/50	0.0114973	0.0812264	0	0	4.89805	21.873	GSN;CFL1;WASL;RAC1	Developing Ciliated Cells
regulation of complement activation (GO:0030449)	4/50	0.0114973	0.0812264	0	0	4.89805	21.873	C3;CFH;CLU;CFB	Developing Ciliated Cells
regulation of cardiac muscle cell contraction (GO:0086004)	3/27	0.0115626	0.0812264	0	0	7.02865	31.3477	CAMK2D;AKAP9;DSG2	Developing Ciliated Cells
cellular response to unfolded protein (GO:0034620)	3/27	0.0115626	0.0812264	0	0	7.02865	31.3477	HSPA1B;OPTN;HSPA1A	Developing Ciliated Cells
regulation of toll-like receptor signaling pathway (GO:0034121)	3/27	0.0115626	0.0812264	0	0	7.02865	31.3477	IRF1;IRAK3;BIRC3	Developing Ciliated Cells
stress-activated protein kinase signaling cascade (GO:0031098)	3/27	0.0115626	0.0812264	0	0	7.02865	31.3477	UBC;MAP3K8;RPS27A	Developing Ciliated Cells
negative regulation of actin filament bundle assembly (GO:0032232)	3/27	0.0115626	0.0812264	0	0	7.02865	31.3477	TJP1;TACSTD2;PFN1	Developing Ciliated Cells
positive regulation of nitric oxide biosynthetic process (GO:0045429)	3/27	0.0115626	0.0812264	0	0	7.02865	31.3477	HSP90AA1;CLU;ASS1	Developing Ciliated Cells
rRNA processing (GO:0006364)	8/173	0.0117351	0.0822102	0	0	2.74602	12.2065	RPS19;RIOK3;RPL12;RPLP0;SBDS;RPL35;RPL27;RPS2	Developing Ciliated Cells
protein ubiquitination (GO:0016567)	17/525	0.0121057	0.0845733	0	0	1.91198	8.43961	UBE2L6;HLA-A;HIF1A;PSMA7;PSMB8;PSMB10;PSMB9;PSMA3;ITCH;RNF213;PSMD2;RNF19A;PSMB1;UBC;PSME2;CTNNB1;RPS27A	Developing Ciliated Cells
negative regulation of apoptotic signaling pathway (GO:2001234)	5/78	0.0121592	0.0847133	0	0	3.86384	17.0383	GSTP1;GHITM;CLU;HERPUD1;HSPA1A	Developing Ciliated Cells
regulation of epithelial cell migration (GO:0010632)	4/51	0.0123068	0.0853175	0	0	4.79359	21.0803	TACSTD2;PFN1;GLUL;HIF1A	Developing Ciliated Cells
positive regulation of cellular catabolic process (GO:0031331)	7/141	0.0125248	0.0853175	0	0	2.95475	12.9419	SH3GLB1;UFL1;HSP90AA1;ITCH;ADAM9;HIF1A;OPTN	Developing Ciliated Cells
protein poly-ADP-ribosylation (GO:0070212)	2/10	0.0126605	0.0853175	0	0	14.0286	61.2946	PARP14;PARP9	Developing Ciliated Cells
adherens junction assembly (GO:0034333)	2/10	0.0126605	0.0853175	0	0	14.0286	61.2946	CTNNB1;ACTB	Developing Ciliated Cells
alanine transport (GO:0032328)	2/10	0.0126605	0.0853175	0	0	14.0286	61.2946	SLC6A6;SLC6A14	Developing Ciliated Cells
regulation of microtubule nucleation (GO:0010968)	2/10	0.0126605	0.0853175	0	0	14.0286	61.2946	HSPA1B;HSPA1A	Developing Ciliated Cells
regulation of tau-protein kinase activity (GO:1902947)	2/10	0.0126605	0.0853175	0	0	14.0286	61.2946	HSP90AA1;CLU	Developing Ciliated Cells
modification-dependent macromolecule catabolic process (GO:0043632)	2/10	0.0126605	0.0853175	0	0	14.0286	61.2946	UBC;RPS27A	Developing Ciliated Cells
negative regulation of tyrosine phosphorylation of STAT protein (GO:0042532)	2/10	0.0126605	0.0853175	0	0	14.0286	61.2946	SOCS3;PARP14	Developing Ciliated Cells
negative regulation of viral-induced cytoplasmic pattern recognition receptor signaling pathway (GO:0039532)	2/10	0.0126605	0.0853175	0	0	14.0286	61.2946	RIOK3;TSPAN6	Developing Ciliated Cells
cellular response to epidermal growth factor stimulus (GO:0071364)	3/28	0.0127842	0.0853175	0	0	6.74716	29.4146	ZFP36;PTPN11;IQGAP1	Developing Ciliated Cells
regulation of extrinsic apoptotic signaling pathway in absence of ligand (GO:2001239)	3/28	0.0127842	0.0853175	0	0	6.74716	29.4146	IFI6;HSPA1B;HSPA1A	Developing Ciliated Cells
cellular response to interleukin-6 (GO:0071354)	3/28	0.0127842	0.0853175	0	0	6.74716	29.4146	SOCS3;STAT1;PTPN11	Developing Ciliated Cells
negative regulation of oxidative stress-induced cell death (GO:1903202)	3/28	0.0127842	0.0853175	0	0	6.74716	29.4146	HSPB1;SOD2;ATF4	Developing Ciliated Cells
positive regulation of defense response to virus by host (GO:0002230)	3/28	0.0127842	0.0853175	0	0	6.74716	29.4146	HSP90AA1;STAT1;PARP9	Developing Ciliated Cells
positive regulation of nitric oxide metabolic process (GO:1904407)	3/28	0.0127842	0.0853175	0	0	6.74716	29.4146	HSP90AA1;CLU;ASS1	Developing Ciliated Cells
Ras protein signal transduction (GO:0007265)	7/142	0.012982	0.0861843	0	0	2.93271	12.7403	EPS8;CYFIP1;JUN;CDKN1A;NRAS;CFL1;RAC1	Developing Ciliated Cells
protein localization to organelle (GO:0033365)	7/142	0.012982	0.0861843	0	0	2.93271	12.7403	PPP1R15A;TMEM30A;CROCC;LAMP2;GBP2;GBP1;OPTN	Developing Ciliated Cells
cilium movement (GO:0003341)	4/52	0.0131519	0.087084	0	0	4.69349	20.3284	CFAP100;RSPH4A;DNAH5;CFAP53	Developing Ciliated Cells
regulation of NIK/NF-kappaB signaling (GO:1901222)	5/80	0.0134609	0.0884376	0	0	3.76042	16.1998	NFKBIA;IRAK1;TMSB4X;TSPAN6;ACTN4	Developing Ciliated Cells
regulation of organelle organization (GO:0033043)	5/80	0.0134609	0.0884376	0	0	3.76042	16.1998	SCARB2;TJP1;AKAP9;CAPN2;SQSTM1	Developing Ciliated Cells
negative regulation of extrinsic apoptotic signaling pathway (GO:2001237)	5/80	0.0134609	0.0884376	0	0	3.76042	16.1998	GSTP1;IFI6;TNFAIP3;HSPA1B;HSPA1A	Developing Ciliated Cells
translation (GO:0006412)	9/214	0.0138233	0.0903501	0	0	2.48862	10.6548	RPS19;PPA2;PPA1;RPL12;RPLP0;RPL35;RPL27;RPS2;RPS27A	Developing Ciliated Cells
negative regulation of multicellular organismal process (GO:0051241)	9/214	0.0138233	0.0903501	0	0	2.48862	10.6548	RAB11FIP1;RPS19;GDF15;DDIT3;ALDH1A1;TACSTD2;ADM;HDAC9;ATF4	Developing Ciliated Cells
regulation of immune effector process (GO:0002697)	4/53	0.0140331	0.0906055	0	0	4.59747	19.6143	C3;CFH;CLU;CFB	Developing Ciliated Cells
actin filament polymerization (GO:0030041)	3/29	0.0140767	0.0906055	0	0	6.48733	27.657	GSN;WASL;RAC1	Developing Ciliated Cells
aggrephagy (GO:0035973)	3/29	0.0140767	0.0906055	0	0	6.48733	27.657	UBC;RPS27A;SQSTM1	Developing Ciliated Cells
regulation of T cell mediated cytotoxicity (GO:0001914)	3/29	0.0140767	0.0906055	0	0	6.48733	27.657	HLA-B;HLA-A;HLA-E	Developing Ciliated Cells
glycolytic process (GO:0006096)	3/29	0.0140767	0.0906055	0	0	6.48733	27.657	TPI1;PKM;ENO1	Developing Ciliated Cells
lamellipodium organization (GO:0097581)	3/29	0.0140767	0.0906055	0	0	6.48733	27.657	ITGB1;CYFIP1;RAC1	Developing Ciliated Cells
regulation of immune response (GO:0050776)	8/179	0.0141763	0.0910152	0	0	2.64885	11.274	C3;ITGB1;IRF1;HLA-B;HLA-C;HLA-A;HLA-E;BIRC3	Developing Ciliated Cells
regulated exocytosis (GO:0045055)	8/180	0.0146165	0.093605	0	0	2.63332	11.1273	CD63;RAB11FIP1;TMSB4X;LAMP2;PSAP;ACTN4;CLU;SYT8	Developing Ciliated Cells
cell-cell junction organization (GO:0045216)	5/82	0.0148535	0.0948395	0	0	3.66238	15.4168	TJP1;PARD6B;CDH1;CDHR3;DSG2	Developing Ciliated Cells
regulation of humoral immune response (GO:0002920)	4/54	0.0149509	0.0948395	0	0	4.50529	18.9357	C3;CFH;CLU;CFB	Developing Ciliated Cells
positive regulation of cellular process (GO:0048522)	19/625	0.0152798	0.0948395	0	0	1.79287	7.4964	CNBP;TBC1D8;ACTN4;CXCL16;TJP1;SLC6A6;SDCBP;UFL1;MMP14;ZFP36;RPS19;CEACAM6;NAMPT;SAA1;HES1;RAC1;CD47;CAPN1;IL13RA1	Developing Ciliated Cells
actin filament depolymerization (GO:0030042)	2/11	0.0152955	0.0948395	0	0	12.4692	52.1237	GSN;CFL1	Developing Ciliated Cells
central nervous system myelination (GO:0022010)	2/11	0.0152955	0.0948395	0	0	12.4692	52.1237	CLU;B4GALT5	Developing Ciliated Cells
regulation of monocyte chemotactic protein-1 production (GO:0071637)	2/11	0.0152955	0.0948395	0	0	12.4692	52.1237	GSTP1;APOD	Developing Ciliated Cells
glutamine family amino acid biosynthetic process (GO:0009084)	2/11	0.0152955	0.0948395	0	0	12.4692	52.1237	GLUL;ASS1	Developing Ciliated Cells
metanephric mesenchyme development (GO:0072075)	2/11	0.0152955	0.0948395	0	0	12.4692	52.1237	BASP1;STAT1	Developing Ciliated Cells
negative regulation of defense response to virus (GO:0050687)	2/11	0.0152955	0.0948395	0	0	12.4692	52.1237	ITCH;TSPAN6	Developing Ciliated Cells
negative regulation of lymphocyte migration (GO:2000402)	2/11	0.0152955	0.0948395	0	0	12.4692	52.1237	APOD;WASL	Developing Ciliated Cells
negative regulation of oxidative stress-induced neuron death (GO:1903204)	2/11	0.0152955	0.0948395	0	0	12.4692	52.1237	HIF1A;ATF4	Developing Ciliated Cells
positive regulation of actin nucleation (GO:0051127)	2/11	0.0152955	0.0948395	0	0	12.4692	52.1237	CYFIP1;GSN	Developing Ciliated Cells
positive regulation of vacuole organization (GO:0044090)	2/11	0.0152955	0.0948395	0	0	12.4692	52.1237	SH3GLB1;ANXA2	Developing Ciliated Cells
maintenance of blood-brain barrier (GO:0035633)	3/30	0.0154407	0.0952743	0	0	6.24674	26.0535	ITGB1;TJP1;ACTB	Developing Ciliated Cells
TRIF-dependent toll-like receptor signaling pathway (GO:0035666)	3/30	0.0154407	0.0952743	0	0	6.24674	26.0535	UBC;RPS27A;BIRC3	Developing Ciliated Cells
response to lipid (GO:0033993)	6/114	0.0155389	0.0956474	0	0	3.13744	13.0656	IRAK1;CTNNB1;IRAK3;S100A14;TRIB1;AQP3	Developing Ciliated Cells
pyruvate metabolic process (GO:0006090)	4/55	0.0159057	0.0976678	0	0	4.41672	18.29	LDHB;TPI1;PKM;ENO1	Developing Ciliated Cells
cellular response to molecule of bacterial origin (GO:0071219)	6/115	0.0161597	0.0989877	0	0	3.1085	12.8233	ZFP36;CXCL8;IRAK1;GSTP1;ADAM9;TNFAIP3	Developing Ciliated Cells
regulation of protein-containing complex assembly (GO:0043254)	6/116	0.0167973	0.10252	0	0	3.08008	12.5869	SH3GLB1;HSP90AA1;GSN;RIOK3;PTPN11;CLU	Developing Ciliated Cells
regulation of cellular component size (GO:0032535)	3/31	0.0168767	0.10252	0	0	6.02333	24.5862	PPP1R15A;EPS8;RAC1	Developing Ciliated Cells
MyD88-independent toll-like receptor signaling pathway (GO:0002756)	3/31	0.0168767	0.10252	0	0	6.02333	24.5862	UBC;RPS27A;BIRC3	Developing Ciliated Cells
negative regulation of metabolic process (GO:0009892)	4/56	0.0168979	0.10252	0	0	4.33156	17.6752	DDIT3;GSTP1;ALDH1A1;ATF4	Developing Ciliated Cells
negative regulation of defense response (GO:0031348)	5/85	0.0171181	0.103607	0	0	3.5245	14.3363	ITCH;CXCL17;SAA1;TNFAIP3;IRAK3	Developing Ciliated Cells
organelle organization (GO:0006996)	14/420	0.0173137	0.104542	0	0	1.96307	7.96271	ABCD3;ALAS1;CSNK1A1;NEDD9;TNFAIP3;HSD17B13;WASL;CAMSAP1;SYNE1;ATP5F1B;PALLD;CFL1;CYCS;OPTN	Developing Ciliated Cells
negative regulation of response to external stimulus (GO:0032102)	6/118	0.0181242	0.107003	0	0	3.02477	12.1309	ITCH;CXCL17;SAA1;TNFAIP3;IRAK3;TRIB1	Developing Ciliated Cells
protein mono-ADP-ribosylation (GO:0140289)	2/12	0.0181432	0.107003	0	0	11.2217	44.993	PARP14;PARP9	Developing Ciliated Cells
regulation of actin nucleation (GO:0051125)	2/12	0.0181432	0.107003	0	0	11.2217	44.993	ARF1;GSN	Developing Ciliated Cells
cellular response to thyroid hormone stimulus (GO:0097067)	2/12	0.0181432	0.107003	0	0	11.2217	44.993	CTSS;CTSB	Developing Ciliated Cells
ethanol oxidation (GO:0006069)	2/12	0.0181432	0.107003	0	0	11.2217	44.993	ALDH1A1;ADH7	Developing Ciliated Cells
macrophage chemotaxis (GO:0048246)	2/12	0.0181432	0.107003	0	0	11.2217	44.993	CXCL17;SAA1	Developing Ciliated Cells
mitochondrial electron transport, ubiquinol to cytochrome c (GO:0006122)	2/12	0.0181432	0.107003	0	0	11.2217	44.993	UQCRC1;CYCS	Developing Ciliated Cells
modulation by host of viral process (GO:0044788)	2/12	0.0181432	0.107003	0	0	11.2217	44.993	IFI27;CFL1	Developing Ciliated Cells
negative regulation of receptor internalization (GO:0002091)	2/12	0.0181432	0.107003	0	0	11.2217	44.993	SDCBP;ANKRD13A	Developing Ciliated Cells
phosphate ion transmembrane transport (GO:0035435)	2/12	0.0181432	0.107003	0	0	11.2217	44.993	SLC25A3;SLC20A1	Developing Ciliated Cells
regulation of cell morphogenesis (GO:0022604)	3/32	0.0183848	0.107676	0	0	5.81533	23.2394	CLDN4;CFL1;CAMSAP1	Developing Ciliated Cells
cellular response to topologically incorrect protein (GO:0035967)	3/32	0.0183848	0.107676	0	0	5.81533	23.2394	HSPA1B;OPTN;HSPA1A	Developing Ciliated Cells
positive regulation of lamellipodium organization (GO:1902745)	3/32	0.0183848	0.107676	0	0	5.81533	23.2394	CYFIP1;ARPC2;RAC1	Developing Ciliated Cells
innate immune response (GO:0045087)	11/302	0.0185325	0.108292	0	0	2.14577	8.55782	C3;BPIFA1;IFI27;IRAK1;IFI6;SAA1;LCN2;CFB;WFDC2;HLA-E;CXCL16	Developing Ciliated Cells
receptor metabolic process (GO:0043112)	4/58	0.0189965	0.110747	0	0	4.17071	16.5306	ITGB1;SH3GLB1;CXCL8;ADM	Developing Ciliated Cells
positive regulation of nucleic acid-templated transcription (GO:1903508)	16/511	0.0194583	0.113179	0	0	1.84252	7.25858	JUN;STAT1;CNBP;HMGA1;FOS;PARP9;HIF1A;KLF6;LBH;CDH1;DDIT3;IRF1;CTNNB1;HES1;NAA15;ATF4	Developing Ciliated Cells
cellular response to lipopolysaccharide (GO:0071222)	6/120	0.0195212	0.113286	0	0	2.9714	11.6962	ZFP36;CXCL8;IRAK1;GSTP1;ADAM9;TNFAIP3	Developing Ciliated Cells
post-translational protein modification (GO:0043687)	12/345	0.0197464	0.114331	0	0	2.04716	8.03468	C3;SOCS3;PSMA3;PSMD2;IGFBP3;PSMB1;PSME2;HIF1A;PSMA7;PSMB8;PSMB10;PSMB9	Developing Ciliated Cells
regulation of sprouting angiogenesis (GO:1903670)	3/33	0.0199654	0.115073	0	0	5.6212	22	TJP1;PKM;GLUL	Developing Ciliated Cells
positive regulation of ATP metabolic process (GO:1903580)	3/33	0.0199654	0.115073	0	0	5.6212	22	TMSB4X;ENO1;HIF1A	Developing Ciliated Cells
protein polymerization (GO:0051258)	4/59	0.0201035	0.115345	0	0	4.09467	15.9973	TPPP3;GSN;WASL;RAC1	Developing Ciliated Cells
positive regulation of tyrosine phosphorylation of STAT protein (GO:0042531)	4/59	0.0201035	0.115345	0	0	4.09467	15.9973	SOCS3;HES1;PARP9;PARP14	Developing Ciliated Cells
regulation of cysteine-type endopeptidase activity involved in apoptotic process (GO:0043281)	5/89	0.0204778	0.117227	0	0	3.35598	13.0494	ARL6IP5;IFI6;PMAIP1;CYCS;SFN	Developing Ciliated Cells
ribosome biogenesis (GO:0042254)	8/192	0.0207024	0.118246	0	0	2.46006	9.5389	RPS19;RPL12;RPLP0;SBDS;RPL35;RPL27;RPS2;GLUL	Developing Ciliated Cells
central nervous system neuron axonogenesis (GO:0021955)	2/13	0.0211955	0.118396	0	0	10.201	39.3145	HSP90AA1;B4GALT5	Developing Ciliated Cells
entry into host (GO:0044409)	2/13	0.0211955	0.118396	0	0	10.201	39.3145	CDH1;CTNNB1	Developing Ciliated Cells
response to thyroid hormone (GO:0097066)	2/13	0.0211955	0.118396	0	0	10.201	39.3145	CTSS;CTSB	Developing Ciliated Cells
response to UV-B (GO:0010224)	2/13	0.0211955	0.118396	0	0	10.201	39.3145	CDKN1A;CRIP1	Developing Ciliated Cells
reticulophagy (GO:0061709)	2/13	0.0211955	0.118396	0	0	10.201	39.3145	UFL1;UFC1	Developing Ciliated Cells
negative regulation of endoplasmic reticulum unfolded protein response (GO:1900102)	2/13	0.0211955	0.118396	0	0	10.201	39.3145	PPP1R15A;UFL1	Developing Ciliated Cells
negative regulation of mononuclear cell migration (GO:0071676)	2/13	0.0211955	0.118396	0	0	10.201	39.3145	DUSP1;WASL	Developing Ciliated Cells
positive regulation of nuclear-transcribed mRNA poly(A) tail shortening (GO:0060213)	2/13	0.0211955	0.118396	0	0	10.201	39.3145	BTG2;ZFP36	Developing Ciliated Cells
positive regulation of purine nucleotide biosynthetic process (GO:1900373)	2/13	0.0211955	0.118396	0	0	10.201	39.3145	TMSB4X;ENO1	Developing Ciliated Cells
positive regulation of ruffle assembly (GO:1900029)	2/13	0.0211955	0.118396	0	0	10.201	39.3145	EPS8;PFN1	Developing Ciliated Cells
response to organic cyclic compound (GO:0014070)	4/60	0.0212495	0.118437	0	0	4.02135	15.4879	ARL6IP5;PMAIP1;CTNNB1;AQP3	Developing Ciliated Cells
regulation of cell adhesion mediated by integrin (GO:0033628)	3/34	0.0216185	0.118925	0	0	5.4396	20.8565	MUC1;ADAM9;PTPN11	Developing Ciliated Cells
cardiac muscle contraction (GO:0060048)	3/34	0.0216185	0.118925	0	0	5.4396	20.8565	CAMK2D;GSN;ATP1B1	Developing Ciliated Cells
regulation of lamellipodium assembly (GO:0010591)	3/34	0.0216185	0.118925	0	0	5.4396	20.8565	CYFIP1;ARPC2;RAC1	Developing Ciliated Cells
negative regulation of mitochondrion organization (GO:0010823)	3/34	0.0216185	0.118925	0	0	5.4396	20.8565	GHITM;CLU;HSPA1A	Developing Ciliated Cells
positive regulation of pri-miRNA transcription by RNA polymerase II (GO:1902895)	3/34	0.0216185	0.118925	0	0	5.4396	20.8565	JUN;FOS;HIF1A	Developing Ciliated Cells
positive regulation of telomerase activity (GO:0051973)	3/34	0.0216185	0.118925	0	0	5.4396	20.8565	HSP90AA1;XRCC5;CTNNB1	Developing Ciliated Cells
organonitrogen compound biosynthetic process (GO:1901566)	7/158	0.022018	0.120861	0	0	2.61981	9.99692	ALAS1;GSTP1;GSTA2;GSTA1;MGST1;ASS1;B4GALT5	Developing Ciliated Cells
O-glycan processing (GO:0016266)	4/61	0.0224347	0.122882	0	0	3.95059	15.001	GALNT7;MUC1;GALNT5;B4GALT5	Developing Ciliated Cells
defense response to symbiont (GO:0140546)	6/124	0.0225316	0.123147	0	0	2.87009	10.8858	BPIFA1;IFI27;STAT1;IRF1;IFI6;PMAIP1	Developing Ciliated Cells
Wnt signaling pathway (GO:0016055)	5/92	0.023262	0.126228	0	0	3.23976	12.1845	CSNK1A1;UBC;CTNNB1;RPS27A;CD24	Developing Ciliated Cells
positive regulation of cellular component biogenesis (GO:0044089)	5/92	0.023262	0.126228	0	0	3.23976	12.1845	SH3GLB1;SDCBP;SDC4;PFN1;CLU	Developing Ciliated Cells
platelet degranulation (GO:0002576)	6/125	0.0233303	0.126228	0	0	2.84583	10.6946	CD63;TMSB4X;LAMP2;PSAP;ACTN4;CLU	Developing Ciliated Cells
regulation of lipid biosynthetic process (GO:0046890)	3/35	0.0233442	0.126228	0	0	5.26934	19.7991	C3;ASAH1;HSD17B13	Developing Ciliated Cells
peptidyl-tyrosine dephosphorylation (GO:0035335)	3/35	0.0233442	0.126228	0	0	5.26934	19.7991	DUSP5;DUSP1;PTPN11	Developing Ciliated Cells
glucose metabolic process (GO:0006006)	4/62	0.0236595	0.12703	0	0	3.88228	14.5352	TPI1;APOD;ENO1;ATF4	Developing Ciliated Cells
I-kappaB kinase/NF-kappaB signaling (GO:0007249)	4/62	0.0236595	0.12703	0	0	3.88228	14.5352	NFKBIA;UBC;RPS27A;BIRC3	Developing Ciliated Cells
negative regulation of kinase activity (GO:0033673)	4/62	0.0236595	0.12703	0	0	3.88228	14.5352	GSTP1;HSPB1;SFN;TRIB1	Developing Ciliated Cells
cilium assembly (GO:0060271)	11/314	0.0238701	0.12703	0	0	2.05951	7.69254	RSPH4A;HSP90AA1;RSPH1;TUBA1A;GSN;UBXN10;DNAH5;AKAP9;TUBB4B;CFAP43;HSPB11	Developing Ciliated Cells
negative regulation of growth (GO:0045926)	6/126	0.0241478	0.12703	0	0	2.82197	10.5078	CDKN1A;TMPRSS4;PPT1;ENO1;HSPA1B;HSPA1A	Developing Ciliated Cells
protein localization to vacuole (GO:0072665)	2/14	0.0244442	0.12703	0	0	9.35048	34.703	SH3GLB1;GBP1	Developing Ciliated Cells
ceramide transport (GO:0035627)	2/14	0.0244442	0.12703	0	0	9.35048	34.703	PSAP;ABCA13	Developing Ciliated Cells
cytoplasmic sequestering of transcription factor (GO:0042994)	2/14	0.0244442	0.12703	0	0	9.35048	34.703	NFKBIA;TMSB4X	Developing Ciliated Cells
defense response to protozoan (GO:0042832)	2/14	0.0244442	0.12703	0	0	9.35048	34.703	GBP2;GBP4	Developing Ciliated Cells
detection of bacterium (GO:0016045)	2/14	0.0244442	0.12703	0	0	9.35048	34.703	HLA-B;HLA-A	Developing Ciliated Cells
regulation of nitric-oxide synthase biosynthetic process (GO:0051769)	2/14	0.0244442	0.12703	0	0	9.35048	34.703	GSTP1;NAMPT	Developing Ciliated Cells
renal absorption (GO:0070293)	2/14	0.0244442	0.12703	0	0	9.35048	34.703	CLDN4;GSN	Developing Ciliated Cells
substrate-dependent cell migration (GO:0006929)	2/14	0.0244442	0.12703	0	0	9.35048	34.703	SDCBP;ITGA2	Developing Ciliated Cells
maturation of LSU-rRNA from tricistronic rRNA transcript (SSU-rRNA, 5.8S rRNA, LSU-rRNA) (GO:0000463)	2/14	0.0244442	0.12703	0	0	9.35048	34.703	ZNHIT6;RPL35	Developing Ciliated Cells
membrane repolarization during action potential (GO:0086011)	2/14	0.0244442	0.12703	0	0	9.35048	34.703	KCNE1B;ATP1B1	Developing Ciliated Cells
negative regulation of smooth muscle cell migration (GO:0014912)	2/14	0.0244442	0.12703	0	0	9.35048	34.703	IGFBP3;TRIB1	Developing Ciliated Cells
peptidyl-serine dephosphorylation (GO:0070262)	2/14	0.0244442	0.12703	0	0	9.35048	34.703	PPTC7;DUSP1	Developing Ciliated Cells
positive regulation of potassium ion transmembrane transporter activity (GO:1901018)	2/14	0.0244442	0.12703	0	0	9.35048	34.703	AKAP9;ATP1B1	Developing Ciliated Cells
positive regulation of sodium ion transmembrane transporter activity (GO:2000651)	2/14	0.0244442	0.12703	0	0	9.35048	34.703	ACTN4;ATP1B1	Developing Ciliated Cells
rRNA metabolic process (GO:0016072)	7/162	0.0248241	0.128478	0	0	2.55168	9.43085	RPS19;RPL12;RPLP0;SBDS;RPL35;RPL27;RPS2	Developing Ciliated Cells
peptide biosynthetic process (GO:0043043)	7/162	0.0248241	0.128478	0	0	2.55168	9.43085	RPS19;RPL12;RPLP0;RPL35;RPL27;RPS2;RPS27A	Developing Ciliated Cells
cellular response to heat (GO:0034605)	3/36	0.0251425	0.129072	0	0	5.1094	18.8189	HSP90AA1;HSPA1B;HSPA1A	Developing Ciliated Cells
platelet aggregation (GO:0070527)	3/36	0.0251425	0.129072	0	0	5.1094	18.8189	HSPB1;ACTB;MYL12A	Developing Ciliated Cells
positive regulation of innate immune response (GO:0045089)	3/36	0.0251425	0.129072	0	0	5.1094	18.8189	RPS19;RIOK3;HLA-E	Developing Ciliated Cells
positive regulation of T cell mediated immunity (GO:0002711)	3/36	0.0251425	0.129072	0	0	5.1094	18.8189	HLA-B;HLA-A;HLA-E	Developing Ciliated Cells
negative regulation of MAPK cascade (GO:0043409)	5/94	0.0252476	0.129089	0	0	3.16663	11.6501	PSCA;DUSP1;GSTP1;IRAK3;GBP1	Developing Ciliated Cells
positive regulation of epithelial cell migration (GO:0010634)	5/94	0.0252476	0.129089	0	0	3.16663	11.6501	ANXA3;ADAM9;RAC1;PFN1;HIF1A	Developing Ciliated Cells
regulation of macromolecule metabolic process (GO:0060255)	8/200	0.025645	0.130857	0	0	2.35659	8.63315	SCARB2;ARF1;CDH1;TMPRSS4;NFKBIZ;ATP1B1;HIF1A;CRIP1	Developing Ciliated Cells
protein catabolic process (GO:0030163)	4/64	0.0262287	0.133566	0	0	3.75249	13.6624	HSP90AA1;LAMP2;PPT1;PMAIP1	Developing Ciliated Cells
modification-dependent protein catabolic process (GO:0019941)	8/201	0.0263159	0.133742	0	0	2.34426	8.52743	ITCH;RNF213;RNF19A;UBC;UBE2L6;RPS27A;SQSTM1;HERPUD1	Developing Ciliated Cells
regulation of p38MAPK cascade (GO:1900744)	3/37	0.0270134	0.136195	0	0	4.95887	17.9086	GADD45B;DUSP1;GADD45A	Developing Ciliated Cells
regulation of transport (GO:0051049)	3/37	0.0270134	0.136195	0	0	4.95887	17.9086	MYO6;ARL6IP5;ACTB	Developing Ciliated Cells
regulation of vascular associated smooth muscle cell proliferation (GO:1904705)	3/37	0.0270134	0.136195	0	0	4.95887	17.9086	CDKN1A;JUN;SOD2	Developing Ciliated Cells
negative regulation of stress-activated MAPK cascade (GO:0032873)	3/37	0.0270134	0.136195	0	0	4.95887	17.9086	ITCH;DUSP1;GSTP1	Developing Ciliated Cells
regulation of cellular catabolic process (GO:0031329)	4/65	0.0275737	0.136765	0	0	3.69079	13.2532	SCARB2;DDIT3;PSAP;HSPB1	Developing Ciliated Cells
regulation of cytoplasmic translation (GO:2000765)	2/15	0.0278815	0.136765	0	0	8.63077	30.8964	PKM;CNBP	Developing Ciliated Cells
regulation of endothelial cell chemotaxis (GO:2001026)	2/15	0.0278815	0.136765	0	0	8.63077	30.8964	TMSB4X;HSPB1	Developing Ciliated Cells
central nervous system neuron development (GO:0021954)	2/15	0.0278815	0.136765	0	0	8.63077	30.8964	HSP90AA1;B4GALT5	Developing Ciliated Cells
regulation of nuclear-transcribed mRNA poly(A) tail shortening (GO:0060211)	2/15	0.0278815	0.136765	0	0	8.63077	30.8964	BTG2;ZFP36	Developing Ciliated Cells
endoderm development (GO:0007492)	2/15	0.0278815	0.136765	0	0	8.63077	30.8964	DUSP5;DUSP1	Developing Ciliated Cells
response to muscle stretch (GO:0035994)	2/15	0.0278815	0.136765	0	0	8.63077	30.8964	GSN;CTNNB1	Developing Ciliated Cells
macrophage migration (GO:1905517)	2/15	0.0278815	0.136765	0	0	8.63077	30.8964	CXCL17;SAA1	Developing Ciliated Cells
membrane raft organization (GO:0031579)	2/15	0.0278815	0.136765	0	0	8.63077	30.8964	ANXA2;PPT1	Developing Ciliated Cells
negative regulation of endoplasmic reticulum stress-induced intrinsic apoptotic signaling pathway (GO:1902236)	2/15	0.0278815	0.136765	0	0	8.63077	30.8964	HERPUD1;HSPA1A	Developing Ciliated Cells
positive regulation of endothelial cell chemotaxis (GO:2001028)	2/15	0.0278815	0.136765	0	0	8.63077	30.8964	TMSB4X;HSPB1	Developing Ciliated Cells
positive regulation of exosomal secretion (GO:1903543)	2/15	0.0278815	0.136765	0	0	8.63077	30.8964	SDCBP;SDC4	Developing Ciliated Cells
positive regulation of sprouting angiogenesis (GO:1903672)	2/15	0.0278815	0.136765	0	0	8.63077	30.8964	TJP1;PKM	Developing Ciliated Cells
protein localization to cell-cell junction (GO:0150105)	2/15	0.0278815	0.136765	0	0	8.63077	30.8964	TJP1;ACTB	Developing Ciliated Cells
cellular response to metal ion (GO:0071248)	6/131	0.0285229	0.139518	0	0	2.70839	9.63389	JUN;CAMK2D;CDH1;IQGAP1;FOS;SYT8	Developing Ciliated Cells
cellular response to oxygen-containing compound (GO:1901701)	11/323	0.0285529	0.139518	0	0	1.99917	7.10905	JUN;ZFP36;CXCL8;IRAK1;GSTP1;AKAP9;CAPN2;ADAM9;TNFAIP3;FOS;ACTB	Developing Ciliated Cells
positive regulation of transcription, DNA-templated (GO:0045893)	30/1183	0.0286855	0.139897	0	0	1.49448	5.30744	WASL;HIF1A;LITAF;LBH;CDH1;NAMPT;MYO6;UBC;HES1;RPS27A;JUNB;JUN;STAT1;CNBP;MACC1;HMGA1;FOS;PARP9;NFKBIA;KLF6;ELF3;DDIT3;IRF1;MAFF;CTNNB1;NCOA7;NAA15;SQSTM1;ATF3;ATF4	Developing Ciliated Cells
negative regulation of innate immune response (GO:0045824)	3/38	0.0289565	0.14069	0	0	4.81695	17.0614	RPS19;TNFAIP3;IRAK3	Developing Ciliated Cells
positive regulation of cell death (GO:0010942)	4/66	0.028959	0.14069	0	0	3.63107	12.8608	HEBP2;SLC6A6;FOS;CLU	Developing Ciliated Cells
regulation of neuron apoptotic process (GO:0043523)	5/98	0.029537	0.14295	0	0	3.02981	10.6713	DDIT3;PPT1;CTNNB1;SOD2;ATF4	Developing Ciliated Cells
positive regulation of defense response (GO:0031349)	5/98	0.029537	0.14295	0	0	3.02981	10.6713	NFKBIA;RIOK3;NFKBIZ;CD47;OPTN	Developing Ciliated Cells
vascular endothelial growth factor receptor signaling pathway (GO:0048010)	4/67	0.0303851	0.146615	0	0	3.57325	12.4842	CYFIP1;HSP90AA1;HSPB1;RAC1	Developing Ciliated Cells
defense response to virus (GO:0051607)	6/133	0.0304099	0.146615	0	0	2.66547	9.31044	BPIFA1;IFI27;STAT1;IRF1;IFI6;PMAIP1	Developing Ciliated Cells
regulation of cellular component biogenesis (GO:0044087)	3/39	0.0309718	0.147933	0	0	4.6829	16.2716	TJP1;HSP90AA1;PTPN11	Developing Ciliated Cells
regulation of nitric-oxide synthase activity (GO:0050999)	3/39	0.0309718	0.147933	0	0	4.6829	16.2716	HSP90AA1;WASL;HIF1A	Developing Ciliated Cells
negative regulation of cellular metabolic process (GO:0031324)	3/39	0.0309718	0.147933	0	0	4.6829	16.2716	SDCBP;ANKRD13A;OPTN	Developing Ciliated Cells
positive regulation of peptidyl-tyrosine phosphorylation (GO:0050731)	6/134	0.0313834	0.147933	0	0	2.64451	9.15391	SOCS3;NEDD9;HES1;PTPN11;PARP14;PARP9	Developing Ciliated Cells
regulation of ATP biosynthetic process (GO:2001169)	2/16	0.0314999	0.147933	0	0	8.01388	27.7102	TMSB4X;ENO1	Developing Ciliated Cells
regulation of defense response to virus (GO:0050688)	2/16	0.0314999	0.147933	0	0	8.01388	27.7102	ITCH;TNFAIP3	Developing Ciliated Cells
sphingolipid catabolic process (GO:0030149)	2/16	0.0314999	0.147933	0	0	8.01388	27.7102	ASAH1;PPT1	Developing Ciliated Cells
membrane repolarization (GO:0086009)	2/16	0.0314999	0.147933	0	0	8.01388	27.7102	KCNE1B;ATP1B1	Developing Ciliated Cells
negative regulation of immune effector process (GO:0002698)	2/16	0.0314999	0.147933	0	0	8.01388	27.7102	RPS19;CD47	Developing Ciliated Cells
negative regulation of receptor signaling pathway via JAK-STAT (GO:0046426)	2/16	0.0314999	0.147933	0	0	8.01388	27.7102	SOCS3;PARP14	Developing Ciliated Cells
negative regulation of release of cytochrome c from mitochondria (GO:0090201)	2/16	0.0314999	0.147933	0	0	8.01388	27.7102	GHITM;CLU	Developing Ciliated Cells
negative regulation of transcription regulatory region DNA binding (GO:2000678)	2/16	0.0314999	0.147933	0	0	8.01388	27.7102	DDIT3;TMSB4X	Developing Ciliated Cells
positive regulation of alpha-beta T cell proliferation (GO:0046641)	2/16	0.0314999	0.147933	0	0	8.01388	27.7102	HLA-A;HLA-E	Developing Ciliated Cells
positive regulation of small molecule metabolic process (GO:0062013)	2/16	0.0314999	0.147933	0	0	8.01388	27.7102	PMAIP1;ADM	Developing Ciliated Cells
cell-matrix adhesion (GO:0007160)	5/100	0.0318437	0.148759	0	0	2.96572	10.2226	ITGB1;CD63;ITGA2;ADAM9;RAC1	Developing Ciliated Cells
regulation of translational initiation (GO:0006446)	4/68	0.0318518	0.148759	0	0	3.51724	12.1227	CSDE1;HSPB1;ATF3;ATF4	Developing Ciliated Cells
regulation of tyrosine phosphorylation of STAT protein (GO:0042509)	4/68	0.0318518	0.148759	0	0	3.51724	12.1227	SOCS3;HES1;PARP9;PARP14	Developing Ciliated Cells
mitotic cell cycle phase transition (GO:0044772)	8/209	0.0321279	0.149773	0	0	2.25003	7.73567	EPS8;PPP1CB;CDKN1A;HSP90AA1;TUBA1A;AKAP9;TUBB4B;OPTN	Developing Ciliated Cells
positive regulation of protein localization to membrane (GO:1905477)	5/101	0.0330382	0.153267	0	0	2.93468	10.0075	ITGB1;PMAIP1;SFN;SQSTM1;SPTBN1	Developing Ciliated Cells
regulation of microtubule polymerization (GO:0031113)	3/40	0.0330588	0.153267	0	0	4.55611	15.5339	AKAP9;RAC1;CAMSAP1	Developing Ciliated Cells
negative regulation of cell-substrate adhesion (GO:0010812)	3/40	0.0330588	0.153267	0	0	4.55611	15.5339	TACSTD2;ACTN4;GBP1	Developing Ciliated Cells
cellular protein metabolic process (GO:0044267)	13/417	0.0341221	0.157908	0	0	1.82666	6.17011	ERO1A;RPL12;IGFBP3;RPLP0;UBE2L6;C3;PCMT1;RPS19;PPP4R2;RPL35;RPL27;RPS2;RPS27A	Developing Ciliated Cells
cell junction assembly (GO:0034329)	5/102	0.0342602	0.15797	0	0	2.90428	9.79836	TJP1;PARD6B;CDH1;CDHR3;ACTB	Developing Ciliated Cells
positive regulation of vasculature development (GO:1904018)	5/102	0.0342602	0.15797	0	0	2.90428	9.79836	ITGB1;CXCL8;ANXA3;HSPB1;HIF1A	Developing Ciliated Cells
defense response to Gram-positive bacterium (GO:0050830)	4/70	0.0349083	0.15897	0	0	3.41031	11.4417	HLA-A;GBP2;GBP4;HLA-E	Developing Ciliated Cells
carbohydrate catabolic process (GO:0016052)	3/41	0.0352173	0.15897	0	0	4.43598	14.8438	TPI1;PKM;ENO1	Developing Ciliated Cells
regulation of release of cytochrome c from mitochondria (GO:0090199)	3/41	0.0352173	0.15897	0	0	4.43598	14.8438	PMAIP1;GHITM;CLU	Developing Ciliated Cells
gluconeogenesis (GO:0006094)	3/41	0.0352173	0.15897	0	0	4.43598	14.8438	TPI1;ENO1;ATF4	Developing Ciliated Cells
import into cell (GO:0098657)	3/41	0.0352173	0.15897	0	0	4.43598	14.8438	SLC6A6;SLC6A14;GLUL	Developing Ciliated Cells
regulation of Arp2/3 complex-mediated actin nucleation (GO:0034315)	2/17	0.0352918	0.15897	0	0	7.47924	25.0113	CYFIP1;ARF1	Developing Ciliated Cells
regulation of cell killing (GO:0031341)	2/17	0.0352918	0.15897	0	0	7.47924	25.0113	CFH;RAC1	Developing Ciliated Cells
regulation of receptor recycling (GO:0001919)	2/17	0.0352918	0.15897	0	0	7.47924	25.0113	ANXA2;OPTN	Developing Ciliated Cells
ribosomal small subunit assembly (GO:0000028)	2/17	0.0352918	0.15897	0	0	7.47924	25.0113	RPS19;XRCC5	Developing Ciliated Cells
ruffle organization (GO:0031529)	2/17	0.0352918	0.15897	0	0	7.47924	25.0113	CYFIP1;RAC1	Developing Ciliated Cells
negative regulation of chemokine production (GO:0032682)	2/17	0.0352918	0.15897	0	0	7.47924	25.0113	GSTP1;APOD	Developing Ciliated Cells
negative regulation of vascular associated smooth muscle cell proliferation (GO:1904706)	2/17	0.0352918	0.15897	0	0	7.47924	25.0113	CDKN1A;SOD2	Developing Ciliated Cells
phosphate ion transport (GO:0006817)	2/17	0.0352918	0.15897	0	0	7.47924	25.0113	SLC25A3;SLC20A1	Developing Ciliated Cells
cellular response to organonitrogen compound (GO:0071417)	5/103	0.0355099	0.159668	0	0	2.87449	9.5949	CDH1;AKAP9;CAPN2;CTNNB1;ACTB	Developing Ciliated Cells
cholesterol homeostasis (GO:0042632)	4/71	0.0364981	0.163497	0	0	3.35924	11.1207	NPC2;CNBP;CD24;HDAC9	Developing Ciliated Cells
response to metal ion (GO:0010038)	4/71	0.0364981	0.163497	0	0	3.35924	11.1207	ADAM9;AQP3;CRIP1;HIF1A	Developing Ciliated Cells
regulation of cellular component organization (GO:0051128)	6/139	0.0365548	0.163497	0	0	2.54444	8.41941	TJP1;HSP90AA1;CAMK2D;ITCH;IRAK3;PTPN11	Developing Ciliated Cells
cellular respiration (GO:0045333)	3/42	0.0374468	0.166314	0	0	4.32202	14.1971	UQCRC1;CYCS;COQ10B	Developing Ciliated Cells
determination of left/right symmetry (GO:0007368)	3/42	0.0374468	0.166314	0	0	4.32202	14.1971	DNAH5;CFAP53;ENKUR	Developing Ciliated Cells
translesion synthesis (GO:0019985)	3/42	0.0374468	0.166314	0	0	4.32202	14.1971	UBC;UBE2L6;RPS27A	Developing Ciliated Cells
positive regulation of ATPase activity (GO:0032781)	3/42	0.0374468	0.166314	0	0	4.32202	14.1971	DNAJB1;ATP1B1;PFN1	Developing Ciliated Cells
neuron projection morphogenesis (GO:0048812)	6/140	0.0376507	0.166927	0	0	2.52532	8.28155	PARD6B;S100A6;CTNNB1;IQGAP1;WASL;ACTB	Developing Ciliated Cells
cell morphogenesis involved in differentiation (GO:0000904)	4/72	0.038129	0.168459	0	0	3.30967	10.812	LAMB3;NTN4;RAC1;ATF4	Developing Ciliated Cells
sterol homeostasis (GO:0055092)	4/72	0.038129	0.168459	0	0	3.30967	10.812	NPC2;CNBP;CD24;HDAC9	Developing Ciliated Cells
acidic amino acid transport (GO:0015800)	2/18	0.0392503	0.170735	0	0	7.01143	22.7016	SLC6A6;ARL6IP5	Developing Ciliated Cells
regulation of oxidative stress-induced intrinsic apoptotic signaling pathway (GO:1902175)	2/18	0.0392503	0.170735	0	0	7.01143	22.7016	HSPB1;SOD2	Developing Ciliated Cells
fluid transport (GO:0042044)	2/18	0.0392503	0.170735	0	0	7.01143	22.7016	AQP5;AQP3	Developing Ciliated Cells
regulation of ventricular cardiac muscle cell membrane repolarization (GO:0060307)	2/18	0.0392503	0.170735	0	0	7.01143	22.7016	KCNE1B;AKAP9	Developing Ciliated Cells
water transport (GO:0006833)	2/18	0.0392503	0.170735	0	0	7.01143	22.7016	AQP5;AQP3	Developing Ciliated Cells
negative regulation of fibroblast proliferation (GO:0048147)	2/18	0.0392503	0.170735	0	0	7.01143	22.7016	GSTP1;FTH1	Developing Ciliated Cells
neuron maturation (GO:0042551)	2/18	0.0392503	0.170735	0	0	7.01143	22.7016	C3;B4GALT5	Developing Ciliated Cells
positive regulation of response to endoplasmic reticulum stress (GO:1905898)	2/18	0.0392503	0.170735	0	0	7.01143	22.7016	DDIT3;PMAIP1	Developing Ciliated Cells
prostanoid metabolic process (GO:0006692)	2/18	0.0392503	0.170735	0	0	7.01143	22.7016	GSTP1;GSTA1	Developing Ciliated Cells
small GTPase mediated signal transduction (GO:0007264)	5/106	0.0394263	0.171134	0	0	2.78868	9.01671	JUN;CDKN1A;NRAS;RAC1;NUCB2	Developing Ciliated Cells
cellular response to glucose starvation (GO:0042149)	3/43	0.0397468	0.171134	0	0	4.21375	13.5903	SH3GLB1;PMAIP1;ATF4	Developing Ciliated Cells
DNA synthesis involved in DNA repair (GO:0000731)	3/43	0.0397468	0.171134	0	0	4.21375	13.5903	UBC;UBE2L6;RPS27A	Developing Ciliated Cells
glutathione metabolic process (GO:0006749)	3/43	0.0397468	0.171134	0	0	4.21375	13.5903	GSTP1;GSTA2;GSTA1	Developing Ciliated Cells
negative regulation of type I interferon production (GO:0032480)	3/43	0.0397468	0.171134	0	0	4.21375	13.5903	ITCH;TNFAIP3;UBE2L6	Developing Ciliated Cells
positive regulation of leukocyte mediated cytotoxicity (GO:0001912)	3/43	0.0397468	0.171134	0	0	4.21375	13.5903	HLA-B;HLA-A;HLA-E	Developing Ciliated Cells
extracellular matrix organization (GO:0030198)	10/300	0.0404512	0.173871	0	0	1.9518	6.26073	ITGB1;MMP14;GSN;LAMB3;CDH1;ITGA2;CAPN2;CD47;CAPN1;CTSS	Developing Ciliated Cells
response to calcium ion (GO:0051592)	5/107	0.0407879	0.175022	0	0	2.7612	8.83411	CAMK2D;ADAM9;IQGAP1;AQP3;SYT8	Developing Ciliated Cells
nitrogen compound transport (GO:0071705)	6/143	0.0410636	0.175907	0	0	2.46964	7.88467	SCARB2;SLC6A6;TMEM30A;SLC6A14;ARL6IP5;PPT1	Developing Ciliated Cells
positive regulation of cell population proliferation (GO:0008284)	14/474	0.0419718	0.179495	0	0	1.72776	5.4783	CDKN1A;STAT1;CNBP;TBC1D8;TJP1;SDCBP;UFL1;CEACAM6;NAMPT;S100A6;HES1;CD47;CAPN1;IL13RA1	Developing Ciliated Cells
hexose biosynthetic process (GO:0019319)	3/44	0.0421168	0.17951	0	0	4.11077	13.0201	TPI1;ENO1;ATF4	Developing Ciliated Cells
mRNA catabolic process (GO:0006402)	3/44	0.0421168	0.17951	0	0	4.11077	13.0201	ZFP36;HSPA1B;HSPA1A	Developing Ciliated Cells
actin filament capping (GO:0051693)	2/19	0.0433681	0.180594	0	0	6.59866	20.7068	EPS8;GSN	Developing Ciliated Cells
barbed-end actin filament capping (GO:0051016)	2/19	0.0433681	0.180594	0	0	6.59866	20.7068	EPS8;GSN	Developing Ciliated Cells
cardiac muscle cell contraction (GO:0086003)	2/19	0.0433681	0.180594	0	0	6.59866	20.7068	CAMK2D;GSN	Developing Ciliated Cells
regulation of epithelial cell differentiation (GO:0030856)	2/19	0.0433681	0.180594	0	0	6.59866	20.7068	MAFF;CD24	Developing Ciliated Cells
regulation of exosomal secretion (GO:1903541)	2/19	0.0433681	0.180594	0	0	6.59866	20.7068	SDCBP;SDC4	Developing Ciliated Cells
regulation of mitochondrial membrane permeability (GO:0046902)	2/19	0.0433681	0.180594	0	0	6.59866	20.7068	HEBP2;PMAIP1	Developing Ciliated Cells
regulation of mitotic spindle assembly (GO:1901673)	2/19	0.0433681	0.180594	0	0	6.59866	20.7068	HSPA1B;HSPA1A	Developing Ciliated Cells
endoplasmic reticulum mannose trimming (GO:1904380)	2/19	0.0433681	0.180594	0	0	6.59866	20.7068	UBC;RPS27A	Developing Ciliated Cells
establishment of skin barrier (GO:0061436)	2/19	0.0433681	0.180594	0	0	6.59866	20.7068	CLDN4;SFN	Developing Ciliated Cells
ethanol metabolic process (GO:0006067)	2/19	0.0433681	0.180594	0	0	6.59866	20.7068	ALDH1A1;ADH7	Developing Ciliated Cells
regulation of water loss via skin (GO:0033561)	2/19	0.0433681	0.180594	0	0	6.59866	20.7068	CLDN4;SFN	Developing Ciliated Cells
positive regulation of monocyte chemotaxis (GO:0090026)	2/19	0.0433681	0.180594	0	0	6.59866	20.7068	CXCL17;S100A14	Developing Ciliated Cells
positive regulation of neutrophil chemotaxis (GO:0090023)	2/19	0.0433681	0.180594	0	0	6.59866	20.7068	CXCL8;RAC1	Developing Ciliated Cells
positive regulation of oxidoreductase activity (GO:0051353)	2/19	0.0433681	0.180594	0	0	6.59866	20.7068	PDP1;POR	Developing Ciliated Cells
regulation of pri-miRNA transcription by RNA polymerase II (GO:1902893)	3/45	0.0445563	0.184934	0	0	4.01269	12.4835	JUN;FOS;HIF1A	Developing Ciliated Cells
microtubule bundle formation (GO:0001578)	3/45	0.0445563	0.184934	0	0	4.01269	12.4835	RSPH4A;RSPH1;TPPP3	Developing Ciliated Cells
regulation of interleukin-6 production (GO:0032675)	5/110	0.0450422	0.186645	0	0	2.6819	8.31431	HLA-B;TNFAIP3;IRAK3;PTPN11;CD47	Developing Ciliated Cells
positive regulation of tumor necrosis factor production (GO:0032760)	4/77	0.0469017	0.191764	0	0	3.08219	9.43058	HSPB1;PTPN11;CLU;HLA-E	Developing Ciliated Cells
alpha-amino acid metabolic process (GO:1901605)	3/46	0.0470646	0.191764	0	0	3.91917	11.9779	OAT;GLUL;ASS1	Developing Ciliated Cells
erythrocyte differentiation (GO:0030218)	3/46	0.0470646	0.191764	0	0	3.91917	11.9779	UFL1;ALAS1;RPS19	Developing Ciliated Cells
regulation of telomerase activity (GO:0051972)	3/46	0.0470646	0.191764	0	0	3.91917	11.9779	HSP90AA1;XRCC5;CTNNB1	Developing Ciliated Cells
negative regulation of tumor necrosis factor production (GO:0032720)	3/46	0.0470646	0.191764	0	0	3.91917	11.9779	GSTP1;TNFAIP3;IRAK3	Developing Ciliated Cells
postreplication repair (GO:0006301)	3/46	0.0470646	0.191764	0	0	3.91917	11.9779	UBC;UBE2L6;RPS27A	Developing Ciliated Cells
posttranscriptional regulation of gene expression (GO:0010608)	3/46	0.0470646	0.191764	0	0	3.91917	11.9779	RBM3;CYFIP1;PARP9	Developing Ciliated Cells
negative regulation of signal transduction (GO:0009968)	9/267	0.0474726	0.191764	0	0	1.972	6.00987	MMP14;CXCL8;GDF15;IGFBP3;TNFAIP3;APOD;IRAK3;CD47;TRIB1	Developing Ciliated Cells
cellular response to interferon-beta (GO:0035458)	2/20	0.0476386	0.191764	0	0	6.23175	18.9701	STAT1;IRF1	Developing Ciliated Cells
regulation of granulocyte chemotaxis (GO:0071622)	2/20	0.0476386	0.191764	0	0	6.23175	18.9701	CXCL17;S100A14	Developing Ciliated Cells
endoplasmic reticulum calcium ion homeostasis (GO:0032469)	2/20	0.0476386	0.191764	0	0	6.23175	18.9701	CAMK2D;HERPUD1	Developing Ciliated Cells
regulation of smooth muscle cell migration (GO:0014910)	2/20	0.0476386	0.191764	0	0	6.23175	18.9701	IGFBP3;TRIB1	Developing Ciliated Cells
toll-like receptor 4 signaling pathway (GO:0034142)	2/20	0.0476386	0.191764	0	0	6.23175	18.9701	IRAK1;S100A14	Developing Ciliated Cells
mesoderm formation (GO:0001707)	2/20	0.0476386	0.191764	0	0	6.23175	18.9701	ITGB1;ITGA2	Developing Ciliated Cells
myeloid cell development (GO:0061515)	2/20	0.0476386	0.191764	0	0	6.23175	18.9701	ALAS1;ANXA2	Developing Ciliated Cells
positive regulation of alpha-beta T cell activation (GO:0046635)	2/20	0.0476386	0.191764	0	0	6.23175	18.9701	HLA-A;HLA-E	Developing Ciliated Cells
positive regulation of embryonic development (GO:0040019)	2/20	0.0476386	0.191764	0	0	6.23175	18.9701	CFL1;B4GALT5	Developing Ciliated Cells
positive regulation of protein processing (GO:0010954)	2/20	0.0476386	0.191764	0	0	6.23175	18.9701	GSN;ENO1	Developing Ciliated Cells
regulation of cytoskeleton organization (GO:0051493)	5/112	0.0480202	0.192994	0	0	2.6315	7.98959	TJP1;CAPN2;IQGAP1;RAC1;RND3	Developing Ciliated Cells
negative regulation of protein serine/threonine kinase activity (GO:0071901)	4/78	0.0487797	0.195736	0	0	3.04039	9.1833	DUSP1;GADD45A;GSTP1;IRAK3	Developing Ciliated Cells
sulfur compound biosynthetic process (GO:0044272)	5/113	0.049552	0.197511	0	0	2.607	7.83335	GSTP1;GSTA2;GSTA1;MGST1;B4GALT5	Developing Ciliated Cells
regulation of DNA binding (GO:0051101)	3/47	0.0496411	0.197511	0	0	3.8299	11.501	NFKBIA;JUN;HES1	Developing Ciliated Cells
epithelial to mesenchymal transition (GO:0001837)	3/47	0.0496411	0.197511	0	0	3.8299	11.501	CTNNB1;S100A4;HIF1A	Developing Ciliated Cells
negative regulation of cold-induced thermogenesis (GO:0120163)	3/47	0.0496411	0.197511	0	0	3.8299	11.501	DDIT3;ALDH1A1;ATF4	Developing Ciliated Cells
positive regulation of cell-cell adhesion (GO:0022409)	3/47	0.0496411	0.197511	0	0	3.8299	11.501	TJP1;CEACAM6;CD47	Developing Ciliated Cells
cellular response to organic cyclic compound (GO:0071407)	6/150	0.0497672	0.197511	0	0	2.34875	7.04718	CDH1;RIOK3;AKAP9;ARL6IP5;CTNNB1;ACTB	Developing Ciliated Cells
response to cytokine (GO:0034097)	6/150	0.0497672	0.197511	0	0	2.34875	7.04718	IRAK1;STAT1;ADAM9;IRAK3;PTPN11;CXCL16	Developing Ciliated Cells
beta-catenin destruction complex disassembly (GO:1904886)	2/21	0.0520551	0.203992	0	0	5.90346	17.4474	CSNK1A1;CTNNB1	Developing Ciliated Cells
regulation of cardiac muscle contraction by calcium ion signaling (GO:0010882)	2/21	0.0520551	0.203992	0	0	5.90346	17.4474	CAMK2D;ATP1B1	Developing Ciliated Cells
regulation of fibroblast migration (GO:0010762)	2/21	0.0520551	0.203992	0	0	5.90346	17.4474	ITGB1;RAC1	Developing Ciliated Cells
error-prone translesion synthesis (GO:0042276)	2/21	0.0520551	0.203992	0	0	5.90346	17.4474	UBC;RPS27A	Developing Ciliated Cells
intracellular lipid transport (GO:0032365)	2/21	0.0520551	0.203992	0	0	5.90346	17.4474	ABCD3;NPC2	Developing Ciliated Cells
linoleic acid metabolic process (GO:0043651)	2/21	0.0520551	0.203992	0	0	5.90346	17.4474	GSTP1;GSTA1	Developing Ciliated Cells
positive regulation of transcription from RNA polymerase II promoter involved in cellular response to chemical stimulus (GO:1901522)	2/21	0.0520551	0.203992	0	0	5.90346	17.4474	HIF1A;ATF4	Developing Ciliated Cells
cellular response to ionizing radiation (GO:0071479)	3/48	0.0522849	0.203992	0	0	3.7446	11.0505	CDKN1A;GADD45A;XRCC5	Developing Ciliated Cells
substrate adhesion-dependent cell spreading (GO:0034446)	3/48	0.0522849	0.203992	0	0	3.7446	11.0505	LAMB3;NTN4;RAC1	Developing Ciliated Cells
negative regulation of MAP kinase activity (GO:0043407)	3/48	0.0522849	0.203992	0	0	3.7446	11.0505	DUSP1;GSTP1;IRAK3	Developing Ciliated Cells
negative regulation of tumor necrosis factor superfamily cytokine production (GO:1903556)	3/48	0.0522849	0.203992	0	0	3.7446	11.0505	GSTP1;TNFAIP3;IRAK3	Developing Ciliated Cells
skin development (GO:0043588)	4/80	0.0526586	0.204819	0	0	2.96007	8.71423	CLDN4;ASAH1;ADAM9;SFN	Developing Ciliated Cells
positive regulation of cell adhesion (GO:0045785)	4/80	0.0526586	0.204819	0	0	2.96007	8.71423	SAA1;ADAM9;RAC1;CD47	Developing Ciliated Cells
regulation of interleukin-8 production (GO:0032677)	4/81	0.0546593	0.211951	0	0	2.92148	8.49168	TMSB4X;DDIT3;HSPA1B;HSPA1A	Developing Ciliated Cells
positive regulation of tumor necrosis factor superfamily cytokine production (GO:1903557)	4/81	0.0546593	0.211951	0	0	2.92148	8.49168	HSPB1;PTPN11;CLU;HLA-E	Developing Ciliated Cells
receptor internalization (GO:0031623)	3/49	0.0549955	0.211958	0	0	3.66301	10.6246	ITGB1;CXCL8;ADM	Developing Ciliated Cells
regulation of cellular protein metabolic process (GO:0032268)	3/49	0.0549955	0.211958	0	0	3.66301	10.6246	RBM3;NFKBIA;CYFIP1	Developing Ciliated Cells
RNA catabolic process (GO:0006401)	3/49	0.0549955	0.211958	0	0	3.66301	10.6246	ZFP36;HSPA1B;HSPA1A	Developing Ciliated Cells
positive regulation of reactive oxygen species metabolic process (GO:2000379)	3/49	0.0549955	0.211958	0	0	3.66301	10.6246	CDKN1A;GADD45A;GSTP1	Developing Ciliated Cells
positive regulation of protein kinase activity (GO:0045860)	6/154	0.0552126	0.212472	0	0	2.2848	6.61807	CDKN1A;HSP90AA1;XRCC5;NEDD9;IQGAP1;CLU	Developing Ciliated Cells
negative regulation of macromolecule metabolic process (GO:0010605)	7/194	0.0563262	0.214919	0	0	2.11156	6.07409	SDCBP;CXCL8;PARP14;PARP9;HIF1A;OPTN;ANKRD13A	Developing Ciliated Cells
amino acid import (GO:0043090)	2/22	0.0566112	0.214919	0	0	5.608	16.1036	SLC6A6;SLC6A14	Developing Ciliated Cells
regulation of cardiac muscle cell membrane repolarization (GO:0099623)	2/22	0.0566112	0.214919	0	0	5.608	16.1036	KCNE1B;AKAP9	Developing Ciliated Cells
regulation of lipid storage (GO:0010883)	2/22	0.0566112	0.214919	0	0	5.608	16.1036	C3;NFKBIA	Developing Ciliated Cells
error-free translesion synthesis (GO:0070987)	2/22	0.0566112	0.214919	0	0	5.608	16.1036	UBC;RPS27A	Developing Ciliated Cells
glutamate metabolic process (GO:0006536)	2/22	0.0566112	0.214919	0	0	5.608	16.1036	OAT;GLUL	Developing Ciliated Cells
nucleotide-excision repair, DNA duplex unwinding (GO:0000717)	2/22	0.0566112	0.214919	0	0	5.608	16.1036	UBC;RPS27A	Developing Ciliated Cells
positive regulation of neutrophil migration (GO:1902624)	2/22	0.0566112	0.214919	0	0	5.608	16.1036	CXCL8;RAC1	Developing Ciliated Cells
positive regulation of peptidase activity (GO:0010952)	2/22	0.0566112	0.214919	0	0	5.608	16.1036	CLDN4;PSME2	Developing Ciliated Cells
ribosome assembly (GO:0042255)	3/50	0.057772	0.218671	0	0	3.58489	10.2214	RPS19;RPLP0;SBDS	Developing Ciliated Cells
negative regulation of ERK1 and ERK2 cascade (GO:0070373)	3/50	0.057772	0.218671	0	0	3.58489	10.2214	PSCA;GSTP1;GBP1	Developing Ciliated Cells
plasma membrane bounded cell projection assembly (GO:0120031)	9/278	0.058323	0.220428	0	0	1.89029	5.37174	ITGB1;CYFIP1;SDCBP;GSN;UBXN10;DNAH5;RAC1;CFAP43;HSPB11	Developing Ciliated Cells
regulation of defense response (GO:0031347)	4/83	0.0587824	0.221834	0	0	2.84723	8.0688	UFL1;TMSB4X;IRF1;BIRC3	Developing Ciliated Cells
positive regulation of intracellular signal transduction (GO:1902533)	15/546	0.0603483	0.22672	0	0	1.60246	4.4991	ITGB1;HSP90AA1;SLC20A1;GDF15;PTPN11;ACTN4;IQGAP1;LITAF;IRAK1;DDIT3;TSPAN6;PMAIP1;S100A4;RAC1;BIRC3	Developing Ciliated Cells
blood circulation (GO:0008015)	3/51	0.0606136	0.22672	0	0	3.51003	9.83944	STAT1;MYOF;TBC1D8	Developing Ciliated Cells
regulation of interleukin-12 production (GO:0032655)	3/51	0.0606136	0.22672	0	0	3.51003	9.83944	HLA-B;IRAK3;CD47	Developing Ciliated Cells
DNA duplex unwinding (GO:0032508)	3/51	0.0606136	0.22672	0	0	3.51003	9.83944	UBC;HMGA1;RPS27A	Developing Ciliated Cells
mesenchymal cell differentiation (GO:0048762)	3/51	0.0606136	0.22672	0	0	3.51003	9.83944	CTNNB1;S100A4;HIF1A	Developing Ciliated Cells
positive regulation of actin filament bundle assembly (GO:0032233)	3/51	0.0606136	0.22672	0	0	3.51003	9.83944	RAC1;CD47;PFN1	Developing Ciliated Cells
cellular response to growth factor stimulus (GO:0071363)	6/158	0.0610044	0.226946	0	0	2.22422	6.22071	ZFP36;CXCL8;HSPB1;CTNNB1;PTPN11;IQGAP1	Developing Ciliated Cells
negative regulation of cellular macromolecule biosynthetic process (GO:2000113)	15/547	0.0611035	0.226946	0	0	1.59936	4.47051	JUN;BTG2;CDKN1A;XRCC5;HMGA1;ENO1;HDAC9;LBH;ELF3;BASP1;DDIT3;IRF1;CTNNB1;ZNF217;HES1	Developing Ciliated Cells
regulation of cysteine-type endopeptidase activity (GO:2000116)	2/23	0.0613006	0.226946	0	0	5.34068	14.911	PSMB9;BIRC3	Developing Ciliated Cells
regulation of interleukin-4 production (GO:0032673)	2/23	0.0613006	0.226946	0	0	5.34068	14.911	DDIT3;HLA-E	Developing Ciliated Cells
regulation of toll-like receptor 4 signaling pathway (GO:0034143)	2/23	0.0613006	0.226946	0	0	5.34068	14.911	WDFY1;TNFAIP3	Developing Ciliated Cells
nucleotide-excision repair, DNA damage recognition (GO:0000715)	2/23	0.0613006	0.226946	0	0	5.34068	14.911	UBC;RPS27A	Developing Ciliated Cells
protein alkylation (GO:0008213)	2/23	0.0613006	0.226946	0	0	5.34068	14.911	PCMT1;SNRPB	Developing Ciliated Cells
regulation of cell cycle G2/M phase transition (GO:1902749)	4/85	0.0630669	0.232806	0	0	2.77664	7.67342	HSP90AA1;TUBA1A;AKAP9;TUBB4B	Developing Ciliated Cells
positive regulation of protein catabolic process (GO:0045732)	4/85	0.0630669	0.232806	0	0	2.77664	7.67342	HSP90AA1;ITCH;TNFAIP3;ADAM9	Developing Ciliated Cells
regulation of intrinsic apoptotic signaling pathway (GO:2001242)	3/52	0.0635194	0.233457	0	0	3.43822	9.47714	DDIT3;PMAIP1;HERPUD1	Developing Ciliated Cells
positive regulation of protein localization to cell periphery (GO:1904377)	3/52	0.0635194	0.233457	0	0	3.43822	9.47714	ITGB1;SQSTM1;SPTBN1	Developing Ciliated Cells
positive regulation of protein localization to plasma membrane (GO:1903078)	3/52	0.0635194	0.233457	0	0	3.43822	9.47714	ITGB1;SQSTM1;SPTBN1	Developing Ciliated Cells
ncRNA processing (GO:0034470)	7/201	0.0655163	0.239876	0	0	2.03463	5.54531	RPS19;RPL12;RPLP0;SBDS;RPL35;RPL27;RPS2	Developing Ciliated Cells
amino acid import across plasma membrane (GO:0089718)	2/24	0.0661173	0.239876	0	0	5.09766	13.8469	SLC6A6;SLC6A14	Developing Ciliated Cells
axon extension (GO:0048675)	2/24	0.0661173	0.239876	0	0	5.09766	13.8469	CYFIP1;HSP90AA1	Developing Ciliated Cells
extracellular matrix assembly (GO:0085029)	2/24	0.0661173	0.239876	0	0	5.09766	13.8469	LAMB3;NTN4	Developing Ciliated Cells
negative regulation of NIK/NF-kappaB signaling (GO:1901223)	2/24	0.0661173	0.239876	0	0	5.09766	13.8469	TMSB4X;TSPAN6	Developing Ciliated Cells
nucleotide-excision repair, DNA gap filling (GO:0006297)	2/24	0.0661173	0.239876	0	0	5.09766	13.8469	UBC;RPS27A	Developing Ciliated Cells
positive regulation of p38MAPK cascade (GO:1900745)	2/24	0.0661173	0.239876	0	0	5.09766	13.8469	GADD45B;GADD45A	Developing Ciliated Cells
protein alpha-1,2-demannosylation (GO:0036508)	2/24	0.0661173	0.239876	0	0	5.09766	13.8469	UBC;RPS27A	Developing Ciliated Cells
protein insertion into mitochondrial membrane (GO:0051204)	2/24	0.0661173	0.239876	0	0	5.09766	13.8469	HSP90AA1;PMAIP1	Developing Ciliated Cells
regulation of anatomical structure morphogenesis (GO:0022603)	5/123	0.0664369	0.240535	0	0	2.38485	6.46652	CLDN4;CFL1;TNFAIP3;CTNNB1;CAMSAP1	Developing Ciliated Cells
epidermal cell differentiation (GO:0009913)	3/53	0.0664886	0.240535	0	0	3.36928	9.1332	ASAH1;ADAM9;CTNNB1	Developing Ciliated Cells
negative regulation of nucleic acid-templated transcription (GO:1903507)	13/464	0.0680432	0.245808	0	0	1.6323	4.387	JUN;XRCC5;HMGA1;ENO1;HDAC9;LBH;ELF3;BASP1;DDIT3;IRF1;CTNNB1;ZNF217;HES1	Developing Ciliated Cells
regulation of cyclin-dependent protein kinase activity (GO:1904029)	3/54	0.0695202	0.250787	0	0	3.30305	8.80639	CDKN1A;GADD45A;ACTB	Developing Ciliated Cells
negative regulation of binding (GO:0051100)	4/88	0.0697925	0.251412	0	0	2.67707	7.12696	NFKBIA;CDKN1A;JUN;ACTB	Developing Ciliated Cells
regulation of phosphorylation (GO:0042325)	5/125	0.0701546	0.252358	0	0	2.34486	6.23042	SDCBP;CDKN1A;HSPB1;CD24;HIF1A	Developing Ciliated Cells
regulation of neutrophil chemotaxis (GO:0090022)	2/25	0.0710553	0.254155	0	0	4.87578	12.893	CXCL8;RAC1	Developing Ciliated Cells
energy derivation by oxidation of organic compounds (GO:0015980)	2/25	0.0710553	0.254155	0	0	4.87578	12.893	CYCS;COQ10B	Developing Ciliated Cells
regulation of spindle assembly (GO:0090169)	2/25	0.0710553	0.254155	0	0	4.87578	12.893	HSPA1B;HSPA1A	Developing Ciliated Cells
negative regulation of signaling (GO:0023057)	2/25	0.0710553	0.254155	0	0	4.87578	12.893	IGFBP3;OPTN	Developing Ciliated Cells
negative regulation of cell growth (GO:0030308)	5/126	0.0720557	0.256492	0	0	2.32536	6.11644	CDKN1A;PPT1;ENO1;HSPA1B;HSPA1A	Developing Ciliated Cells
regulation of cation channel activity (GO:2001257)	4/89	0.0721132	0.256492	0	0	2.64544	6.95622	ITGB1;CAMK2D;CAPN1;CTSS	Developing Ciliated Cells
positive regulation of inflammatory response (GO:0050729)	4/89	0.0721132	0.256492	0	0	2.64544	6.95622	NFKBIA;RPS19;NFKBIZ;CD47	Developing Ciliated Cells
protein import (GO:0017038)	4/89	0.0721132	0.256492	0	0	2.64544	6.95622	HSP90AA1;ABCD3;LAMP2;CLU	Developing Ciliated Cells
negative regulation of cytokine-mediated signaling pathway (GO:0001960)	3/55	0.0726134	0.25791	0	0	3.23937	8.49558	GSTP1;IRAK3;PARP14	Developing Ciliated Cells
regulation of MAPK cascade (GO:0043408)	6/166	0.0736301	0.261155	0	0	2.11214	5.50994	LBH;DUSP1;GDF15;GSTP1;IQGAP1;CD24	Developing Ciliated Cells
protein-containing complex disassembly (GO:0032984)	3/56	0.0757671	0.266224	0	0	3.17808	8.19974	CSNK1A1;LAMP2;CTNNB1	Developing Ciliated Cells
positive regulation of establishment of protein localization to mitochondrion (GO:1903749)	3/56	0.0757671	0.266224	0	0	3.17808	8.19974	SH3GLB1;PMAIP1;SFN	Developing Ciliated Cells
regulation of actin filament bundle assembly (GO:0032231)	2/26	0.076109	0.266224	0	0	4.67238	12.0341	RAC1;PFN1	Developing Ciliated Cells
regulation of protein insertion into mitochondrial membrane involved in apoptotic signaling pathway (GO:1900739)	2/26	0.076109	0.266224	0	0	4.67238	12.0341	PMAIP1;SFN	Developing Ciliated Cells
global genome nucleotide-excision repair (GO:0070911)	2/26	0.076109	0.266224	0	0	4.67238	12.0341	UBC;RPS27A	Developing Ciliated Cells
maturation of LSU-rRNA (GO:0000470)	2/26	0.076109	0.266224	0	0	4.67238	12.0341	ZNHIT6;RPL35	Developing Ciliated Cells
negative regulation of interleukin-1 beta production (GO:0032691)	2/26	0.076109	0.266224	0	0	4.67238	12.0341	GSTP1;TNFAIP3	Developing Ciliated Cells
negative regulation of intrinsic apoptotic signaling pathway in response to DNA damage (GO:1902230)	2/26	0.076109	0.266224	0	0	4.67238	12.0341	MUC1;CLU	Developing Ciliated Cells
positive regulation of microtubule polymerization or depolymerization (GO:0031112)	2/26	0.076109	0.266224	0	0	4.67238	12.0341	AKAP9;RAC1	Developing Ciliated Cells
positive regulation of protein insertion into mitochondrial membrane involved in apoptotic signaling pathway (GO:1900740)	2/26	0.076109	0.266224	0	0	4.67238	12.0341	PMAIP1;SFN	Developing Ciliated Cells
negative regulation of cellular process (GO:0048523)	15/566	0.0766873	0.266993	0	0	1.54268	3.96162	BTG2;CDKN1A;CXCL8;DUSP1;IGFBP3;HMGA1;ENO1;SOD2;CLU;FTH1;IRF1;PPT1;CTNNB1;HSPA1B;HSPA1A	Developing Ciliated Cells
regulation of actin cytoskeleton organization (GO:0032956)	4/91	0.0768713	0.266993	0	0	2.58436	6.63049	EPS8;RAC1;IQGAP1;RND3	Developing Ciliated Cells
positive regulation of supramolecular fiber organization (GO:1902905)	4/91	0.0768713	0.266993	0	0	2.58436	6.63049	AKAP9;RAC1;PFN1;CLU	Developing Ciliated Cells
positive regulation of macromolecule metabolic process (GO:0010604)	11/384	0.0784415	0.266993	0	0	1.66695	4.24307	CD63;ITCH;NWD1;GSN;CXCL8;ANXA2;HIF1A;CLU;HSPA1B;ATF4;HSPA1A	Developing Ciliated Cells
carboxylic acid transport (GO:0046942)	3/57	0.0789804	0.266993	0	0	3.11907	7.91793	SLC6A6;SLC6A14;PSAP	Developing Ciliated Cells
regulation of reactive oxygen species metabolic process (GO:2000377)	3/57	0.0789804	0.266993	0	0	3.11907	7.91793	CDKN1A;GADD45A;RAC1	Developing Ciliated Cells
protein K48-linked ubiquitination (GO:0070936)	3/57	0.0789804	0.266993	0	0	3.11907	7.91793	ITCH;IFI27;TNFAIP3	Developing Ciliated Cells
cellular response to cadmium ion (GO:0071276)	2/27	0.0812727	0.266993	0	0	4.48526	11.2578	JUN;FOS	Developing Ciliated Cells
cellular senescence (GO:0090398)	2/27	0.0812727	0.266993	0	0	4.48526	11.2578	CDKN1A;HMGA1	Developing Ciliated Cells
dendritic spine organization (GO:0097061)	2/27	0.0812727	0.266993	0	0	4.48526	11.2578	ARF1;WASL	Developing Ciliated Cells
response to glucocorticoid (GO:0051384)	2/27	0.0812727	0.266993	0	0	4.48526	11.2578	ZFP36;ADAM9	Developing Ciliated Cells
positive regulation of cellular component movement (GO:0051272)	2/27	0.0812727	0.266993	0	0	4.48526	11.2578	RPS19;ACTN4	Developing Ciliated Cells
positive regulation of I-kappaB kinase/NF-kappaB signaling (GO:0043123)	6/171	0.0822241	0.266993	0	0	2.04761	5.11555	IRAK1;SLC20A1;TSPAN6;S100A4;LITAF;BIRC3	Developing Ciliated Cells
cellular iron ion homeostasis (GO:0006879)	3/58	0.0822522	0.266993	0	0	3.0622	7.64928	FTH1;LCN2;FTL	Developing Ciliated Cells
regulation of neurotransmitter receptor activity (GO:0099601)	3/58	0.0822522	0.266993	0	0	3.0622	7.64928	PSCA;AKAP9;CAPN1	Developing Ciliated Cells
pyridine-containing compound metabolic process (GO:0072524)	1/5	0.0849643	0.266993	0	0	13.9915	34.4963	PDXK	Developing Ciliated Cells
beta-catenin destruction complex assembly (GO:1904885)	1/5	0.0849643	0.266993	0	0	13.9915	34.4963	CSNK1A1	Developing Ciliated Cells
bone marrow development (GO:0048539)	1/5	0.0849643	0.266993	0	0	13.9915	34.4963	SBDS	Developing Ciliated Cells
carbon dioxide transport (GO:0015670)	1/5	0.0849643	0.266993	0	0	13.9915	34.4963	AQP5	Developing Ciliated Cells
regulation of cellular response to vascular endothelial growth factor stimulus (GO:1902547)	1/5	0.0849643	0.266993	0	0	13.9915	34.4963	CD63	Developing Ciliated Cells
regulation of cyclase activity (GO:0031279)	1/5	0.0849643	0.266993	0	0	13.9915	34.4963	CAP1	Developing Ciliated Cells
cellular response to antibiotic (GO:0071236)	1/5	0.0849643	0.266993	0	0	13.9915	34.4963	CRIP1	Developing Ciliated Cells
regulation of Fc-gamma receptor signaling pathway involved in phagocytosis (GO:1905449)	1/5	0.0849643	0.266993	0	0	13.9915	34.4963	CD47	Developing Ciliated Cells
regulation of germinal center formation (GO:0002634)	1/5	0.0849643	0.266993	0	0	13.9915	34.4963	TNFAIP3	Developing Ciliated Cells
regulation of growth hormone receptor signaling pathway (GO:0060398)	1/5	0.0849643	0.266993	0	0	13.9915	34.4963	GDF15	Developing Ciliated Cells
regulation of growth rate (GO:0040009)	1/5	0.0849643	0.266993	0	0	13.9915	34.4963	TMPRSS4	Developing Ciliated Cells
regulation of heart growth (GO:0060420)	1/5	0.0849643	0.266993	0	0	13.9915	34.4963	BASP1	Developing Ciliated Cells
regulation of inward rectifier potassium channel activity (GO:1901979)	1/5	0.0849643	0.266993	0	0	13.9915	34.4963	ITGB1	Developing Ciliated Cells
regulation of low-density lipoprotein particle receptor catabolic process (GO:0032803)	1/5	0.0849643	0.266993	0	0	13.9915	34.4963	ANXA2	Developing Ciliated Cells
regulation of lyase activity (GO:0051339)	1/5	0.0849643	0.266993	0	0	13.9915	34.4963	CAP1	Developing Ciliated Cells
copper ion import (GO:0015677)	1/5	0.0849643	0.266993	0	0	13.9915	34.4963	STEAP4	Developing Ciliated Cells
regulation of natural killer cell mediated immunity (GO:0002715)	1/5	0.0849643	0.266993	0	0	13.9915	34.4963	HLA-E	Developing Ciliated Cells
diaphragm development (GO:0060539)	1/5	0.0849643	0.266993	0	0	13.9915	34.4963	BASP1	Developing Ciliated Cells
regulation of nucleotide-binding oligomerization domain containing signaling pathway (GO:0070424)	1/5	0.0849643	0.266993	0	0	13.9915	34.4963	BIRC3	Developing Ciliated Cells
regulation of plasma membrane organization (GO:1903729)	1/5	0.0849643	0.266993	0	0	13.9915	34.4963	GSN	Developing Ciliated Cells
embryonic skeletal joint morphogenesis (GO:0060272)	1/5	0.0849643	0.266993	0	0	13.9915	34.4963	CTNNB1	Developing Ciliated Cells
regulation of receptor catabolic process (GO:2000644)	1/5	0.0849643	0.266993	0	0	13.9915	34.4963	ITCH	Developing Ciliated Cells
regulation of respiratory burst involved in inflammatory response (GO:0060264)	1/5	0.0849643	0.266993	0	0	13.9915	34.4963	RPS19	Developing Ciliated Cells
exocyst localization (GO:0051601)	1/5	0.0849643	0.266993	0	0	13.9915	34.4963	TNFAIP2	Developing Ciliated Cells
regulation of sodium:proton antiporter activity (GO:0032415)	1/5	0.0849643	0.266993	0	0	13.9915	34.4963	ACTN4	Developing Ciliated Cells
fatty acid omega-oxidation (GO:0010430)	1/5	0.0849643	0.266993	0	0	13.9915	34.4963	ADH7	Developing Ciliated Cells
fructose catabolic process (GO:0006001)	1/5	0.0849643	0.266993	0	0	13.9915	34.4963	ALDH1A1	Developing Ciliated Cells
fructose catabolic process to hydroxyacetone phosphate and glyceraldehyde-3-phosphate (GO:0061624)	1/5	0.0849643	0.266993	0	0	13.9915	34.4963	ALDH1A1	Developing Ciliated Cells
gamma-aminobutyric acid metabolic process (GO:0009448)	1/5	0.0849643	0.266993	0	0	13.9915	34.4963	ALDH1A1	Developing Ciliated Cells
glial cell-derived neurotrophic factor receptor signaling pathway (GO:0035860)	1/5	0.0849643	0.266993	0	0	13.9915	34.4963	GDF15	Developing Ciliated Cells
regulation of triglyceride metabolic process (GO:0090207)	1/5	0.0849643	0.266993	0	0	13.9915	34.4963	C3	Developing Ciliated Cells
glutamate catabolic process (GO:0006538)	1/5	0.0849643	0.266993	0	0	13.9915	34.4963	GLUL	Developing Ciliated Cells
glutathione transport (GO:0034635)	1/5	0.0849643	0.266993	0	0	13.9915	34.4963	MGST1	Developing Ciliated Cells
renal tubule development (GO:0061326)	1/5	0.0849643	0.266993	0	0	13.9915	34.4963	STAT1	Developing Ciliated Cells
hemoglobin metabolic process (GO:0020027)	1/5	0.0849643	0.266993	0	0	13.9915	34.4963	ALAS1	Developing Ciliated Cells
His-Purkinje system development (GO:0003164)	1/5	0.0849643	0.266993	0	0	13.9915	34.4963	DSG2	Developing Ciliated Cells
response to mitochondrial depolarisation (GO:0098780)	1/5	0.0849643	0.266993	0	0	13.9915	34.4963	SQSTM1	Developing Ciliated Cells
lysosomal protein catabolic process (GO:1905146)	1/5	0.0849643	0.266993	0	0	13.9915	34.4963	LAMP2	Developing Ciliated Cells
mature ribosome assembly (GO:0042256)	1/5	0.0849643	0.266993	0	0	13.9915	34.4963	SBDS	Developing Ciliated Cells
thorax and anterior abdomen determination (GO:0007356)	1/5	0.0849643	0.266993	0	0	13.9915	34.4963	BASP1	Developing Ciliated Cells
toll-like receptor 2 signaling pathway (GO:0034134)	1/5	0.0849643	0.266993	0	0	13.9915	34.4963	IRAK1	Developing Ciliated Cells
metanephric mesenchymal cell differentiation (GO:0072162)	1/5	0.0849643	0.266993	0	0	13.9915	34.4963	STAT1	Developing Ciliated Cells
tryptophan catabolic process to kynurenine (GO:0019441)	1/5	0.0849643	0.266993	0	0	13.9915	34.4963	IDO1	Developing Ciliated Cells
monocyte extravasation (GO:0035696)	1/5	0.0849643	0.266993	0	0	13.9915	34.4963	CD47	Developing Ciliated Cells
zygotic determination of anterior/posterior axis, embryo (GO:0007354)	1/5	0.0849643	0.266993	0	0	13.9915	34.4963	BASP1	Developing Ciliated Cells
negative regulation of anion transmembrane transport (GO:1903960)	1/5	0.0849643	0.266993	0	0	13.9915	34.4963	ARL6IP5	Developing Ciliated Cells
negative regulation of CREB transcription factor activity (GO:0032792)	1/5	0.0849643	0.266993	0	0	13.9915	34.4963	DDIT3	Developing Ciliated Cells
negative regulation of IRE1-mediated unfolded protein response (GO:1903895)	1/5	0.0849643	0.266993	0	0	13.9915	34.4963	UFL1	Developing Ciliated Cells
negative regulation of macrophage cytokine production (GO:0010936)	1/5	0.0849643	0.266993	0	0	13.9915	34.4963	IRAK3	Developing Ciliated Cells
negative regulation of oxidative stress-induced neuron intrinsic apoptotic signaling pathway (GO:1903377)	1/5	0.0849643	0.266993	0	0	13.9915	34.4963	HIF1A	Developing Ciliated Cells
negative regulation of PERK-mediated unfolded protein response (GO:1903898)	1/5	0.0849643	0.266993	0	0	13.9915	34.4963	PPP1R15A	Developing Ciliated Cells
negative regulation of regulatory T cell differentiation (GO:0045590)	1/5	0.0849643	0.266993	0	0	13.9915	34.4963	IRF1	Developing Ciliated Cells
negative regulation of T cell migration (GO:2000405)	1/5	0.0849643	0.266993	0	0	13.9915	34.4963	APOD	Developing Ciliated Cells
neuroinflammatory response (GO:0150076)	1/5	0.0849643	0.266993	0	0	13.9915	34.4963	ITGB1	Developing Ciliated Cells
p38MAPK cascade (GO:0038066)	1/5	0.0849643	0.266993	0	0	13.9915	34.4963	ZFP36	Developing Ciliated Cells
positive regulation of blood-brain barrier permeability (GO:1905605)	1/5	0.0849643	0.266993	0	0	13.9915	34.4963	TJP1	Developing Ciliated Cells
positive regulation of endothelial cell chemotaxis by VEGF-activated vascular endothelial growth factor receptor signaling pathway (GO:0038033)	1/5	0.0849643	0.266993	0	0	13.9915	34.4963	HSPB1	Developing Ciliated Cells
positive regulation of endothelial cell-matrix adhesion via fibronectin (GO:1904906)	1/5	0.0849643	0.266993	0	0	13.9915	34.4963	CEACAM6	Developing Ciliated Cells
positive regulation of low-density lipoprotein receptor activity (GO:1905599)	1/5	0.0849643	0.266993	0	0	13.9915	34.4963	ANXA2	Developing Ciliated Cells
positive regulation of membrane permeability (GO:1905710)	1/5	0.0849643	0.266993	0	0	13.9915	34.4963	HEBP2	Developing Ciliated Cells
positive regulation of metallopeptidase activity (GO:1905050)	1/5	0.0849643	0.266993	0	0	13.9915	34.4963	CLDN4	Developing Ciliated Cells
positive regulation of natural killer cell proliferation (GO:0032819)	1/5	0.0849643	0.266993	0	0	13.9915	34.4963	HLA-E	Developing Ciliated Cells
positive regulation of protein localization to cilium (GO:1903566)	1/5	0.0849643	0.266993	0	0	13.9915	34.4963	CROCC	Developing Ciliated Cells
positive regulation of transcription from RNA polymerase II promoter in response to hypoxia (GO:0061419)	1/5	0.0849643	0.266993	0	0	13.9915	34.4963	HIF1A	Developing Ciliated Cells
positive regulation of vascular associated smooth muscle cell apoptotic process (GO:1905461)	1/5	0.0849643	0.266993	0	0	13.9915	34.4963	SOD2	Developing Ciliated Cells
protein K29-linked deubiquitination (GO:0035523)	1/5	0.0849643	0.266993	0	0	13.9915	34.4963	TNFAIP3	Developing Ciliated Cells
positive regulation of multicellular organismal process (GO:0051240)	10/345	0.0853015	0.266993	0	0	1.68569	4.14944	SDCBP;RPS19;CFL1;SAA1;LCN2;CTNNB1;PTPN11;ENO1;MAP3K13;B4GALT5	Developing Ciliated Cells
phospholipid transport (GO:0015914)	3/59	0.0855816	0.266993	0	0	3.00737	7.39297	SCARB2;TMEM30A;NPC2	Developing Ciliated Cells
positive regulation of apoptotic signaling pathway (GO:2001235)	3/59	0.0855816	0.266993	0	0	3.00737	7.39297	TNFRSF12A;DDIT3;PMAIP1	Developing Ciliated Cells
regulation of cell adhesion (GO:0030155)	5/133	0.0861431	0.266993	0	0	2.19741	5.38748	PPP1CB;CXCL8;DUSP1;SAA1;PTPN11	Developing Ciliated Cells
regulation of cell motility (GO:2000145)	5/133	0.0861431	0.266993	0	0	2.19741	5.38748	PARD6B;TMSB4X;TACSTD2;RAC1;TMSB10	Developing Ciliated Cells
amide transport (GO:0042886)	2/28	0.086541	0.266993	0	0	4.31253	10.5533	TAP1;ABCA13	Developing Ciliated Cells
carbohydrate derivative biosynthetic process (GO:1901137)	2/28	0.086541	0.266993	0	0	4.31253	10.5533	TPI1;B4GALT5	Developing Ciliated Cells
regulation of sodium ion transmembrane transport (GO:1902305)	2/28	0.086541	0.266993	0	0	4.31253	10.5533	CAMK2D;BPIFA1	Developing Ciliated Cells
response to interferon-beta (GO:0035456)	2/28	0.086541	0.266993	0	0	4.31253	10.5533	STAT1;IRF1	Developing Ciliated Cells
sulfur compound transport (GO:0072348)	2/28	0.086541	0.266993	0	0	4.31253	10.5533	SLC6A6;MGST1	Developing Ciliated Cells
macromolecule catabolic process (GO:0009057)	2/28	0.086541	0.266993	0	0	4.31253	10.5533	SH3GLB1;PPT1	Developing Ciliated Cells
neutral amino acid transport (GO:0015804)	2/28	0.086541	0.266993	0	0	4.31253	10.5533	SLC6A6;SLC6A14	Developing Ciliated Cells
positive regulation of fibroblast proliferation (GO:0048146)	2/28	0.086541	0.266993	0	0	4.31253	10.5533	CDKN1A;S100A6	Developing Ciliated Cells
positive regulation of monooxygenase activity (GO:0032770)	2/28	0.086541	0.266993	0	0	4.31253	10.5533	POR;HIF1A	Developing Ciliated Cells
positive regulation of response to wounding (GO:1903036)	2/28	0.086541	0.266993	0	0	4.31253	10.5533	ITGB1;CLDN4	Developing Ciliated Cells
protein depolymerization (GO:0051261)	2/28	0.086541	0.266993	0	0	4.31253	10.5533	GSN;CFL1	Developing Ciliated Cells
ciliary basal body-plasma membrane docking (GO:0097711)	4/95	0.0868458	0.267283	0	0	2.47025	6.03637	HSP90AA1;TUBA1A;AKAP9;TUBB4B	Developing Ciliated Cells
mRNA metabolic process (GO:0016071)	4/95	0.0868458	0.267283	0	0	2.47025	6.03637	ZFP36;HSPA1B;SNRPB;HSPA1A	Developing Ciliated Cells
cellular protein catabolic process (GO:0044257)	3/60	0.0889675	0.27315	0	0	2.95446	7.14826	CAPN2;CTSS;CTSB	Developing Ciliated Cells
Notch signaling pathway (GO:0007219)	3/60	0.0889675	0.27315	0	0	2.95446	7.14826	ITCH;STAT1;HES1	Developing Ciliated Cells
cellular transition metal ion homeostasis (GO:0046916)	4/96	0.089433	0.274247	0	0	2.44328	5.89872	ARF1;FTH1;LCN2;FTL	Developing Ciliated Cells
determination of bilateral symmetry (GO:0009855)	2/29	0.0919088	0.279206	0	0	4.15259	9.91207	DNAH5;CFAP53	Developing Ciliated Cells
regulation of response to biotic stimulus (GO:0002831)	2/29	0.0919088	0.279206	0	0	4.15259	9.91207	IRF1;BIRC3	Developing Ciliated Cells
response to cadmium ion (GO:0046686)	2/29	0.0919088	0.279206	0	0	4.15259	9.91207	JUN;FOS	Developing Ciliated Cells
nucleotide-excision repair, preincision complex assembly (GO:0006294)	2/29	0.0919088	0.279206	0	0	4.15259	9.91207	UBC;RPS27A	Developing Ciliated Cells
positive regulation of extrinsic apoptotic signaling pathway (GO:2001238)	2/29	0.0919088	0.279206	0	0	4.15259	9.91207	TNFRSF12A;PMAIP1	Developing Ciliated Cells
protein ADP-ribosylation (GO:0006471)	2/29	0.0919088	0.279206	0	0	4.15259	9.91207	PARP14;PARP9	Developing Ciliated Cells
protein maturation (GO:0051604)	4/97	0.092057	0.279206	0	0	2.41688	5.7651	MMP14;TMPRSS4;NAA15;CTSS	Developing Ciliated Cells
B cell differentiation (GO:0030183)	3/61	0.0924089	0.279206	0	0	2.90337	6.91447	ITGB1;KLF6;HDAC9	Developing Ciliated Cells
regulation of DNA-templated transcription, initiation (GO:2000142)	3/61	0.0924089	0.279206	0	0	2.90337	6.91447	CDKN1A;JUN;CTNNB1	Developing Ciliated Cells
iron ion homeostasis (GO:0055072)	3/61	0.0924089	0.279206	0	0	2.90337	6.91447	FTH1;LCN2;FTL	Developing Ciliated Cells
positive regulation of DNA biosynthetic process (GO:2000573)	3/61	0.0924089	0.279206	0	0	2.90337	6.91447	HSP90AA1;XRCC5;CTNNB1	Developing Ciliated Cells
positive regulation of interleukin-8 production (GO:0032757)	3/61	0.0924089	0.279206	0	0	2.90337	6.91447	DDIT3;HSPA1B;HSPA1A	Developing Ciliated Cells
ribonucleoprotein complex assembly (GO:0022618)	5/136	0.0925916	0.279206	0	0	2.14675	5.10832	HSP90AA1;RPS19;XRCC5;RPLP0;SNRPB	Developing Ciliated Cells
organic substance transport (GO:0071702)	5/136	0.0925916	0.279206	0	0	2.14675	5.10832	ABCD3;ARL6IP5;PPT1;TAP1;ABCA13	Developing Ciliated Cells
cellular response to lipid (GO:0071396)	7/219	0.0930767	0.279826	0	0	1.86016	4.41663	ZFP36;CXCL8;IRAK1;GSTP1;MGST1;ADAM9;TNFAIP3	Developing Ciliated Cells
positive regulation of cysteine-type endopeptidase activity (GO:2001056)	3/62	0.0959046	0.279826	0	0	2.85401	6.69095	ARL6IP5;PMAIP1;CYCS	Developing Ciliated Cells
regulation of cation transmembrane transport (GO:1904062)	2/30	0.0973708	0.279826	0	0	4.00408	9.32642	CD63;BPIFA1	Developing Ciliated Cells
Golgi to plasma membrane protein transport (GO:0043001)	2/30	0.0973708	0.279826	0	0	4.00408	9.32642	SPTBN1;OPTN	Developing Ciliated Cells
heterotypic cell-cell adhesion (GO:0034113)	2/30	0.0973708	0.279826	0	0	4.00408	9.32642	ITGB1;DSG2	Developing Ciliated Cells
microtubule polymerization (GO:0046785)	2/30	0.0973708	0.279826	0	0	4.00408	9.32642	TPPP3;AKAP9	Developing Ciliated Cells
negative regulation of cytoskeleton organization (GO:0051494)	2/30	0.0973708	0.279826	0	0	4.00408	9.32642	TJP1;PFN1	Developing Ciliated Cells
negative regulation of interleukin-1 production (GO:0032692)	2/30	0.0973708	0.279826	0	0	4.00408	9.32642	GSTP1;TNFAIP3	Developing Ciliated Cells
positive regulation of stress-activated MAPK cascade (GO:0032874)	4/99	0.0974139	0.279826	0	0	2.36576	5.50935	SDCBP;GADD45B;GADD45A;ARL6IP5	Developing Ciliated Cells
positive regulation of cellular biosynthetic process (GO:0031328)	6/180	0.0990355	0.279826	0	0	1.9408	4.48767	RBM3;HSP90AA1;CXCL8;CLU;HIF1A;ASS1	Developing Ciliated Cells
positive regulation of response to external stimulus (GO:0032103)	5/139	0.0992812	0.279826	0	0	2.09837	4.84681	NFKBIA;RIOK3;NFKBIZ;CD47;OPTN	Developing Ciliated Cells
anterior/posterior pattern specification (GO:0009952)	3/63	0.0994536	0.279826	0	0	2.8063	6.47713	BASP1;DDIT3;HES1	Developing Ciliated Cells
cellular response to reactive oxygen species (GO:0034614)	3/63	0.0994536	0.279826	0	0	2.8063	6.47713	JUN;TNFAIP3;FOS	Developing Ciliated Cells
regulation of transforming growth factor beta receptor signaling pathway (GO:0017015)	4/100	0.100146	0.279826	0	0	2.341	5.38693	SDCBP;UBC;RPS27A;HSPA1A	Developing Ciliated Cells
protein-containing complex assembly (GO:0065003)	8/267	0.100607	0.279826	0	0	1.74095	3.99816	RSPH4A;MCFD2;PARD6B;CSNK1A1;ZNHIT6;CTNNB1;HES1;WASL	Developing Ciliated Cells
protein localization to perinuclear region of cytoplasm (GO:1905719)	1/6	0.101073	0.279826	0	0	11.1926	25.6524	SQSTM1	Developing Ciliated Cells
activation of cysteine-type endopeptidase activity involved in apoptotic process by cytochrome c (GO:0008635)	1/6	0.101073	0.279826	0	0	11.1926	25.6524	CYCS	Developing Ciliated Cells
protein repair (GO:0030091)	1/6	0.101073	0.279826	0	0	11.1926	25.6524	PCMT1	Developing Ciliated Cells
adherens junction maintenance (GO:0034334)	1/6	0.101073	0.279826	0	0	11.1926	25.6524	TJP1	Developing Ciliated Cells
amylin receptor signaling pathway (GO:0097647)	1/6	0.101073	0.279826	0	0	11.1926	25.6524	ADM	Developing Ciliated Cells
radial glial cell differentiation (GO:0060019)	1/6	0.101073	0.279826	0	0	11.1926	25.6524	HES1	Developing Ciliated Cells
regulation of adiponectin secretion (GO:0070163)	1/6	0.101073	0.279826	0	0	11.1926	25.6524	RAB11FIP1	Developing Ciliated Cells
aspartate metabolic process (GO:0006531)	1/6	0.101073	0.279826	0	0	11.1926	25.6524	ASS1	Developing Ciliated Cells
bundle of His cell-Purkinje myocyte adhesion involved in cell communication (GO:0086073)	1/6	0.101073	0.279826	0	0	11.1926	25.6524	DSG2	Developing Ciliated Cells
regulation of endothelial cell-matrix adhesion via fibronectin (GO:1904904)	1/6	0.101073	0.279826	0	0	11.1926	25.6524	CEACAM6	Developing Ciliated Cells
cellular response to cold (GO:0070417)	1/6	0.101073	0.279826	0	0	11.1926	25.6524	NFKBIA	Developing Ciliated Cells
cellular response to granulocyte macrophage colony-stimulating factor stimulus (GO:0097011)	1/6	0.101073	0.279826	0	0	11.1926	25.6524	ZFP36	Developing Ciliated Cells
regulation of hormone biosynthetic process (GO:0046885)	1/6	0.101073	0.279826	0	0	11.1926	25.6524	HIF1A	Developing Ciliated Cells
cellular response to X-ray (GO:0071481)	1/6	0.101073	0.279826	0	0	11.1926	25.6524	XRCC5	Developing Ciliated Cells
regulation of hydrogen peroxide metabolic process (GO:0010310)	1/6	0.101073	0.279826	0	0	11.1926	25.6524	RAC1	Developing Ciliated Cells
regulation of microtubule motor activity (GO:2000574)	1/6	0.101073	0.279826	0	0	11.1926	25.6524	CFAP100	Developing Ciliated Cells
regulation of mitotic sister chromatid segregation (GO:0033047)	1/6	0.101073	0.279826	0	0	11.1926	25.6524	DUSP1	Developing Ciliated Cells
regulation of mitotic spindle checkpoint (GO:1903504)	1/6	0.101073	0.279826	0	0	11.1926	25.6524	DUSP1	Developing Ciliated Cells
regulation of pro-B cell differentiation (GO:2000973)	1/6	0.101073	0.279826	0	0	11.1926	25.6524	HES1	Developing Ciliated Cells
regulation of protein localization to cilium (GO:1903564)	1/6	0.101073	0.279826	0	0	11.1926	25.6524	CROCC	Developing Ciliated Cells
regulation of relaxation of cardiac muscle (GO:1901897)	1/6	0.101073	0.279826	0	0	11.1926	25.6524	CAMK2D	Developing Ciliated Cells
regulation of response to reactive oxygen species (GO:1901031)	1/6	0.101073	0.279826	0	0	11.1926	25.6524	HEBP2	Developing Ciliated Cells
foam cell differentiation (GO:0090077)	1/6	0.101073	0.279826	0	0	11.1926	25.6524	STAT1	Developing Ciliated Cells
regulation of t-circle formation (GO:1904429)	1/6	0.101073	0.279826	0	0	11.1926	25.6524	XRCC5	Developing Ciliated Cells
gamma-aminobutyric acid transport (GO:0015812)	1/6	0.101073	0.279826	0	0	11.1926	25.6524	SLC6A6	Developing Ciliated Cells
response to granulocyte macrophage colony-stimulating factor (GO:0097012)	1/6	0.101073	0.279826	0	0	11.1926	25.6524	ZFP36	Developing Ciliated Cells
response to manganese ion (GO:0010042)	1/6	0.101073	0.279826	0	0	11.1926	25.6524	ADAM9	Developing Ciliated Cells
response to peptidoglycan (GO:0032494)	1/6	0.101073	0.279826	0	0	11.1926	25.6524	IRAK3	Developing Ciliated Cells
inner ear auditory receptor cell differentiation (GO:0042491)	1/6	0.101073	0.279826	0	0	11.1926	25.6524	MYO6	Developing Ciliated Cells
ruffle assembly (GO:0097178)	1/6	0.101073	0.279826	0	0	11.1926	25.6524	RAC1	Developing Ciliated Cells
ISG15-protein conjugation (GO:0032020)	1/6	0.101073	0.279826	0	0	11.1926	25.6524	UBE2L6	Developing Ciliated Cells
snoRNA localization (GO:0048254)	1/6	0.101073	0.279826	0	0	11.1926	25.6524	ZNHIT6	Developing Ciliated Cells
macrophage derived foam cell differentiation (GO:0010742)	1/6	0.101073	0.279826	0	0	11.1926	25.6524	STAT1	Developing Ciliated Cells
T-tubule organization (GO:0033292)	1/6	0.101073	0.279826	0	0	11.1926	25.6524	MYOF	Developing Ciliated Cells
membrane raft assembly (GO:0001765)	1/6	0.101073	0.279826	0	0	11.1926	25.6524	ANXA2	Developing Ciliated Cells
mesenchymal cell differentiation involved in kidney development (GO:0072161)	1/6	0.101073	0.279826	0	0	11.1926	25.6524	STAT1	Developing Ciliated Cells
vesicle fusion with endoplasmic reticulum-Golgi intermediate compartment (ERGIC) membrane (GO:1990668)	1/6	0.101073	0.279826	0	0	11.1926	25.6524	TAP1	Developing Ciliated Cells
morphogenesis of an endothelium (GO:0003159)	1/6	0.101073	0.279826	0	0	11.1926	25.6524	CTNNB1	Developing Ciliated Cells
N-terminal peptidyl-methionine acetylation (GO:0017196)	1/6	0.101073	0.279826	0	0	11.1926	25.6524	NAA15	Developing Ciliated Cells
negative regulation of actin filament depolymerization (GO:0030835)	1/6	0.101073	0.279826	0	0	11.1926	25.6524	GSN	Developing Ciliated Cells
negative regulation of amino acid transport (GO:0051956)	1/6	0.101073	0.279826	0	0	11.1926	25.6524	ARL6IP5	Developing Ciliated Cells
negative regulation of cellular response to hypoxia (GO:1900038)	1/6	0.101073	0.279826	0	0	11.1926	25.6524	ENO1	Developing Ciliated Cells
negative regulation of erythrocyte differentiation (GO:0045647)	1/6	0.101073	0.279826	0	0	11.1926	25.6524	ZFP36	Developing Ciliated Cells
negative regulation of fibroblast migration (GO:0010764)	1/6	0.101073	0.279826	0	0	11.1926	25.6524	RAC1	Developing Ciliated Cells
negative regulation of glial cell proliferation (GO:0060253)	1/6	0.101073	0.279826	0	0	11.1926	25.6524	HES1	Developing Ciliated Cells
negative regulation of lipoprotein lipase activity (GO:0051005)	1/6	0.101073	0.279826	0	0	11.1926	25.6524	HDAC9	Developing Ciliated Cells
negative regulation of meiotic cell cycle (GO:0051447)	1/6	0.101073	0.279826	0	0	11.1926	25.6524	DUSP1	Developing Ciliated Cells
negative regulation of monocyte chemotaxis (GO:0090027)	1/6	0.101073	0.279826	0	0	11.1926	25.6524	DUSP1	Developing Ciliated Cells
negative regulation of morphogenesis of an epithelium (GO:1905331)	1/6	0.101073	0.279826	0	0	11.1926	25.6524	TACSTD2	Developing Ciliated Cells
negative regulation of toll-like receptor 2 signaling pathway (GO:0034136)	1/6	0.101073	0.279826	0	0	11.1926	25.6524	TNFAIP3	Developing Ciliated Cells
peroxisome proliferator activated receptor signaling pathway (GO:0035357)	1/6	0.101073	0.279826	0	0	11.1926	25.6524	ACTN4	Developing Ciliated Cells
positive regulation of epithelial cell differentiation involved in kidney development (GO:2000698)	1/6	0.101073	0.279826	0	0	11.1926	25.6524	CD24	Developing Ciliated Cells
positive regulation of lipoprotein particle clearance (GO:0010986)	1/6	0.101073	0.279826	0	0	11.1926	25.6524	ANXA2	Developing Ciliated Cells
positive regulation of plasminogen activation (GO:0010756)	1/6	0.101073	0.279826	0	0	11.1926	25.6524	ENO1	Developing Ciliated Cells
positive regulation of receptor binding (GO:1900122)	1/6	0.101073	0.279826	0	0	11.1926	25.6524	ANXA2	Developing Ciliated Cells
positive regulation of sterol transport (GO:0032373)	1/6	0.101073	0.279826	0	0	11.1926	25.6524	ABCA13	Developing Ciliated Cells
positive regulation of toll-like receptor 3 signaling pathway (GO:0034141)	1/6	0.101073	0.279826	0	0	11.1926	25.6524	WDFY1	Developing Ciliated Cells
protein deubiquitination involved in ubiquitin-dependent protein catabolic process (GO:0071947)	1/6	0.101073	0.279826	0	0	11.1926	25.6524	TNFAIP3	Developing Ciliated Cells
protein insertion into mitochondrial membrane involved in apoptotic signaling pathway (GO:0001844)	1/6	0.101073	0.279826	0	0	11.1926	25.6524	PMAIP1	Developing Ciliated Cells
protein K29-linked ubiquitination (GO:0035519)	1/6	0.101073	0.279826	0	0	11.1926	25.6524	ITCH	Developing Ciliated Cells
central nervous system development (GO:0007417)	8/268	0.102213	0.281321	0	0	1.73417	3.95511	C3;GSN;UGP2;GSTP1;PPT1;UFC1;APOD;PTPN11	Developing Ciliated Cells
transmembrane receptor protein tyrosine kinase signaling pathway (GO:0007169)	11/404	0.102437	0.281321	0	0	1.58048	3.60114	CYFIP1;SDCBP;HSP90AA1;ARPC2;GDF15;NAMPT;NEDD9;PTPN11;WASL;RAC1;ACTB	Developing Ciliated Cells
epithelial cell differentiation (GO:0030855)	4/101	0.102913	0.281321	0	0	2.31674	5.26797	BASP1;GSTA2;GSTA1;CTSB	Developing Ciliated Cells
renal water homeostasis (GO:0003091)	2/31	0.102922	0.281321	0	0	3.86581	8.79002	MYO5B;AQP3	Developing Ciliated Cells
negative regulation of DNA binding (GO:0043392)	2/31	0.102922	0.281321	0	0	3.86581	8.79002	NFKBIA;JUN	Developing Ciliated Cells
negative regulation of interleukin-6 production (GO:0032715)	2/31	0.102922	0.281321	0	0	3.86581	8.79002	TNFAIP3;IRAK3	Developing Ciliated Cells
negative regulation of peptidyl-tyrosine phosphorylation (GO:0050732)	2/31	0.102922	0.281321	0	0	3.86581	8.79002	SOCS3;PARP14	Developing Ciliated Cells
positive regulation of leukocyte cell-cell adhesion (GO:1903039)	2/31	0.102922	0.281321	0	0	3.86581	8.79002	IRAK1;CD47	Developing Ciliated Cells
positive regulation of mononuclear cell migration (GO:0071677)	2/31	0.102922	0.281321	0	0	3.86581	8.79002	CXCL17;S100A14	Developing Ciliated Cells
positive regulation of RNA splicing (GO:0033120)	2/31	0.102922	0.281321	0	0	3.86581	8.79002	RBM3;HSPA1A	Developing Ciliated Cells
prostaglandin metabolic process (GO:0006693)	2/31	0.102922	0.281321	0	0	3.86581	8.79002	GSTP1;GSTA1	Developing Ciliated Cells
antimicrobial humoral immune response mediated by antimicrobial peptide (GO:0061844)	3/64	0.103055	0.281321	0	0	2.76016	6.27244	BPIFA1;CXCL8;RPS19	Developing Ciliated Cells
diterpenoid metabolic process (GO:0016101)	3/64	0.103055	0.281321	0	0	2.76016	6.27244	SDC4;ALDH1A1;ADH7	Developing Ciliated Cells
cellular macromolecule biosynthetic process (GO:0034645)	9/314	0.10432	0.284469	0	0	1.66407	3.76129	ALAS1;RPS19;RPL12;RPLP0;RPL35;RPL27;RPS2;RPS27A;B4GALT5	Developing Ciliated Cells
protein O-linked glycosylation (GO:0006493)	4/102	0.105716	0.287263	0	0	2.29299	5.15235	GALNT7;MUC1;GALNT5;B4GALT5	Developing Ciliated Cells
positive regulation of cell growth (GO:0030307)	4/102	0.105716	0.287263	0	0	2.29299	5.15235	SDCBP;MMP14;MAP3K13;CXCL16	Developing Ciliated Cells
antigen processing and presentation of exogenous peptide antigen (GO:0002478)	4/103	0.108552	0.287263	0	0	2.26971	5.03994	ARF1;HLA-A;CTSS;HLA-E	Developing Ciliated Cells
axonemal dynein complex assembly (GO:0070286)	2/32	0.108558	0.287263	0	0	3.73676	8.29737	CFAP100;DNAH5	Developing Ciliated Cells
regulation of cellular amide metabolic process (GO:0034248)	2/32	0.108558	0.287263	0	0	3.73676	8.29737	RBM3;CYFIP1	Developing Ciliated Cells
endodermal cell differentiation (GO:0035987)	2/32	0.108558	0.287263	0	0	3.73676	8.29737	MMP14;LAMB3	Developing Ciliated Cells
hematopoietic progenitor cell differentiation (GO:0002244)	2/32	0.108558	0.287263	0	0	3.73676	8.29737	UFL1;SBDS	Developing Ciliated Cells
skeletal muscle organ development (GO:0060538)	2/32	0.108558	0.287263	0	0	3.73676	8.29737	MYL6;BASP1	Developing Ciliated Cells
metal ion export (GO:0070839)	2/32	0.108558	0.287263	0	0	3.73676	8.29737	KCNE1B;ATP1B1	Developing Ciliated Cells
mitochondrial membrane organization (GO:0007006)	2/32	0.108558	0.287263	0	0	3.73676	8.29737	PMAIP1;GHITM	Developing Ciliated Cells
negative regulation of developmental growth (GO:0048640)	2/32	0.108558	0.287263	0	0	3.73676	8.29737	CDKN1A;GDF15	Developing Ciliated Cells
positive regulation of glucose transmembrane transport (GO:0010828)	2/32	0.108558	0.287263	0	0	3.73676	8.29737	C3;PTPN11	Developing Ciliated Cells
ERBB signaling pathway (GO:0038127)	3/66	0.110409	0.287263	0	0	2.67226	5.88849	HSP90AA1;PTPN11;IQGAP1	Developing Ciliated Cells
negative regulation of cell migration (GO:0030336)	5/144	0.110953	0.287263	0	0	2.02237	4.44648	CDH1;IGFBP3;TACSTD2;RAC1;TRIB1	Developing Ciliated Cells
inflammatory response (GO:0006954)	7/230	0.112667	0.287263	0	0	1.7674	3.8588	ITCH;CXCL8;ELF3;ADM;RAC1;FOS;HDAC9	Developing Ciliated Cells
actin filament bundle assembly (GO:0051017)	2/33	0.114274	0.287263	0	0	3.61604	7.84376	EPS8;NEDD9	Developing Ciliated Cells
actin filament bundle organization (GO:0061572)	2/33	0.114274	0.287263	0	0	3.61604	7.84376	EPS8;NEDD9	Developing Ciliated Cells
signal transduction by p53 class mediator (GO:0072331)	2/33	0.114274	0.287263	0	0	3.61604	7.84376	MYO6;PMAIP1	Developing Ciliated Cells
muscle cell development (GO:0055001)	2/33	0.114274	0.287263	0	0	3.61604	7.84376	MYOF;HES1	Developing Ciliated Cells
negative regulation of JNK cascade (GO:0046329)	2/33	0.114274	0.287263	0	0	3.61604	7.84376	ITCH;GSTP1	Developing Ciliated Cells
positive regulation of cholesterol transport (GO:0032376)	2/33	0.114274	0.287263	0	0	3.61604	7.84376	NFKBIA;ABCA13	Developing Ciliated Cells
positive regulation of cytokine production involved in immune response (GO:0002720)	2/33	0.114274	0.287263	0	0	3.61604	7.84376	HLA-A;HLA-E	Developing Ciliated Cells
positive regulation of telomere maintenance via telomerase (GO:0032212)	2/33	0.114274	0.287263	0	0	3.61604	7.84376	XRCC5;CTNNB1	Developing Ciliated Cells
primary alcohol metabolic process (GO:0034308)	2/33	0.114274	0.287263	0	0	3.61604	7.84376	GPD2;ADH7	Developing Ciliated Cells
regulation of JNK cascade (GO:0046328)	4/105	0.114327	0.287263	0	0	2.22454	4.82434	SDCBP;ITCH;GADD45B;GADD45A	Developing Ciliated Cells
apoptotic process (GO:0006915)	7/231	0.114549	0.287263	0	0	1.75942	3.81224	NFKBIA;PPP1R15A;IFI27;GADD45A;IRF1;IFI6;PMAIP1	Developing Ciliated Cells
regulation of autophagy (GO:0010506)	7/231	0.114549	0.287263	0	0	1.75942	3.81224	SH3GLB1;UFL1;DDIT3;PSAP;HSPB1;CAPN1;OPTN	Developing Ciliated Cells
negative regulation of gene expression (GO:0010629)	9/322	0.116735	0.287263	0	0	1.62087	3.48138	BTG2;ZFP36;CXCL8;PARP14;PARP9;HIF1A;HDAC9;HSPA1B;HSPA1A	Developing Ciliated Cells
aldehyde biosynthetic process (GO:0046184)	1/7	0.116899	0.287263	0	0	9.32669	20.0192	TPI1	Developing Ciliated Cells
amino sugar catabolic process (GO:0046348)	1/7	0.116899	0.287263	0	0	9.32669	20.0192	ALDH1A1	Developing Ciliated Cells
regulation by virus of viral protein levels in host cell (GO:0046719)	1/7	0.116899	0.287263	0	0	9.32669	20.0192	STAT1	Developing Ciliated Cells
arginine catabolic process (GO:0006527)	1/7	0.116899	0.287263	0	0	9.32669	20.0192	OAT	Developing Ciliated Cells
axon ensheathment in central nervous system (GO:0032291)	1/7	0.116899	0.287263	0	0	9.32669	20.0192	B4GALT5	Developing Ciliated Cells
regulation of blood-brain barrier permeability (GO:1905603)	1/7	0.116899	0.287263	0	0	9.32669	20.0192	TJP1	Developing Ciliated Cells
calcitonin family receptor signaling pathway (GO:0097646)	1/7	0.116899	0.287263	0	0	9.32669	20.0192	ADM	Developing Ciliated Cells
cardiac muscle cell-cardiac muscle cell adhesion (GO:0086042)	1/7	0.116899	0.287263	0	0	9.32669	20.0192	DSG2	Developing Ciliated Cells
regulation of cilium beat frequency (GO:0003356)	1/7	0.116899	0.287263	0	0	9.32669	20.0192	CFAP43	Developing Ciliated Cells
cellular amino acid biosynthetic process (GO:0008652)	1/7	0.116899	0.287263	0	0	9.32669	20.0192	ALDH1A1	Developing Ciliated Cells
cellular hypotonic response (GO:0071476)	1/7	0.116899	0.287263	0	0	9.32669	20.0192	AQP5	Developing Ciliated Cells
regulation of entry of bacterium into host cell (GO:2000535)	1/7	0.116899	0.287263	0	0	9.32669	20.0192	CXCL8	Developing Ciliated Cells
cellular response to laminar fluid shear stress (GO:0071499)	1/7	0.116899	0.287263	0	0	9.32669	20.0192	ASS1	Developing Ciliated Cells
regulation of histone deacetylase activity (GO:1901725)	1/7	0.116899	0.287263	0	0	9.32669	20.0192	CAMK2D	Developing Ciliated Cells
regulation of ketone biosynthetic process (GO:0010566)	1/7	0.116899	0.287263	0	0	9.32669	20.0192	PPTC7	Developing Ciliated Cells
citrulline metabolic process (GO:0000052)	1/7	0.116899	0.287263	0	0	9.32669	20.0192	ASS1	Developing Ciliated Cells
regulation of MDA-5 signaling pathway (GO:0039533)	1/7	0.116899	0.287263	0	0	9.32669	20.0192	RIOK3	Developing Ciliated Cells
regulation of metallopeptidase activity (GO:1905048)	1/7	0.116899	0.287263	0	0	9.32669	20.0192	CLDN4	Developing Ciliated Cells
desmosome organization (GO:0002934)	1/7	0.116899	0.287263	0	0	9.32669	20.0192	DSG2	Developing Ciliated Cells
detection of muscle stretch (GO:0035995)	1/7	0.116899	0.287263	0	0	9.32669	20.0192	CTNNB1	Developing Ciliated Cells
regulation of natural killer cell cytokine production (GO:0002727)	1/7	0.116899	0.287263	0	0	9.32669	20.0192	HLA-E	Developing Ciliated Cells
regulation of natural killer cell proliferation (GO:0032817)	1/7	0.116899	0.287263	0	0	9.32669	20.0192	HLA-E	Developing Ciliated Cells
regulation of oxidative stress-induced neuron intrinsic apoptotic signaling pathway (GO:1903376)	1/7	0.116899	0.287263	0	0	9.32669	20.0192	HIF1A	Developing Ciliated Cells
regulation of protein deubiquitination (GO:0090085)	1/7	0.116899	0.287263	0	0	9.32669	20.0192	ITCH	Developing Ciliated Cells
regulation of relaxation of muscle (GO:1901077)	1/7	0.116899	0.287263	0	0	9.32669	20.0192	CAMK2D	Developing Ciliated Cells
regulation of striated muscle cell differentiation (GO:0051153)	1/7	0.116899	0.287263	0	0	9.32669	20.0192	HDAC9	Developing Ciliated Cells
regulation of T cell tolerance induction (GO:0002664)	1/7	0.116899	0.287263	0	0	9.32669	20.0192	HLA-B	Developing Ciliated Cells
G protein-coupled receptor internalization (GO:0002031)	1/7	0.116899	0.287263	0	0	9.32669	20.0192	ADM	Developing Ciliated Cells
regulation of transforming growth factor beta2 production (GO:0032909)	1/7	0.116899	0.287263	0	0	9.32669	20.0192	HIF1A	Developing Ciliated Cells
glomerular epithelial cell development (GO:0072310)	1/7	0.116899	0.287263	0	0	9.32669	20.0192	IQGAP1	Developing Ciliated Cells
glomerular visceral epithelial cell development (GO:0072015)	1/7	0.116899	0.287263	0	0	9.32669	20.0192	IQGAP1	Developing Ciliated Cells
regulation of vascular associated smooth muscle cell apoptotic process (GO:1905459)	1/7	0.116899	0.287263	0	0	9.32669	20.0192	SOD2	Developing Ciliated Cells
glycerol transport (GO:0015793)	1/7	0.116899	0.287263	0	0	9.32669	20.0192	AQP3	Developing Ciliated Cells
hypotonic response (GO:0006971)	1/7	0.116899	0.287263	0	0	9.32669	20.0192	AQP5	Developing Ciliated Cells
iron coordination entity transport (GO:1901678)	1/7	0.116899	0.287263	0	0	9.32669	20.0192	LCN2	Developing Ciliated Cells
sphingosine-1-phosphate receptor signaling pathway (GO:0003376)	1/7	0.116899	0.287263	0	0	9.32669	20.0192	RAC1	Developing Ciliated Cells
long-term synaptic depression (GO:0060292)	1/7	0.116899	0.287263	0	0	9.32669	20.0192	ARF1	Developing Ciliated Cells
substrate-dependent cell migration, cell extension (GO:0006930)	1/7	0.116899	0.287263	0	0	9.32669	20.0192	SDCBP	Developing Ciliated Cells
membrane fission (GO:0090148)	1/7	0.116899	0.287263	0	0	9.32669	20.0192	SH3GLB1	Developing Ciliated Cells
vascular associated smooth muscle cell development (GO:0097084)	1/7	0.116899	0.287263	0	0	9.32669	20.0192	HES1	Developing Ciliated Cells
very long-chain fatty acid catabolic process (GO:0042760)	1/7	0.116899	0.287263	0	0	9.32669	20.0192	ABCD3	Developing Ciliated Cells
modulation by symbiont of host apoptotic process (GO:0052150)	1/7	0.116899	0.287263	0	0	9.32669	20.0192	RNF213	Developing Ciliated Cells
mRNA transcription by RNA polymerase II (GO:0042789)	1/7	0.116899	0.287263	0	0	9.32669	20.0192	ATF4	Developing Ciliated Cells
negative regulation of acute inflammatory response (GO:0002674)	1/7	0.116899	0.287263	0	0	9.32669	20.0192	GSTP1	Developing Ciliated Cells
negative regulation of interferon-gamma-mediated signaling pathway (GO:0060336)	1/7	0.116899	0.287263	0	0	9.32669	20.0192	PARP14	Developing Ciliated Cells
negative regulation of mitochondrial outer membrane permeabilization involved in apoptotic signaling pathway (GO:1901029)	1/7	0.116899	0.287263	0	0	9.32669	20.0192	HSPA1A	Developing Ciliated Cells
negative regulation of oligodendrocyte differentiation (GO:0048715)	1/7	0.116899	0.287263	0	0	9.32669	20.0192	HES1	Developing Ciliated Cells
negative regulation of p38MAPK cascade (GO:1903753)	1/7	0.116899	0.287263	0	0	9.32669	20.0192	DUSP1	Developing Ciliated Cells
negative regulation of protein import (GO:1904590)	1/7	0.116899	0.287263	0	0	9.32669	20.0192	APOD	Developing Ciliated Cells
negative regulation of protein import into nucleus (GO:0042308)	1/7	0.116899	0.287263	0	0	9.32669	20.0192	APOD	Developing Ciliated Cells
negative regulation of protein sumoylation (GO:0033234)	1/7	0.116899	0.287263	0	0	9.32669	20.0192	CTNNB1	Developing Ciliated Cells
negative regulation of response to interferon-gamma (GO:0060331)	1/7	0.116899	0.287263	0	0	9.32669	20.0192	PARP14	Developing Ciliated Cells
negative regulation of ruffle assembly (GO:1900028)	1/7	0.116899	0.287263	0	0	9.32669	20.0192	TACSTD2	Developing Ciliated Cells
negative regulation of stress-activated protein kinase signaling cascade (GO:0070303)	1/7	0.116899	0.287263	0	0	9.32669	20.0192	GSTP1	Developing Ciliated Cells
nuclear-transcribed mRNA catabolic process, deadenylation-independent decay (GO:0031086)	1/7	0.116899	0.287263	0	0	9.32669	20.0192	ZFP36	Developing Ciliated Cells
peptide transport (GO:0015833)	1/7	0.116899	0.287263	0	0	9.32669	20.0192	TAP1	Developing Ciliated Cells
pexophagy (GO:0000425)	1/7	0.116899	0.287263	0	0	9.32669	20.0192	SQSTM1	Developing Ciliated Cells
pharyngeal arch artery morphogenesis (GO:0061626)	1/7	0.116899	0.287263	0	0	9.32669	20.0192	HES1	Developing Ciliated Cells
polyamine biosynthetic process (GO:0006596)	1/7	0.116899	0.287263	0	0	9.32669	20.0192	SAT1	Developing Ciliated Cells
positive regulation of ER-associated ubiquitin-dependent protein catabolic process (GO:1903071)	1/7	0.116899	0.287263	0	0	9.32669	20.0192	HERPUD1	Developing Ciliated Cells
positive regulation of histone H4 acetylation (GO:0090240)	1/7	0.116899	0.287263	0	0	9.32669	20.0192	MUC1	Developing Ciliated Cells
positive regulation of hormone metabolic process (GO:0032352)	1/7	0.116899	0.287263	0	0	9.32669	20.0192	HIF1A	Developing Ciliated Cells
positive regulation of integrin-mediated signaling pathway (GO:2001046)	1/7	0.116899	0.287263	0	0	9.32669	20.0192	CD63	Developing Ciliated Cells
positive regulation of lymphocyte apoptotic process (GO:0070230)	1/7	0.116899	0.287263	0	0	9.32669	20.0192	IDO1	Developing Ciliated Cells
positive regulation of mitophagy in response to mitochondrial depolarization (GO:0098779)	1/7	0.116899	0.287263	0	0	9.32669	20.0192	OPTN	Developing Ciliated Cells
positive regulation of natural killer cell cytokine production (GO:0002729)	1/7	0.116899	0.287263	0	0	9.32669	20.0192	HLA-E	Developing Ciliated Cells
positive regulation of pinocytosis (GO:0048549)	1/7	0.116899	0.287263	0	0	9.32669	20.0192	PPT1	Developing Ciliated Cells
positive regulation of potassium ion import across plasma membrane (GO:1903288)	1/7	0.116899	0.287263	0	0	9.32669	20.0192	ATP1B1	Developing Ciliated Cells
positive regulation of receptor catabolic process (GO:2000646)	1/7	0.116899	0.287263	0	0	9.32669	20.0192	ITCH	Developing Ciliated Cells
positive regulation of respiratory burst (GO:0060267)	1/7	0.116899	0.287263	0	0	9.32669	20.0192	RPS19	Developing Ciliated Cells
positive regulation of T-helper 17 cell differentiation (GO:2000321)	1/7	0.116899	0.287263	0	0	9.32669	20.0192	NFKBIZ	Developing Ciliated Cells
positive regulation of vascular associated smooth muscle cell differentiation (GO:1905065)	1/7	0.116899	0.287263	0	0	9.32669	20.0192	SOD2	Developing Ciliated Cells
positive regulation of vesicle fusion (GO:0031340)	1/7	0.116899	0.287263	0	0	9.32669	20.0192	ANXA2	Developing Ciliated Cells
protein catabolic process in the vacuole (GO:0007039)	1/7	0.116899	0.287263	0	0	9.32669	20.0192	LAMP2	Developing Ciliated Cells
negative regulation of transforming growth factor beta receptor signaling pathway (GO:0030512)	3/68	0.117959	0.289589	0	0	2.58977	5.53542	UBC;RPS27A;HSPA1A	Developing Ciliated Cells
regulation of activated T cell proliferation (GO:0046006)	2/34	0.120065	0.293055	0	0	3.50286	7.4251	CD24;IDO1	Developing Ciliated Cells
axoneme assembly (GO:0035082)	2/34	0.120065	0.293055	0	0	3.50286	7.4251	RSPH4A;RSPH1	Developing Ciliated Cells
regulation of keratinocyte differentiation (GO:0045616)	2/34	0.120065	0.293055	0	0	3.50286	7.4251	ZFP36;AQP3	Developing Ciliated Cells
epithelial tube morphogenesis (GO:0060562)	2/34	0.120065	0.293055	0	0	3.50286	7.4251	CTNNB1;HES1	Developing Ciliated Cells
organelle disassembly (GO:1903008)	2/34	0.120065	0.293055	0	0	3.50286	7.4251	UFL1;UFC1	Developing Ciliated Cells
positive regulation of mitochondrial outer membrane permeabilization involved in apoptotic signaling pathway (GO:1901030)	2/34	0.120065	0.293055	0	0	3.50286	7.4251	PMAIP1;SFN	Developing Ciliated Cells
positive regulation of intracellular protein transport (GO:0090316)	5/148	0.120747	0.294154	0	0	1.9654	4.15497	SH3GLB1;TMEM30A;CDH1;PMAIP1;SFN	Developing Ciliated Cells
positive regulation of transferase activity (GO:0051347)	5/148	0.120747	0.294154	0	0	1.9654	4.15497	HSP90AA1;XRCC5;CTNNB1;SERINC1;RPS2	Developing Ciliated Cells
positive regulation of protein phosphorylation (GO:0001934)	10/371	0.121241	0.295074	0	0	1.56218	3.29616	C3;SDCBP;CDKN1A;HSP90AA1;XRCC5;GDF15;AKAP9;PTPN11;IQGAP1;RAC1	Developing Ciliated Cells
cellular response to calcium ion (GO:0071277)	3/69	0.121805	0.295879	0	0	2.5504	5.36945	CAMK2D;IQGAP1;SYT8	Developing Ciliated Cells
cellular response to decreased oxygen levels (GO:0036294)	3/69	0.121805	0.295879	0	0	2.5504	5.36945	PMAIP1;AQP3;HIF1A	Developing Ciliated Cells
aerobic electron transport chain (GO:0019646)	3/70	0.125696	0.302055	0	0	2.51221	5.21005	NDUFB9;UQCRC1;CYCS	Developing Ciliated Cells
brain development (GO:0007420)	5/150	0.125791	0.302055	0	0	1.93809	4.01792	UGP2;PPT1;UFC1;APOD;PTPN11	Developing Ciliated Cells
regulation of mitotic spindle organization (GO:0060236)	2/35	0.125926	0.302055	0	0	3.39654	7.03782	HSPA1B;HSPA1A	Developing Ciliated Cells
regulation of muscle cell differentiation (GO:0051147)	2/35	0.125926	0.302055	0	0	3.39654	7.03782	CTNNB1;HDAC9	Developing Ciliated Cells
response to estrogen (GO:0043627)	2/35	0.125926	0.302055	0	0	3.39654	7.03782	KRT19;CD24	Developing Ciliated Cells
maturation of SSU-rRNA (GO:0030490)	2/35	0.125926	0.302055	0	0	3.39654	7.03782	RPS19;RIOK3	Developing Ciliated Cells
oxoacid metabolic process (GO:0043436)	2/35	0.125926	0.302055	0	0	3.39654	7.03782	PPA2;PPA1	Developing Ciliated Cells
mitochondrial ATP synthesis coupled electron transport (GO:0042775)	3/71	0.129631	0.302055	0	0	2.47514	5.05687	NDUFB9;UQCRC1;CYCS	Developing Ciliated Cells
negative regulation of neuron apoptotic process (GO:0043524)	3/71	0.129631	0.302055	0	0	2.47514	5.05687	PPT1;SOD2;HIF1A	Developing Ciliated Cells
negative regulation of protein phosphorylation (GO:0001933)	5/152	0.130931	0.302055	0	0	1.91153	3.8863	IGFBP3;GSTP1;HSPB1;SFN;TRIB1	Developing Ciliated Cells
regulation of cell cycle G1/S phase transition (GO:1902806)	2/36	0.131855	0.302055	0	0	3.29647	6.67883	CDKN1A;PSME2	Developing Ciliated Cells
regulation of embryonic development (GO:0045995)	2/36	0.131855	0.302055	0	0	3.29647	6.67883	CFL1;B4GALT5	Developing Ciliated Cells
regulation of protein import into nucleus (GO:0042306)	2/36	0.131855	0.302055	0	0	3.29647	6.67883	CDH1;APOD	Developing Ciliated Cells
establishment of protein localization to plasma membrane (GO:0061951)	2/36	0.131855	0.302055	0	0	3.29647	6.67883	SPTBN1;OPTN	Developing Ciliated Cells
retina homeostasis (GO:0001895)	2/36	0.131855	0.302055	0	0	3.29647	6.67883	HSPB1;ACTB	Developing Ciliated Cells
membrane assembly (GO:0071709)	2/36	0.131855	0.302055	0	0	3.29647	6.67883	ANXA2;SPTBN1	Developing Ciliated Cells
negative regulation of DNA metabolic process (GO:0051053)	2/36	0.131855	0.302055	0	0	3.29647	6.67883	CDKN1A;XRCC5	Developing Ciliated Cells
negative regulation of toll-like receptor signaling pathway (GO:0034122)	2/36	0.131855	0.302055	0	0	3.29647	6.67883	TNFAIP3;IRAK3	Developing Ciliated Cells
positive regulation of substrate adhesion-dependent cell spreading (GO:1900026)	2/36	0.131855	0.302055	0	0	3.29647	6.67883	NEDD9;RAC1	Developing Ciliated Cells
positive regulation of telomere maintenance via telomere lengthening (GO:1904358)	2/36	0.131855	0.302055	0	0	3.29647	6.67883	XRCC5;CTNNB1	Developing Ciliated Cells
regulation of protein serine/threonine kinase activity (GO:0071900)	4/111	0.132431	0.302055	0	0	2.09915	4.24383	CDKN1A;GADD45A;TRIB1;ACTB	Developing Ciliated Cells
protein localization to presynapse (GO:1905383)	1/8	0.132447	0.302055	0	0	7.99389	16.1603	HSPB1	Developing Ciliated Cells
anterograde axonal protein transport (GO:0099641)	1/8	0.132447	0.302055	0	0	7.99389	16.1603	HSPB1	Developing Ciliated Cells
regulation of acetyl-CoA biosynthetic process from pyruvate (GO:0010510)	1/8	0.132447	0.302055	0	0	7.99389	16.1603	PDP1	Developing Ciliated Cells
regulation of actin filament length (GO:0030832)	1/8	0.132447	0.302055	0	0	7.99389	16.1603	EPS8	Developing Ciliated Cells
regulation of acyl-CoA biosynthetic process (GO:0050812)	1/8	0.132447	0.302055	0	0	7.99389	16.1603	PDP1	Developing Ciliated Cells
regulation of alpha-beta T cell proliferation (GO:0046640)	1/8	0.132447	0.302055	0	0	7.99389	16.1603	IRF1	Developing Ciliated Cells
regulation of apoptotic cell clearance (GO:2000425)	1/8	0.132447	0.302055	0	0	7.99389	16.1603	C3	Developing Ciliated Cells
axo-dendritic protein transport (GO:0099640)	1/8	0.132447	0.302055	0	0	7.99389	16.1603	HSPB1	Developing Ciliated Cells
box C/D snoRNP assembly (GO:0000492)	1/8	0.132447	0.302055	0	0	7.99389	16.1603	ZNHIT6	Developing Ciliated Cells
regulation of chemokine-mediated signaling pathway (GO:0070099)	1/8	0.132447	0.302055	0	0	7.99389	16.1603	HIF1A	Developing Ciliated Cells
cellular response to interleukin-21 (GO:0098757)	1/8	0.132447	0.302055	0	0	7.99389	16.1603	STAT1	Developing Ciliated Cells
regulation of oxidative stress-induced neuron death (GO:1903203)	1/8	0.132447	0.302055	0	0	7.99389	16.1603	ATF4	Developing Ciliated Cells
regulation of pattern recognition receptor signaling pathway (GO:0062207)	1/8	0.132447	0.302055	0	0	7.99389	16.1603	BIRC3	Developing Ciliated Cells
regulation of potassium ion import (GO:1903286)	1/8	0.132447	0.302055	0	0	7.99389	16.1603	ATP1B1	Developing Ciliated Cells
regulation of protein localization to nucleolus (GO:1904749)	1/8	0.132447	0.302055	0	0	7.99389	16.1603	GLUL	Developing Ciliated Cells
ER overload response (GO:0006983)	1/8	0.132447	0.302055	0	0	7.99389	16.1603	DDIT3	Developing Ciliated Cells
regulation of response to wounding (GO:1903034)	1/8	0.132447	0.302055	0	0	7.99389	16.1603	TNFRSF12A	Developing Ciliated Cells
regulation of RNA biosynthetic process (GO:2001141)	1/8	0.132447	0.302055	0	0	7.99389	16.1603	ACTN4	Developing Ciliated Cells
regulation of skeletal muscle fiber development (GO:0048742)	1/8	0.132447	0.302055	0	0	7.99389	16.1603	HDAC9	Developing Ciliated Cells
regulation of vascular wound healing (GO:0061043)	1/8	0.132447	0.302055	0	0	7.99389	16.1603	TNFAIP3	Developing Ciliated Cells
interleukin-21-mediated signaling pathway (GO:0038114)	1/8	0.132447	0.302055	0	0	7.99389	16.1603	STAT1	Developing Ciliated Cells
self proteolysis (GO:0097264)	1/8	0.132447	0.302055	0	0	7.99389	16.1603	CAPN1	Developing Ciliated Cells
kidney mesenchyme development (GO:0072074)	1/8	0.132447	0.302055	0	0	7.99389	16.1603	BASP1	Developing Ciliated Cells
lens fiber cell development (GO:0070307)	1/8	0.132447	0.302055	0	0	7.99389	16.1603	ATF4	Developing Ciliated Cells
spermidine metabolic process (GO:0008216)	1/8	0.132447	0.302055	0	0	7.99389	16.1603	SAT1	Developing Ciliated Cells
stress-induced premature senescence (GO:0090400)	1/8	0.132447	0.302055	0	0	7.99389	16.1603	CDKN1A	Developing Ciliated Cells
macromolecule depalmitoylation (GO:0098734)	1/8	0.132447	0.302055	0	0	7.99389	16.1603	PPT1	Developing Ciliated Cells
T cell mediated cytotoxicity (GO:0001913)	1/8	0.132447	0.302055	0	0	7.99389	16.1603	HLA-A	Developing Ciliated Cells
vascular associated smooth muscle cell differentiation (GO:0035886)	1/8	0.132447	0.302055	0	0	7.99389	16.1603	HES1	Developing Ciliated Cells
mitophagy (GO:0000423)	1/8	0.132447	0.302055	0	0	7.99389	16.1603	SQSTM1	Developing Ciliated Cells
negative regulation by symbiont of host apoptotic process (GO:0033668)	1/8	0.132447	0.302055	0	0	7.99389	16.1603	RNF213	Developing Ciliated Cells
negative regulation by symbiont of host programmed cell death (GO:0052041)	1/8	0.132447	0.302055	0	0	7.99389	16.1603	RNF213	Developing Ciliated Cells
negative regulation of sodium ion transport (GO:0010766)	1/8	0.132447	0.302055	0	0	7.99389	16.1603	CAMK2D	Developing Ciliated Cells
peptidyl-lysine deacetylation (GO:0034983)	1/8	0.132447	0.302055	0	0	7.99389	16.1603	HDAC9	Developing Ciliated Cells
positive regulation of apoptotic cell clearance (GO:2000427)	1/8	0.132447	0.302055	0	0	7.99389	16.1603	C3	Developing Ciliated Cells
positive regulation of Arp2/3 complex-mediated actin nucleation (GO:2000601)	1/8	0.132447	0.302055	0	0	7.99389	16.1603	CYFIP1	Developing Ciliated Cells
positive regulation of astrocyte differentiation (GO:0048711)	1/8	0.132447	0.302055	0	0	7.99389	16.1603	HES1	Developing Ciliated Cells
positive regulation of cell migration by vascular endothelial growth factor signaling pathway (GO:0038089)	1/8	0.132447	0.302055	0	0	7.99389	16.1603	HSPB1	Developing Ciliated Cells
positive regulation of cysteine-type endopeptidase activity involved in apoptotic signaling pathway (GO:2001269)	1/8	0.132447	0.302055	0	0	7.99389	16.1603	GSN	Developing Ciliated Cells
positive regulation of fibroblast migration (GO:0010763)	1/8	0.132447	0.302055	0	0	7.99389	16.1603	ITGB1	Developing Ciliated Cells
positive regulation of membrane invagination (GO:1905155)	1/8	0.132447	0.302055	0	0	7.99389	16.1603	C3	Developing Ciliated Cells
positive regulation of muscle contraction (GO:0045933)	1/8	0.132447	0.302055	0	0	7.99389	16.1603	ENO1	Developing Ciliated Cells
positive regulation of myotube differentiation (GO:0010831)	1/8	0.132447	0.302055	0	0	7.99389	16.1603	MMP14	Developing Ciliated Cells
positive regulation of neuron projection arborization (GO:0150012)	1/8	0.132447	0.302055	0	0	7.99389	16.1603	MAP3K13	Developing Ciliated Cells
positive regulation of steroid biosynthetic process (GO:0010893)	1/8	0.132447	0.302055	0	0	7.99389	16.1603	ADM	Developing Ciliated Cells
postsynapse organization (GO:0099173)	1/8	0.132447	0.302055	0	0	7.99389	16.1603	ARF1	Developing Ciliated Cells
protein depalmitoylation (GO:0002084)	1/8	0.132447	0.302055	0	0	7.99389	16.1603	PPT1	Developing Ciliated Cells
dephosphorylation (GO:0016311)	5/153	0.133536	0.304159	0	0	1.89851	3.82244	PPP1CB;PDP1;DUSP5;PPP4R2;DUSP1	Developing Ciliated Cells
negative regulation of supramolecular fiber organization (GO:1902904)	3/72	0.133609	0.304159	0	0	2.43914	4.90959	PFN1;CLU;CAMSAP1	Developing Ciliated Cells
regulation of actin filament-based process (GO:0032970)	3/73	0.13763	0.311566	0	0	2.40418	4.76793	RAC1;IQGAP1;RND3	Developing Ciliated Cells
negative regulation of cell adhesion (GO:0007162)	3/73	0.13763	0.311566	0	0	2.40418	4.76793	MUC1;CDH1;DUSP1	Developing Ciliated Cells
positive regulation of JNK cascade (GO:0046330)	3/73	0.13763	0.311566	0	0	2.40418	4.76793	SDCBP;GADD45B;GADD45A	Developing Ciliated Cells
glutamine family amino acid metabolic process (GO:0009064)	2/37	0.137846	0.311566	0	0	3.20212	6.34539	OAT;GLUL	Developing Ciliated Cells
nucleotide-excision repair, DNA incision, 5'-to lesion (GO:0006296)	2/37	0.137846	0.311566	0	0	3.20212	6.34539	UBC;RPS27A	Developing Ciliated Cells
phagocytosis, engulfment (GO:0006911)	2/37	0.137846	0.311566	0	0	3.20212	6.34539	GSN;RAC1	Developing Ciliated Cells
positive regulation of exocytosis (GO:0045921)	2/37	0.137846	0.311566	0	0	3.20212	6.34539	SDCBP;SDC4	Developing Ciliated Cells
positive regulation of signaling receptor activity (GO:2000273)	2/37	0.137846	0.311566	0	0	3.20212	6.34539	ITGB1;HIF1A	Developing Ciliated Cells
endomembrane system organization (GO:0010256)	6/199	0.139931	0.315997	0	0	1.74803	3.43769	CSNK1A1;MYOF;SQSTM1;OPTN;SPTBN1;SYNE1	Developing Ciliated Cells
cellular response to amino acid starvation (GO:0034198)	3/74	0.141691	0.316672	0	0	2.37019	4.63161	SH3GLB1;CDKN1A;ATF4	Developing Ciliated Cells
positive regulation of cellular component organization (GO:0051130)	4/114	0.141899	0.316672	0	0	2.04159	3.98648	SH3GLB1;PPP1R15A;TMEM30A;CLU	Developing Ciliated Cells
actin-myosin filament sliding (GO:0033275)	2/38	0.143895	0.316672	0	0	3.11302	6.03511	MYL6;TPM4	Developing Ciliated Cells
response to cAMP (GO:0051591)	2/38	0.143895	0.316672	0	0	3.11302	6.03511	STAT1;AKAP9	Developing Ciliated Cells
tRNA aminoacylation (GO:0043039)	2/38	0.143895	0.316672	0	0	3.11302	6.03511	PPA2;PPA1	Developing Ciliated Cells
muscle filament sliding (GO:0030049)	2/38	0.143895	0.316672	0	0	3.11302	6.03511	MYL6;TPM4	Developing Ciliated Cells
positive regulation of protein metabolic process (GO:0051247)	4/115	0.145114	0.316672	0	0	2.02309	3.90505	NFKBIA;ITCH;TNFAIP3;CLU	Developing Ciliated Cells
response to amino acid starvation (GO:1990928)	3/75	0.145792	0.316672	0	0	2.33715	4.50037	SH3GLB1;CDKN1A;ATF4	Developing Ciliated Cells
cellular response to starvation (GO:0009267)	5/158	0.146904	0.316672	0	0	1.836	3.52141	SH3GLB1;CDKN1A;LAMP2;PMAIP1;ATF4	Developing Ciliated Cells
ATF6-mediated unfolded protein response (GO:0036500)	1/9	0.147722	0.316672	0	0	6.9943	13.3761	DDIT3	Developing Ciliated Cells
axon regeneration (GO:0031103)	1/9	0.147722	0.316672	0	0	6.9943	13.3761	APOD	Developing Ciliated Cells
bone cell development (GO:0098751)	1/9	0.147722	0.316672	0	0	6.9943	13.3761	ANXA2	Developing Ciliated Cells
regulation of cell adhesion molecule production (GO:0060353)	1/9	0.147722	0.316672	0	0	6.9943	13.3761	CXCL8	Developing Ciliated Cells
bundle of His cell to Purkinje myocyte communication (GO:0086069)	1/9	0.147722	0.316672	0	0	6.9943	13.3761	DSG2	Developing Ciliated Cells
regulation of complement-dependent cytotoxicity (GO:1903659)	1/9	0.147722	0.316672	0	0	6.9943	13.3761	CFH	Developing Ciliated Cells
CD40 signaling pathway (GO:0023035)	1/9	0.147722	0.316672	0	0	6.9943	13.3761	ITGB1	Developing Ciliated Cells
regulation of epidermis development (GO:0045682)	1/9	0.147722	0.316672	0	0	6.9943	13.3761	MAFF	Developing Ciliated Cells
regulation of ER-associated ubiquitin-dependent protein catabolic process (GO:1903069)	1/9	0.147722	0.316672	0	0	6.9943	13.3761	HERPUD1	Developing Ciliated Cells
cellular response to interleukin-9 (GO:0071355)	1/9	0.147722	0.316672	0	0	6.9943	13.3761	STAT1	Developing Ciliated Cells
regulation of glial cell proliferation (GO:0060251)	1/9	0.147722	0.316672	0	0	6.9943	13.3761	HES1	Developing Ciliated Cells
regulation of histone H4 acetylation (GO:0090239)	1/9	0.147722	0.316672	0	0	6.9943	13.3761	MUC1	Developing Ciliated Cells
regulation of interleukin-23 production (GO:0032667)	1/9	0.147722	0.316672	0	0	6.9943	13.3761	RAC1	Developing Ciliated Cells
collagen-activated signaling pathway (GO:0038065)	1/9	0.147722	0.316672	0	0	6.9943	13.3761	ITGA2	Developing Ciliated Cells
regulation of PERK-mediated unfolded protein response (GO:1903897)	1/9	0.147722	0.316672	0	0	6.9943	13.3761	PPP1R15A	Developing Ciliated Cells
regulation of pinocytosis (GO:0048548)	1/9	0.147722	0.316672	0	0	6.9943	13.3761	PPT1	Developing Ciliated Cells
endosome to melanosome transport (GO:0035646)	1/9	0.147722	0.316672	0	0	6.9943	13.3761	CD63	Developing Ciliated Cells
endosome to pigment granule transport (GO:0043485)	1/9	0.147722	0.316672	0	0	6.9943	13.3761	CD63	Developing Ciliated Cells
epithelial cell apoptotic process (GO:1904019)	1/9	0.147722	0.316672	0	0	6.9943	13.3761	GSN	Developing Ciliated Cells
epithelial cilium movement involved in determination of left/right asymmetry (GO:0060287)	1/9	0.147722	0.316672	0	0	6.9943	13.3761	CFAP53	Developing Ciliated Cells
regulation of respiratory burst (GO:0060263)	1/9	0.147722	0.316672	0	0	6.9943	13.3761	RAC1	Developing Ciliated Cells
fructose 1,6-bisphosphate metabolic process (GO:0030388)	1/9	0.147722	0.316672	0	0	6.9943	13.3761	PFKP	Developing Ciliated Cells
regulation of transmembrane transporter activity (GO:0022898)	1/9	0.147722	0.316672	0	0	6.9943	13.3761	ACTB	Developing Ciliated Cells
regulation of vesicle fusion (GO:0031338)	1/9	0.147722	0.316672	0	0	6.9943	13.3761	ANXA2	Developing Ciliated Cells
hepoxilin biosynthetic process (GO:0051122)	1/9	0.147722	0.316672	0	0	6.9943	13.3761	GSTP1	Developing Ciliated Cells
hepoxilin metabolic process (GO:0051121)	1/9	0.147722	0.316672	0	0	6.9943	13.3761	GSTP1	Developing Ciliated Cells
response to misfolded protein (GO:0051788)	1/9	0.147722	0.316672	0	0	6.9943	13.3761	CLU	Developing Ciliated Cells
response to vitamin (GO:0033273)	1/9	0.147722	0.316672	0	0	6.9943	13.3761	AQP3	Developing Ciliated Cells
response to vitamin D (GO:0033280)	1/9	0.147722	0.316672	0	0	6.9943	13.3761	AQP3	Developing Ciliated Cells
interleukin-9-mediated signaling pathway (GO:0038113)	1/9	0.147722	0.316672	0	0	6.9943	13.3761	STAT1	Developing Ciliated Cells
ketone biosynthetic process (GO:0042181)	1/9	0.147722	0.316672	0	0	6.9943	13.3761	TPI1	Developing Ciliated Cells
kynurenine metabolic process (GO:0070189)	1/9	0.147722	0.316672	0	0	6.9943	13.3761	IDO1	Developing Ciliated Cells
lysosomal lumen acidification (GO:0007042)	1/9	0.147722	0.316672	0	0	6.9943	13.3761	PPT1	Developing Ciliated Cells
sympathetic ganglion development (GO:0061549)	1/9	0.147722	0.316672	0	0	6.9943	13.3761	CTNNB1	Developing Ciliated Cells
synapse pruning (GO:0098883)	1/9	0.147722	0.316672	0	0	6.9943	13.3761	C3	Developing Ciliated Cells
mitochondrial respirasome assembly (GO:0097250)	1/9	0.147722	0.316672	0	0	6.9943	13.3761	COX7A2	Developing Ciliated Cells
negative regulation of bone resorption (GO:0045779)	1/9	0.147722	0.316672	0	0	6.9943	13.3761	TNFAIP3	Developing Ciliated Cells
negative regulation of glial cell differentiation (GO:0045686)	1/9	0.147722	0.316672	0	0	6.9943	13.3761	HES1	Developing Ciliated Cells
negative regulation of lipase activity (GO:0060192)	1/9	0.147722	0.316672	0	0	6.9943	13.3761	HDAC9	Developing Ciliated Cells
negative regulation of lipid localization (GO:1905953)	1/9	0.147722	0.316672	0	0	6.9943	13.3761	NFKBIA	Developing Ciliated Cells
negative regulation of necroptotic process (GO:0060546)	1/9	0.147722	0.316672	0	0	6.9943	13.3761	BIRC3	Developing Ciliated Cells
negative regulation of protein-containing complex disassembly (GO:0043242)	1/9	0.147722	0.316672	0	0	6.9943	13.3761	IRAK3	Developing Ciliated Cells
negative regulation of systemic arterial blood pressure (GO:0003085)	1/9	0.147722	0.316672	0	0	6.9943	13.3761	SOD2	Developing Ciliated Cells
one-carbon compound transport (GO:0019755)	1/9	0.147722	0.316672	0	0	6.9943	13.3761	AQP5	Developing Ciliated Cells
positive regulation of autophagosome assembly (GO:2000786)	1/9	0.147722	0.316672	0	0	6.9943	13.3761	SH3GLB1	Developing Ciliated Cells
positive regulation of B cell differentiation (GO:0045579)	1/9	0.147722	0.316672	0	0	6.9943	13.3761	MMP14	Developing Ciliated Cells
positive regulation of cell-cell adhesion mediated by cadherin (GO:2000049)	1/9	0.147722	0.316672	0	0	6.9943	13.3761	TJP1	Developing Ciliated Cells
positive regulation of chromatin binding (GO:0035563)	1/9	0.147722	0.316672	0	0	6.9943	13.3761	PARP9	Developing Ciliated Cells
positive regulation of ligase activity (GO:0051351)	1/9	0.147722	0.316672	0	0	6.9943	13.3761	TMSB4X	Developing Ciliated Cells
positive regulation of phagocytosis, engulfment (GO:0060100)	1/9	0.147722	0.316672	0	0	6.9943	13.3761	C3	Developing Ciliated Cells
positive regulation of smooth muscle cell apoptotic process (GO:0034393)	1/9	0.147722	0.316672	0	0	6.9943	13.3761	SOD2	Developing Ciliated Cells
sphingolipid metabolic process (GO:0006665)	4/116	0.148357	0.317764	0	0	2.00493	3.82567	ASAH1;PSAP;PPT1;SERINC1	Developing Ciliated Cells
axon guidance (GO:0007411)	6/203	0.149414	0.318858	0	0	1.71219	3.25493	CYFIP1;PALLD;NTN4;PTPN11;RAC1;SPTBN1	Developing Ciliated Cells
actomyosin structure organization (GO:0031032)	3/76	0.149931	0.318858	0	0	2.30502	4.37396	ITGB1;TJP1;KRT19	Developing Ciliated Cells
cell morphogenesis involved in neuron differentiation (GO:0048667)	3/76	0.149931	0.318858	0	0	2.30502	4.37396	PARD6B;S100A6;ACTB	Developing Ciliated Cells
positive regulation of growth (GO:0045927)	3/76	0.149931	0.318858	0	0	2.30502	4.37396	SDCBP;MMP14;CXCL16	Developing Ciliated Cells
regulation of exit from mitosis (GO:0007096)	2/39	0.149999	0.318858	0	0	3.02873	5.74587	UBC;RPS27A	Developing Ciliated Cells
endothelial cell migration (GO:0043542)	2/39	0.149999	0.318858	0	0	3.02873	5.74587	S100A2;STAT1	Developing Ciliated Cells
regulation of viral entry into host cell (GO:0046596)	2/39	0.149999	0.318858	0	0	3.02873	5.74587	GSN;TMPRSS4	Developing Ciliated Cells
nucleotide-excision repair, DNA incision (GO:0033683)	2/39	0.149999	0.318858	0	0	3.02873	5.74587	UBC;RPS27A	Developing Ciliated Cells
odontogenesis (GO:0042476)	2/39	0.149999	0.318858	0	0	3.02873	5.74587	AQP5;AQP3	Developing Ciliated Cells
regulation of intracellular signal transduction (GO:1902531)	11/437	0.150459	0.319569	0	0	1.45555	2.7569	NFKBIA;UFL1;LBH;TMSB4X;HSPB1;RAC1;CD24;SQSTM1;GBP1;OPTN;BIRC3	Developing Ciliated Cells
cellular response to UV (GO:0034644)	3/77	0.154108	0.325714	0	0	2.27376	4.25215	CDKN1A;CRIP1;ATF4	Developing Ciliated Cells
positive regulation of protein-containing complex assembly (GO:0031334)	4/118	0.154925	0.325714	0	0	1.96955	3.67285	SH3GLB1;HSP90AA1;TPPP3;CLU	Developing Ciliated Cells
positive regulation of protein kinase B signaling (GO:0051897)	5/161	0.155189	0.325714	0	0	1.80041	3.35438	ITGB1;HSP90AA1;GDF15;PTPN11;RAC1	Developing Ciliated Cells
ribosomal small subunit biogenesis (GO:0042274)	2/40	0.156154	0.325714	0	0	2.94887	5.4758	RPS19;RIOK3	Developing Ciliated Cells
positive regulation of cation channel activity (GO:2001259)	2/40	0.156154	0.325714	0	0	2.94887	5.4758	TMSB4X;CTSS	Developing Ciliated Cells
positive regulation of intrinsic apoptotic signaling pathway (GO:2001244)	2/40	0.156154	0.325714	0	0	2.94887	5.4758	DDIT3;PMAIP1	Developing Ciliated Cells
positive regulation of wound healing (GO:0090303)	2/40	0.156154	0.325714	0	0	2.94887	5.4758	ITGB1;CLDN4	Developing Ciliated Cells
positive regulation of cysteine-type endopeptidase activity involved in apoptotic process (GO:0043280)	4/119	0.15825	0.325714	0	0	1.95232	3.59927	GSN;ARL6IP5;PMAIP1;CYCS	Developing Ciliated Cells
protein modification process (GO:0036211)	3/78	0.158321	0.325714	0	0	2.24332	4.13473	ERO1A;PPP4R2;UBE2L6	Developing Ciliated Cells
regulation of protein kinase B signaling (GO:0051896)	6/207	0.159177	0.325714	0	0	1.67777	3.08329	ITGB1;HSP90AA1;GDF15;DDIT3;PTPN11;RAC1	Developing Ciliated Cells
protein methylation (GO:0006479)	2/41	0.162356	0.325714	0	0	2.87311	5.22322	PCMT1;SNRPB	Developing Ciliated Cells
cortical cytoskeleton organization (GO:0030865)	2/41	0.162356	0.325714	0	0	2.87311	5.22322	RAC1;RND3	Developing Ciliated Cells
epithelial cell migration (GO:0010631)	2/41	0.162356	0.325714	0	0	2.87311	5.22322	S100A2;STAT1	Developing Ciliated Cells
keratinocyte differentiation (GO:0030216)	2/41	0.162356	0.325714	0	0	2.87311	5.22322	ASAH1;ADAM9	Developing Ciliated Cells
negative regulation of cell-cell adhesion (GO:0022408)	2/41	0.162356	0.325714	0	0	2.87311	5.22322	CDH1;ASS1	Developing Ciliated Cells
axon development (GO:0061564)	3/79	0.16257	0.325714	0	0	2.21369	4.0215	PARD6B;S100A6;ACTB	Developing Ciliated Cells
apical protein localization (GO:0045176)	1/10	0.162729	0.325714	0	0	6.21684	11.2877	ACTB	Developing Ciliated Cells
arginine metabolic process (GO:0006525)	1/10	0.162729	0.325714	0	0	6.21684	11.2877	ASS1	Developing Ciliated Cells
B cell homeostasis (GO:0001782)	1/10	0.162729	0.325714	0	0	6.21684	11.2877	TNFAIP3	Developing Ciliated Cells
regulation of cilium movement (GO:0003352)	1/10	0.162729	0.325714	0	0	6.21684	11.2877	CFAP43	Developing Ciliated Cells
cell differentiation involved in metanephros development (GO:0072202)	1/10	0.162729	0.325714	0	0	6.21684	11.2877	STAT1	Developing Ciliated Cells
regulation of epithelial cell apoptotic process (GO:1904035)	1/10	0.162729	0.325714	0	0	6.21684	11.2877	ZFP36	Developing Ciliated Cells
cellular response to dopamine (GO:1903351)	1/10	0.162729	0.325714	0	0	6.21684	11.2877	ATF4	Developing Ciliated Cells
regulation of low-density lipoprotein particle clearance (GO:0010988)	1/10	0.162729	0.325714	0	0	6.21684	11.2877	ANXA2	Developing Ciliated Cells
regulation of neutrophil migration (GO:1902622)	1/10	0.162729	0.325714	0	0	6.21684	11.2877	RAC1	Developing Ciliated Cells
DNA damage response, signal transduction by p53 class mediator resulting in transcription of p21 class mediator (GO:0006978)	1/10	0.162729	0.325714	0	0	6.21684	11.2877	MUC1	Developing Ciliated Cells
regulation of phagocytosis, engulfment (GO:0060099)	1/10	0.162729	0.325714	0	0	6.21684	11.2877	C3	Developing Ciliated Cells
regulation of podosome assembly (GO:0071801)	1/10	0.162729	0.325714	0	0	6.21684	11.2877	GSN	Developing Ciliated Cells
regulation of postsynaptic neurotransmitter receptor activity (GO:0098962)	1/10	0.162729	0.325714	0	0	6.21684	11.2877	AKAP9	Developing Ciliated Cells
endothelial tube morphogenesis (GO:0061154)	1/10	0.162729	0.325714	0	0	6.21684	11.2877	CTNNB1	Developing Ciliated Cells
regulation of protein neddylation (GO:2000434)	1/10	0.162729	0.325714	0	0	6.21684	11.2877	HIF1A	Developing Ciliated Cells
fructose 6-phosphate metabolic process (GO:0006002)	1/10	0.162729	0.325714	0	0	6.21684	11.2877	PFKP	Developing Ciliated Cells
regulation of T-helper 17 cell differentiation (GO:2000319)	1/10	0.162729	0.325714	0	0	6.21684	11.2877	NFKBIZ	Developing Ciliated Cells
regulation of urine volume (GO:0035809)	1/10	0.162729	0.325714	0	0	6.21684	11.2877	ADM	Developing Ciliated Cells
removal of superoxide radicals (GO:0019430)	1/10	0.162729	0.325714	0	0	6.21684	11.2877	SOD2	Developing Ciliated Cells
granulocyte activation (GO:0036230)	1/10	0.162729	0.325714	0	0	6.21684	11.2877	CXCL8	Developing Ciliated Cells
response to dopamine (GO:1903350)	1/10	0.162729	0.325714	0	0	6.21684	11.2877	ATF4	Developing Ciliated Cells
hematopoietic stem cell differentiation (GO:0060218)	1/10	0.162729	0.325714	0	0	6.21684	11.2877	UFL1	Developing Ciliated Cells
response to laminar fluid shear stress (GO:0034616)	1/10	0.162729	0.325714	0	0	6.21684	11.2877	ASS1	Developing Ciliated Cells
histone H4 deacetylation (GO:0070933)	1/10	0.162729	0.325714	0	0	6.21684	11.2877	HDAC9	Developing Ciliated Cells
retinoic acid receptor signaling pathway (GO:0048384)	1/10	0.162729	0.325714	0	0	6.21684	11.2877	ACTN4	Developing Ciliated Cells
indolalkylamine catabolic process (GO:0046218)	1/10	0.162729	0.325714	0	0	6.21684	11.2877	IDO1	Developing Ciliated Cells
small nucleolar ribonucleoprotein complex assembly (GO:0000491)	1/10	0.162729	0.325714	0	0	6.21684	11.2877	ZNHIT6	Developing Ciliated Cells
L-glutamate transmembrane transport (GO:0015813)	1/10	0.162729	0.325714	0	0	6.21684	11.2877	ARL6IP5	Developing Ciliated Cells
membrane lipid catabolic process (GO:0046466)	1/10	0.162729	0.325714	0	0	6.21684	11.2877	PPT1	Developing Ciliated Cells
mesenchymal to epithelial transition (GO:0060231)	1/10	0.162729	0.325714	0	0	6.21684	11.2877	BASP1	Developing Ciliated Cells
urea cycle (GO:0000050)	1/10	0.162729	0.325714	0	0	6.21684	11.2877	ASS1	Developing Ciliated Cells
Wnt signaling pathway involved in midbrain dopaminergic neuron differentiation (GO:1904953)	1/10	0.162729	0.325714	0	0	6.21684	11.2877	CTNNB1	Developing Ciliated Cells
monocyte activation (GO:0042117)	1/10	0.162729	0.325714	0	0	6.21684	11.2877	ADAM9	Developing Ciliated Cells
myelin maintenance (GO:0043217)	1/10	0.162729	0.325714	0	0	6.21684	11.2877	CLU	Developing Ciliated Cells
negative regulation of cell adhesion mediated by integrin (GO:0033629)	1/10	0.162729	0.325714	0	0	6.21684	11.2877	MUC1	Developing Ciliated Cells
negative regulation of cellular protein catabolic process (GO:1903363)	1/10	0.162729	0.325714	0	0	6.21684	11.2877	ANXA2	Developing Ciliated Cells
negative regulation of delayed rectifier potassium channel activity (GO:1902260)	1/10	0.162729	0.325714	0	0	6.21684	11.2877	KCNE1B	Developing Ciliated Cells
negative regulation of hormone secretion (GO:0046888)	1/10	0.162729	0.325714	0	0	6.21684	11.2877	RAB11FIP1	Developing Ciliated Cells
negative regulation of lipopolysaccharide-mediated signaling pathway (GO:0031665)	1/10	0.162729	0.325714	0	0	6.21684	11.2877	TRIB1	Developing Ciliated Cells
negative regulation of sodium ion transmembrane transport (GO:1902306)	1/10	0.162729	0.325714	0	0	6.21684	11.2877	CAMK2D	Developing Ciliated Cells
negative regulation of sodium ion transmembrane transporter activity (GO:2000650)	1/10	0.162729	0.325714	0	0	6.21684	11.2877	CAMK2D	Developing Ciliated Cells
negative regulation of toll-like receptor 4 signaling pathway (GO:0034144)	1/10	0.162729	0.325714	0	0	6.21684	11.2877	TNFAIP3	Developing Ciliated Cells
negative regulation of transcription by competitive promoter binding (GO:0010944)	1/10	0.162729	0.325714	0	0	6.21684	11.2877	MUC1	Developing Ciliated Cells
negative regulation of transforming growth factor beta production (GO:0071635)	1/10	0.162729	0.325714	0	0	6.21684	11.2877	CD24	Developing Ciliated Cells
neuron remodeling (GO:0016322)	1/10	0.162729	0.325714	0	0	6.21684	11.2877	C3	Developing Ciliated Cells
pinocytosis (GO:0006907)	1/10	0.162729	0.325714	0	0	6.21684	11.2877	PPT1	Developing Ciliated Cells
positive regulation by symbiont of entry into host (GO:0075294)	1/10	0.162729	0.325714	0	0	6.21684	11.2877	TMPRSS4	Developing Ciliated Cells
positive regulation of epidermis development (GO:0045684)	1/10	0.162729	0.325714	0	0	6.21684	11.2877	SFN	Developing Ciliated Cells
positive regulation of keratinocyte migration (GO:0051549)	1/10	0.162729	0.325714	0	0	6.21684	11.2877	ADAM9	Developing Ciliated Cells
positive regulation of mesenchymal cell proliferation (GO:0002053)	1/10	0.162729	0.325714	0	0	6.21684	11.2877	STAT1	Developing Ciliated Cells
positive regulation of receptor recycling (GO:0001921)	1/10	0.162729	0.325714	0	0	6.21684	11.2877	ANXA2	Developing Ciliated Cells
positive regulation of T cell apoptotic process (GO:0070234)	1/10	0.162729	0.325714	0	0	6.21684	11.2877	IDO1	Developing Ciliated Cells
positive regulation of toll-like receptor 4 signaling pathway (GO:0034145)	1/10	0.162729	0.325714	0	0	6.21684	11.2877	WDFY1	Developing Ciliated Cells
positive regulation of vascular endothelial growth factor receptor signaling pathway (GO:0030949)	1/10	0.162729	0.325714	0	0	6.21684	11.2877	HIF1A	Developing Ciliated Cells
positive regulation of viral entry into host cell (GO:0046598)	1/10	0.162729	0.325714	0	0	6.21684	11.2877	TMPRSS4	Developing Ciliated Cells
protein K11-linked deubiquitination (GO:0035871)	1/10	0.162729	0.325714	0	0	6.21684	11.2877	TNFAIP3	Developing Ciliated Cells
protein localization to endosome (GO:0036010)	1/10	0.162729	0.325714	0	0	6.21684	11.2877	TMEM30A	Developing Ciliated Cells
protein homooligomerization (GO:0051260)	4/121	0.164977	0.329954	0	0	1.91875	3.4575	STEAP4;RNF213;AQP5;SOD2	Developing Ciliated Cells
cellular response to DNA damage stimulus (GO:0006974)	9/350	0.166142	0.332022	0	0	1.48562	2.66656	PPP1R15A;UFL1;BTG2;CDKN1A;GADD45A;XRCC5;DDIT3;SFN;CRIP1	Developing Ciliated Cells
epithelium development (GO:0060429)	4/122	0.168379	0.335351	0	0	1.9024	3.38919	STAT1;GSTA2;GSTA1;CTSB	Developing Ciliated Cells
regulation of extrinsic apoptotic signaling pathway via death domain receptors (GO:1902041)	2/42	0.168601	0.335351	0	0	2.80114	4.98665	TNFAIP3;PMAIP1	Developing Ciliated Cells
regulation of nervous system development (GO:0051960)	2/42	0.168601	0.335351	0	0	2.80114	4.98665	CTNNB1;HES1	Developing Ciliated Cells
regulation of ubiquitin-dependent protein catabolic process (GO:2000058)	2/42	0.168601	0.335351	0	0	2.80114	4.98665	UFL1;CLU	Developing Ciliated Cells
heterophilic cell-cell adhesion via plasma membrane cell adhesion molecules (GO:0007157)	2/42	0.168601	0.335351	0	0	2.80114	4.98665	CEACAM6;CEACAM5	Developing Ciliated Cells
positive regulation of epithelial to mesenchymal transition (GO:0010718)	2/42	0.168601	0.335351	0	0	2.80114	4.98665	SDCBP;CTNNB1	Developing Ciliated Cells
negative regulation of inflammatory response (GO:0050728)	6/212	0.171761	0.33713	0	0	1.63662	2.88317	RPS19;GSTP1;SAA1;CXCL17;TNFAIP3;ADM	Developing Ciliated Cells
phosphate-containing compound metabolic process (GO:0006796)	6/212	0.171761	0.33713	0	0	1.63662	2.88317	DUSP5;PPA2;PPA1;SLC20A1;GPD2;PFKP	Developing Ciliated Cells
regulation of carbohydrate catabolic process (GO:0043470)	2/43	0.174887	0.33713	0	0	2.73268	4.76475	SCARB2;HIF1A	Developing Ciliated Cells
regulation of cell-cell adhesion (GO:0022407)	2/43	0.174887	0.33713	0	0	2.73268	4.76475	CDH1;CD47	Developing Ciliated Cells
regulation of cytokine production involved in inflammatory response (GO:1900015)	2/43	0.174887	0.33713	0	0	2.73268	4.76475	APOD;HIF1A	Developing Ciliated Cells
substantia nigra development (GO:0021762)	2/43	0.174887	0.33713	0	0	2.73268	4.76475	BASP1;ACTB	Developing Ciliated Cells
tRNA aminoacylation for protein translation (GO:0006418)	2/43	0.174887	0.33713	0	0	2.73268	4.76475	PPA2;PPA1	Developing Ciliated Cells
regulation of cyclin-dependent protein serine/threonine kinase activity (GO:0000079)	3/82	0.175514	0.33713	0	0	2.1293	3.70507	CDKN1A;GADD45A;ACTB	Developing Ciliated Cells
protein polyglutamylation (GO:0018095)	1/11	0.177472	0.33713	0	0	5.59487	9.67321	TTLL9	Developing Ciliated Cells
regulation of biosynthetic process (GO:0009889)	1/11	0.177472	0.33713	0	0	5.59487	9.67321	GSTP1	Developing Ciliated Cells
axonal transport of mitochondrion (GO:0019896)	1/11	0.177472	0.33713	0	0	5.59487	9.67321	HIF1A	Developing Ciliated Cells
regulation of calcium ion transmembrane transport via high voltage-gated calcium channel (GO:1902514)	1/11	0.177472	0.33713	0	0	5.59487	9.67321	CAMK2D	Developing Ciliated Cells
regulation of cardiac muscle cell apoptotic process (GO:0010665)	1/11	0.177472	0.33713	0	0	5.59487	9.67321	CAMK2D	Developing Ciliated Cells
cardiac muscle cell membrane repolarization (GO:0099622)	1/11	0.177472	0.33713	0	0	5.59487	9.67321	ATP1B1	Developing Ciliated Cells
regulation of cysteine-type endopeptidase activity involved in apoptotic signaling pathway (GO:2001267)	1/11	0.177472	0.33713	0	0	5.59487	9.67321	GSN	Developing Ciliated Cells
cell-cell junction maintenance (GO:0045217)	1/11	0.177472	0.33713	0	0	5.59487	9.67321	TJP1	Developing Ciliated Cells
cellular glucan metabolic process (GO:0006073)	1/11	0.177472	0.33713	0	0	5.59487	9.67321	UGP2	Developing Ciliated Cells
regulation of ERAD pathway (GO:1904292)	1/11	0.177472	0.33713	0	0	5.59487	9.67321	HERPUD1	Developing Ciliated Cells
cellular response to superoxide (GO:0071451)	1/11	0.177472	0.33713	0	0	5.59487	9.67321	SOD2	Developing Ciliated Cells
regulation of lymphocyte migration (GO:2000401)	1/11	0.177472	0.33713	0	0	5.59487	9.67321	WASL	Developing Ciliated Cells
copper ion transport (GO:0006825)	1/11	0.177472	0.33713	0	0	5.59487	9.67321	STEAP4	Developing Ciliated Cells
regulation of mesenchymal cell proliferation (GO:0010464)	1/11	0.177472	0.33713	0	0	5.59487	9.67321	STAT1	Developing Ciliated Cells
regulation of mitochondrial depolarization (GO:0051900)	1/11	0.177472	0.33713	0	0	5.59487	9.67321	IFI6	Developing Ciliated Cells
desensitization of G protein-coupled receptor signaling pathway (GO:0002029)	1/11	0.177472	0.33713	0	0	5.59487	9.67321	ADM	Developing Ciliated Cells
DNA damage response, signal transduction resulting in transcription (GO:0042772)	1/11	0.177472	0.33713	0	0	5.59487	9.67321	MUC1	Developing Ciliated Cells
erythrocyte development (GO:0048821)	1/11	0.177472	0.33713	0	0	5.59487	9.67321	ALAS1	Developing Ciliated Cells
establishment of endothelial intestinal barrier (GO:0090557)	1/11	0.177472	0.33713	0	0	5.59487	9.67321	TJP1	Developing Ciliated Cells
regulation of stress-activated protein kinase signaling cascade (GO:0070302)	1/11	0.177472	0.33713	0	0	5.59487	9.67321	GSTP1	Developing Ciliated Cells
regulation of T cell apoptotic process (GO:0070232)	1/11	0.177472	0.33713	0	0	5.59487	9.67321	IDO1	Developing Ciliated Cells
regulation of toll-like receptor 2 signaling pathway (GO:0034135)	1/11	0.177472	0.33713	0	0	5.59487	9.67321	TNFAIP3	Developing Ciliated Cells
glycerol metabolic process (GO:0006071)	1/11	0.177472	0.33713	0	0	5.59487	9.67321	TPI1	Developing Ciliated Cells
response to corticosteroid (GO:0031960)	1/11	0.177472	0.33713	0	0	5.59487	9.67321	ADAM9	Developing Ciliated Cells
hematopoietic stem cell proliferation (GO:0071425)	1/11	0.177472	0.33713	0	0	5.59487	9.67321	ETV6	Developing Ciliated Cells
hepatocyte growth factor receptor signaling pathway (GO:0048012)	1/11	0.177472	0.33713	0	0	5.59487	9.67321	RAC1	Developing Ciliated Cells
induction of positive chemotaxis (GO:0050930)	1/11	0.177472	0.33713	0	0	5.59487	9.67321	CXCL8	Developing Ciliated Cells
interleukin-35-mediated signaling pathway (GO:0070757)	1/11	0.177472	0.33713	0	0	5.59487	9.67321	STAT1	Developing Ciliated Cells
lipoprotein catabolic process (GO:0042159)	1/11	0.177472	0.33713	0	0	5.59487	9.67321	PPT1	Developing Ciliated Cells
T cell chemotaxis (GO:0010818)	1/11	0.177472	0.33713	0	0	5.59487	9.67321	CXCL16	Developing Ciliated Cells
T cell homeostasis (GO:0043029)	1/11	0.177472	0.33713	0	0	5.59487	9.67321	PMAIP1	Developing Ciliated Cells
tetrahydrobiopterin metabolic process (GO:0046146)	1/11	0.177472	0.33713	0	0	5.59487	9.67321	HSP90AA1	Developing Ciliated Cells
midbrain dopaminergic neuron differentiation (GO:1904948)	1/11	0.177472	0.33713	0	0	5.59487	9.67321	CTNNB1	Developing Ciliated Cells
miRNA mediated inhibition of translation (GO:0035278)	1/11	0.177472	0.33713	0	0	5.59487	9.67321	ZFP36	Developing Ciliated Cells
tryptophan catabolic process (GO:0006569)	1/11	0.177472	0.33713	0	0	5.59487	9.67321	IDO1	Developing Ciliated Cells
tryptophan metabolic process (GO:0006568)	1/11	0.177472	0.33713	0	0	5.59487	9.67321	IDO1	Developing Ciliated Cells
negative regulation of bone remodeling (GO:0046851)	1/11	0.177472	0.33713	0	0	5.59487	9.67321	TNFAIP3	Developing Ciliated Cells
negative regulation of interleukin-17 production (GO:0032700)	1/11	0.177472	0.33713	0	0	5.59487	9.67321	DDIT3	Developing Ciliated Cells
negative regulation of natural killer cell mediated immunity (GO:0002716)	1/11	0.177472	0.33713	0	0	5.59487	9.67321	HLA-E	Developing Ciliated Cells
negative regulation of platelet-derived growth factor receptor signaling pathway (GO:0010642)	1/11	0.177472	0.33713	0	0	5.59487	9.67321	APOD	Developing Ciliated Cells
negative regulation of programmed necrotic cell death (GO:0062099)	1/11	0.177472	0.33713	0	0	5.59487	9.67321	BIRC3	Developing Ciliated Cells
negative regulation of receptor signaling pathway via STAT (GO:1904893)	1/11	0.177472	0.33713	0	0	5.59487	9.67321	SOCS3	Developing Ciliated Cells
negative regulation of response to cytokine stimulus (GO:0060761)	1/11	0.177472	0.33713	0	0	5.59487	9.67321	IRAK3	Developing Ciliated Cells
negative regulation of translation, ncRNA-mediated (GO:0040033)	1/11	0.177472	0.33713	0	0	5.59487	9.67321	ZFP36	Developing Ciliated Cells
negative regulation of voltage-gated potassium channel activity (GO:1903817)	1/11	0.177472	0.33713	0	0	5.59487	9.67321	KCNE1B	Developing Ciliated Cells
positive regulation by host of viral process (GO:0044794)	1/11	0.177472	0.33713	0	0	5.59487	9.67321	CFL1	Developing Ciliated Cells
positive regulation of interleukin-13 production (GO:0032736)	1/11	0.177472	0.33713	0	0	5.59487	9.67321	HLA-E	Developing Ciliated Cells
positive regulation of lipid localization (GO:1905954)	1/11	0.177472	0.33713	0	0	5.59487	9.67321	C3	Developing Ciliated Cells
positive regulation of neuroblast proliferation (GO:0002052)	1/11	0.177472	0.33713	0	0	5.59487	9.67321	CTNNB1	Developing Ciliated Cells
positive regulation of nitric-oxide synthase biosynthetic process (GO:0051770)	1/11	0.177472	0.33713	0	0	5.59487	9.67321	NAMPT	Developing Ciliated Cells
positive regulation of phospholipid transport (GO:2001140)	1/11	0.177472	0.33713	0	0	5.59487	9.67321	TMEM30A	Developing Ciliated Cells
positive regulation of posttranscriptional gene silencing (GO:0060148)	1/11	0.177472	0.33713	0	0	5.59487	9.67321	ZFP36	Developing Ciliated Cells
regulation of interleukin-1 beta production (GO:0032651)	3/83	0.179891	0.341215	0	0	2.10258	3.60677	GSTP1;HSPB1;TNFAIP3	Developing Ciliated Cells
peptide metabolic process (GO:0006518)	3/83	0.179891	0.341215	0	0	2.10258	3.60677	GSTP1;GSTA2;GSTA1	Developing Ciliated Cells
lymphocyte chemotaxis (GO:0048247)	2/44	0.181209	0.342179	0	0	2.66748	4.55634	SAA1;CXCL16	Developing Ciliated Cells
positive regulation of biosynthetic process (GO:0009891)	2/44	0.181209	0.342179	0	0	2.66748	4.55634	CXCL8;HSD17B13	Developing Ciliated Cells
positive regulation of cell-matrix adhesion (GO:0001954)	2/44	0.181209	0.342179	0	0	2.66748	4.55634	CEACAM6;RAC1	Developing Ciliated Cells
positive regulation of mRNA catabolic process (GO:0061014)	2/44	0.181209	0.342179	0	0	2.66748	4.55634	BTG2;ZFP36	Developing Ciliated Cells
positive regulation of potassium ion transmembrane transport (GO:1901381)	2/44	0.181209	0.342179	0	0	2.66748	4.55634	AKAP9;ATP1B1	Developing Ciliated Cells
positive regulation of stress fiber assembly (GO:0051496)	2/44	0.181209	0.342179	0	0	2.66748	4.55634	RAC1;CD47	Developing Ciliated Cells
extracellular structure organization (GO:0043062)	6/216	0.182115	0.343592	0	0	1.60512	2.73371	ITGB1;MMP14;LAMB3;CDH1;ITGA2;CD47	Developing Ciliated Cells
circulatory system development (GO:0072359)	4/126	0.182229	0.343592	0	0	1.83965	3.13198	CDKN1A;PTPN11;CRIP1;HDAC9	Developing Ciliated Cells
lymphocyte differentiation (GO:0030098)	3/84	0.184298	0.347236	0	0	2.07651	3.5118	ITGB1;KLF6;HDAC9	Developing Ciliated Cells
external encapsulating structure organization (GO:0045229)	6/217	0.184742	0.347813	0	0	1.59743	2.69774	ITGB1;MMP14;LAMB3;CDH1;ITGA2;CD47	Developing Ciliated Cells
amino acid transmembrane transport (GO:0003333)	2/45	0.187565	0.349965	0	0	2.60532	4.36033	SLC6A6;SLC6A14	Developing Ciliated Cells
cellular response to radiation (GO:0071478)	2/45	0.187565	0.349965	0	0	2.60532	4.36033	CDKN1A;GADD45A	Developing Ciliated Cells
regulation of receptor signaling pathway via JAK-STAT (GO:0046425)	2/45	0.187565	0.349965	0	0	2.60532	4.36033	SOCS3;HES1	Developing Ciliated Cells
positive regulation of chemotaxis (GO:0050921)	2/45	0.187565	0.349965	0	0	2.60532	4.36033	TMSB4X;HSPB1	Developing Ciliated Cells
B cell activation (GO:0042113)	3/85	0.188733	0.349965	0	0	2.05109	3.42002	ITGB1;KLF6;HDAC9	Developing Ciliated Cells
plasma membrane bounded cell projection organization (GO:0120036)	4/128	0.189291	0.349965	0	0	1.80979	3.01234	CYFIP1;BTG2;RAC1;CAMSAP1	Developing Ciliated Cells
regulation of protein phosphorylation (GO:0001932)	7/266	0.190079	0.349965	0	0	1.51892	2.52188	C3;HSP90AA1;IGFBP3;HSPB1;RAC1;ATF3;ATF4	Developing Ciliated Cells
actin crosslink formation (GO:0051764)	1/12	0.191956	0.349965	0	0	5.08599	8.39436	EPS8	Developing Ciliated Cells
adipose tissue development (GO:0060612)	1/12	0.191956	0.349965	0	0	5.08599	8.39436	NAMPT	Developing Ciliated Cells
ATP transport (GO:0015867)	1/12	0.191956	0.349965	0	0	5.08599	8.39436	CD47	Developing Ciliated Cells
regulation of astrocyte differentiation (GO:0048710)	1/12	0.191956	0.349965	0	0	5.08599	8.39436	HES1	Developing Ciliated Cells
autophagy of peroxisome (GO:0030242)	1/12	0.191956	0.349965	0	0	5.08599	8.39436	SQSTM1	Developing Ciliated Cells
regulation of cell communication by electrical coupling involved in cardiac conduction (GO:1901844)	1/12	0.191956	0.349965	0	0	5.08599	8.39436	CAMK2D	Developing Ciliated Cells
calcium ion-regulated exocytosis of neurotransmitter (GO:0048791)	1/12	0.191956	0.349965	0	0	5.08599	8.39436	SYT8	Developing Ciliated Cells
regulation of chromatin binding (GO:0035561)	1/12	0.191956	0.349965	0	0	5.08599	8.39436	PARP9	Developing Ciliated Cells
regulation of dendritic cell differentiation (GO:2001198)	1/12	0.191956	0.349965	0	0	5.08599	8.39436	HLA-B	Developing Ciliated Cells
cellular response to fluid shear stress (GO:0071498)	1/12	0.191956	0.349965	0	0	5.08599	8.39436	ASS1	Developing Ciliated Cells
regulation of keratinocyte migration (GO:0051547)	1/12	0.191956	0.349965	0	0	5.08599	8.39436	ADAM9	Developing Ciliated Cells
regulation of leukocyte cell-cell adhesion (GO:1903037)	1/12	0.191956	0.349965	0	0	5.08599	8.39436	ASS1	Developing Ciliated Cells
regulation of plasminogen activation (GO:0010755)	1/12	0.191956	0.349965	0	0	5.08599	8.39436	ENO1	Developing Ciliated Cells
regulation of response to oxidative stress (GO:1902882)	1/12	0.191956	0.349965	0	0	5.08599	8.39436	HEBP2	Developing Ciliated Cells
regulation of sister chromatid cohesion (GO:0007063)	1/12	0.191956	0.349965	0	0	5.08599	8.39436	CTNNB1	Developing Ciliated Cells
exit from mitosis (GO:0010458)	1/12	0.191956	0.349965	0	0	5.08599	8.39436	EPS8	Developing Ciliated Cells
ganglion development (GO:0061548)	1/12	0.191956	0.349965	0	0	5.08599	8.39436	CTNNB1	Developing Ciliated Cells
gas transport (GO:0015669)	1/12	0.191956	0.349965	0	0	5.08599	8.39436	AQP5	Developing Ciliated Cells
glutamine metabolic process (GO:0006541)	1/12	0.191956	0.349965	0	0	5.08599	8.39436	GLUL	Developing Ciliated Cells
regulation of ventricular cardiac muscle cell action potential (GO:0098911)	1/12	0.191956	0.349965	0	0	5.08599	8.39436	DSG2	Developing Ciliated Cells
hemidesmosome assembly (GO:0031581)	1/12	0.191956	0.349965	0	0	5.08599	8.39436	LAMB3	Developing Ciliated Cells
intrinsic apoptotic signaling pathway in response to oxidative stress (GO:0008631)	1/12	0.191956	0.349965	0	0	5.08599	8.39436	ARL6IP5	Developing Ciliated Cells
tricarboxylic acid metabolic process (GO:0072350)	1/12	0.191956	0.349965	0	0	5.08599	8.39436	ASS1	Developing Ciliated Cells
microtubule anchoring (GO:0034453)	1/12	0.191956	0.349965	0	0	5.08599	8.39436	SAXO2	Developing Ciliated Cells
morphogenesis of a polarized epithelium (GO:0001738)	1/12	0.191956	0.349965	0	0	5.08599	8.39436	ACTB	Developing Ciliated Cells
mRNA transcription (GO:0009299)	1/12	0.191956	0.349965	0	0	5.08599	8.39436	ATF4	Developing Ciliated Cells
negative regulation of amyloid fibril formation (GO:1905907)	1/12	0.191956	0.349965	0	0	5.08599	8.39436	CLU	Developing Ciliated Cells
negative regulation of JUN kinase activity (GO:0043508)	1/12	0.191956	0.349965	0	0	5.08599	8.39436	GSTP1	Developing Ciliated Cells
negative regulation of leukocyte chemotaxis (GO:0002689)	1/12	0.191956	0.349965	0	0	5.08599	8.39436	DUSP1	Developing Ciliated Cells
neurotransmitter uptake (GO:0001504)	1/12	0.191956	0.349965	0	0	5.08599	8.39436	GLUL	Developing Ciliated Cells
nucleotide-sugar metabolic process (GO:0009225)	1/12	0.191956	0.349965	0	0	5.08599	8.39436	UGP2	Developing Ciliated Cells
peptidyl-methionine modification (GO:0018206)	1/12	0.191956	0.349965	0	0	5.08599	8.39436	NAA15	Developing Ciliated Cells
polyol transport (GO:0015791)	1/12	0.191956	0.349965	0	0	5.08599	8.39436	AQP3	Developing Ciliated Cells
positive regulation of cellular senescence (GO:2000774)	1/12	0.191956	0.349965	0	0	5.08599	8.39436	HMGA1	Developing Ciliated Cells
positive regulation of sodium ion transmembrane transport (GO:1902307)	1/12	0.191956	0.349965	0	0	5.08599	8.39436	ATP1B1	Developing Ciliated Cells
positive regulation of T-helper 17 type immune response (GO:2000318)	1/12	0.191956	0.349965	0	0	5.08599	8.39436	NFKBIZ	Developing Ciliated Cells
positive regulation of vascular permeability (GO:0043117)	1/12	0.191956	0.349965	0	0	5.08599	8.39436	TJP1	Developing Ciliated Cells
muscle contraction (GO:0006936)	4/129	0.192854	0.35135	0	0	1.79522	2.95461	MYL6;TPM4;MYOF;MYL12A	Developing Ciliated Cells
regulation of interferon-gamma production (GO:0032649)	3/86	0.193196	0.351719	0	0	2.02627	3.33129	DDIT3;HLA-A;CD47	Developing Ciliated Cells
regulation of cellular protein localization (GO:1903827)	2/46	0.193952	0.352336	0	0	2.54597	4.17577	HSP90AA1;CTNNB1	Developing Ciliated Cells
vesicle organization (GO:0016050)	2/46	0.193952	0.352336	0	0	2.54597	4.17577	WASL;SQSTM1	Developing Ciliated Cells
positive regulation of smooth muscle cell proliferation (GO:0048661)	2/46	0.193952	0.352336	0	0	2.54597	4.17577	JUN;STAT1	Developing Ciliated Cells
regulation of response to external stimulus (GO:0032101)	4/130	0.196439	0.3566	0	0	1.78088	2.89821	UFL1;TMSB4X;IRF1;BIRC3	Developing Ciliated Cells
sodium ion transmembrane transport (GO:0035725)	3/87	0.197685	0.358604	0	0	2.00205	3.24548	SLC6A6;SLC6A14;ATP1B1	Developing Ciliated Cells
regulation of cellular metabolic process (GO:0031323)	2/47	0.200365	0.359461	0	0	2.48927	4.00178	ARF1;NPC2	Developing Ciliated Cells
regulation of protein localization to nucleus (GO:1900180)	2/47	0.200365	0.359461	0	0	2.48927	4.00178	PARP9;GLUL	Developing Ciliated Cells
epidermal growth factor receptor signaling pathway (GO:0007173)	2/47	0.200365	0.359461	0	0	2.48927	4.00178	PTPN11;IQGAP1	Developing Ciliated Cells
glycosphingolipid metabolic process (GO:0006687)	2/47	0.200365	0.359461	0	0	2.48927	4.00178	ASAH1;PSAP	Developing Ciliated Cells
positive regulation of pathway-restricted SMAD protein phosphorylation (GO:0010862)	2/47	0.200365	0.359461	0	0	2.48927	4.00178	SDCBP;GDF15	Developing Ciliated Cells
positive regulation of developmental process (GO:0051094)	5/177	0.202368	0.359461	0	0	1.63159	2.60674	SLC6A6;BASP1;CFL1;MAP3K13;B4GALT5	Developing Ciliated Cells
protein transport (GO:0015031)	9/369	0.204467	0.359461	0	0	1.40583	2.23154	ARF1;MYO6;LAMP2;ARL6IP5;PPT1;TBC1D8;CLU;OPTN;SPTBN1	Developing Ciliated Cells
regulation of translation (GO:0006417)	5/178	0.205467	0.359461	0	0	1.62208	2.56689	RBM3;CYFIP1;BTG2;CSDE1;HSPB1	Developing Ciliated Cells
pteridine-containing compound metabolic process (GO:0042558)	1/13	0.206187	0.359461	0	0	4.66192	7.36105	HSP90AA1	Developing Ciliated Cells
regulation of actomyosin structure organization (GO:0110020)	1/13	0.206187	0.359461	0	0	4.66192	7.36105	RAC1	Developing Ciliated Cells
regulation of cell communication by electrical coupling (GO:0010649)	1/13	0.206187	0.359461	0	0	4.66192	7.36105	CAMK2D	Developing Ciliated Cells
carboxylic acid biosynthetic process (GO:0046394)	1/13	0.206187	0.359461	0	0	4.66192	7.36105	UGP2	Developing Ciliated Cells
cellular potassium ion homeostasis (GO:0030007)	1/13	0.206187	0.359461	0	0	4.66192	7.36105	ATP1B1	Developing Ciliated Cells
regulation of leukocyte adhesion to vascular endothelial cell (GO:1904994)	1/13	0.206187	0.359461	0	0	4.66192	7.36105	IRAK1	Developing Ciliated Cells
regulation of lysosomal lumen pH (GO:0035751)	1/13	0.206187	0.359461	0	0	4.66192	7.36105	PPT1	Developing Ciliated Cells
regulation of membrane repolarization (GO:0060306)	1/13	0.206187	0.359461	0	0	4.66192	7.36105	AKAP9	Developing Ciliated Cells
cytoplasmic sequestering of protein (GO:0051220)	1/13	0.206187	0.359461	0	0	4.66192	7.36105	NFKBIA	Developing Ciliated Cells
regulation of mitotic cell cycle spindle assembly checkpoint (GO:0090266)	1/13	0.206187	0.359461	0	0	4.66192	7.36105	DUSP1	Developing Ciliated Cells
regulation of nucleocytoplasmic transport (GO:0046822)	1/13	0.206187	0.359461	0	0	4.66192	7.36105	IFI27	Developing Ciliated Cells
regulation of platelet-derived growth factor receptor signaling pathway (GO:0010640)	1/13	0.206187	0.359461	0	0	4.66192	7.36105	APOD	Developing Ciliated Cells
embryonic hemopoiesis (GO:0035162)	1/13	0.206187	0.359461	0	0	4.66192	7.36105	ATF4	Developing Ciliated Cells
regulation of protein exit from endoplasmic reticulum (GO:0070861)	1/13	0.206187	0.359461	0	0	4.66192	7.36105	TMEM30A	Developing Ciliated Cells
regulation of receptor signaling pathway via STAT (GO:1904892)	1/13	0.206187	0.359461	0	0	4.66192	7.36105	HES1	Developing Ciliated Cells
glucan biosynthetic process (GO:0009250)	1/13	0.206187	0.359461	0	0	4.66192	7.36105	UGP2	Developing Ciliated Cells
glycogen biosynthetic process (GO:0005978)	1/13	0.206187	0.359461	0	0	4.66192	7.36105	UGP2	Developing Ciliated Cells
Golgi ribbon formation (GO:0090161)	1/13	0.206187	0.359461	0	0	4.66192	7.36105	OPTN	Developing Ciliated Cells
response to iron ion (GO:0010039)	1/13	0.206187	0.359461	0	0	4.66192	7.36105	HIF1A	Developing Ciliated Cells
inner dynein arm assembly (GO:0036159)	1/13	0.206187	0.359461	0	0	4.66192	7.36105	CFAP100	Developing Ciliated Cells
intracellular sterol transport (GO:0032366)	1/13	0.206187	0.359461	0	0	4.66192	7.36105	NPC2	Developing Ciliated Cells
sodium ion export across plasma membrane (GO:0036376)	1/13	0.206187	0.359461	0	0	4.66192	7.36105	ATP1B1	Developing Ciliated Cells
sphingoid biosynthetic process (GO:0046520)	1/13	0.206187	0.359461	0	0	4.66192	7.36105	ASAH1	Developing Ciliated Cells
sphingosine biosynthetic process (GO:0046512)	1/13	0.206187	0.359461	0	0	4.66192	7.36105	ASAH1	Developing Ciliated Cells
toll-like receptor 9 signaling pathway (GO:0034162)	1/13	0.206187	0.359461	0	0	4.66192	7.36105	IRAK1	Developing Ciliated Cells
mitochondrial outer membrane permeabilization (GO:0097345)	1/13	0.206187	0.359461	0	0	4.66192	7.36105	PMAIP1	Developing Ciliated Cells
mitochondrion transport along microtubule (GO:0047497)	1/13	0.206187	0.359461	0	0	4.66192	7.36105	HIF1A	Developing Ciliated Cells
negative regulation by host of viral transcription (GO:0043922)	1/13	0.206187	0.359461	0	0	4.66192	7.36105	JUN	Developing Ciliated Cells
negative regulation of chromatin organization (GO:1905268)	1/13	0.206187	0.359461	0	0	4.66192	7.36105	HMGA1	Developing Ciliated Cells
negative regulation of chromatin silencing (GO:0031936)	1/13	0.206187	0.359461	0	0	4.66192	7.36105	HMGA1	Developing Ciliated Cells
negative regulation of epidermal growth factor-activated receptor activity (GO:0007175)	1/13	0.206187	0.359461	0	0	4.66192	7.36105	GPRC5A	Developing Ciliated Cells
negative regulation of gene silencing (GO:0060969)	1/13	0.206187	0.359461	0	0	4.66192	7.36105	HMGA1	Developing Ciliated Cells
negative regulation of intrinsic apoptotic signaling pathway in response to DNA damage by p53 class mediator (GO:1902166)	1/13	0.206187	0.359461	0	0	4.66192	7.36105	MUC1	Developing Ciliated Cells
negative regulation of locomotion (GO:0040013)	1/13	0.206187	0.359461	0	0	4.66192	7.36105	TACSTD2	Developing Ciliated Cells
negative regulation of macromolecule biosynthetic process (GO:0010558)	1/13	0.206187	0.359461	0	0	4.66192	7.36105	GSTP1	Developing Ciliated Cells
negative regulation of macrophage derived foam cell differentiation (GO:0010745)	1/13	0.206187	0.359461	0	0	4.66192	7.36105	NFKBIA	Developing Ciliated Cells
negative regulation of myotube differentiation (GO:0010832)	1/13	0.206187	0.359461	0	0	4.66192	7.36105	CEACAM5	Developing Ciliated Cells
negative regulation of nucleocytoplasmic transport (GO:0046823)	1/13	0.206187	0.359461	0	0	4.66192	7.36105	APOD	Developing Ciliated Cells
negative regulation of stem cell differentiation (GO:2000737)	1/13	0.206187	0.359461	0	0	4.66192	7.36105	HES1	Developing Ciliated Cells
plasma membrane repair (GO:0001778)	1/13	0.206187	0.359461	0	0	4.66192	7.36105	MYOF	Developing Ciliated Cells
polyamine metabolic process (GO:0006595)	1/13	0.206187	0.359461	0	0	4.66192	7.36105	SAT1	Developing Ciliated Cells
positive regulation of cell aging (GO:0090343)	1/13	0.206187	0.359461	0	0	4.66192	7.36105	HMGA1	Developing Ciliated Cells
positive regulation of cellular carbohydrate metabolic process (GO:0010676)	1/13	0.206187	0.359461	0	0	4.66192	7.36105	PMAIP1	Developing Ciliated Cells
positive regulation of ERAD pathway (GO:1904294)	1/13	0.206187	0.359461	0	0	4.66192	7.36105	HERPUD1	Developing Ciliated Cells
positive regulation of insulin receptor signaling pathway (GO:0046628)	1/13	0.206187	0.359461	0	0	4.66192	7.36105	PTPN11	Developing Ciliated Cells
positive regulation of protein exit from endoplasmic reticulum (GO:0070863)	1/13	0.206187	0.359461	0	0	4.66192	7.36105	TMEM30A	Developing Ciliated Cells
regulation of endothelial cell migration (GO:0010594)	3/89	0.206736	0.359461	0	0	1.95529	3.08214	ANXA3;RAC1;GLUL	Developing Ciliated Cells
post-Golgi vesicle-mediated transport (GO:0006892)	3/89	0.206736	0.359461	0	0	1.95529	3.08214	ARF1;FTH1;FTL	Developing Ciliated Cells
cellular response to alcohol (GO:0097306)	2/48	0.206804	0.359461	0	0	2.43503	3.83757	CDH1;CTNNB1	Developing Ciliated Cells
Golgi to plasma membrane transport (GO:0006893)	2/48	0.206804	0.359461	0	0	2.43503	3.83757	SPTBN1;OPTN	Developing Ciliated Cells
myelination (GO:0042552)	2/48	0.206804	0.359461	0	0	2.43503	3.83757	MAL2;B4GALT5	Developing Ciliated Cells
negative regulation of mitotic cell cycle (GO:0045930)	2/48	0.206804	0.359461	0	0	2.43503	3.83757	BTG2;CTNNB1	Developing Ciliated Cells
nucleus organization (GO:0006997)	2/48	0.206804	0.359461	0	0	2.43503	3.83757	RPS19;SYNE1	Developing Ciliated Cells
regulation of transcription by RNA polymerase II (GO:0006357)	44/2206	0.208889	0.362837	0	0	1.15541	1.80932	CDKN1A;CAMK2D;ENO1;WASL;HIF1A;LITAF;HDAC9;SDCBP;DNAJB1;ZFP36;MUC1;NAMPT;MYO6;UBC;HES1;CCNL1;RPS27A;JUNB;BRD2;JUN;GADD45A;STAT1;CNBP;MACC1;HMGA1;FOS;PARP9;SOD2;ETV6;NFKBIA;KLF6;IFI27;ELF3;DDIT3;IRF1;MAFF;CTNNB1;ZNF217;HBP1;NCOA7;MXD1;SQSTM1;ATF3;ATF4	Developing Ciliated Cells
sodium ion transport (GO:0006814)	3/90	0.211297	0.366518	0	0	1.93271	3.00438	SLC6A6;SLC6A14;ATP1B1	Developing Ciliated Cells
positive regulation of autophagy (GO:0010508)	3/90	0.211297	0.366518	0	0	1.93271	3.00438	SH3GLB1;UFL1;OPTN	Developing Ciliated Cells
aminoglycan biosynthetic process (GO:0006023)	2/49	0.213264	0.368417	0	0	2.3831	3.68243	GALNT5;SDC4	Developing Ciliated Cells
cellular response to mechanical stimulus (GO:0071260)	2/49	0.213264	0.368417	0	0	2.3831	3.68243	GADD45A;IRF1	Developing Ciliated Cells
regulation of stress-activated MAPK cascade (GO:0032872)	2/49	0.213264	0.368417	0	0	2.3831	3.68243	GSTP1;ARL6IP5	Developing Ciliated Cells
response to hydrogen peroxide (GO:0042542)	2/49	0.213264	0.368417	0	0	2.3831	3.68243	TNFAIP3;ADAM9	Developing Ciliated Cells
inner mitochondrial membrane organization (GO:0007007)	2/49	0.213264	0.368417	0	0	2.3831	3.68243	ATP5F1B;GHITM	Developing Ciliated Cells
positive regulation of actin filament polymerization (GO:0030838)	2/49	0.213264	0.368417	0	0	2.3831	3.68243	GSN;PFN1	Developing Ciliated Cells
positive regulation of transport (GO:0051050)	3/91	0.21588	0.370541	0	0	1.91065	2.92909	ANXA2;CD47;ACTB	Developing Ciliated Cells
amino acid transport (GO:0006865)	2/50	0.219742	0.370541	0	0	2.33333	3.5357	SLC6A6;SLC6A14	Developing Ciliated Cells
regulation of cellular component movement (GO:0051270)	2/50	0.219742	0.370541	0	0	2.33333	3.5357	RPS19;ACTN4	Developing Ciliated Cells
positive regulation of cell morphogenesis involved in differentiation (GO:0010770)	2/50	0.219742	0.370541	0	0	2.33333	3.5357	NEDD9;RAC1	Developing Ciliated Cells
quinone biosynthetic process (GO:1901663)	1/14	0.220167	0.370541	0	0	4.30309	6.51217	COQ10B	Developing Ciliated Cells
branching involved in blood vessel morphogenesis (GO:0001569)	1/14	0.220167	0.370541	0	0	4.30309	6.51217	CTNNB1	Developing Ciliated Cells
carbohydrate transport (GO:0008643)	1/14	0.220167	0.370541	0	0	4.30309	6.51217	AQP3	Developing Ciliated Cells
cellular copper ion homeostasis (GO:0006878)	1/14	0.220167	0.370541	0	0	4.30309	6.51217	ARF1	Developing Ciliated Cells
cellular response to low-density lipoprotein particle stimulus (GO:0071404)	1/14	0.220167	0.370541	0	0	4.30309	6.51217	ITGB1	Developing Ciliated Cells
regulation of histone deacetylation (GO:0031063)	1/14	0.220167	0.370541	0	0	4.30309	6.51217	CAMK2D	Developing Ciliated Cells
regulation of integrin-mediated signaling pathway (GO:2001044)	1/14	0.220167	0.370541	0	0	4.30309	6.51217	CD63	Developing Ciliated Cells
regulation of intrinsic apoptotic signaling pathway in response to DNA damage by p53 class mediator (GO:1902165)	1/14	0.220167	0.370541	0	0	4.30309	6.51217	MUC1	Developing Ciliated Cells
regulation of IRE1-mediated unfolded protein response (GO:1903894)	1/14	0.220167	0.370541	0	0	4.30309	6.51217	UFL1	Developing Ciliated Cells
regulation of lamellipodium organization (GO:1902743)	1/14	0.220167	0.370541	0	0	4.30309	6.51217	RAC1	Developing Ciliated Cells
regulation of macrophage cytokine production (GO:0010935)	1/14	0.220167	0.370541	0	0	4.30309	6.51217	IRAK3	Developing Ciliated Cells
covalent chromatin modification (GO:0016569)	1/14	0.220167	0.370541	0	0	4.30309	6.51217	UFL1	Developing Ciliated Cells
dicarboxylic acid catabolic process (GO:0043649)	1/14	0.220167	0.370541	0	0	4.30309	6.51217	GLUL	Developing Ciliated Cells
regulation of response to endoplasmic reticulum stress (GO:1905897)	1/14	0.220167	0.370541	0	0	4.30309	6.51217	CLU	Developing Ciliated Cells
genitalia development (GO:0048806)	1/14	0.220167	0.370541	0	0	4.30309	6.51217	PTPN11	Developing Ciliated Cells
respiratory electron transport chain (GO:0022904)	1/14	0.220167	0.370541	0	0	4.30309	6.51217	GPD2	Developing Ciliated Cells
response to chemokine (GO:1990868)	1/14	0.220167	0.370541	0	0	4.30309	6.51217	DUSP1	Developing Ciliated Cells
response to X-ray (GO:0010165)	1/14	0.220167	0.370541	0	0	4.30309	6.51217	XRCC5	Developing Ciliated Cells
immune response-regulating cell surface receptor signaling pathway (GO:0002768)	1/14	0.220167	0.370541	0	0	4.30309	6.51217	CD24	Developing Ciliated Cells
thymus development (GO:0048538)	1/14	0.220167	0.370541	0	0	4.30309	6.51217	HES1	Developing Ciliated Cells
vasodilation (GO:0042311)	1/14	0.220167	0.370541	0	0	4.30309	6.51217	SOD2	Developing Ciliated Cells
N-terminal protein amino acid modification (GO:0031365)	1/14	0.220167	0.370541	0	0	4.30309	6.51217	NAA15	Developing Ciliated Cells
negative regulation of cartilage development (GO:0061037)	1/14	0.220167	0.370541	0	0	4.30309	6.51217	PTPN11	Developing Ciliated Cells
negative regulation of interleukin-12 production (GO:0032695)	1/14	0.220167	0.370541	0	0	4.30309	6.51217	IRAK3	Developing Ciliated Cells
negative regulation of T cell differentiation (GO:0045581)	1/14	0.220167	0.370541	0	0	4.30309	6.51217	IRF1	Developing Ciliated Cells
negative regulation of viral transcription (GO:0032897)	1/14	0.220167	0.370541	0	0	4.30309	6.51217	ZFP36	Developing Ciliated Cells
positive regulation of cellular response to insulin stimulus (GO:1900078)	1/14	0.220167	0.370541	0	0	4.30309	6.51217	PTPN11	Developing Ciliated Cells
positive regulation of glucose metabolic process (GO:0010907)	1/14	0.220167	0.370541	0	0	4.30309	6.51217	PMAIP1	Developing Ciliated Cells
positive regulation of long-term synaptic potentiation (GO:1900273)	1/14	0.220167	0.370541	0	0	4.30309	6.51217	SQSTM1	Developing Ciliated Cells
positive regulation of macrophage chemotaxis (GO:0010759)	1/14	0.220167	0.370541	0	0	4.30309	6.51217	CXCL17	Developing Ciliated Cells
positive regulation of superoxide anion generation (GO:0032930)	1/14	0.220167	0.370541	0	0	4.30309	6.51217	GSTP1	Developing Ciliated Cells
positive regulation of T-helper cell differentiation (GO:0045624)	1/14	0.220167	0.370541	0	0	4.30309	6.51217	NFKBIZ	Developing Ciliated Cells
positive regulation of transmembrane transport (GO:0034764)	1/14	0.220167	0.370541	0	0	4.30309	6.51217	C3	Developing Ciliated Cells
potassium ion export across plasma membrane (GO:0097623)	1/14	0.220167	0.370541	0	0	4.30309	6.51217	KCNE1B	Developing Ciliated Cells
regulation of endothelial cell proliferation (GO:0001936)	3/92	0.220484	0.370541	0	0	1.88909	2.85618	NRAS;STAT1;HIF1A	Developing Ciliated Cells
cellular response to fibroblast growth factor stimulus (GO:0044344)	3/92	0.220484	0.370541	0	0	1.88909	2.85618	ZFP36;CXCL8;PTPN11	Developing Ciliated Cells
retinoid metabolic process (GO:0001523)	3/92	0.220484	0.370541	0	0	1.88909	2.85618	SDC4;ALDH1A1;ADH7	Developing Ciliated Cells
cholesterol transport (GO:0030301)	2/51	0.226237	0.377337	0	0	2.2856	3.39679	NPC2;CLU	Developing Ciliated Cells
gonad development (GO:0008406)	2/51	0.226237	0.377337	0	0	2.2856	3.39679	BASP1;CSDE1	Developing Ciliated Cells
intrinsic apoptotic signaling pathway in response to DNA damage (GO:0008630)	2/51	0.226237	0.377337	0	0	2.2856	3.39679	SFN;CRIP1	Developing Ciliated Cells
hemopoiesis (GO:0030097)	3/94	0.229749	0.377337	0	0	1.84738	2.71707	SBDS;ETV6;ATF4	Developing Ciliated Cells
negative regulation of cell death (GO:0060548)	3/94	0.229749	0.377337	0	0	1.84738	2.71707	CLU;HSPA1B;HSPA1A	Developing Ciliated Cells
positive regulation of gene expression (GO:0010628)	11/482	0.231209	0.377337	0	0	1.3134	1.92339	RBM3;NWD1;GSN;CXCL8;SAA1;HIF1A;CLU;ACTB;HSPA1B;ATF4;HSPA1A	Developing Ciliated Cells
amide biosynthetic process (GO:0043604)	2/52	0.232746	0.377337	0	0	2.23977	3.26515	ASAH1;ASS1	Developing Ciliated Cells
regulation of telomere maintenance via telomerase (GO:0032210)	2/52	0.232746	0.377337	0	0	2.23977	3.26515	XRCC5;CTNNB1	Developing Ciliated Cells
glycolipid metabolic process (GO:0006664)	2/52	0.232746	0.377337	0	0	2.23977	3.26515	ASAH1;PSAP	Developing Ciliated Cells
signal transduction in response to DNA damage (GO:0042770)	2/52	0.232746	0.377337	0	0	2.23977	3.26515	GADD45A;MYO6	Developing Ciliated Cells
myeloid cell differentiation (GO:0030099)	2/52	0.232746	0.377337	0	0	2.23977	3.26515	UFL1;RPS19	Developing Ciliated Cells
negative regulation of protein metabolic process (GO:0051248)	2/52	0.232746	0.377337	0	0	2.23977	3.26515	IRAK3;CLU	Developing Ciliated Cells
negative regulation of protein-containing complex assembly (GO:0031333)	2/52	0.232746	0.377337	0	0	2.23977	3.26515	RIOK3;CLU	Developing Ciliated Cells
protein homotetramerization (GO:0051289)	2/52	0.232746	0.377337	0	0	2.23977	3.26515	AQP5;SOD2	Developing Ciliated Cells
acute-phase response (GO:0006953)	1/15	0.233901	0.377337	0	0	3.99552	5.80492	SAA1	Developing Ciliated Cells
protein trimerization (GO:0070206)	1/15	0.233901	0.377337	0	0	3.99552	5.80492	STEAP4	Developing Ciliated Cells
aflatoxin metabolic process (GO:0046222)	1/15	0.233901	0.377337	0	0	3.99552	5.80492	MGST1	Developing Ciliated Cells
regulation of aerobic respiration (GO:1903715)	1/15	0.233901	0.377337	0	0	3.99552	5.80492	COX7A2	Developing Ciliated Cells
regulation of amyloid fibril formation (GO:1905906)	1/15	0.233901	0.377337	0	0	3.99552	5.80492	CLU	Developing Ciliated Cells
Arp2/3 complex-mediated actin nucleation (GO:0034314)	1/15	0.233901	0.377337	0	0	3.99552	5.80492	ARPC2	Developing Ciliated Cells
regulation of branching involved in ureteric bud morphogenesis (GO:0090189)	1/15	0.233901	0.377337	0	0	3.99552	5.80492	TACSTD2	Developing Ciliated Cells
regulation of clathrin-dependent endocytosis (GO:2000369)	1/15	0.233901	0.377337	0	0	3.99552	5.80492	WASL	Developing Ciliated Cells
cellular response to arsenic-containing substance (GO:0071243)	1/15	0.233901	0.377337	0	0	3.99552	5.80492	ATF3	Developing Ciliated Cells
cellular sodium ion homeostasis (GO:0006883)	1/15	0.233901	0.377337	0	0	3.99552	5.80492	ATP1B1	Developing Ciliated Cells
contractile actin filament bundle assembly (GO:0030038)	1/15	0.233901	0.377337	0	0	3.99552	5.80492	ITGB1	Developing Ciliated Cells
regulation of neuron projection arborization (GO:0150011)	1/15	0.233901	0.377337	0	0	3.99552	5.80492	MAP3K13	Developing Ciliated Cells
regulation of non-canonical Wnt signaling pathway (GO:2000050)	1/15	0.233901	0.377337	0	0	3.99552	5.80492	RNF213	Developing Ciliated Cells
regulation of nuclear-transcribed mRNA catabolic process, deadenylation-dependent decay (GO:1900151)	1/15	0.233901	0.377337	0	0	3.99552	5.80492	ZFP36	Developing Ciliated Cells
electron transport chain (GO:0022900)	1/15	0.233901	0.377337	0	0	3.99552	5.80492	POR	Developing Ciliated Cells
endoplasmic reticulum to cytosol transport (GO:1903513)	1/15	0.233901	0.377337	0	0	3.99552	5.80492	HERPUD1	Developing Ciliated Cells
engulfment of apoptotic cell (GO:0043652)	1/15	0.233901	0.377337	0	0	3.99552	5.80492	RAC1	Developing Ciliated Cells
establishment of spindle localization (GO:0051293)	1/15	0.233901	0.377337	0	0	3.99552	5.80492	CFL1	Developing Ciliated Cells
regulation of secretion (GO:0051046)	1/15	0.233901	0.377337	0	0	3.99552	5.80492	MYO6	Developing Ciliated Cells
regulation of superoxide anion generation (GO:0032928)	1/15	0.233901	0.377337	0	0	3.99552	5.80492	GSTP1	Developing Ciliated Cells
fibrinolysis (GO:0042730)	1/15	0.233901	0.377337	0	0	3.99552	5.80492	SERPINB2	Developing Ciliated Cells
ganglioside biosynthetic process (GO:0001574)	1/15	0.233901	0.377337	0	0	3.99552	5.80492	B4GALT5	Developing Ciliated Cells
regulation of triglyceride biosynthetic process (GO:0010866)	1/15	0.233901	0.377337	0	0	3.99552	5.80492	C3	Developing Ciliated Cells
glucuronate metabolic process (GO:0019585)	1/15	0.233901	0.377337	0	0	3.99552	5.80492	UGT2A1	Developing Ciliated Cells
response to acidic pH (GO:0010447)	1/15	0.233901	0.377337	0	0	3.99552	5.80492	CTSS	Developing Ciliated Cells
response to ethanol (GO:0045471)	1/15	0.233901	0.377337	0	0	3.99552	5.80492	ADH7	Developing Ciliated Cells
histone H3 deacetylation (GO:0070932)	1/15	0.233901	0.377337	0	0	3.99552	5.80492	HDAC9	Developing Ciliated Cells
RNA phosphodiester bond hydrolysis, endonucleolytic (GO:0090502)	1/15	0.233901	0.377337	0	0	3.99552	5.80492	LACTB2	Developing Ciliated Cells
interleukin-27-mediated signaling pathway (GO:0070106)	1/15	0.233901	0.377337	0	0	3.99552	5.80492	STAT1	Developing Ciliated Cells
intracellular cholesterol transport (GO:0032367)	1/15	0.233901	0.377337	0	0	3.99552	5.80492	NPC2	Developing Ciliated Cells
stress fiber assembly (GO:0043149)	1/15	0.233901	0.377337	0	0	3.99552	5.80492	ITGB1	Developing Ciliated Cells
membrane repolarization during cardiac muscle cell action potential (GO:0086013)	1/15	0.233901	0.377337	0	0	3.99552	5.80492	ATP1B1	Developing Ciliated Cells
ubiquinone biosynthetic process (GO:0006744)	1/15	0.233901	0.377337	0	0	3.99552	5.80492	COQ10B	Developing Ciliated Cells
ubiquinone metabolic process (GO:0006743)	1/15	0.233901	0.377337	0	0	3.99552	5.80492	COQ10B	Developing Ciliated Cells
modulation by host of viral genome replication (GO:0044827)	1/15	0.233901	0.377337	0	0	3.99552	5.80492	IFI27	Developing Ciliated Cells
mycotoxin metabolic process (GO:0043385)	1/15	0.233901	0.377337	0	0	3.99552	5.80492	MGST1	Developing Ciliated Cells
negative regulation of cellular component movement (GO:0051271)	1/15	0.233901	0.377337	0	0	3.99552	5.80492	TACSTD2	Developing Ciliated Cells
negative regulation of chondrocyte differentiation (GO:0032331)	1/15	0.233901	0.377337	0	0	3.99552	5.80492	PTPN11	Developing Ciliated Cells
negative regulation of leukocyte mediated cytotoxicity (GO:0001911)	1/15	0.233901	0.377337	0	0	3.99552	5.80492	HLA-E	Developing Ciliated Cells
organic heteropentacyclic compound metabolic process (GO:1901376)	1/15	0.233901	0.377337	0	0	3.99552	5.80492	MGST1	Developing Ciliated Cells
positive regulation of cell killing (GO:0031343)	1/15	0.233901	0.377337	0	0	3.99552	5.80492	RAC1	Developing Ciliated Cells
positive regulation of DNA damage response, signal transduction by p53 class mediator (GO:0043517)	1/15	0.233901	0.377337	0	0	3.99552	5.80492	PMAIP1	Developing Ciliated Cells
positive regulation of heterotypic cell-cell adhesion (GO:0034116)	1/15	0.233901	0.377337	0	0	3.99552	5.80492	CEACAM6	Developing Ciliated Cells
positive regulation of histone H3-K4 methylation (GO:0051571)	1/15	0.233901	0.377337	0	0	3.99552	5.80492	CTNNB1	Developing Ciliated Cells
positive regulation of membrane protein ectodomain proteolysis (GO:0051044)	1/15	0.233901	0.377337	0	0	3.99552	5.80492	ADAM9	Developing Ciliated Cells
positive regulation of natural killer cell activation (GO:0032816)	1/15	0.233901	0.377337	0	0	3.99552	5.80492	HLA-E	Developing Ciliated Cells
positive regulation of nuclear-transcribed mRNA catabolic process, deadenylation-dependent decay (GO:1900153)	1/15	0.233901	0.377337	0	0	3.99552	5.80492	ZFP36	Developing Ciliated Cells
protein homotrimerization (GO:0070207)	1/15	0.233901	0.377337	0	0	3.99552	5.80492	STEAP4	Developing Ciliated Cells
protein localization to chromosome, telomeric region (GO:0070198)	1/15	0.233901	0.377337	0	0	3.99552	5.80492	XRCC5	Developing Ciliated Cells
bicellular tight junction assembly (GO:0070830)	2/53	0.239266	0.384768	0	0	2.19574	3.1403	CLDN4;PARD6B	Developing Ciliated Cells
negative regulation of cysteine-type endopeptidase activity (GO:2000117)	2/53	0.239266	0.384768	0	0	2.19574	3.1403	IFI6;SFN	Developing Ciliated Cells
positive regulation of macroautophagy (GO:0016239)	2/53	0.239266	0.384768	0	0	2.19574	3.1403	SH3GLB1;OPTN	Developing Ciliated Cells
positive regulation of NIK/NF-kappaB signaling (GO:1901224)	2/53	0.239266	0.384768	0	0	2.19574	3.1403	IRAK1;ACTN4	Developing Ciliated Cells
positive regulation of phagocytosis (GO:0050766)	2/53	0.239266	0.384768	0	0	2.19574	3.1403	C3;CD47	Developing Ciliated Cells
proteolysis (GO:0006508)	7/287	0.243043	0.385851	0	0	1.40348	1.98524	MMP14;TMPRSS4;CAPN2;CAPN1;CTSS;WFDC2;CTSB	Developing Ciliated Cells
glycosaminoglycan biosynthetic process (GO:0006024)	3/97	0.243778	0.385851	0	0	1.78815	2.52397	GALNT5;SDC4;B4GALT5	Developing Ciliated Cells
monocarboxylic acid metabolic process (GO:0032787)	4/143	0.2447	0.385851	0	0	1.61325	2.271	LDHB;CYP4B1;UGT2A1;ADH7	Developing Ciliated Cells
neuron development (GO:0048666)	4/143	0.2447	0.385851	0	0	1.61325	2.271	BTG2;PPT1;CAMSAP1;B4GALT5	Developing Ciliated Cells
regulation of focal adhesion assembly (GO:0051893)	2/54	0.245795	0.385851	0	0	2.15341	3.02179	APOD;RAC1	Developing Ciliated Cells
regulation of proteasomal protein catabolic process (GO:0061136)	2/54	0.245795	0.385851	0	0	2.15341	3.02179	UFL1;PSME2	Developing Ciliated Cells
regulation of proteolysis (GO:0030162)	2/54	0.245795	0.385851	0	0	2.15341	3.02179	CSTB;ITCH	Developing Ciliated Cells
glycosaminoglycan metabolic process (GO:0030203)	2/54	0.245795	0.385851	0	0	2.15341	3.02179	GALNT5;SDC4	Developing Ciliated Cells
unsaturated fatty acid metabolic process (GO:0033559)	2/54	0.245795	0.385851	0	0	2.15341	3.02179	GSTP1;GSTA1	Developing Ciliated Cells
positive regulation of leukocyte chemotaxis (GO:0002690)	2/54	0.245795	0.385851	0	0	2.15341	3.02179	CXCL17;S100A14	Developing Ciliated Cells
3'-UTR-mediated mRNA destabilization (GO:0061158)	1/16	0.247395	0.385851	0	0	3.72896	5.20851	ZFP36	Developing Ciliated Cells
activation of NF-kappaB-inducing kinase activity (GO:0007250)	1/16	0.247395	0.385851	0	0	3.72896	5.20851	IRAK1	Developing Ciliated Cells
aromatic amino acid family catabolic process (GO:0009074)	1/16	0.247395	0.385851	0	0	3.72896	5.20851	IDO1	Developing Ciliated Cells
regulation of amyloid-beta clearance (GO:1900221)	1/16	0.247395	0.385851	0	0	3.72896	5.20851	CLU	Developing Ciliated Cells
regulation of cellular carbohydrate metabolic process (GO:0010675)	1/16	0.247395	0.385851	0	0	3.72896	5.20851	SCARB2	Developing Ciliated Cells
regulation of chromatin silencing (GO:0031935)	1/16	0.247395	0.385851	0	0	3.72896	5.20851	HMGA1	Developing Ciliated Cells
regulation of ERBB signaling pathway (GO:1901184)	1/16	0.247395	0.385851	0	0	3.72896	5.20851	IFI6	Developing Ciliated Cells
regulation of establishment of cell polarity (GO:2000114)	1/16	0.247395	0.385851	0	0	3.72896	5.20851	GSN	Developing Ciliated Cells
cellular response to corticosteroid stimulus (GO:0071384)	1/16	0.247395	0.385851	0	0	3.72896	5.20851	ZFP36	Developing Ciliated Cells
ceramide catabolic process (GO:0046514)	1/16	0.247395	0.385851	0	0	3.72896	5.20851	ASAH1	Developing Ciliated Cells
regulation of interleukin-1 production (GO:0032652)	1/16	0.247395	0.385851	0	0	3.72896	5.20851	SAA1	Developing Ciliated Cells
regulation of interleukin-13 production (GO:0032656)	1/16	0.247395	0.385851	0	0	3.72896	5.20851	HLA-E	Developing Ciliated Cells
regulation of intrinsic apoptotic signaling pathway in response to DNA damage (GO:1902229)	1/16	0.247395	0.385851	0	0	3.72896	5.20851	CLU	Developing Ciliated Cells
dendrite self-avoidance (GO:0070593)	1/16	0.247395	0.385851	0	0	3.72896	5.20851	PALLD	Developing Ciliated Cells
dendritic spine morphogenesis (GO:0060997)	1/16	0.247395	0.385851	0	0	3.72896	5.20851	WASL	Developing Ciliated Cells
DNA unwinding involved in DNA replication (GO:0006268)	1/16	0.247395	0.385851	0	0	3.72896	5.20851	HMGA1	Developing Ciliated Cells
regulation of oxidative phosphorylation (GO:0002082)	1/16	0.247395	0.385851	0	0	3.72896	5.20851	COX7A2	Developing Ciliated Cells
regulation of phosphate metabolic process (GO:0019220)	1/16	0.247395	0.385851	0	0	3.72896	5.20851	CD24	Developing Ciliated Cells
regulation of systemic arterial blood pressure (GO:0003073)	1/16	0.247395	0.385851	0	0	3.72896	5.20851	ADM	Developing Ciliated Cells
glutamine family amino acid catabolic process (GO:0009065)	1/16	0.247395	0.385851	0	0	3.72896	5.20851	GLUL	Developing Ciliated Cells
heme catabolic process (GO:0042167)	1/16	0.247395	0.385851	0	0	3.72896	5.20851	GSTA1	Developing Ciliated Cells
response to organophosphorus (GO:0046683)	1/16	0.247395	0.385851	0	0	3.72896	5.20851	STAT1	Developing Ciliated Cells
sympathetic nervous system development (GO:0048485)	1/16	0.247395	0.385851	0	0	3.72896	5.20851	CTNNB1	Developing Ciliated Cells
T cell mediated immunity (GO:0002456)	1/16	0.247395	0.385851	0	0	3.72896	5.20851	HLA-A	Developing Ciliated Cells
transepithelial transport (GO:0070633)	1/16	0.247395	0.385851	0	0	3.72896	5.20851	BEST1	Developing Ciliated Cells
motor neuron axon guidance (GO:0008045)	1/16	0.247395	0.385851	0	0	3.72896	5.20851	RAC1	Developing Ciliated Cells
N-terminal protein amino acid acetylation (GO:0006474)	1/16	0.247395	0.385851	0	0	3.72896	5.20851	NAA15	Developing Ciliated Cells
negative regulation of cell-substrate junction organization (GO:0150118)	1/16	0.247395	0.385851	0	0	3.72896	5.20851	APOD	Developing Ciliated Cells
negative regulation of focal adhesion assembly (GO:0051895)	1/16	0.247395	0.385851	0	0	3.72896	5.20851	APOD	Developing Ciliated Cells
neuron projection organization (GO:0106027)	1/16	0.247395	0.385851	0	0	3.72896	5.20851	ARF1	Developing Ciliated Cells
neutrophil activation (GO:0042119)	1/16	0.247395	0.385851	0	0	3.72896	5.20851	CXCL8	Developing Ciliated Cells
nuclear transport (GO:0051169)	1/16	0.247395	0.385851	0	0	3.72896	5.20851	HMGA1	Developing Ciliated Cells
oligodendrocyte development (GO:0014003)	1/16	0.247395	0.385851	0	0	3.72896	5.20851	B4GALT5	Developing Ciliated Cells
porphyrin-containing compound catabolic process (GO:0006787)	1/16	0.247395	0.385851	0	0	3.72896	5.20851	GSTA1	Developing Ciliated Cells
positive regulation by host of viral transcription (GO:0043923)	1/16	0.247395	0.385851	0	0	3.72896	5.20851	JUN	Developing Ciliated Cells
positive regulation of double-strand break repair via nonhomologous end joining (GO:2001034)	1/16	0.247395	0.385851	0	0	3.72896	5.20851	PARP9	Developing Ciliated Cells
positive regulation of leukocyte adhesion to vascular endothelial cell (GO:1904996)	1/16	0.247395	0.385851	0	0	3.72896	5.20851	IRAK1	Developing Ciliated Cells
positive regulation of syncytium formation by plasma membrane fusion (GO:0060143)	1/16	0.247395	0.385851	0	0	3.72896	5.20851	ADAM9	Developing Ciliated Cells
protein localization to endoplasmic reticulum (GO:0070972)	1/16	0.247395	0.385851	0	0	3.72896	5.20851	PPP1R15A	Developing Ciliated Cells
negative regulation of neuron death (GO:1901215)	3/98	0.248485	0.387313	0	0	1.76924	2.46343	PPT1;SOD2;ATF4	Developing Ciliated Cells
glycoprotein metabolic process (GO:0009100)	2/55	0.25233	0.392582	0	0	2.11267	2.90918	HIF1A;B4GALT5	Developing Ciliated Cells
interstrand cross-link repair (GO:0036297)	2/55	0.25233	0.392582	0	0	2.11267	2.90918	UBC;RPS27A	Developing Ciliated Cells
negative regulation of cysteine-type endopeptidase activity involved in apoptotic process (GO:0043154)	2/55	0.25233	0.392582	0	0	2.11267	2.90918	IFI6;SFN	Developing Ciliated Cells
positive regulation of translation (GO:0045727)	3/100	0.25794	0.397004	0	0	1.73258	2.34769	RBM3;PKM;CNBP	Developing Ciliated Cells
regulation of ATP metabolic process (GO:1903578)	2/56	0.258869	0.397004	0	0	2.07344	2.80211	COX7A2;HIF1A	Developing Ciliated Cells
blood vessel morphogenesis (GO:0048514)	2/56	0.258869	0.397004	0	0	2.07344	2.80211	ADM;HES1	Developing Ciliated Cells
Rho protein signal transduction (GO:0007266)	2/56	0.258869	0.397004	0	0	2.07344	2.80211	EPS8;CFL1	Developing Ciliated Cells
tight junction assembly (GO:0120192)	2/56	0.258869	0.397004	0	0	2.07344	2.80211	CLDN4;PARD6B	Developing Ciliated Cells
mitochondrial transport (GO:0006839)	2/56	0.258869	0.397004	0	0	2.07344	2.80211	HSP90AA1;PMAIP1	Developing Ciliated Cells
acyl-CoA biosynthetic process (GO:0071616)	1/17	0.260651	0.397004	0	0	3.49573	4.70026	PPT1	Developing Ciliated Cells
regulation of cardiac muscle contraction by regulation of the release of sequestered calcium ion (GO:0010881)	1/17	0.260651	0.397004	0	0	3.49573	4.70026	CAMK2D	Developing Ciliated Cells
cell communication by electrical coupling involved in cardiac conduction (GO:0086064)	1/17	0.260651	0.397004	0	0	3.49573	4.70026	ATP1B1	Developing Ciliated Cells
cellular biogenic amine biosynthetic process (GO:0042401)	1/17	0.260651	0.397004	0	0	3.49573	4.70026	SAT1	Developing Ciliated Cells
cellular response to gamma radiation (GO:0071480)	1/17	0.260651	0.397004	0	0	3.49573	4.70026	XRCC5	Developing Ciliated Cells
regulation of Golgi organization (GO:1903358)	1/17	0.260651	0.397004	0	0	3.49573	4.70026	AKAP9	Developing Ciliated Cells
regulation of leukocyte migration (GO:0002685)	1/17	0.260651	0.397004	0	0	3.49573	4.70026	RAC1	Developing Ciliated Cells
copper ion homeostasis (GO:0055070)	1/17	0.260651	0.397004	0	0	3.49573	4.70026	ARF1	Developing Ciliated Cells
regulation of neuroblast proliferation (GO:1902692)	1/17	0.260651	0.397004	0	0	3.49573	4.70026	CTNNB1	Developing Ciliated Cells
diol biosynthetic process (GO:0034312)	1/17	0.260651	0.397004	0	0	3.49573	4.70026	ASAH1	Developing Ciliated Cells
regulation of steroid biosynthetic process (GO:0050810)	1/17	0.260651	0.397004	0	0	3.49573	4.70026	ASAH1	Developing Ciliated Cells
response to purine-containing compound (GO:0014074)	1/17	0.260651	0.397004	0	0	3.49573	4.70026	STAT1	Developing Ciliated Cells
retrograde protein transport, ER to cytosol (GO:0030970)	1/17	0.260651	0.397004	0	0	3.49573	4.70026	HERPUD1	Developing Ciliated Cells
reverse cholesterol transport (GO:0043691)	1/17	0.260651	0.397004	0	0	3.49573	4.70026	CLU	Developing Ciliated Cells
mitochondrial ATP synthesis coupled proton transport (GO:0042776)	1/17	0.260651	0.397004	0	0	3.49573	4.70026	ATP5F1B	Developing Ciliated Cells
mitochondrial electron transport, cytochrome c to oxygen (GO:0006123)	1/17	0.260651	0.397004	0	0	3.49573	4.70026	CYCS	Developing Ciliated Cells
modified amino acid transport (GO:0072337)	1/17	0.260651	0.397004	0	0	3.49573	4.70026	MGST1	Developing Ciliated Cells
negative regulation of amyloid-beta formation (GO:1902430)	1/17	0.260651	0.397004	0	0	3.49573	4.70026	CLU	Developing Ciliated Cells
negative regulation of cytokine production involved in immune response (GO:0002719)	1/17	0.260651	0.397004	0	0	3.49573	4.70026	IRAK3	Developing Ciliated Cells
negative regulation of intrinsic apoptotic signaling pathway by p53 class mediator (GO:1902254)	1/17	0.260651	0.397004	0	0	3.49573	4.70026	MUC1	Developing Ciliated Cells
negative regulation of phagocytosis (GO:0050765)	1/17	0.260651	0.397004	0	0	3.49573	4.70026	CD47	Developing Ciliated Cells
negative regulation of viral entry into host cell (GO:0046597)	1/17	0.260651	0.397004	0	0	3.49573	4.70026	GSN	Developing Ciliated Cells
pharyngeal system development (GO:0060037)	1/17	0.260651	0.397004	0	0	3.49573	4.70026	HES1	Developing Ciliated Cells
positive regulation of cytokine production involved in inflammatory response (GO:1900017)	1/17	0.260651	0.397004	0	0	3.49573	4.70026	HIF1A	Developing Ciliated Cells
positive regulation of heart rate (GO:0010460)	1/17	0.260651	0.397004	0	0	3.49573	4.70026	ADM	Developing Ciliated Cells
positive regulation of muscle hypertrophy (GO:0014742)	1/17	0.260651	0.397004	0	0	3.49573	4.70026	CAMK2D	Developing Ciliated Cells
positive regulation of positive chemotaxis (GO:0050927)	1/17	0.260651	0.397004	0	0	3.49573	4.70026	CXCL8	Developing Ciliated Cells
positive regulation of stem cell differentiation (GO:2000738)	1/17	0.260651	0.397004	0	0	3.49573	4.70026	TACSTD2	Developing Ciliated Cells
positive regulation of transcription of Notch receptor target (GO:0007221)	1/17	0.260651	0.397004	0	0	3.49573	4.70026	STAT1	Developing Ciliated Cells
renal system development (GO:0072001)	2/57	0.265411	0.403768	0	0	2.03564	2.70022	STAT1;HSPB11	Developing Ciliated Cells
positive regulation of gene expression, epigenetic (GO:0045815)	2/57	0.265411	0.403768	0	0	2.03564	2.70022	HMGA1;ACTB	Developing Ciliated Cells
regulation of cell death (GO:0010941)	3/102	0.267442	0.403981	0	0	1.6974	2.23862	CLU;HSPA1B;HSPA1A	Developing Ciliated Cells
regulation of protein catabolic process (GO:0042176)	3/102	0.267442	0.403981	0	0	1.6974	2.23862	ITCH;TNFAIP3;IRAK3	Developing Ciliated Cells
positive regulation of cellular protein metabolic process (GO:0032270)	3/102	0.267442	0.403981	0	0	1.6974	2.23862	NFKBIA;RBM3;HSP90AA1	Developing Ciliated Cells
regulation of signal transduction (GO:0009966)	5/198	0.27031	0.403981	0	0	1.45249	1.90013	CD63;IRAK1;IGFBP3;CD24;CLU	Developing Ciliated Cells
regulation of cytokine production (GO:0001817)	4/150	0.271702	0.403981	0	0	1.53535	2.00063	HLA-B;SAA1;CD47;HDAC9	Developing Ciliated Cells
regulation of pathway-restricted SMAD protein phosphorylation (GO:0060393)	2/58	0.271952	0.403981	0	0	1.99918	2.6032	SDCBP;GDF15	Developing Ciliated Cells
fat cell differentiation (GO:0045444)	2/58	0.271952	0.403981	0	0	1.99918	2.6032	STEAP4;PSMB8	Developing Ciliated Cells
3'-UTR-mediated mRNA stabilization (GO:0070935)	1/18	0.273675	0.403981	0	0	3.28993	4.26314	ZFP36	Developing Ciliated Cells
regulation of adaptive immune response (GO:0002819)	1/18	0.273675	0.403981	0	0	3.28993	4.26314	IRF1	Developing Ciliated Cells
regulation of B cell differentiation (GO:0045577)	1/18	0.273675	0.403981	0	0	3.28993	4.26314	MMP14	Developing Ciliated Cells
regulation of catabolic process (GO:0009894)	1/18	0.273675	0.403981	0	0	3.28993	4.26314	ITGB1	Developing Ciliated Cells
carbohydrate derivative transport (GO:1901264)	1/18	0.273675	0.403981	0	0	3.28993	4.26314	NPC2	Developing Ciliated Cells
regulation of cellular protein catabolic process (GO:1903362)	1/18	0.273675	0.403981	0	0	3.28993	4.26314	HSP90AA1	Developing Ciliated Cells
regulation of delayed rectifier potassium channel activity (GO:1902259)	1/18	0.273675	0.403981	0	0	3.28993	4.26314	KCNE1B	Developing Ciliated Cells
cellular response to dsRNA (GO:0071359)	1/18	0.273675	0.403981	0	0	3.28993	4.26314	RIOK3	Developing Ciliated Cells
cellular response to glucocorticoid stimulus (GO:0071385)	1/18	0.273675	0.403981	0	0	3.28993	4.26314	ZFP36	Developing Ciliated Cells
chromatin disassembly (GO:0031498)	1/18	0.273675	0.403981	0	0	3.28993	4.26314	HMGA1	Developing Ciliated Cells
regulation of membrane depolarization (GO:0003254)	1/18	0.273675	0.403981	0	0	3.28993	4.26314	CAMK2D	Developing Ciliated Cells
regulation of mitochondrial outer membrane permeabilization involved in apoptotic signaling pathway (GO:1901028)	1/18	0.273675	0.403981	0	0	3.28993	4.26314	HSPA1A	Developing Ciliated Cells
dendritic cell migration (GO:0036336)	1/18	0.273675	0.403981	0	0	3.28993	4.26314	EPS8	Developing Ciliated Cells
regulation of multicellular organism growth (GO:0040014)	1/18	0.273675	0.403981	0	0	3.28993	4.26314	GDF15	Developing Ciliated Cells
embryonic heart tube development (GO:0035050)	1/18	0.273675	0.403981	0	0	3.28993	4.26314	HES1	Developing Ciliated Cells
regulation of protein sumoylation (GO:0033233)	1/18	0.273675	0.403981	0	0	3.28993	4.26314	CTNNB1	Developing Ciliated Cells
regulation of protein-containing complex disassembly (GO:0043244)	1/18	0.273675	0.403981	0	0	3.28993	4.26314	IRAK3	Developing Ciliated Cells
epithelial structure maintenance (GO:0010669)	1/18	0.273675	0.403981	0	0	3.28993	4.26314	TFF3	Developing Ciliated Cells
regulation of single stranded viral RNA replication via double stranded DNA intermediate (GO:0045091)	1/18	0.273675	0.403981	0	0	3.28993	4.26314	CXCL8	Developing Ciliated Cells
regulation of transcription by RNA polymerase I (GO:0006356)	1/18	0.273675	0.403981	0	0	3.28993	4.26314	ATF4	Developing Ciliated Cells
regulation of transforming growth factor beta production (GO:0071634)	1/18	0.273675	0.403981	0	0	3.28993	4.26314	HIF1A	Developing Ciliated Cells
response to axon injury (GO:0048678)	1/18	0.273675	0.403981	0	0	3.28993	4.26314	APOD	Developing Ciliated Cells
leukocyte tethering or rolling (GO:0050901)	1/18	0.273675	0.403981	0	0	3.28993	4.26314	ITGB1	Developing Ciliated Cells
maintenance of gastrointestinal epithelium (GO:0030277)	1/18	0.273675	0.403981	0	0	3.28993	4.26314	TFF3	Developing Ciliated Cells
T cell migration (GO:0072678)	1/18	0.273675	0.403981	0	0	3.28993	4.26314	CXCL16	Developing Ciliated Cells
ventricular cardiac muscle cell action potential (GO:0086005)	1/18	0.273675	0.403981	0	0	3.28993	4.26314	KCNE1B	Developing Ciliated Cells
negative regulation of biosynthetic process (GO:0009890)	1/18	0.273675	0.403981	0	0	3.28993	4.26314	GSTP1	Developing Ciliated Cells
negative regulation of cation transmembrane transport (GO:1904063)	1/18	0.273675	0.403981	0	0	3.28993	4.26314	CAMK2D	Developing Ciliated Cells
negative regulation of interleukin-8 production (GO:0032717)	1/18	0.273675	0.403981	0	0	3.28993	4.26314	TMSB4X	Developing Ciliated Cells
negative regulation of leukocyte cell-cell adhesion (GO:1903038)	1/18	0.273675	0.403981	0	0	3.28993	4.26314	ASS1	Developing Ciliated Cells
negative regulation of tumor necrosis factor-mediated signaling pathway (GO:0010804)	1/18	0.273675	0.403981	0	0	3.28993	4.26314	GSTP1	Developing Ciliated Cells
nucleosome disassembly (GO:0006337)	1/18	0.273675	0.403981	0	0	3.28993	4.26314	HMGA1	Developing Ciliated Cells
outer dynein arm assembly (GO:0036158)	1/18	0.273675	0.403981	0	0	3.28993	4.26314	DNAH5	Developing Ciliated Cells
positive regulation of amyloid-beta formation (GO:1902004)	1/18	0.273675	0.403981	0	0	3.28993	4.26314	CLU	Developing Ciliated Cells
positive regulation of cardiac muscle hypertrophy (GO:0010613)	1/18	0.273675	0.403981	0	0	3.28993	4.26314	CAMK2D	Developing Ciliated Cells
positive regulation of cell adhesion mediated by integrin (GO:0033630)	1/18	0.273675	0.403981	0	0	3.28993	4.26314	ADAM9	Developing Ciliated Cells
positive regulation of cell migration involved in sprouting angiogenesis (GO:0090050)	1/18	0.273675	0.403981	0	0	3.28993	4.26314	HDAC9	Developing Ciliated Cells
positive regulation of glial cell differentiation (GO:0045687)	1/18	0.273675	0.403981	0	0	3.28993	4.26314	HES1	Developing Ciliated Cells
positive regulation of interleukin-4 production (GO:0032753)	1/18	0.273675	0.403981	0	0	3.28993	4.26314	HLA-E	Developing Ciliated Cells
positive regulation of mRNA splicing, via spliceosome (GO:0048026)	1/18	0.273675	0.403981	0	0	3.28993	4.26314	RBM3	Developing Ciliated Cells
positive regulation of myoblast differentiation (GO:0045663)	1/18	0.273675	0.403981	0	0	3.28993	4.26314	IGFBP3	Developing Ciliated Cells
positive regulation of nitric-oxide synthase activity (GO:0051000)	1/18	0.273675	0.403981	0	0	3.28993	4.26314	HIF1A	Developing Ciliated Cells
positive regulation of phosphoprotein phosphatase activity (GO:0032516)	1/18	0.273675	0.403981	0	0	3.28993	4.26314	PPP1R15A	Developing Ciliated Cells
positive regulation of stress-activated protein kinase signaling cascade (GO:0070304)	1/18	0.273675	0.403981	0	0	3.28993	4.26314	ARL6IP5	Developing Ciliated Cells
fatty acid oxidation (GO:0019395)	2/59	0.278491	0.410852	0	0	1.96401	2.51073	ABCD3;ADH7	Developing Ciliated Cells
positive regulation of signal transduction (GO:0009967)	6/252	0.284547	0.413848	0	0	1.36769	1.71899	C3;CD63;ELF3;TNFAIP3;PTPN11;HIF1A	Developing Ciliated Cells
apical junction assembly (GO:0043297)	2/60	0.285027	0.413848	0	0	1.93005	2.42254	CLDN4;PARD6B	Developing Ciliated Cells
cellular response to chemokine (GO:1990869)	2/60	0.285027	0.413848	0	0	1.93005	2.42254	CXCL8;DUSP1	Developing Ciliated Cells
ribonucleoprotein complex biogenesis (GO:0022613)	2/60	0.285027	0.413848	0	0	1.93005	2.42254	RPS19;GLUL	Developing Ciliated Cells
aspartate family amino acid metabolic process (GO:0009066)	1/19	0.28647	0.413848	0	0	3.107	3.88413	ASS1	Developing Ciliated Cells
ATP synthesis coupled proton transport (GO:0015986)	1/19	0.28647	0.413848	0	0	3.107	3.88413	ATP5F1B	Developing Ciliated Cells
regulation of bicellular tight junction assembly (GO:2000810)	1/19	0.28647	0.413848	0	0	3.107	3.88413	TJP1	Developing Ciliated Cells
regulation of cell-cell adhesion mediated by cadherin (GO:2000047)	1/19	0.28647	0.413848	0	0	3.107	3.88413	TJP1	Developing Ciliated Cells
cellular glucuronidation (GO:0052695)	1/19	0.28647	0.413848	0	0	3.107	3.88413	UGT2A1	Developing Ciliated Cells
regulation of glucose transmembrane transport (GO:0010827)	1/19	0.28647	0.413848	0	0	3.107	3.88413	C3	Developing Ciliated Cells
regulation of histone H3-K4 methylation (GO:0051569)	1/19	0.28647	0.413848	0	0	3.107	3.88413	CTNNB1	Developing Ciliated Cells
regulation of insulin-like growth factor receptor signaling pathway (GO:0043567)	1/19	0.28647	0.413848	0	0	3.107	3.88413	IGFBP3	Developing Ciliated Cells
detection of mechanical stimulus (GO:0050982)	1/19	0.28647	0.413848	0	0	3.107	3.88413	CTNNB1	Developing Ciliated Cells
regulation of nervous system process (GO:0031644)	1/19	0.28647	0.413848	0	0	3.107	3.88413	AKAP9	Developing Ciliated Cells
diol metabolic process (GO:0034311)	1/19	0.28647	0.413848	0	0	3.107	3.88413	HSP90AA1	Developing Ciliated Cells
DNA alkylation (GO:0006305)	1/19	0.28647	0.413848	0	0	3.107	3.88413	FOS	Developing Ciliated Cells
DNA methylation or demethylation (GO:0044728)	1/19	0.28647	0.413848	0	0	3.107	3.88413	FOS	Developing Ciliated Cells
regulation of oligodendrocyte differentiation (GO:0048713)	1/19	0.28647	0.413848	0	0	3.107	3.88413	HES1	Developing Ciliated Cells
regulation of peptidyl-serine phosphorylation of STAT protein (GO:0033139)	1/19	0.28647	0.413848	0	0	3.107	3.88413	GADD45A	Developing Ciliated Cells
regulation of RIG-I signaling pathway (GO:0039535)	1/19	0.28647	0.413848	0	0	3.107	3.88413	BIRC3	Developing Ciliated Cells
fatty acid transmembrane transport (GO:1902001)	1/19	0.28647	0.413848	0	0	3.107	3.88413	ABCD3	Developing Ciliated Cells
regulation of T cell cytokine production (GO:0002724)	1/19	0.28647	0.413848	0	0	3.107	3.88413	HLA-A	Developing Ciliated Cells
regulation of vascular endothelial growth factor signaling pathway (GO:1900746)	1/19	0.28647	0.413848	0	0	3.107	3.88413	CD63	Developing Ciliated Cells
leukocyte adhesion to vascular endothelial cell (GO:0061756)	1/19	0.28647	0.413848	0	0	3.107	3.88413	ITGB1	Developing Ciliated Cells
sphingosine metabolic process (GO:0006670)	1/19	0.28647	0.413848	0	0	3.107	3.88413	ASAH1	Developing Ciliated Cells
negative regulation of amyloid precursor protein catabolic process (GO:1902992)	1/19	0.28647	0.413848	0	0	3.107	3.88413	CLU	Developing Ciliated Cells
negative regulation of cytokine production involved in inflammatory response (GO:1900016)	1/19	0.28647	0.413848	0	0	3.107	3.88413	APOD	Developing Ciliated Cells
negative regulation of protein localization to nucleus (GO:1900181)	1/19	0.28647	0.413848	0	0	3.107	3.88413	APOD	Developing Ciliated Cells
negative regulation of striated muscle cell differentiation (GO:0051154)	1/19	0.28647	0.413848	0	0	3.107	3.88413	CEACAM5	Developing Ciliated Cells
negative regulation of T cell receptor signaling pathway (GO:0050860)	1/19	0.28647	0.413848	0	0	3.107	3.88413	GBP1	Developing Ciliated Cells
nucleotide-sugar biosynthetic process (GO:0009226)	1/19	0.28647	0.413848	0	0	3.107	3.88413	UGP2	Developing Ciliated Cells
positive regulation of cellular protein catabolic process (GO:1903364)	1/19	0.28647	0.413848	0	0	3.107	3.88413	HSP90AA1	Developing Ciliated Cells
positive regulation of cilium assembly (GO:0045724)	1/19	0.28647	0.413848	0	0	3.107	3.88413	CROCC	Developing Ciliated Cells
positive regulation of focal adhesion assembly (GO:0051894)	1/19	0.28647	0.413848	0	0	3.107	3.88413	RAC1	Developing Ciliated Cells
positive regulation of G protein-coupled receptor signaling pathway (GO:0045745)	1/19	0.28647	0.413848	0	0	3.107	3.88413	C3	Developing Ciliated Cells
positive regulation of macrophage migration (GO:1905523)	1/19	0.28647	0.413848	0	0	3.107	3.88413	CXCL17	Developing Ciliated Cells
protein processing (GO:0016485)	3/106	0.28656	0.413848	0	0	1.63115	2.03862	MMP14;TMPRSS4;CTSS	Developing Ciliated Cells
gene expression (GO:0010467)	8/356	0.291402	0.420584	0	0	1.28976	1.59034	RBM3;RPS19;RPL12;RPLP0;RPL35;RPL27;RPS2;RPS27A	Developing Ciliated Cells
negative regulation of response to stimulus (GO:0048585)	2/61	0.291556	0.420584	0	0	1.89724	2.33839	IGFBP3;CLU	Developing Ciliated Cells
regulation of cell differentiation (GO:0045595)	4/156	0.295236	0.423904	0	0	1.47429	1.7986	SLC6A6;PLEKHB2;CD24;ATF4	Developing Ciliated Cells
negative regulation of transmembrane receptor protein serine/threonine kinase signaling pathway (GO:0090101)	3/108	0.296162	0.423904	0	0	1.59992	1.94686	UBC;RPS27A;HSPA1A	Developing Ciliated Cells
regulation of neurogenesis (GO:0050767)	2/62	0.298078	0.423904	0	0	1.86552	2.25803	CTNNB1;HES1	Developing Ciliated Cells
positive regulation of interleukin-1 production (GO:0032732)	2/62	0.298078	0.423904	0	0	1.86552	2.25803	SAA1;HSPB1	Developing Ciliated Cells
protein-DNA complex disassembly (GO:0032986)	1/20	0.29904	0.423904	0	0	2.94332	3.55311	HMGA1	Developing Ciliated Cells
regulation of acute inflammatory response (GO:0002673)	1/20	0.29904	0.423904	0	0	2.94332	3.55311	GSTP1	Developing Ciliated Cells
calcium-independent cell-cell adhesion via plasma membrane cell-adhesion molecules (GO:0016338)	1/20	0.29904	0.423904	0	0	2.94332	3.55311	CLDN4	Developing Ciliated Cells
cardiac ventricle development (GO:0003231)	1/20	0.29904	0.423904	0	0	2.94332	3.55311	HES1	Developing Ciliated Cells
cellular monovalent inorganic cation homeostasis (GO:0030004)	1/20	0.29904	0.423904	0	0	2.94332	3.55311	ATP1B1	Developing Ciliated Cells
cellular response to nitrogen compound (GO:1901699)	1/20	0.29904	0.423904	0	0	2.94332	3.55311	RIOK3	Developing Ciliated Cells
dopaminergic neuron differentiation (GO:0071542)	1/20	0.29904	0.423904	0	0	2.94332	3.55311	CTNNB1	Developing Ciliated Cells
embryonic digestive tract development (GO:0048566)	1/20	0.29904	0.423904	0	0	2.94332	3.55311	CXCL8	Developing Ciliated Cells
energy reserve metabolic process (GO:0006112)	1/20	0.29904	0.423904	0	0	2.94332	3.55311	UGP2	Developing Ciliated Cells
epithelial cilium movement involved in extracellular fluid movement (GO:0003351)	1/20	0.29904	0.423904	0	0	2.94332	3.55311	CFAP53	Developing Ciliated Cells
regulation of T cell migration (GO:2000404)	1/20	0.29904	0.423904	0	0	2.94332	3.55311	APOD	Developing Ciliated Cells
granulocyte differentiation (GO:0030851)	1/20	0.29904	0.423904	0	0	2.94332	3.55311	CDKN1A	Developing Ciliated Cells
lipopolysaccharide-mediated signaling pathway (GO:0031663)	1/20	0.29904	0.423904	0	0	2.94332	3.55311	IRAK1	Developing Ciliated Cells
maintenance of protein location in nucleus (GO:0051457)	1/20	0.29904	0.423904	0	0	2.94332	3.55311	SYNE1	Developing Ciliated Cells
microtubule nucleation (GO:0007020)	1/20	0.29904	0.423904	0	0	2.94332	3.55311	AKAP9	Developing Ciliated Cells
modulation by symbiont of entry into host (GO:0052372)	1/20	0.29904	0.423904	0	0	2.94332	3.55311	CXCL8	Developing Ciliated Cells
natural killer cell mediated immunity (GO:0002228)	1/20	0.29904	0.423904	0	0	2.94332	3.55311	TUBB4B	Developing Ciliated Cells
negative regulation of dephosphorylation (GO:0035305)	1/20	0.29904	0.423904	0	0	2.94332	3.55311	PPP1R15A	Developing Ciliated Cells
negative regulation of lipid storage (GO:0010888)	1/20	0.29904	0.423904	0	0	2.94332	3.55311	NFKBIA	Developing Ciliated Cells
negative regulation of viral life cycle (GO:1903901)	1/20	0.29904	0.423904	0	0	2.94332	3.55311	GSN	Developing Ciliated Cells
positive regulation of activated T cell proliferation (GO:0042104)	1/20	0.29904	0.423904	0	0	2.94332	3.55311	CD24	Developing Ciliated Cells
positive regulation of epidermal cell differentiation (GO:0045606)	1/20	0.29904	0.423904	0	0	2.94332	3.55311	SFN	Developing Ciliated Cells
positive regulation of epithelial cell differentiation (GO:0030858)	1/20	0.29904	0.423904	0	0	2.94332	3.55311	SFN	Developing Ciliated Cells
positive regulation of heart contraction (GO:0045823)	1/20	0.29904	0.423904	0	0	2.94332	3.55311	ADM	Developing Ciliated Cells
positive regulation of interferon-alpha production (GO:0032727)	1/20	0.29904	0.423904	0	0	2.94332	3.55311	STAT1	Developing Ciliated Cells
positive regulation of lymphocyte differentiation (GO:0045621)	1/20	0.29904	0.423904	0	0	2.94332	3.55311	MMP14	Developing Ciliated Cells
positive regulation of natural killer cell mediated cytotoxicity (GO:0045954)	1/20	0.29904	0.423904	0	0	2.94332	3.55311	HLA-E	Developing Ciliated Cells
lipid transport (GO:0006869)	3/109	0.30097	0.426402	0	0	1.58474	1.90287	ABCD3;NPC2;ABCA13	Developing Ciliated Cells
positive regulation of cell differentiation (GO:0045597)	6/258	0.302807	0.428765	0	0	1.33471	1.59453	SLC6A6;SDCBP;ZFP36;IGFBP3;TACSTD2;CTNNB1	Developing Ciliated Cells
actin cytoskeleton reorganization (GO:0031532)	2/63	0.30459	0.430809	0	0	1.83485	2.18125	GSN;NEDD9	Developing Ciliated Cells
negative regulation of peptidase activity (GO:0010466)	2/63	0.30459	0.430809	0	0	1.83485	2.18125	CSTB;SERPINB2	Developing Ciliated Cells
regulation of cilium assembly (GO:1902017)	2/64	0.311091	0.433415	0	0	1.80516	2.10783	CROCC;TBC1D8	Developing Ciliated Cells
regulation of extrinsic apoptotic signaling pathway (GO:2001236)	2/64	0.311091	0.433415	0	0	1.80516	2.10783	TNFRSF12A;GSTP1	Developing Ciliated Cells
regulation of transcription initiation from RNA polymerase II promoter (GO:0060260)	2/64	0.311091	0.433415	0	0	1.80516	2.10783	CDKN1A;CTNNB1	Developing Ciliated Cells
plasma membrane organization (GO:0007009)	2/64	0.311091	0.433415	0	0	1.80516	2.10783	MYOF;SPTBN1	Developing Ciliated Cells
actin nucleation (GO:0045010)	1/21	0.311389	0.433415	0	0	2.79601	3.26214	ARPC2	Developing Ciliated Cells
aerobic respiration (GO:0009060)	1/21	0.311389	0.433415	0	0	2.79601	3.26214	UQCRC1	Developing Ciliated Cells
purinergic nucleotide receptor signaling pathway (GO:0035590)	1/21	0.311389	0.433415	0	0	2.79601	3.26214	C3	Developing Ciliated Cells
anterior/posterior axis specification (GO:0009948)	1/21	0.311389	0.433415	0	0	2.79601	3.26214	DDIT3	Developing Ciliated Cells
regulation of lipopolysaccharide-mediated signaling pathway (GO:0031664)	1/21	0.311389	0.433415	0	0	2.79601	3.26214	TRIB1	Developing Ciliated Cells
regulation of lipoprotein lipase activity (GO:0051004)	1/21	0.311389	0.433415	0	0	2.79601	3.26214	HDAC9	Developing Ciliated Cells
retinol metabolic process (GO:0042572)	1/21	0.311389	0.433415	0	0	2.79601	3.26214	ADH7	Developing Ciliated Cells
sterol transport (GO:0015918)	1/21	0.311389	0.433415	0	0	2.79601	3.26214	NPC2	Developing Ciliated Cells
stress granule assembly (GO:0034063)	1/21	0.311389	0.433415	0	0	2.79601	3.26214	CSDE1	Developing Ciliated Cells
vacuolar acidification (GO:0007035)	1/21	0.311389	0.433415	0	0	2.79601	3.26214	PPT1	Developing Ciliated Cells
negative regulation of cell communication (GO:0010648)	1/21	0.311389	0.433415	0	0	2.79601	3.26214	IGFBP3	Developing Ciliated Cells
negative regulation of ion transmembrane transporter activity (GO:0032413)	1/21	0.311389	0.433415	0	0	2.79601	3.26214	CAMK2D	Developing Ciliated Cells
negative regulation of microtubule depolymerization (GO:0007026)	1/21	0.311389	0.433415	0	0	2.79601	3.26214	CAMSAP1	Developing Ciliated Cells
negative regulation of peptidyl-serine phosphorylation (GO:0033137)	1/21	0.311389	0.433415	0	0	2.79601	3.26214	GADD45A	Developing Ciliated Cells
negative regulation of protein localization to cell periphery (GO:1904376)	1/21	0.311389	0.433415	0	0	2.79601	3.26214	GBP1	Developing Ciliated Cells
negative regulation of protein localization to plasma membrane (GO:1903077)	1/21	0.311389	0.433415	0	0	2.79601	3.26214	GBP1	Developing Ciliated Cells
negative regulation of reproductive process (GO:2000242)	1/21	0.311389	0.433415	0	0	2.79601	3.26214	DUSP1	Developing Ciliated Cells
nuclear-transcribed mRNA poly(A) tail shortening (GO:0000289)	1/21	0.311389	0.433415	0	0	2.79601	3.26214	ZFP36	Developing Ciliated Cells
positive regulation of glycolytic process (GO:0045821)	1/21	0.311389	0.433415	0	0	2.79601	3.26214	HIF1A	Developing Ciliated Cells
positive regulation of immune system process (GO:0002684)	1/21	0.311389	0.433415	0	0	2.79601	3.26214	AQP3	Developing Ciliated Cells
positive regulation of lipid storage (GO:0010884)	1/21	0.311389	0.433415	0	0	2.79601	3.26214	C3	Developing Ciliated Cells
positive regulation of phosphatase activity (GO:0010922)	1/21	0.311389	0.433415	0	0	2.79601	3.26214	PPP1R15A	Developing Ciliated Cells
positive regulation of purine nucleotide metabolic process (GO:1900544)	1/21	0.311389	0.433415	0	0	2.79601	3.26214	HIF1A	Developing Ciliated Cells
positive regulation of T cell cytokine production (GO:0002726)	1/21	0.311389	0.433415	0	0	2.79601	3.26214	HLA-A	Developing Ciliated Cells
positive regulation of vascular associated smooth muscle cell proliferation (GO:1904707)	1/21	0.311389	0.433415	0	0	2.79601	3.26214	JUN	Developing Ciliated Cells
protein-containing complex subunit organization (GO:0043933)	3/112	0.315415	0.438778	0	0	1.54089	1.77798	PARD6B;HES1;WASL	Developing Ciliated Cells
inorganic anion transmembrane transport (GO:0098661)	2/65	0.31758	0.441305	0	0	1.77642	2.0376	SLC25A3;SLC20A1	Developing Ciliated Cells
protein autoubiquitination (GO:0051865)	2/65	0.31758	0.441305	0	0	1.77642	2.0376	ITCH;RNF213	Developing Ciliated Cells
regulation of adenylate cyclase activity (GO:0045761)	1/22	0.323521	0.443007	0	0	2.66273	3.00487	CAP1	Developing Ciliated Cells
regulation of chromosome organization (GO:0033044)	1/22	0.323521	0.443007	0	0	2.66273	3.00487	XRCC5	Developing Ciliated Cells
cellular response to osmotic stress (GO:0071470)	1/22	0.323521	0.443007	0	0	2.66273	3.00487	AQP5	Developing Ciliated Cells
regulation of macrophage chemotaxis (GO:0010758)	1/22	0.323521	0.443007	0	0	2.66273	3.00487	CXCL17	Developing Ciliated Cells
regulation of membrane protein ectodomain proteolysis (GO:0051043)	1/22	0.323521	0.443007	0	0	2.66273	3.00487	ADAM9	Developing Ciliated Cells
fatty-acyl-CoA metabolic process (GO:0035337)	1/22	0.323521	0.443007	0	0	2.66273	3.00487	PPT1	Developing Ciliated Cells
heme biosynthetic process (GO:0006783)	1/22	0.323521	0.443007	0	0	2.66273	3.00487	ALAS1	Developing Ciliated Cells
lipid droplet organization (GO:0034389)	1/22	0.323521	0.443007	0	0	2.66273	3.00487	HSD17B13	Developing Ciliated Cells
membrane lipid metabolic process (GO:0006643)	1/22	0.323521	0.443007	0	0	2.66273	3.00487	SERINC1	Developing Ciliated Cells
membrane protein intracellular domain proteolysis (GO:0031293)	1/22	0.323521	0.443007	0	0	2.66273	3.00487	ADAM9	Developing Ciliated Cells
microglial cell activation (GO:0001774)	1/22	0.323521	0.443007	0	0	2.66273	3.00487	CLU	Developing Ciliated Cells
natural killer cell mediated cytotoxicity (GO:0042267)	1/22	0.323521	0.443007	0	0	2.66273	3.00487	TUBB4B	Developing Ciliated Cells
negative regulation of B cell activation (GO:0050869)	1/22	0.323521	0.443007	0	0	2.66273	3.00487	TNFAIP3	Developing Ciliated Cells
negative regulation of cyclin-dependent protein kinase activity (GO:1904030)	1/22	0.323521	0.443007	0	0	2.66273	3.00487	CDKN1A	Developing Ciliated Cells
negative regulation of lymphocyte activation (GO:0051250)	1/22	0.323521	0.443007	0	0	2.66273	3.00487	TNFAIP3	Developing Ciliated Cells
negative regulation of myeloid cell differentiation (GO:0045638)	1/22	0.323521	0.443007	0	0	2.66273	3.00487	ZFP36	Developing Ciliated Cells
negative regulation of phosphate metabolic process (GO:0045936)	1/22	0.323521	0.443007	0	0	2.66273	3.00487	CDKN1A	Developing Ciliated Cells
negative regulation of protein dephosphorylation (GO:0035308)	1/22	0.323521	0.443007	0	0	2.66273	3.00487	PPP1R15A	Developing Ciliated Cells
osteoclast differentiation (GO:0030316)	1/22	0.323521	0.443007	0	0	2.66273	3.00487	ANXA2	Developing Ciliated Cells
positive regulation of amyloid precursor protein catabolic process (GO:1902993)	1/22	0.323521	0.443007	0	0	2.66273	3.00487	CLU	Developing Ciliated Cells
positive regulation of axon extension (GO:0045773)	1/22	0.323521	0.443007	0	0	2.66273	3.00487	MAP3K13	Developing Ciliated Cells
positive regulation of calcium ion transmembrane transporter activity (GO:1901021)	1/22	0.323521	0.443007	0	0	2.66273	3.00487	ATP1B1	Developing Ciliated Cells
positive regulation of DNA-templated transcription, initiation (GO:2000144)	1/22	0.323521	0.443007	0	0	2.66273	3.00487	JUN	Developing Ciliated Cells
positive regulation of neural precursor cell proliferation (GO:2000179)	1/22	0.323521	0.443007	0	0	2.66273	3.00487	CTNNB1	Developing Ciliated Cells
positive regulation of signal transduction by p53 class mediator (GO:1901798)	1/22	0.323521	0.443007	0	0	2.66273	3.00487	PMAIP1	Developing Ciliated Cells
protein import into peroxisome membrane (GO:0045046)	1/22	0.323521	0.443007	0	0	2.66273	3.00487	ABCD3	Developing Ciliated Cells
protein localization to cell junction (GO:1902414)	1/22	0.323521	0.443007	0	0	2.66273	3.00487	TJP1	Developing Ciliated Cells
embryonic organ development (GO:0048568)	2/66	0.324054	0.443258	0	0	1.74857	1.97037	CXCL8;ATF4	Developing Ciliated Cells
regulation of protein localization (GO:0032880)	2/66	0.324054	0.443258	0	0	1.74857	1.97037	UFL1;HSP90AA1	Developing Ciliated Cells
positive regulation of kinase activity (GO:0033674)	3/114	0.325054	0.444386	0	0	1.51297	1.70022	CDKN1A;XRCC5;IQGAP1	Developing Ciliated Cells
heart development (GO:0007507)	4/164	0.326979	0.446777	0	0	1.4	1.565	CDKN1A;PTPN11;CRIP1;HDAC9	Developing Ciliated Cells
positive regulation of catabolic process (GO:0009896)	2/67	0.330512	0.451361	0	0	1.72158	1.90599	ITCH;TNFAIP3	Developing Ciliated Cells
artery development (GO:0060840)	1/23	0.33544	0.452488	0	0	2.54157	2.77618	HES1	Developing Ciliated Cells
regulation of calcium ion transmembrane transport (GO:1903169)	1/23	0.33544	0.452488	0	0	2.54157	2.77618	CAMK2D	Developing Ciliated Cells
cytoskeleton-dependent intracellular transport (GO:0030705)	1/23	0.33544	0.452488	0	0	2.54157	2.77618	TUBA1A	Developing Ciliated Cells
regulation of mononuclear cell migration (GO:0071675)	1/23	0.33544	0.452488	0	0	2.54157	2.77618	CXCL17	Developing Ciliated Cells
DNA methylation (GO:0006306)	1/23	0.33544	0.452488	0	0	2.54157	2.77618	FOS	Developing Ciliated Cells
ear morphogenesis (GO:0042471)	1/23	0.33544	0.452488	0	0	2.54157	2.77618	MYO6	Developing Ciliated Cells
regulation of protein export from nucleus (GO:0046825)	1/23	0.33544	0.452488	0	0	2.54157	2.77618	IFI27	Developing Ciliated Cells
regulation of release of sequestered calcium ion into cytosol by sarcoplasmic reticulum (GO:0010880)	1/23	0.33544	0.452488	0	0	2.54157	2.77618	CAMK2D	Developing Ciliated Cells
regulation of steroid metabolic process (GO:0019218)	1/23	0.33544	0.452488	0	0	2.54157	2.77618	ASAH1	Developing Ciliated Cells
regulation of supramolecular fiber organization (GO:1902903)	1/23	0.33544	0.452488	0	0	2.54157	2.77618	CAMSAP1	Developing Ciliated Cells
response to nutrient levels (GO:0031667)	1/23	0.33544	0.452488	0	0	2.54157	2.77618	ATF4	Developing Ciliated Cells
membrane protein ectodomain proteolysis (GO:0006509)	1/23	0.33544	0.452488	0	0	2.54157	2.77618	ADAM9	Developing Ciliated Cells
negative regulation of G protein-coupled receptor signaling pathway (GO:0045744)	1/23	0.33544	0.452488	0	0	2.54157	2.77618	CXCL8	Developing Ciliated Cells
negative regulation of intracellular protein transport (GO:0090317)	1/23	0.33544	0.452488	0	0	2.54157	2.77618	APOD	Developing Ciliated Cells
negative regulation of phosphoprotein phosphatase activity (GO:0032515)	1/23	0.33544	0.452488	0	0	2.54157	2.77618	PPP1R15A	Developing Ciliated Cells
positive regulation of cholesterol efflux (GO:0010875)	1/23	0.33544	0.452488	0	0	2.54157	2.77618	NFKBIA	Developing Ciliated Cells
positive regulation of epithelial cell apoptotic process (GO:1904037)	1/23	0.33544	0.452488	0	0	2.54157	2.77618	GSN	Developing Ciliated Cells
positive regulation of histone acetylation (GO:0035066)	1/23	0.33544	0.452488	0	0	2.54157	2.77618	MUC1	Developing Ciliated Cells
positive regulation of mRNA processing (GO:0050685)	1/23	0.33544	0.452488	0	0	2.54157	2.77618	RBM3	Developing Ciliated Cells
positive regulation of natural killer cell mediated immunity (GO:0002717)	1/23	0.33544	0.452488	0	0	2.54157	2.77618	HLA-E	Developing Ciliated Cells
positive regulation of receptor internalization (GO:0002092)	1/23	0.33544	0.452488	0	0	2.54157	2.77618	CD63	Developing Ciliated Cells
positive regulation of transcription by RNA polymerase I (GO:0045943)	1/23	0.33544	0.452488	0	0	2.54157	2.77618	ATF4	Developing Ciliated Cells
protein deacylation (GO:0035601)	1/23	0.33544	0.452488	0	0	2.54157	2.77618	PPT1	Developing Ciliated Cells
canonical Wnt signaling pathway (GO:0060070)	2/68	0.336953	0.454045	0	0	1.69541	1.84429	CSNK1A1;CTNNB1	Developing Ciliated Cells
positive regulation of protein localization to nucleus (GO:1900182)	2/68	0.336953	0.454045	0	0	1.69541	1.84429	CDH1;PARP9	Developing Ciliated Cells
cellular protein-containing complex assembly (GO:0034622)	4/168	0.342938	0.460928	0	0	1.36557	1.46144	HSP90AA1;COX7A2;CLU;HSPA1A	Developing Ciliated Cells
positive regulation of MAP kinase activity (GO:0043406)	2/69	0.343375	0.460928	0	0	1.67002	1.78514	IRAK1;CD24	Developing Ciliated Cells
regulation of cardiac muscle hypertrophy (GO:0010611)	1/24	0.34715	0.460928	0	0	2.43094	2.57193	CAMK2D	Developing Ciliated Cells
regulation of cell size (GO:0008361)	1/24	0.34715	0.460928	0	0	2.43094	2.57193	RAC1	Developing Ciliated Cells
cellular response to catecholamine stimulus (GO:0071870)	1/24	0.34715	0.460928	0	0	2.43094	2.57193	ATF4	Developing Ciliated Cells
cholesterol efflux (GO:0033344)	1/24	0.34715	0.460928	0	0	2.43094	2.57193	NPC2	Developing Ciliated Cells
regulation of keratinocyte proliferation (GO:0010837)	1/24	0.34715	0.460928	0	0	2.43094	2.57193	ZFP36	Developing Ciliated Cells
establishment of mitotic spindle orientation (GO:0000132)	1/24	0.34715	0.460928	0	0	2.43094	2.57193	ITGB1	Developing Ciliated Cells
regulation of vascular endothelial growth factor receptor signaling pathway (GO:0030947)	1/24	0.34715	0.460928	0	0	2.43094	2.57193	HIF1A	Developing Ciliated Cells
response to gamma radiation (GO:0010332)	1/24	0.34715	0.460928	0	0	2.43094	2.57193	XRCC5	Developing Ciliated Cells
heterochromatin assembly (GO:0031507)	1/24	0.34715	0.460928	0	0	2.43094	2.57193	HMGA1	Developing Ciliated Cells
inner ear morphogenesis (GO:0042472)	1/24	0.34715	0.460928	0	0	2.43094	2.57193	MYO6	Developing Ciliated Cells
lipid translocation (GO:0034204)	1/24	0.34715	0.460928	0	0	2.43094	2.57193	TMEM30A	Developing Ciliated Cells
negative regulation of lipid metabolic process (GO:0045833)	1/24	0.34715	0.460928	0	0	2.43094	2.57193	APOD	Developing Ciliated Cells
negative regulation of neuron differentiation (GO:0045665)	1/24	0.34715	0.460928	0	0	2.43094	2.57193	HES1	Developing Ciliated Cells
negative regulation of protein depolymerization (GO:1901880)	1/24	0.34715	0.460928	0	0	2.43094	2.57193	CAMSAP1	Developing Ciliated Cells
negative regulation of protein tyrosine kinase activity (GO:0061099)	1/24	0.34715	0.460928	0	0	2.43094	2.57193	GPRC5A	Developing Ciliated Cells
negative regulation of synaptic transmission (GO:0050805)	1/24	0.34715	0.460928	0	0	2.43094	2.57193	ARF1	Developing Ciliated Cells
peptidyl-glutamic acid modification (GO:0018200)	1/24	0.34715	0.460928	0	0	2.43094	2.57193	TTLL9	Developing Ciliated Cells
porphyrin-containing compound biosynthetic process (GO:0006779)	1/24	0.34715	0.460928	0	0	2.43094	2.57193	ALAS1	Developing Ciliated Cells
positive regulation of carbohydrate metabolic process (GO:0045913)	1/24	0.34715	0.460928	0	0	2.43094	2.57193	HIF1A	Developing Ciliated Cells
positive regulation of cell-substrate junction organization (GO:0150117)	1/24	0.34715	0.460928	0	0	2.43094	2.57193	RAC1	Developing Ciliated Cells
positive regulation of cellular response to transforming growth factor beta stimulus (GO:1903846)	1/24	0.34715	0.460928	0	0	2.43094	2.57193	SDCBP	Developing Ciliated Cells
positive regulation of transforming growth factor beta receptor signaling pathway (GO:0030511)	1/24	0.34715	0.460928	0	0	2.43094	2.57193	SDCBP	Developing Ciliated Cells
positive regulation of viral life cycle (GO:1903902)	1/24	0.34715	0.460928	0	0	2.43094	2.57193	TMPRSS4	Developing Ciliated Cells
potassium ion homeostasis (GO:0055075)	1/24	0.34715	0.460928	0	0	2.43094	2.57193	ATP1B1	Developing Ciliated Cells
protein exit from endoplasmic reticulum (GO:0032527)	1/24	0.34715	0.460928	0	0	2.43094	2.57193	HERPUD1	Developing Ciliated Cells
protein K48-linked deubiquitination (GO:0071108)	1/24	0.34715	0.460928	0	0	2.43094	2.57193	TNFAIP3	Developing Ciliated Cells
regulation of plasma membrane bounded cell projection assembly (GO:0120032)	2/70	0.349778	0.463446	0	0	1.64538	1.7284	TBC1D8;RAC1	Developing Ciliated Cells
negative regulation of viral process (GO:0048525)	2/70	0.349778	0.463446	0	0	1.64538	1.7284	ZFP36;STAT1	Developing Ciliated Cells
neutrophil chemotaxis (GO:0030593)	2/70	0.349778	0.463446	0	0	1.64538	1.7284	CXCL8;SAA1	Developing Ciliated Cells
positive regulation of cell-substrate adhesion (GO:0010811)	2/70	0.349778	0.463446	0	0	1.64538	1.7284	NEDD9;RAC1	Developing Ciliated Cells
positive regulation of MAPK cascade (GO:0043410)	6/274	0.352386	0.466658	0	0	1.25399	1.30795	IRAK1;GDF15;ARL6IP5;PTPN11;IQGAP1;CD24	Developing Ciliated Cells
protein tetramerization (GO:0051262)	2/71	0.356159	0.468597	0	0	1.62145	1.67395	AQP5;SOD2	Developing Ciliated Cells
regulation of G1/S transition of mitotic cell cycle (GO:2000045)	2/71	0.356159	0.468597	0	0	1.62145	1.67395	CDKN1A;PSME2	Developing Ciliated Cells
positive regulation of cellular protein localization (GO:1903829)	2/71	0.356159	0.468597	0	0	1.62145	1.67395	CROCC;PARP9	Developing Ciliated Cells
receptor catabolic process (GO:0032801)	1/25	0.358654	0.468597	0	0	2.32953	2.3887	SH3GLB1	Developing Ciliated Cells
receptor signaling pathway via STAT (GO:0097696)	1/25	0.358654	0.468597	0	0	2.32953	2.3887	STAT1	Developing Ciliated Cells
regulation of calcium ion import (GO:0090279)	1/25	0.358654	0.468597	0	0	2.32953	2.3887	CTNNB1	Developing Ciliated Cells
cAMP-mediated signaling (GO:0019933)	1/25	0.358654	0.468597	0	0	2.32953	2.3887	CAP1	Developing Ciliated Cells
regulation of cholesterol transport (GO:0032374)	1/25	0.358654	0.468597	0	0	2.32953	2.3887	ABCA13	Developing Ciliated Cells
regulation of dopamine secretion (GO:0014059)	1/25	0.358654	0.468597	0	0	2.32953	2.3887	SYT8	Developing Ciliated Cells
regulation of heterotypic cell-cell adhesion (GO:0034114)	1/25	0.358654	0.468597	0	0	2.32953	2.3887	CEACAM6	Developing Ciliated Cells
regulation of interferon-alpha production (GO:0032647)	1/25	0.358654	0.468597	0	0	2.32953	2.3887	STAT1	Developing Ciliated Cells
regulation of microtubule depolymerization (GO:0031114)	1/25	0.358654	0.468597	0	0	2.32953	2.3887	CAMSAP1	Developing Ciliated Cells
divalent inorganic cation homeostasis (GO:0072507)	1/25	0.358654	0.468597	0	0	2.32953	2.3887	S100A14	Developing Ciliated Cells
regulation of proteolysis involved in cellular protein catabolic process (GO:1903050)	1/25	0.358654	0.468597	0	0	2.32953	2.3887	PSME2	Developing Ciliated Cells
regulation of ryanodine-sensitive calcium-release channel activity (GO:0060314)	1/25	0.358654	0.468597	0	0	2.32953	2.3887	CAMK2D	Developing Ciliated Cells
ribosomal large subunit assembly (GO:0000027)	1/25	0.358654	0.468597	0	0	2.32953	2.3887	RPLP0	Developing Ciliated Cells
sodium ion homeostasis (GO:0055078)	1/25	0.358654	0.468597	0	0	2.32953	2.3887	ATP1B1	Developing Ciliated Cells
ventricular cardiac muscle tissue development (GO:0003229)	1/25	0.358654	0.468597	0	0	2.32953	2.3887	DSG2	Developing Ciliated Cells
negative regulation of antigen receptor-mediated signaling pathway (GO:0050858)	1/25	0.358654	0.468597	0	0	2.32953	2.3887	GBP1	Developing Ciliated Cells
negative regulation of cell junction assembly (GO:1901889)	1/25	0.358654	0.468597	0	0	2.32953	2.3887	APOD	Developing Ciliated Cells
negative regulation of endocytosis (GO:0045806)	1/25	0.358654	0.468597	0	0	2.32953	2.3887	RAC1	Developing Ciliated Cells
negative regulation of sequestering of calcium ion (GO:0051283)	1/25	0.358654	0.468597	0	0	2.32953	2.3887	ERO1A	Developing Ciliated Cells
organophosphate ester transport (GO:0015748)	1/25	0.358654	0.468597	0	0	2.32953	2.3887	NPC2	Developing Ciliated Cells
peroxisome organization (GO:0007031)	1/25	0.358654	0.468597	0	0	2.32953	2.3887	ABCD3	Developing Ciliated Cells
positive regulation of lipid metabolic process (GO:0045834)	1/25	0.358654	0.468597	0	0	2.32953	2.3887	HSD17B13	Developing Ciliated Cells
positive regulation of release of cytochrome c from mitochondria (GO:0090200)	1/25	0.358654	0.468597	0	0	2.32953	2.3887	PMAIP1	Developing Ciliated Cells
DNA metabolic process (GO:0006259)	6/277	0.361773	0.472428	0	0	1.23992	1.26067	BTG2;GADD45A;XRCC5;CNBP;UBC;RPS27A	Developing Ciliated Cells
cell junction organization (GO:0034330)	2/72	0.362517	0.472913	0	0	1.5982	1.62167	TJP1;ACTB	Developing Ciliated Cells
response to ionizing radiation (GO:0010212)	2/72	0.362517	0.472913	0	0	1.5982	1.62167	CDKN1A;GADD45A	Developing Ciliated Cells
cellular response to organic substance (GO:0071310)	3/123	0.368344	0.477703	0	0	1.39885	1.39709	ARL6IP5;CTNNB1;PTPN11	Developing Ciliated Cells
regulation of hydrolase activity (GO:0051336)	2/73	0.368852	0.477703	0	0	1.57561	1.57145	SCARB2;CFAP100	Developing Ciliated Cells
defense response to Gram-negative bacterium (GO:0050829)	2/73	0.368852	0.477703	0	0	1.57561	1.57145	RPS19;OPTN	Developing Ciliated Cells
regulation of Rho protein signal transduction (GO:0035023)	2/73	0.368852	0.477703	0	0	1.57561	1.57145	EPS8;RAC1	Developing Ciliated Cells
granulocyte chemotaxis (GO:0071621)	2/73	0.368852	0.477703	0	0	1.57561	1.57145	CXCL8;SAA1	Developing Ciliated Cells
transcription-coupled nucleotide-excision repair (GO:0006283)	2/73	0.368852	0.477703	0	0	1.57561	1.57145	UBC;RPS27A	Developing Ciliated Cells
ubiquitin-dependent ERAD pathway (GO:0030433)	2/73	0.368852	0.477703	0	0	1.57561	1.57145	RHBDD2;HERPUD1	Developing Ciliated Cells
regulation of chondrocyte differentiation (GO:0032330)	1/26	0.369956	0.477703	0	0	2.23624	2.22365	PTPN11	Developing Ciliated Cells
regulation of mitotic metaphase/anaphase transition (GO:0030071)	1/26	0.369956	0.477703	0	0	2.23624	2.22365	DUSP1	Developing Ciliated Cells
regulation of regulatory T cell differentiation (GO:0045589)	1/26	0.369956	0.477703	0	0	2.23624	2.22365	IRF1	Developing Ciliated Cells
regulation of telomere maintenance (GO:0032204)	1/26	0.369956	0.477703	0	0	2.23624	2.22365	XRCC5	Developing Ciliated Cells
hippo signaling (GO:0035329)	1/26	0.369956	0.477703	0	0	2.23624	2.22365	TJP1	Developing Ciliated Cells
retinoic acid metabolic process (GO:0042573)	1/26	0.369956	0.477703	0	0	2.23624	2.22365	ADH7	Developing Ciliated Cells
metanephros development (GO:0001656)	1/26	0.369956	0.477703	0	0	2.23624	2.22365	BASP1	Developing Ciliated Cells
negative regulation of protein localization to membrane (GO:1905476)	1/26	0.369956	0.477703	0	0	2.23624	2.22365	GBP1	Developing Ciliated Cells
negative regulation of signaling receptor activity (GO:2000272)	1/26	0.369956	0.477703	0	0	2.23624	2.22365	GPRC5A	Developing Ciliated Cells
positive regulation of filopodium assembly (GO:0051491)	1/26	0.369956	0.477703	0	0	2.23624	2.22365	WASL	Developing Ciliated Cells
positive regulation of glucose import (GO:0046326)	1/26	0.369956	0.477703	0	0	2.23624	2.22365	PTPN11	Developing Ciliated Cells
positive regulation of histone methylation (GO:0031062)	1/26	0.369956	0.477703	0	0	2.23624	2.22365	CTNNB1	Developing Ciliated Cells
positive regulation of interleukin-2 production (GO:0032743)	1/26	0.369956	0.477703	0	0	2.23624	2.22365	SPTBN1	Developing Ciliated Cells
mitochondrion organization (GO:0007005)	4/175	0.370899	0.478676	0	0	1.3092	1.2985	ALAS1;ATP5F1B;CYCS;COX7A2	Developing Ciliated Cells
cilium organization (GO:0044782)	5/228	0.373672	0.482011	0	0	1.25515	1.23554	GSN;UBXN10;DNAH5;CFAP43;HSPB11	Developing Ciliated Cells
negative regulation of protein binding (GO:0032091)	2/74	0.375162	0.483686	0	0	1.55365	1.5232	CDKN1A;ACTB	Developing Ciliated Cells
acute inflammatory response (GO:0002526)	1/27	0.381059	0.486099	0	0	2.15012	2.07444	SAA1	Developing Ciliated Cells
regulation of cell junction assembly (GO:1901888)	1/27	0.381059	0.486099	0	0	2.15012	2.07444	TJP1	Developing Ciliated Cells
calcium-ion regulated exocytosis (GO:0017156)	1/27	0.381059	0.486099	0	0	2.15012	2.07444	SYT8	Developing Ciliated Cells
regulation of epidermal growth factor-activated receptor activity (GO:0007176)	1/27	0.381059	0.486099	0	0	2.15012	2.07444	GPRC5A	Developing Ciliated Cells
entrainment of circadian clock by photoperiod (GO:0043153)	1/27	0.381059	0.486099	0	0	2.15012	2.07444	PPP1CB	Developing Ciliated Cells
regulation of vasculature development (GO:1901342)	1/27	0.381059	0.486099	0	0	2.15012	2.07444	CTNNB1	Developing Ciliated Cells
release of sequestered calcium ion into cytosol (GO:0051209)	1/27	0.381059	0.486099	0	0	2.15012	2.07444	ERO1A	Developing Ciliated Cells
L-alpha-amino acid transmembrane transport (GO:1902475)	1/27	0.381059	0.486099	0	0	2.15012	2.07444	ARL6IP5	Developing Ciliated Cells
microtubule polymerization or depolymerization (GO:0031109)	1/27	0.381059	0.486099	0	0	2.15012	2.07444	TPPP3	Developing Ciliated Cells
negative regulation of catalytic activity (GO:0043086)	1/27	0.381059	0.486099	0	0	2.15012	2.07444	PARP9	Developing Ciliated Cells
negative regulation of endothelial cell apoptotic process (GO:2000352)	1/27	0.381059	0.486099	0	0	2.15012	2.07444	TNFAIP3	Developing Ciliated Cells
negative regulation of plasma membrane bounded cell projection assembly (GO:0120033)	1/27	0.381059	0.486099	0	0	2.15012	2.07444	TACSTD2	Developing Ciliated Cells
negative regulation of protein polymerization (GO:0032272)	1/27	0.381059	0.486099	0	0	2.15012	2.07444	PFN1	Developing Ciliated Cells
nucleobase-containing small molecule interconversion (GO:0015949)	1/27	0.381059	0.486099	0	0	2.15012	2.07444	TXNRD1	Developing Ciliated Cells
peroxisomal membrane transport (GO:0015919)	1/27	0.381059	0.486099	0	0	2.15012	2.07444	ABCD3	Developing Ciliated Cells
positive regulation of gene silencing by miRNA (GO:2000637)	1/27	0.381059	0.486099	0	0	2.15012	2.07444	ZFP36	Developing Ciliated Cells
positive regulation of mitotic cell cycle (GO:0045931)	1/27	0.381059	0.486099	0	0	2.15012	2.07444	HES1	Developing Ciliated Cells
positive regulation of muscle cell differentiation (GO:0051149)	1/27	0.381059	0.486099	0	0	2.15012	2.07444	CTNNB1	Developing Ciliated Cells
positive regulation of striated muscle cell differentiation (GO:0051155)	1/27	0.381059	0.486099	0	0	2.15012	2.07444	MMP14	Developing Ciliated Cells
positive regulation of toll-like receptor signaling pathway (GO:0034123)	1/27	0.381059	0.486099	0	0	2.15012	2.07444	WDFY1	Developing Ciliated Cells
presynaptic endocytosis (GO:0140238)	1/27	0.381059	0.486099	0	0	2.15012	2.07444	SYT8	Developing Ciliated Cells
nucleic acid phosphodiester bond hydrolysis (GO:0090305)	2/75	0.381446	0.486104	0	0	1.53229	1.4768	UBC;RPS27A	Developing Ciliated Cells
positive regulation of T cell activation (GO:0050870)	2/75	0.381446	0.486104	0	0	1.53229	1.4768	HLA-A;CD47	Developing Ciliated Cells
negative regulation of immune response (GO:0050777)	4/178	0.382865	0.487668	0	0	1.28643	1.23507	ITCH;TNFAIP3;ADM;IRAK3	Developing Ciliated Cells
regulation of cell division (GO:0051302)	2/76	0.387703	0.492093	0	0	1.51151	1.43217	SH3GLB1;SFN	Developing Ciliated Cells
regulation of epithelial to mesenchymal transition (GO:0010717)	2/76	0.387703	0.492093	0	0	1.51151	1.43217	SDCBP;CTNNB1	Developing Ciliated Cells
cellular response to hormone stimulus (GO:0032870)	2/76	0.387703	0.492093	0	0	1.51151	1.43217	CTSS;CTSB	Developing Ciliated Cells
regulation of T cell proliferation (GO:0042129)	2/76	0.387703	0.492093	0	0	1.51151	1.43217	SDC4;IDO1	Developing Ciliated Cells
regulation of B cell activation (GO:0050864)	1/28	0.391967	0.492093	0	0	2.07038	1.93907	TNFAIP3	Developing Ciliated Cells
regulation of calcium-mediated signaling (GO:0050848)	1/28	0.391967	0.492093	0	0	2.07038	1.93907	GBP1	Developing Ciliated Cells
regulation of DNA damage response, signal transduction by p53 class mediator (GO:0043516)	1/28	0.391967	0.492093	0	0	2.07038	1.93907	PMAIP1	Developing Ciliated Cells
cellular response to acid chemical (GO:0071229)	1/28	0.391967	0.492093	0	0	2.07038	1.93907	CAPN2	Developing Ciliated Cells
[truncated: 9,309 more rows]
