# Supplementary material for: Nucleocapsid-specific T cell responses associate with control of SARS-CoV-2 in the upper airways before seroconversion
Source: Nat Commun. 2023 May 24;14:2952. doi: 10.1038/s41467-023-38020-8 (PMC10209201; doi:10.1038/s41467-023-38020-8)
Supplement: Supplementary file 4 — Supplementary Datasets 1–7 [file 41467_2023_38020_MOESM4_ESM.zip › Supplementarydataset4Yoshida_DifferentialGeneExpression_allCellTypes.xlsx]

## Sheet: Sheet1
Gene	p_val	avg_log2FC	pct.1	pct.2	p_val_adj	celltype	GeneEns
CST1	2.19874e-174	-1.40968	0.034	0.312	7.38382e-170	Goblet	ENSG00000170373
	1.11829e-121	-0.63903	0.01	0.153	3.75544e-117	Goblet	ENSG00000273149
COL6A3	1.57144e-113	-0.43189	0.013	0.165	5.2772e-109	Goblet	ENSG00000163359
MTRNR2L2	1.03209e-111	-0.994798	0.118	0.49	3.46595e-107	Goblet	ENSG00000269028
CHP2	2.35867e-80	-0.769065	0.075	0.314	7.9209e-76	Goblet	ENSG00000166869
PSCA	7.20189e-78	-0.491818	0.913	0.969	2.41854e-73	Goblet	ENSG00000167653
ALOX15	1.46249e-73	-0.829555	0.587	0.841	4.91133e-69	Goblet	ENSG00000161905
LOC729966	1.30831e-71	-0.592309	0.04	0.218	4.39355e-67	Goblet	ENSG00000284797
UGT2A1	1.31216e-64	-0.660844	0.698	0.841	4.40648e-60	Goblet	ENSG00000173610
	9.97835e-62	-0.768076	0.093	0.335	3.35093e-57	Goblet	ENSG00000281181
SERPINB11	8.00576e-61	-0.859301	0.418	0.724	2.68849e-56	Goblet	ENSG00000206072
	6.12976e-57	-0.654412	0.108	0.359	2.0585e-52	Goblet	ENSG00000280800
MMP10	1.34026e-54	-0.977415	0.419	0.684	4.50085e-50	Goblet	ENSG00000166670
FMO2	1.96638e-50	-0.792376	0.193	0.459	6.60349e-46	Goblet	ENSG00000094963
NTS	3.29617e-49	-0.650521	0.636	0.835	1.10692e-44	Goblet	ENSG00000133636
SLURP2	3.45241e-48	-0.674082	0.614	0.824	1.15939e-43	Goblet	ENSG00000283992
MUC16	8.97532e-48	-0.430342	0.895	0.937	3.01409e-43	Goblet	ENSG00000181143
CYP2B6	2.31293e-47	-0.68542	0.279	0.553	7.76727e-43	Goblet	ENSG00000197408
CYP2A6	2.23821e-45	-0.860367	0.087	0.269	7.51636e-41	Goblet	ENSG00000255974
CXCL17	4.03806e-45	-0.281041	0.934	0.98	1.35606e-40	Goblet	ENSG00000189377
CYP2F1	4.11234e-45	-0.445687	0.767	0.882	1.38101e-40	Goblet	ENSG00000197446
	1.14498e-44	-0.525847	0.069	0.249	3.84507e-40	Goblet	ENSG00000281383
HCAR2	2.01569e-41	-0.597388	0.154	0.375	6.7691e-37	Goblet	ENSG00000182782
	1.07987e-40	-0.648457	0.102	0.304	3.62642e-36	Goblet	ENSG00000280614
ATP12A	2.83995e-40	-0.732225	0.229	0.471	9.53712e-36	Goblet	ENSG00000075673
KRT4	4.49578e-40	-0.696957	0.504	0.739	1.50977e-35	Goblet	ENSG00000170477
RPL5	5.99652e-39	-0.308966	0.906	0.949	2.01375e-34	Goblet	ENSG00000122406
IL33	8.12639e-39	-0.649639	0.321	0.569	2.729e-34	Goblet	ENSG00000137033
PIGR	3.95857e-37	-0.274071	0.946	0.963	1.32937e-32	Goblet	ENSG00000162896
RPS3A	1.29494e-36	-0.28949	0.929	0.967	4.34865e-32	Goblet	ENSG00000145425
LYPD2	2.52e-36	-0.195585	0.966	0.957	8.46265e-32	Goblet	ENSG00000197353
ZBTB16	2.6181e-36	-0.266773	0.033	0.145	8.79209e-32	Goblet	ENSG00000109906
ALDH1A1	5.61642e-35	-0.275931	0.93	0.943	1.88611e-30	Goblet	ENSG00000165092
GPX2	1.23331e-33	-0.655431	0.486	0.706	4.14169e-29	Goblet	ENSG00000176153
DPYS	1.23386e-32	-0.297497	0.023	0.112	4.14356e-28	Goblet	ENSG00000147647
CYP2A13	4.31463e-32	-0.777554	0.36	0.569	1.44894e-27	Goblet	ENSG00000197838
SERPINB3	4.42212e-32	-0.347074	0.839	0.925	1.48504e-27	Goblet	ENSG00000057149
CDC20B	1.42461e-31	-0.758646	0.037	0.143	4.78413e-27	Goblet	ENSG00000164287
EEF2	1.98342e-31	-0.301403	0.848	0.886	6.66072e-27	Goblet	ENSG00000167658
SCGB1A1	2.73219e-31	-0.649348	0.466	0.69	9.17523e-27	Goblet	ENSG00000149021
RPL6	3.96545e-30	-0.274202	0.913	0.949	1.33168e-25	Goblet	ENSG00000089009
CES1	1.90063e-29	-0.444158	0.092	0.247	6.38269e-25	Goblet	ENSG00000198848
TCN1	2.50445e-29	-0.692072	0.296	0.502	8.41045e-25	Goblet	ENSG00000134827
RPS24	2.58469e-29	-0.198199	0.944	0.961	8.67991e-25	Goblet	ENSG00000138326
TNNC1	9.21766e-29	-0.450631	0.123	0.29	3.09547e-24	Goblet	ENSG00000114854
ALOX15B	1.02311e-28	-0.402868	0.035	0.133	3.4358e-24	Goblet	ENSG00000179593
SERPINB4	1.09347e-28	-0.615089	0.261	0.482	3.67209e-24	Goblet	ENSG00000206073
ND6	6.83663e-28	-0.544404	0.47	0.739	2.29588e-23	Goblet	ENSG00000198695
SULT2B1	2.6509e-27	-0.576234	0.346	0.553	8.90225e-23	Goblet	ENSG00000088002
GATM	1.29715e-26	-0.367814	0.072	0.202	4.35609e-22	Goblet	ENSG00000171766
NOS2	1.51515e-26	-0.600491	0.141	0.31	5.08817e-22	Goblet	ENSG00000007171
	1.674e-26	-0.635757	0.205	0.386	5.62161e-22	Goblet	ENSG00000231412
PLAUR	2.44772e-26	0.656367	0.204	0.01	8.21994e-22	Goblet	ENSG00000011422
CLDN22	3.28743e-26	-0.424856	0.101	0.251	1.10398e-21	Goblet	ENSG00000177300
RPL4	5.25112e-26	-0.36592	0.808	0.884	1.76343e-21	Goblet	ENSG00000174444
PTN	6.03788e-26	-0.480599	0.322	0.537	2.02764e-21	Goblet	ENSG00000105894
MGST1	6.34817e-26	-0.275241	0.823	0.886	2.13184e-21	Goblet	ENSG00000008394
ISYNA1	7.93037e-26	-0.501507	0.242	0.437	2.66318e-21	Goblet	ENSG00000105655
ISG15	8.83464e-26	0.835082	0.55	0.363	2.96685e-21	Goblet	ENSG00000187608
C3	1.35876e-25	-0.537437	0.668	0.794	4.56297e-21	Goblet	ENSG00000125730
PRSS23	1.49336e-25	-0.166478	0.952	0.937	5.01501e-21	Goblet	ENSG00000150687
ZFP36L1	2.0643e-25	-0.327384	0.814	0.875	6.93233e-21	Goblet	ENSG00000185650
LSP1	4.06621e-25	-0.494403	0.397	0.584	1.36551e-20	Goblet	ENSG00000130592
RPS8	5.4931e-25	-0.185534	0.965	0.975	1.84469e-20	Goblet	ENSG00000142937
RPL21	8.2313e-25	-0.197992	0.913	0.949	2.76423e-20	Goblet	ENSG00000122026
MUC5B	1.13643e-24	-0.624401	0.101	0.251	3.81636e-20	Goblet	ENSG00000117983
PABPC1	1.80715e-24	-0.268562	0.877	0.916	6.06878e-20	Goblet	ENSG00000070756
FAM107A	3.7241e-24	-0.520023	0.212	0.396	1.25063e-19	Goblet	ENSG00000168309
H1-4	3.75156e-24	-0.50821	0.237	0.424	1.25985e-19	Goblet	ENSG00000168298
ELAPOR1	3.8987e-24	-0.521998	0.422	0.622	1.30926e-19	Goblet	ENSG00000116299
RMRP	4.18191e-24	-0.231604	0.024	0.102	1.40437e-19	Goblet	ENSG00000269900
EPHX1	9.07158e-24	-0.274645	0.819	0.857	3.04642e-19	Goblet	ENSG00000143819
GNG11	1.1072e-23	-0.322445	0.039	0.131	3.71821e-19	Goblet	ENSG00000127920
TYMP	1.6346e-23	0.498449	0.622	0.429	5.48932e-19	Goblet	ENSG00000025708
ID3	1.66005e-23	-0.806635	0.233	0.388	5.57477e-19	Goblet	ENSG00000117318
CAPN2	2.84445e-23	0.37962	0.811	0.698	9.55224e-19	Goblet	ENSG00000162909
CXCL8	1.24192e-22	0.647788	0.238	0.043	4.17061e-18	Goblet	ENSG00000169429
CD177	1.63958e-22	-0.487566	0.06	0.169	5.50602e-18	Goblet	ENSG00000204936
SLC25A6	1.66033e-22	-0.297902	0.782	0.851	5.57572e-18	Goblet	ENSG00000169100
RPS4X	2.04489e-22	-0.190568	0.945	0.939	6.86715e-18	Goblet	ENSG00000198034
LOC107985535	3.36604e-22	-0.414777	0.097	0.229	1.13038e-17	Goblet	ENSG00000235091
TFPI2	4.34e-22	-0.477358	0.367	0.569	1.45746e-17	Goblet	ENSG00000105825
HLA-A	5.05974e-22	0.138935	0.962	0.967	1.69916e-17	Goblet	ENSG00000206503
RPL7A	5.5682e-22	-0.170681	0.951	0.963	1.86991e-17	Goblet	ENSG00000148303
SLPI	5.56908e-22	-0.13071	0.998	0.998	1.87021e-17	Goblet	ENSG00000124107
ADH7	7.26205e-22	-0.411067	0.626	0.749	2.43874e-17	Goblet	ENSG00000196344
GPI	1.08047e-21	-0.40827	0.647	0.759	3.62843e-17	Goblet	ENSG00000105220
RPL3	1.10367e-21	-0.197308	0.929	0.945	3.70634e-17	Goblet	ENSG00000100316
PART1	1.46607e-21	-0.434605	0.207	0.382	4.92335e-17	Goblet	ENSG00000152931
RPL15	1.81002e-21	-0.17936	0.929	0.939	6.0784e-17	Goblet	ENSG00000174748
TMSB10	3.50256e-21	0.0988591	0.968	0.955	1.17623e-16	Goblet	ENSG00000034510
CSTA	3.59137e-21	-0.530737	0.544	0.714	1.20605e-16	Goblet	ENSG00000121552
FOS	9.66743e-21	-0.496869	0.474	0.667	3.24652e-16	Goblet	ENSG00000170345
CYBRD1	9.85175e-21	-0.284088	0.096	0.225	3.30841e-16	Goblet	ENSG00000071967
	1.23062e-20	-0.252513	0.062	0.171	4.13267e-16	Goblet	ENSG00000263020
UPK1B	1.45173e-20	-0.660566	0.447	0.622	4.87519e-16	Goblet	ENSG00000114638
EEF1A1	1.61e-20	-0.134478	0.982	0.982	5.4067e-16	Goblet	ENSG00000156508
CD9	1.84692e-20	-0.16688	0.922	0.929	6.20231e-16	Goblet	ENSG00000010278
TXNIP	2.18762e-20	0.443133	0.734	0.594	7.34646e-16	Goblet	ENSG00000265972
F2R	2.26998e-20	-0.348654	0.129	0.273	7.62306e-16	Goblet	ENSG00000181104
HSP90AA1	2.71245e-20	0.255198	0.884	0.847	9.10897e-16	Goblet	ENSG00000080824
UPK3B	2.75903e-20	-0.331685	0.127	0.273	9.26537e-16	Goblet	ENSG00000243566
AQP5	3.63791e-20	-0.216073	0.922	0.929	1.22168e-15	Goblet	ENSG00000161798
RPL7	5.86611e-20	-0.275475	0.833	0.886	1.96996e-15	Goblet	ENSG00000147604
RACK1	1.05206e-19	-0.202361	0.888	0.908	3.53302e-15	Goblet	ENSG00000204628
LDHB	3.07016e-19	-0.314591	0.727	0.806	1.03102e-14	Goblet	ENSG00000111716
RPL10A	5.26504e-19	-0.270437	0.831	0.875	1.76811e-14	Goblet	ENSG00000198755
RAC1	5.32632e-19	0.222248	0.856	0.786	1.78868e-14	Goblet	ENSG00000136238
MATN2	5.78369e-19	-0.265299	0.073	0.182	1.94228e-14	Goblet	ENSG00000132561
UCP2	5.978e-19	-0.537161	0.467	0.61	2.00753e-14	Goblet	ENSG00000175567
PYGL	7.45419e-19	-0.456283	0.383	0.547	2.50326e-14	Goblet	ENSG00000100504
PHYH	1.09996e-18	-0.410078	0.261	0.435	3.69389e-14	Goblet	ENSG00000107537
TNS4	1.38125e-18	-0.310201	0.106	0.229	4.63851e-14	Goblet	ENSG00000131746
AHNAK	1.49059e-18	-0.242175	0.86	0.892	5.00571e-14	Goblet	ENSG00000124942
TESC	2.43756e-18	-0.266615	0.03	0.102	8.18581e-14	Goblet	ENSG00000088992
INSIG1	3.05114e-18	-0.398625	0.31	0.494	1.02464e-13	Goblet	ENSG00000186480
MFAP2	3.82048e-18	-0.333789	0.058	0.153	1.283e-13	Goblet	ENSG00000117122
ISG20	6.07287e-18	0.529828	0.571	0.412	2.03939e-13	Goblet	ENSG00000172183
SOD2	7.85089e-18	0.594801	0.55	0.402	2.63649e-13	Goblet	ENSG00000112096
RPS3	8.18902e-18	-0.148444	0.943	0.939	2.75004e-13	Goblet	ENSG00000149273
GDF15	8.20786e-18	0.615244	0.551	0.378	2.75636e-13	Goblet	ENSG00000130513
IFITM3	8.35415e-18	0.251781	0.911	0.89	2.80549e-13	Goblet	ENSG00000142089
ENTPD5	1.12002e-17	-0.451268	0.162	0.298	3.76126e-13	Goblet	ENSG00000187097
ADH1C	1.19788e-17	-0.245207	0.864	0.892	4.02271e-13	Goblet	ENSG00000248144
RPS27	1.68252e-17	-0.173651	0.924	0.945	5.65025e-13	Goblet	ENSG00000177954
PDLIM1	2.10188e-17	-0.296937	0.729	0.806	7.05853e-13	Goblet	ENSG00000107438
RPL11	2.80428e-17	-0.136585	0.967	0.978	9.41733e-13	Goblet	ENSG00000142676
SLC26A2	3.66952e-17	-0.436021	0.347	0.504	1.2323e-12	Goblet	ENSG00000155850
NACA	3.69218e-17	-0.157175	0.917	0.933	1.23991e-12	Goblet	ENSG00000196531
PLAC8	4.74027e-17	-0.347659	0.674	0.778	1.59188e-12	Goblet	ENSG00000145287
SELENOP	6.61837e-17	-0.381542	0.408	0.575	2.22258e-12	Goblet	ENSG00000250722
PLLP	8.79527e-17	-0.388551	0.356	0.512	2.95363e-12	Goblet	ENSG00000102934
DDIT4	1.0347e-16	-0.396242	0.6	0.722	3.47474e-12	Goblet	ENSG00000168209
SAA1	1.14013e-16	0.698715	0.442	0.261	3.8288e-12	Goblet	ENSG00000173432
MATR3	1.14168e-16	-0.293308	0.146	0.28	3.834e-12	Goblet	ENSG00000015479
RPL12	1.19787e-16	-0.142079	0.955	0.963	4.02268e-12	Goblet	ENSG00000197958
RPL14	1.30926e-16	-0.153576	0.933	0.957	4.39675e-12	Goblet	ENSG00000188846
HPGD	1.59994e-16	-0.423851	0.505	0.655	5.37291e-12	Goblet	ENSG00000164120
RARRES1	1.87313e-16	0.435956	0.817	0.716	6.29033e-12	Goblet	ENSG00000118849
RPLP0	1.91388e-16	-0.113783	0.978	0.978	6.42718e-12	Goblet	ENSG00000089157
PPIC	2.16636e-16	-0.370579	0.468	0.629	7.27508e-12	Goblet	ENSG00000168938
GABRP	2.42369e-16	-0.323131	0.657	0.759	8.13924e-12	Goblet	ENSG00000094755
BRI3	2.46151e-16	0.424039	0.587	0.441	8.26623e-12	Goblet	ENSG00000164713
RPL10	2.73402e-16	-0.101511	0.975	0.963	9.18137e-12	Goblet	ENSG00000147403
MT3	2.79829e-16	-0.334062	0.086	0.194	9.39722e-12	Goblet	ENSG00000087250
HES4	3.22961e-16	0.332386	0.456	0.29	1.08457e-11	Goblet	ENSG00000188290
EFHD2	4.06479e-16	0.343729	0.632	0.475	1.36504e-11	Goblet	ENSG00000142634
MARCKS	4.32782e-16	0.308842	0.385	0.218	1.45337e-11	Goblet	ENSG00000277443
PYROXD2	4.95567e-16	-0.368825	0.173	0.312	1.66421e-11	Goblet	ENSG00000119943
F3	5.83012e-16	-0.221746	0.904	0.914	1.95787e-11	Goblet	ENSG00000117525
KRT23	5.9659e-16	0.460182	0.621	0.49	2.00347e-11	Goblet	ENSG00000108244
FTL	6.27591e-16	-0.131577	0.953	0.959	2.10758e-11	Goblet	ENSG00000087086
PLXDC1	7.88778e-16	-0.272876	0.098	0.212	2.64888e-11	Goblet	ENSG00000161381
ATP6V1B1	8.06634e-16	-0.422172	0.1	0.208	2.70884e-11	Goblet	ENSG00000116039
WIPI1	1.31861e-15	-0.385645	0.331	0.488	4.42816e-11	Goblet	ENSG00000070540
	1.48351e-15	-0.48341	0.273	0.418	4.98194e-11	Goblet	ENSG00000273132
IFI6	1.63275e-15	0.792352	0.563	0.484	5.4831e-11	Goblet	ENSG00000126709
TM7SF2	2.00414e-15	-0.383366	0.414	0.561	6.73032e-11	Goblet	ENSG00000149809
ACTB	2.14791e-15	-0.0941296	0.981	0.978	7.2131e-11	Goblet	ENSG00000075624
RAMP1	2.419e-15	0.444374	0.176	0.041	8.12347e-11	Goblet	ENSG00000132329
DHRS9	3.85547e-15	0.365462	0.691	0.588	1.29474e-10	Goblet	ENSG00000073737
EEF1G	3.86231e-15	-0.378201	0.356	0.51	1.29704e-10	Goblet	ENSG00000254772
ANPEP	6.18981e-15	-0.360287	0.544	0.68	2.07866e-10	Goblet	ENSG00000166825
GAPDH	7.83627e-15	-0.121637	0.976	0.976	2.63158e-10	Goblet	ENSG00000111640
BPIFB1	8.64644e-15	-0.343719	0.791	0.916	2.90365e-10	Goblet	ENSG00000125999
SCGB2A1	1.01672e-14	-0.361475	0.512	0.657	3.41434e-10	Goblet	ENSG00000124939
MYLPF	1.40773e-14	-0.295538	0.087	0.188	4.72745e-10	Goblet	ENSG00000180209
IFITM1	1.40984e-14	0.336946	0.848	0.802	4.73451e-10	Goblet	ENSG00000185885
SLC9A3R1	1.50467e-14	-0.251574	0.767	0.841	5.053e-10	Goblet	ENSG00000109062
EGR1	1.80272e-14	-0.518526	0.3	0.441	6.05391e-10	Goblet	ENSG00000120738
ADTRP	2.40608e-14	-0.323534	0.149	0.271	8.08009e-10	Goblet	ENSG00000111863
GSR	2.63347e-14	-0.319746	0.438	0.59	8.84373e-10	Goblet	ENSG00000104687
CYP2J2	3.20853e-14	-0.36683	0.413	0.565	1.07749e-09	Goblet	ENSG00000134716
CDV3	3.31239e-14	0.41655	0.33	0.18	1.11237e-09	Goblet	ENSG00000091527
RPS18	3.84915e-14	-0.113439	0.942	0.933	1.29262e-09	Goblet	ENSG00000231500
VSIG2	4.50719e-14	-0.268691	0.704	0.78	1.5136e-09	Goblet	ENSG00000019102
TSPAN3	5.06568e-14	-0.203699	0.831	0.855	1.70116e-09	Goblet	ENSG00000140391
CELSR2	5.15531e-14	-0.320788	0.155	0.278	1.73126e-09	Goblet	ENSG00000143126
SPINK5	5.71933e-14	-0.444843	0.213	0.351	1.92067e-09	Goblet	ENSG00000133710
RPL39	6.0385e-14	-0.18067	0.937	0.969	2.02785e-09	Goblet	ENSG00000198918
ALDOA	6.67259e-14	-0.170056	0.853	0.884	2.24079e-09	Goblet	ENSG00000149925
RPLP1	7.6461e-14	-0.0824839	0.99	0.978	2.56771e-09	Goblet	ENSG00000137818
EEF1B2	7.79771e-14	-0.193795	0.824	0.865	2.61863e-09	Goblet	ENSG00000114942
KRT18	7.89116e-14	-0.157767	0.964	0.975	2.65001e-09	Goblet	ENSG00000111057
PARP14	8.16513e-14	0.47068	0.52	0.38	2.74202e-09	Goblet	ENSG00000173193
RFX3	8.64652e-14	-0.182504	0.036	0.104	2.90367e-09	Goblet	ENSG00000080298
OAS3	8.91736e-14	0.474219	0.3	0.155	2.99463e-09	Goblet	ENSG00000111331
HSPA2	9.08521e-14	-0.301092	0.141	0.259	3.051e-09	Goblet	ENSG00000126803
ETV6	9.59856e-14	0.321257	0.554	0.398	3.22339e-09	Goblet	ENSG00000139083
RPL8	9.76485e-14	-0.126148	0.972	0.978	3.27923e-09	Goblet	ENSG00000161016
	1.13435e-13	0.513849	0.578	0.465	3.80939e-09	Goblet	ENSG00000272196
AHNAK2	1.1973e-13	-0.210422	0.097	0.202	4.02079e-09	Goblet	ENSG00000185567
ERAP2	1.26527e-13	0.334735	0.178	0.051	4.24902e-09	Goblet	ENSG00000164308
LSR	1.32972e-13	0.282471	0.614	0.504	4.46547e-09	Goblet	ENSG00000105699
GCNT3	1.74218e-13	-0.37706	0.284	0.425	5.85057e-09	Goblet	ENSG00000140297
RPL35A	1.90636e-13	-0.14775	0.916	0.947	6.40195e-09	Goblet	ENSG00000182899
TRIM8	1.96234e-13	0.384603	0.559	0.414	6.58993e-09	Goblet	ENSG00000171206
TAP1	2.03632e-13	0.424474	0.525	0.394	6.83837e-09	Goblet	ENSG00000168394
FAM83D	2.66763e-13	-0.382463	0.229	0.365	8.95843e-09	Goblet	ENSG00000101447
RPS15A	2.86602e-13	-0.13482	0.932	0.945	9.62466e-09	Goblet	ENSG00000134419
HLA-C	3.07613e-13	0.134344	0.975	0.959	1.03303e-08	Goblet	ENSG00000204525
RPL37A	4.73439e-13	-0.217592	0.874	0.918	1.5899e-08	Goblet	ENSG00000197756
RPL22	4.81705e-13	-0.196028	0.898	0.931	1.61766e-08	Goblet	ENSG00000116251
TPT1	5.84307e-13	-0.177432	0.953	0.965	1.96222e-08	Goblet	ENSG00000133112
IDO1	7.4223e-13	0.358436	0.307	0.155	2.49256e-08	Goblet	ENSG00000131203
CLEC2B	7.84136e-13	0.426431	0.41	0.265	2.63328e-08	Goblet	ENSG00000110852
FBP1	8.97759e-13	-0.278123	0.611	0.708	3.01486e-08	Goblet	ENSG00000165140
TMEM59	9.61329e-13	-0.132715	0.872	0.886	3.22833e-08	Goblet	ENSG00000116209
ABO	1.2245e-12	-0.301652	0.204	0.329	4.1121e-08	Goblet	ENSG00000175164
KLK11	1.22796e-12	-0.300058	0.391	0.549	4.12373e-08	Goblet	ENSG00000167757
SDHAP2	1.44315e-12	-0.397729	0.429	0.541	4.84638e-08	Goblet	ENSG00000242086
CLU	1.48837e-12	-0.321786	0.746	0.8	4.99824e-08	Goblet	ENSG00000120885
GADD45B	1.49065e-12	-0.334478	0.354	0.492	5.00591e-08	Goblet	ENSG00000099860
RPS6	1.52832e-12	-0.172561	0.909	0.933	5.13239e-08	Goblet	ENSG00000137154
AKR1C1	1.67731e-12	0.412601	0.661	0.565	5.63274e-08	Goblet	ENSG00000187134
ANKRD36C	1.72839e-12	0.343597	0.549	0.406	5.80427e-08	Goblet	ENSG00000174501
MSMB	2.14261e-12	0.554031	0.635	0.614	7.19533e-08	Goblet	ENSG00000263639
CDK1	2.53506e-12	-0.271732	0.051	0.124	8.51324e-08	Goblet	ENSG00000170312
DDTL	2.5354e-12	-0.317223	0.31	0.445	8.5144e-08	Goblet	ENSG00000099974
HEBP2	2.55702e-12	0.246778	0.748	0.629	8.58699e-08	Goblet	ENSG00000051620
TRIM56	3.00473e-12	0.345717	0.528	0.39	1.00905e-07	Goblet	ENSG00000169871
RPL26	3.26438e-12	-0.171748	0.836	0.869	1.09624e-07	Goblet	ENSG00000161970
SERP1	3.64023e-12	-0.214393	0.808	0.857	1.22246e-07	Goblet	ENSG00000120742
	3.77812e-12	0.483606	0.575	0.467	1.26877e-07	Goblet	ENSG00000203812
PPDPF	3.87097e-12	-0.0970801	0.966	0.969	1.29995e-07	Goblet	ENSG00000125534
RPS28	4.40441e-12	-0.0989356	0.966	0.969	1.47909e-07	Goblet	ENSG00000233927
TCN2	4.58041e-12	-0.379202	0.313	0.441	1.53819e-07	Goblet	ENSG00000185339
TAF10	4.81968e-12	0.268606	0.361	0.224	1.61855e-07	Goblet	ENSG00000166337
PTGFR	5.72091e-12	-0.305512	0.141	0.253	1.9212e-07	Goblet	ENSG00000122420
PGD	5.72399e-12	-0.293688	0.684	0.743	1.92223e-07	Goblet	ENSG00000142657
RPS13	5.97618e-12	-0.10432	0.958	0.959	2.00692e-07	Goblet	ENSG00000110700
CLDN23	6.37939e-12	0.402571	0.248	0.12	2.14233e-07	Goblet	ENSG00000253958
CFD	7.10559e-12	-0.576953	0.363	0.467	2.3862e-07	Goblet	ENSG00000197766
GLRX5	8.43225e-12	0.368376	0.357	0.216	2.83172e-07	Goblet	ENSG00000182512
RPSA	8.97616e-12	-0.159697	0.87	0.882	3.01437e-07	Goblet	ENSG00000168028
CD36	9.1447e-12	-0.384299	0.34	0.475	3.07097e-07	Goblet	ENSG00000135218
C17orf49	1.0556e-11	-0.189821	0.047	0.116	3.5449e-07	Goblet	ENSG00000258315
IRAK3	1.20803e-11	0.401211	0.33	0.2	4.05681e-07	Goblet	ENSG00000090376
NUCB2	1.25244e-11	-0.203324	0.771	0.825	4.20593e-07	Goblet	ENSG00000070081
PTOV1	1.26071e-11	0.286425	0.515	0.378	4.2337e-07	Goblet	ENSG00000104960
EPAS1	1.34626e-11	-0.21537	0.802	0.857	4.521e-07	Goblet	ENSG00000116016
RPL29	1.36928e-11	-0.126838	0.943	0.955	4.59833e-07	Goblet	ENSG00000162244
SPNS2	1.38851e-11	0.462946	0.276	0.147	4.66291e-07	Goblet	ENSG00000183018
CNN3	1.44047e-11	-0.327713	0.6	0.708	4.83739e-07	Goblet	ENSG00000117519
IFI27	1.50387e-11	0.15301	0.951	0.939	5.05029e-07	Goblet	ENSG00000165949
IFIT3	1.76682e-11	0.562981	0.302	0.175	5.93335e-07	Goblet	ENSG00000119917
GABARAP	1.80892e-11	-0.158935	0.835	0.867	6.07472e-07	Goblet	ENSG00000170296
SOX4	1.98019e-11	0.246417	0.715	0.563	6.64987e-07	Goblet	ENSG00000124766
ACTG1	2.17828e-11	-0.0820132	0.961	0.959	7.31512e-07	Goblet	ENSG00000184009
TXNRD1	2.60785e-11	0.443126	0.455	0.333	8.75769e-07	Goblet	ENSG00000198431
RPL41	2.83235e-11	-0.0747473	0.984	0.982	9.5116e-07	Goblet	ENSG00000229117
OASL	3.19062e-11	0.353121	0.133	0.033	1.07147e-06	Goblet	ENSG00000135114
COX1	3.23761e-11	-0.229659	0.846	0.982	1.08726e-06	Goblet	ENSG00000198804
MGMT	3.28423e-11	0.331508	0.475	0.349	1.10291e-06	Goblet	ENSG00000170430
TPGS1	3.67371e-11	0.338561	0.357	0.225	1.23371e-06	Goblet	ENSG00000141933
RPL23A	3.69317e-11	-0.185896	0.897	0.935	1.24024e-06	Goblet	ENSG00000198242
DEGS2	3.85227e-11	-0.279684	0.578	0.669	1.29367e-06	Goblet	ENSG00000168350
SLC25A5	3.87748e-11	-0.14984	0.871	0.888	1.30213e-06	Goblet	ENSG00000005022
ATF4	4.89735e-11	0.286671	0.546	0.422	1.64463e-06	Goblet	ENSG00000128272
POR	5.08608e-11	-0.229848	0.721	0.775	1.70801e-06	Goblet	ENSG00000127948
RDH10	5.54483e-11	0.266421	0.785	0.675	1.86207e-06	Goblet	ENSG00000121039
TMSB4X	5.71118e-11	0.115808	0.914	0.912	1.91793e-06	Goblet	ENSG00000205542
PTP4A2	6.18361e-11	0.212136	0.646	0.541	2.07658e-06	Goblet	ENSG00000184007
ATP6V1C2	6.66476e-11	-0.239861	0.112	0.208	2.23816e-06	Goblet	ENSG00000143882
NTN4	6.92087e-11	0.353063	0.291	0.165	2.32417e-06	Goblet	ENSG00000074527
NENF	6.97108e-11	0.255021	0.638	0.549	2.34103e-06	Goblet	ENSG00000117691
SLC16A11	7.39716e-11	-0.271371	0.133	0.233	2.48411e-06	Goblet	ENSG00000174326
CD74	7.40795e-11	-0.138875	0.944	0.967	2.48774e-06	Goblet	ENSG00000019582
UBE2E2	7.44372e-11	-0.223944	0.185	0.304	2.49975e-06	Goblet	ENSG00000182247
ADIRF	8.28568e-11	-0.236235	0.652	0.763	2.7825e-06	Goblet	ENSG00000148671
KRT24	8.32006e-11	-0.546051	0.136	0.233	2.79404e-06	Goblet	ENSG00000167916
EEF1D	9.3582e-11	-0.149339	0.908	0.931	3.14267e-06	Goblet	ENSG00000104529
ASPG	9.36555e-11	-0.25996	0.161	0.273	3.14514e-06	Goblet	ENSG00000166183
JTB	1.1369e-10	-0.219028	0.773	0.814	3.81795e-06	Goblet	ENSG00000143543
IFI30	1.16019e-10	-0.156102	0.08	0.163	3.89614e-06	Goblet	ENSG00000216490
CITED4	1.17143e-10	0.302892	0.236	0.116	3.9339e-06	Goblet	ENSG00000179862
ALDH6A1	1.38467e-10	-0.328772	0.165	0.271	4.65001e-06	Goblet	ENSG00000119711
NPC2	1.39624e-10	-0.225643	0.704	0.763	4.68884e-06	Goblet	ENSG00000119655
SLC25A28	1.47348e-10	0.240587	0.136	0.037	4.94825e-06	Goblet	ENSG00000155287
PSMB8	1.86876e-10	0.25947	0.771	0.706	6.27568e-06	Goblet	ENSG00000204264
DNAJC10	2.01441e-10	0.26026	0.406	0.275	6.76479e-06	Goblet	ENSG00000077232
TNFRSF12A	2.05489e-10	0.491459	0.295	0.173	6.90073e-06	Goblet	ENSG00000006327
RPL18	2.18849e-10	-0.0825542	0.955	0.949	7.34938e-06	Goblet	ENSG00000063177
ITGB8	2.67844e-10	0.313182	0.39	0.271	8.99475e-06	Goblet	ENSG00000105855
MT1X	2.77898e-10	-0.228674	0.496	0.651	9.33237e-06	Goblet	ENSG00000187193
TENT5C	2.87241e-10	-0.305359	0.171	0.275	9.64612e-06	Goblet	ENSG00000183508
EMP1	3.11818e-10	0.370843	0.171	0.065	1.04715e-05	Goblet	ENSG00000134531
RNF213	3.23212e-10	0.317345	0.7	0.6	1.08541e-05	Goblet	ENSG00000173821
RPS7	3.48117e-10	-0.114876	0.938	0.941	1.16905e-05	Goblet	ENSG00000171863
CDC42EP5	4.13284e-10	0.116436	0.378	0.245	1.38789e-05	Goblet	ENSG00000167617
CRYM	4.21626e-10	-0.341661	0.559	0.669	1.4159e-05	Goblet	ENSG00000103316
CCNI	4.53486e-10	-0.212614	0.751	0.79	1.5229e-05	Goblet	ENSG00000118816
ITM2B	4.72753e-10	-0.0817244	0.951	0.949	1.5876e-05	Goblet	ENSG00000136156
MIR4435-2HG	5.05207e-10	0.381088	0.393	0.271	1.69659e-05	Goblet	ENSG00000172965
ND5	5.65489e-10	-0.24132	0.65	0.894	1.89902e-05	Goblet	ENSG00000198786
COLCA1	5.97228e-10	-0.274456	0.262	0.384	2.00561e-05	Goblet	ENSG00000196167
EIF3E	6.03216e-10	-0.307226	0.488	0.604	2.02572e-05	Goblet	ENSG00000104408
RPL31	6.54675e-10	-0.200017	0.852	0.888	2.19853e-05	Goblet	ENSG00000071082
SAMM50	6.76896e-10	-0.313095	0.304	0.429	2.27315e-05	Goblet	ENSG00000100347
DHRS3	6.87926e-10	0.328848	0.612	0.518	2.31019e-05	Goblet	ENSG00000162496
MUC2	7.22938e-10	-0.338804	0.273	0.396	2.42777e-05	Goblet	ENSG00000198788
RPL9	7.34545e-10	-0.132162	0.877	0.882	2.46675e-05	Goblet	ENSG00000163682
OTULINL	7.56774e-10	-0.135947	0.057	0.124	2.5414e-05	Goblet	ENSG00000145569
PLEKHS1	7.58104e-10	-0.338117	0.54	0.633	2.54586e-05	Goblet	ENSG00000148735
SAT1	8.31418e-10	0.115019	0.983	0.971	2.79207e-05	Goblet	ENSG00000130066
CUEDC1	9.2477e-10	0.351483	0.218	0.11	3.10556e-05	Goblet	ENSG00000180891
FGFR3	9.2581e-10	-0.250184	0.121	0.214	3.10905e-05	Goblet	ENSG00000068078
HSPB1	9.99731e-10	-0.126214	0.926	0.951	3.3573e-05	Goblet	ENSG00000106211
RPS12	1.04967e-09	-0.0593395	0.983	0.971	3.52502e-05	Goblet	ENSG00000112306
MRTFB	1.12345e-09	-0.341489	0.336	0.459	3.77277e-05	Goblet	ENSG00000186260
COX3	1.15485e-09	-0.241358	0.808	0.975	3.8782e-05	Goblet	ENSG00000198938
MAP2K2	1.17952e-09	0.261736	0.415	0.284	3.96107e-05	Goblet	ENSG00000126934
NRP2	1.19622e-09	0.436218	0.207	0.102	4.01715e-05	Goblet	ENSG00000118257
SELENBP1	1.2077e-09	-0.150578	0.808	0.853	4.05569e-05	Goblet	ENSG00000143416
ABHD12B	1.64054e-09	-0.216896	0.138	0.235	5.50925e-05	Goblet	ENSG00000131969
DUSP4	1.64418e-09	0.33776	0.228	0.12	5.52148e-05	Goblet	ENSG00000120875
RPS14	1.72126e-09	-0.104165	0.946	0.949	5.78033e-05	Goblet	ENSG00000164587
CXCL2	1.82767e-09	0.459117	0.122	0.033	6.13769e-05	Goblet	ENSG00000081041
ASRGL1	1.92986e-09	-0.219762	0.717	0.78	6.48086e-05	Goblet	ENSG00000162174
RESF1	2.13352e-09	0.345659	0.355	0.239	7.16479e-05	Goblet	ENSG00000174718
NIBAN2	2.14484e-09	0.28879	0.529	0.414	7.20281e-05	Goblet	ENSG00000136830
GALM	2.25614e-09	-0.223428	0.079	0.153	7.57657e-05	Goblet	ENSG00000143891
S100A4	2.41867e-09	-0.101598	0.918	0.924	8.12236e-05	Goblet	ENSG00000196154
CCNG1	2.51926e-09	-0.288467	0.236	0.349	8.46018e-05	Goblet	ENSG00000113328
BHLHE40	2.52954e-09	-0.346267	0.519	0.596	8.49469e-05	Goblet	ENSG00000134107
FOXN3	2.65861e-09	-0.336129	0.465	0.58	8.92814e-05	Goblet	ENSG00000053254
HLA-F	2.78367e-09	0.254522	0.677	0.598	9.34813e-05	Goblet	ENSG00000204642
ELOVL5	3.57955e-09	-0.329729	0.39	0.504	0.000120208	Goblet	ENSG00000012660
KRT19	3.78086e-09	-0.0746187	0.988	0.988	0.000126969	Goblet	ENSG00000171345
HRAS	4.00537e-09	0.266668	0.347	0.231	0.000134508	Goblet	ENSG00000174775
BNIP3L	4.26576e-09	-0.251199	0.487	0.604	0.000143253	Goblet	ENSG00000104765
SYBU	4.42346e-09	-0.263038	0.354	0.475	0.000148549	Goblet	ENSG00000147642
SUMF1	4.43222e-09	-0.242668	0.213	0.32	0.000148843	Goblet	ENSG00000144455
TMEM9B	4.49342e-09	-0.252961	0.506	0.604	0.000150898	Goblet	ENSG00000175348
MZT2B	4.85635e-09	0.197095	0.596	0.478	0.000163086	Goblet	ENSG00000152082
PAX3	5.41734e-09	-0.194978	0.081	0.155	0.000181925	Goblet	ENSG00000135903
MPP7	5.66562e-09	-0.218196	0.261	0.38	0.000190263	Goblet	ENSG00000150054
CLIC3	5.69449e-09	-0.239994	0.286	0.41	0.000191232	Goblet	ENSG00000169583
ERGIC3	5.70786e-09	-0.186016	0.741	0.804	0.000191681	Goblet	ENSG00000125991
FXYD5	5.92684e-09	-0.209254	0.124	0.212	0.000199035	Goblet	ENSG00000089327
MUC15	6.40812e-09	-0.24231	0.171	0.273	0.000215197	Goblet	ENSG00000169550
TGM2	6.66248e-09	0.374977	0.454	0.329	0.000223739	Goblet	ENSG00000198959
RBBP9	6.94654e-09	-0.244224	0.18	0.28	0.000233279	Goblet	ENSG00000089050
ECI1	7.26478e-09	0.281637	0.319	0.208	0.000243966	Goblet	ENSG00000167969
TMEM150C	7.56725e-09	-0.19973	0.209	0.316	0.000254123	Goblet	ENSG00000249242
SCRIB	7.70149e-09	0.274273	0.26	0.147	0.000258632	Goblet	ENSG00000180900
CXCL3	7.71129e-09	0.488257	0.159	0.065	0.00025896	Goblet	ENSG00000163734
ABHD14B	8.12318e-09	-0.299984	0.304	0.418	0.000272793	Goblet	ENSG00000114779
STEAP2	8.17173e-09	-0.259928	0.242	0.357	0.000274423	Goblet	ENSG00000157214
PPL	8.98375e-09	-0.209102	0.648	0.706	0.000301692	Goblet	ENSG00000118898
IRF7	9.06017e-09	0.399034	0.336	0.227	0.000304259	Goblet	ENSG00000185507
CD81	9.13522e-09	0.22094	0.562	0.459	0.000306779	Goblet	ENSG00000110651
GSTA4	9.62709e-09	-0.202524	0.179	0.282	0.000323297	Goblet	ENSG00000170899
TNFAIP2	9.67597e-09	0.492542	0.341	0.229	0.000324938	Goblet	ENSG00000185215
TSPAN6	9.69505e-09	-0.260529	0.55	0.635	0.000325579	Goblet	ENSG00000000003
TM9SF2	9.9092e-09	-0.229309	0.7	0.763	0.000332771	Goblet	ENSG00000125304
APOL6	9.98259e-09	0.228952	0.439	0.314	0.000335235	Goblet	ENSG00000221963
NR2F6	1.02085e-08	0.243975	0.547	0.439	0.000342822	Goblet	ENSG00000160113
BAIAP2	1.12165e-08	-0.264973	0.371	0.482	0.000376673	Goblet	ENSG00000175866
RPL28	1.18957e-08	-0.0804843	0.977	0.975	0.000399482	Goblet	ENSG00000108107
THNSL2	1.21858e-08	-0.166679	0.086	0.161	0.000409222	Goblet	ENSG00000144115
PCBP1	1.31205e-08	0.224897	0.795	0.72	0.000440612	Goblet	ENSG00000169564
SYT8	1.34522e-08	0.416457	0.505	0.425	0.000451751	Goblet	ENSG00000149043
RPS29	1.46303e-08	-0.213683	0.781	0.824	0.000491316	Goblet	ENSG00000213741
FAM107B	1.48069e-08	0.250902	0.732	0.633	0.000497244	Goblet	ENSG00000065809
AREG	1.57699e-08	0.436603	0.173	0.082	0.000529584	Goblet	ENSG00000109321
HEY1	1.71887e-08	-0.28756	0.259	0.371	0.00057723	Goblet	ENSG00000164683
RPL36A	1.77405e-08	-0.32604	0.526	0.622	0.000595762	Goblet	ENSG00000241343
HSD11B2	1.85695e-08	-0.270369	0.157	0.249	0.000623602	Goblet	ENSG00000176387
SRRM2	1.86949e-08	0.253034	0.736	0.671	0.000627813	Goblet	ENSG00000167978
SLFN5	1.90771e-08	0.279865	0.485	0.373	0.000640648	Goblet	ENSG00000166750
CEBPB	1.91867e-08	0.232634	0.565	0.445	0.000644327	Goblet	ENSG00000172216
ZNF253	2.01782e-08	-0.149943	0.046	0.102	0.000677625	Goblet	ENSG00000256771
CYFIP2	2.03707e-08	-0.239653	0.2	0.304	0.00068409	Goblet	ENSG00000055163
TPM2	2.04438e-08	0.304957	0.123	0.041	0.000686543	Goblet	ENSG00000198467
MYLIP	2.08756e-08	0.270261	0.288	0.178	0.000701045	Goblet	ENSG00000007944
MGAT4B	2.11903e-08	0.320119	0.307	0.2	0.000711613	Goblet	ENSG00000161013
RPS16	2.18474e-08	-0.0947163	0.891	0.898	0.000733679	Goblet	ENSG00000105193
SPON2	2.31381e-08	-0.16649	0.097	0.175	0.000777024	Goblet	ENSG00000159674
SRP14	2.35416e-08	-0.120883	0.897	0.9	0.000790574	Goblet	ENSG00000140319
KRT8	2.38913e-08	-0.172913	0.927	0.953	0.000802317	Goblet	ENSG00000170421
FAM3D	2.5091e-08	-0.163348	0.812	0.845	0.000842604	Goblet	ENSG00000198643
ABCA13	2.51499e-08	-0.256812	0.546	0.657	0.000844585	Goblet	ENSG00000179869
PPA2	2.62316e-08	-0.302123	0.41	0.524	0.000880911	Goblet	ENSG00000138777
PPP1R14B	2.85674e-08	0.315268	0.316	0.212	0.00095935	Goblet	ENSG00000173457
SNHG7	2.94439e-08	0.274787	0.389	0.28	0.000988785	Goblet	ENSG00000233016
MUC13	3.0209e-08	0.168962	0.2	0.098	0.00101448	Goblet	ENSG00000173702
	3.06886e-08	-0.140146	0.107	0.188	0.00103059	Goblet	ENSG00000232306
TSC22D3	3.29733e-08	-0.296678	0.321	0.42	0.00110731	Goblet	ENSG00000157514
CASTOR1	3.37391e-08	-0.118522	0.052	0.11	0.00113303	Goblet	ENSG00000239282
GPCPD1	3.48746e-08	0.405318	0.301	0.198	0.00117116	Goblet	ENSG00000125772
FGGY	3.55196e-08	-0.296451	0.337	0.447	0.00119282	Goblet	ENSG00000172456
EIF3L	3.66783e-08	-0.302157	0.5	0.594	0.00123173	Goblet	ENSG00000100129
NAV1	3.69102e-08	-0.297489	0.229	0.333	0.00123952	Goblet	ENSG00000134369
HSPH1	3.7187e-08	0.317152	0.351	0.247	0.00124881	Goblet	ENSG00000120694
FCGBP	3.92795e-08	0.365783	0.304	0.188	0.00131909	Goblet	ENSG00000275395
HSD17B11	4.07455e-08	-0.217351	0.303	0.418	0.00136832	Goblet	ENSG00000198189
ST14	4.84438e-08	0.142549	0.702	0.624	0.00162684	Goblet	ENSG00000149418
SOCS3	5.00708e-08	-0.444363	0.243	0.331	0.00168148	Goblet	ENSG00000184557
PI3	5.03864e-08	-0.182523	0.826	0.886	0.00169208	Goblet	ENSG00000124102
LYNX1	5.16677e-08	-0.218014	0.14	0.224	0.0017351	Goblet	ENSG00000180155
H1-0	5.44723e-08	-0.237132	0.629	0.718	0.00182929	Goblet	ENSG00000189060
GALNT6	5.44878e-08	0.0753156	0.129	0.045	0.00182981	Goblet	ENSG00000139629
DUOXA2	5.69238e-08	0.407204	0.277	0.171	0.00191161	Goblet	ENSG00000140274
ABCC4	5.73513e-08	-0.228868	0.181	0.278	0.00192597	Goblet	ENSG00000125257
SDF2L1	5.87516e-08	0.315603	0.565	0.467	0.001973	Goblet	ENSG00000128228
PTTG1IP	5.92857e-08	0.236587	0.743	0.684	0.00199093	Goblet	ENSG00000183255
ITPRIPL2	5.94828e-08	0.361085	0.295	0.194	0.00199755	Goblet	ENSG00000205730
CLINT1	6.14703e-08	-0.145866	0.798	0.824	0.0020643	Goblet	ENSG00000113282
BCL6	6.38195e-08	-0.33507	0.37	0.473	0.00214319	Goblet	ENSG00000113916
PDCD7	6.60933e-08	0.305268	0.251	0.153	0.00221954	Goblet	ENSG00000090470
UBE2M	6.70921e-08	0.263732	0.217	0.12	0.00225309	Goblet	ENSG00000130725
	6.90358e-08	-0.275065	0.123	0.202	0.00231836	Goblet	ENSG00000253196
RPIA	6.98808e-08	-0.237314	0.344	0.457	0.00234674	Goblet	ENSG00000153574
RPL18A	7.21615e-08	-0.100044	0.944	0.961	0.00242333	Goblet	ENSG00000105640
AKR1A1	7.54897e-08	-0.137776	0.859	0.876	0.0025351	Goblet	ENSG00000117448
VWA1	7.66385e-08	0.228884	0.257	0.153	0.00257368	Goblet	ENSG00000179403
SIAH2	7.70711e-08	0.294564	0.261	0.163	0.0025882	Goblet	ENSG00000181788
WFDC2	7.72271e-08	-0.0659414	0.997	0.998	0.00259344	Goblet	ENSG00000101443
USP16	7.75509e-08	0.150688	0.473	0.353	0.00260432	Goblet	ENSG00000156256
SCGB3A1	8.19174e-08	-0.166756	0.292	0.414	0.00275095	Goblet	ENSG00000161055
SRM	8.26975e-08	0.233106	0.347	0.241	0.00277715	Goblet	ENSG00000116649
TAP2	8.34179e-08	0.271071	0.225	0.127	0.00280134	Goblet	ENSG00000204267
TLE5	9.19136e-08	0.184394	0.79	0.753	0.00308664	Goblet	ENSG00000104964
ATP6AP2	9.2887e-08	-0.230941	0.527	0.602	0.00311933	Goblet	ENSG00000182220
EGFL6	9.38027e-08	-0.177363	0.082	0.151	0.00315008	Goblet	ENSG00000198759
IRF1	9.54097e-08	0.317938	0.647	0.529	0.00320405	Goblet	ENSG00000125347
TSPAN1	9.76807e-08	-0.116945	0.932	0.945	0.00328031	Goblet	ENSG00000117472
SAMD9	9.93894e-08	0.290613	0.319	0.22	0.0033377	Goblet	ENSG00000205413
HNRNPLL	1.01264e-07	-0.195902	0.169	0.265	0.00340066	Goblet	ENSG00000143889
RPL30	1.01849e-07	-0.0760982	0.964	0.969	0.0034203	Goblet	ENSG00000156482
SERINC2	1.02273e-07	-0.182608	0.739	0.778	0.00343453	Goblet	ENSG00000168528
DNAJB1	1.07061e-07	-0.248049	0.503	0.596	0.00359533	Goblet	ENSG00000132002
VMO1	1.15771e-07	-0.0829151	0.961	0.973	0.00388782	Goblet	ENSG00000182853
NCOA4	1.20752e-07	-0.28706	0.549	0.631	0.00405509	Goblet	ENSG00000266412
DNAJC5	1.21062e-07	0.200375	0.352	0.245	0.00406549	Goblet	ENSG00000101152
TESK1	1.21841e-07	0.292487	0.163	0.078	0.00409165	Goblet	ENSG00000107140
APOD	1.23229e-07	-0.292044	0.326	0.424	0.00413826	Goblet	ENSG00000189058
DUSP1	1.25931e-07	-0.314458	0.519	0.616	0.004229	Goblet	ENSG00000120129
SPARCL1	1.27363e-07	-0.243981	0.151	0.235	0.00427712	Goblet	ENSG00000152583
AP3D1	1.27947e-07	0.316679	0.433	0.335	0.0042967	Goblet	ENSG00000065000
TECR	1.29141e-07	-0.227006	0.708	0.765	0.00433681	Goblet	ENSG00000099797
CYP26A1	1.32064e-07	-0.171721	0.052	0.108	0.00443496	Goblet	ENSG00000095596
PKM	1.38131e-07	-0.112783	0.91	0.918	0.0046387	Goblet	ENSG00000067225
H3-3A	1.38305e-07	-0.109668	0.951	0.961	0.00464457	Goblet	ENSG00000163041
UPP1	1.42588e-07	0.35101	0.15	0.069	0.00478839	Goblet	ENSG00000183696
HNRNPH1	1.43032e-07	0.315907	0.471	0.369	0.00480331	Goblet	ENSG00000169045
ANKLE2	1.43091e-07	0.375039	0.346	0.245	0.00480527	Goblet	ENSG00000176915
ATP5MC2	1.47084e-07	-0.126592	0.872	0.894	0.00493939	Goblet	ENSG00000135390
CCDC190	1.48526e-07	0.314986	0.23	0.135	0.0049878	Goblet	ENSG00000185860
RPL19	1.50367e-07	-0.0776461	0.975	0.975	0.00504961	Goblet	ENSG00000108298
TMEM220	1.5359e-07	-0.141447	0.199	0.3	0.00515785	Goblet	ENSG00000187824
OAS1	1.59938e-07	0.292073	0.595	0.524	0.00537103	Goblet	ENSG00000089127
GSTP1	1.63653e-07	-0.0697366	0.988	0.99	0.00549578	Goblet	ENSG00000084207
BRD7	1.6796e-07	0.254746	0.364	0.257	0.00564044	Goblet	ENSG00000166164
IDH1	1.69262e-07	-0.215503	0.535	0.608	0.00568416	Goblet	ENSG00000138413
ARPC5L	1.69416e-07	0.169363	0.596	0.514	0.00568931	Goblet	ENSG00000136950
ATP6AP1	1.73275e-07	-0.22166	0.558	0.639	0.00581893	Goblet	ENSG00000071553
S100A9	1.73331e-07	0.460548	0.558	0.48	0.00582081	Goblet	ENSG00000163220
	1.73748e-07	-0.14089	0.062	0.122	0.00583479	Goblet	ENSG00000249684
CAPS	1.75852e-07	-0.335228	0.246	0.345	0.00590545	Goblet	ENSG00000105519
FAIM2	1.84112e-07	-0.141304	0.053	0.108	0.00618285	Goblet	ENSG00000135472
RBM4B	1.86278e-07	-0.248346	0.215	0.314	0.0062556	Goblet	ENSG00000173914
RSRP1	1.90729e-07	0.349924	0.53	0.435	0.00640508	Goblet	ENSG00000117616
JUN	1.95339e-07	-0.277186	0.636	0.704	0.00655988	Goblet	ENSG00000177606
KRT7	2.05733e-07	0.0846445	0.952	0.953	0.00690892	Goblet	ENSG00000135480
ERAP1	2.11725e-07	-0.200188	0.177	0.269	0.00711014	Goblet	ENSG00000164307
SH2D4A	2.13313e-07	0.271084	0.499	0.418	0.00716348	Goblet	ENSG00000104611
CAT	2.18754e-07	-0.192061	0.239	0.339	0.00734621	Goblet	ENSG00000121691
NUCB1	2.24349e-07	-0.218913	0.468	0.565	0.00753408	Goblet	ENSG00000104805
ZFP36	2.30132e-07	-0.248751	0.592	0.684	0.00772829	Goblet	ENSG00000128016
PRKX	2.33847e-07	-0.145699	0.097	0.169	0.00785305	Goblet	ENSG00000183943
TIMM10	2.47344e-07	0.305856	0.42	0.331	0.00830631	Goblet	ENSG00000134809
GBA2	2.49491e-07	0.279604	0.224	0.131	0.00837839	Goblet	ENSG00000070610
IFIT2	2.56344e-07	0.353591	0.175	0.09	0.00860853	Goblet	ENSG00000119922
KLF2	2.62241e-07	0.318957	0.256	0.159	0.00880659	Goblet	ENSG00000127528
IFI27L2	2.63411e-07	-0.257567	0.23	0.327	0.00884587	Goblet	ENSG00000119632
DNAJC17	2.69746e-07	-0.27981	0.286	0.388	0.0090586	Goblet	ENSG00000104129
GJB5	2.8498e-07	-0.168888	0.209	0.308	0.0095702	Goblet	ENSG00000189280
PDXDC1	2.87726e-07	-0.20042	0.573	0.649	0.00966242	Goblet	ENSG00000179889
DRAP1	3.03538e-07	0.228513	0.604	0.516	0.0101934	Goblet	ENSG00000175550
HSPE1	3.04406e-07	0.240681	0.722	0.653	0.0102226	Goblet	ENSG00000115541
BNIPL	3.08431e-07	-0.21441	0.095	0.165	0.0103577	Goblet	ENSG00000163141
TC2N	3.08456e-07	0.268228	0.594	0.492	0.0103586	Goblet	ENSG00000165929
ACBD3	3.13844e-07	0.212532	0.345	0.237	0.0105395	Goblet	ENSG00000182827
MICALL2	3.23091e-07	0.267143	0.265	0.169	0.01085	Goblet	ENSG00000164877
NLRC5	3.2472e-07	0.281762	0.195	0.108	0.0109048	Goblet	ENSG00000140853
PKN2	3.26569e-07	0.286361	0.508	0.412	0.0109668	Goblet	ENSG00000065243
CLEC7A	3.27826e-07	0.225131	0.262	0.167	0.0110091	Goblet	ENSG00000172243
THOC3	3.34747e-07	-0.243845	0.389	0.478	0.0112415	Goblet	ENSG00000051596
EIF3B	3.38952e-07	0.261219	0.368	0.265	0.0113827	Goblet	ENSG00000106263
RTN2	3.50228e-07	-0.147232	0.074	0.137	0.0117614	Goblet	ENSG00000125744
	3.52237e-07	0.151975	0.334	0.231	0.0118288	Goblet	ENSG00000232931
HLA-DRA	3.5612e-07	-0.176578	0.731	0.786	0.0119592	Goblet	ENSG00000204287
SPRR2A	3.57081e-07	0.483468	0.131	0.053	0.0119915	Goblet	ENSG00000241794
TSHZ2	3.57361e-07	-0.247145	0.552	0.645	0.0120009	Goblet	ENSG00000182463
COX4I1	3.671e-07	-0.106286	0.912	0.924	0.0123279	Goblet	ENSG00000131143
ATP6V0C	3.75272e-07	-0.15239	0.74	0.798	0.0126024	Goblet	ENSG00000185883
PARP9	3.92615e-07	0.320449	0.388	0.286	0.0131848	Goblet	ENSG00000138496
BIRC3	3.95259e-07	0.338503	0.251	0.159	0.0132736	Goblet	ENSG00000023445
ZNF608	4.00125e-07	-0.18264	0.089	0.155	0.013437	Goblet	ENSG00000168916
PAX7	4.00826e-07	-0.202901	0.181	0.269	0.0134606	Goblet	ENSG00000009709
HNRNPK	4.04995e-07	-0.175625	0.793	0.833	0.0136005	Goblet	ENSG00000165119
SFPQ	4.46163e-07	0.231401	0.647	0.559	0.0149831	Goblet	ENSG00000116560
STAU2	4.5533e-07	-0.255458	0.209	0.298	0.0152909	Goblet	ENSG00000040341
SERPINB10	4.58608e-07	-0.0764771	0.077	0.141	0.015401	Goblet	ENSG00000242550
SMAGP	4.5971e-07	-0.23718	0.568	0.649	0.015438	Goblet	ENSG00000170545
PXDC1	4.81597e-07	0.162724	0.117	0.045	0.016173	Goblet	ENSG00000168994
GSPT1	4.9014e-07	0.269016	0.564	0.476	0.0164599	Goblet	ENSG00000103342
GLIS3	4.96354e-07	-0.156854	0.107	0.178	0.0166686	Goblet	ENSG00000107249
CEACAM1	4.99212e-07	0.235564	0.182	0.096	0.0167645	Goblet	ENSG00000079385
PPM1K	5.00295e-07	0.339182	0.372	0.28	0.0168009	Goblet	ENSG00000163644
KIAA1522	5.04531e-07	0.265103	0.661	0.584	0.0169432	Goblet	ENSG00000162522
PTGES	5.23541e-07	0.272108	0.502	0.431	0.0175816	Goblet	ENSG00000148344
MRPL54	5.23856e-07	0.244698	0.579	0.5	0.0175921	Goblet	ENSG00000183617
CCK	5.4239e-07	0.389343	0.195	0.11	0.0182145	Goblet	ENSG00000187094
DECR1	5.45381e-07	-0.24168	0.497	0.573	0.018315	Goblet	ENSG00000104325
GPX4	6.17119e-07	0.117214	0.862	0.841	0.0207241	Goblet	ENSG00000167468
SORL1	6.22245e-07	-0.251829	0.557	0.641	0.0208962	Goblet	ENSG00000137642
TMBIM6	6.26638e-07	-0.118121	0.909	0.927	0.0210437	Goblet	ENSG00000139644
LGI1	6.35188e-07	-0.258873	0.203	0.294	0.0213309	Goblet	ENSG00000108231
YBX3	6.44641e-07	0.188013	0.496	0.4	0.0216483	Goblet	ENSG00000060138
ID1	6.56434e-07	-0.277367	0.617	0.667	0.0220444	Goblet	ENSG00000125968
PLAU	7.26855e-07	0.362525	0.122	0.051	0.0244092	Goblet	ENSG00000122861
APP	7.3431e-07	-0.201527	0.678	0.743	0.0246596	Goblet	ENSG00000142192
	7.34639e-07	-0.0761945	0.051	0.104	0.0246706	Goblet	ENSG00000254024
CHKB	7.66153e-07	-0.188154	0.156	0.239	0.0257289	Goblet	ENSG00000100288
MT1G	7.70637e-07	-0.156837	0.208	0.306	0.0258795	Goblet	ENSG00000125144
GLRX2	7.77435e-07	0.314568	0.259	0.175	0.0261078	Goblet	ENSG00000023572
LINC01559	8.43989e-07	0.220603	0.14	0.065	0.0283428	Goblet	ENSG00000180861
RPL13	8.6317e-07	-0.0826434	0.958	0.949	0.028987	Goblet	ENSG00000167526
LAPTM4A	8.78769e-07	-0.110219	0.756	0.759	0.0295108	Goblet	ENSG00000068697
TPI1	8.94097e-07	-0.128903	0.889	0.904	0.0300256	Goblet	ENSG00000111669
RPS19	9.03222e-07	-0.0624212	0.953	0.951	0.030332	Goblet	ENSG00000105372
CILK1	9.10027e-07	0.259666	0.407	0.316	0.0305605	Goblet	ENSG00000112144
IFITM2	9.26342e-07	0.283815	0.681	0.637	0.0311084	Goblet	ENSG00000185201
LLGL2	9.4743e-07	0.256149	0.453	0.365	0.0318166	Goblet	ENSG00000073350
WLS	9.49716e-07	-0.189941	0.273	0.373	0.0318934	Goblet	ENSG00000116729
PSMB9	9.66024e-07	0.196787	0.684	0.635	0.032441	Goblet	ENSG00000240065
HSPA8	9.81255e-07	0.179217	0.89	0.843	0.0329525	Goblet	ENSG00000109971
EWSR1	9.85914e-07	0.265876	0.633	0.553	0.033109	Goblet	ENSG00000182944
MUC20	1.05277e-06	-0.148398	0.825	0.855	0.035354	Goblet	ENSG00000176945
LPCAT4	1.07671e-06	-0.291679	0.521	0.584	0.0361581	Goblet	ENSG00000176454
OAS2	1.08191e-06	0.324543	0.269	0.178	0.0363326	Goblet	ENSG00000111335
SORBS2	1.10542e-06	0.250676	0.436	0.337	0.0371223	Goblet	ENSG00000154556
EXOG	1.12115e-06	-0.154278	0.078	0.139	0.0376505	Goblet	ENSG00000157036
CEBPD	1.12321e-06	0.108342	0.646	0.488	0.0377198	Goblet	ENSG00000221869
RPL13A	1.19089e-06	-0.157374	0.873	0.9	0.0399923	Goblet	ENSG00000142541
CPA4	1.22161e-06	0.349575	0.194	0.106	0.0410241	Goblet	ENSG00000128510
DAPL1	1.22343e-06	-0.195799	0.287	0.386	0.0410852	Goblet	ENSG00000163331
REX1BD	1.29538e-06	0.250265	0.583	0.529	0.0435016	Goblet	ENSG00000006015
ALCAM	1.3687e-06	-0.175304	0.813	0.845	0.0459637	Goblet	ENSG00000170017
MXD4	1.37172e-06	0.267368	0.272	0.182	0.046065	Goblet	ENSG00000123933
DMKN	1.43031e-06	-0.249169	0.207	0.292	0.0480327	Goblet	ENSG00000161249
TMEM37	1.50298e-06	-0.194247	0.097	0.163	0.050473	Goblet	ENSG00000171227
COX7C	1.53746e-06	-0.126689	0.889	0.898	0.051631	Goblet	ENSG00000127184
MB	1.55807e-06	-0.227549	0.25	0.339	0.052323	Goblet	ENSG00000198125
PHLDA1	1.58375e-06	0.228	0.111	0.045	0.0531855	Goblet	ENSG00000139289
SIX2	1.58962e-06	0.185698	0.194	0.108	0.0533828	Goblet	ENSG00000170577
COX2	1.60638e-06	-0.148385	0.914	0.986	0.0539455	Goblet	ENSG00000198712
IER2	1.60904e-06	-0.245042	0.684	0.739	0.0540349	Goblet	ENSG00000160888
LMCD1	1.63084e-06	-0.116677	0.095	0.161	0.054767	Goblet	ENSG00000071282
HMGB3	1.65745e-06	0.344932	0.437	0.355	0.0556604	Goblet	ENSG00000029993
UGCG	1.66045e-06	0.139909	0.563	0.449	0.0557612	Goblet	ENSG00000148154
MLEC	1.69324e-06	0.197158	0.654	0.58	0.0568625	Goblet	ENSG00000110917
RHOA	1.71776e-06	-0.122517	0.838	0.859	0.0576857	Goblet	ENSG00000067560
PKP4	1.73095e-06	0.30378	0.354	0.271	0.0581286	Goblet	ENSG00000144283
TMEM250	1.75115e-06	0.230686	0.138	0.065	0.0588072	Goblet	ENSG00000238227
SLC4A7	1.76131e-06	0.290121	0.193	0.112	0.0591482	Goblet	ENSG00000033867
CLDN10	1.79647e-06	0.222648	0.307	0.202	0.0603291	Goblet	ENSG00000134873
PPP2CB	1.79766e-06	0.271421	0.329	0.235	0.060369	Goblet	ENSG00000104695
UBE2H	1.81285e-06	0.208638	0.41	0.318	0.0608793	Goblet	ENSG00000186591
CCNO	1.83685e-06	-0.244172	0.602	0.673	0.0616851	Goblet	ENSG00000152669
EIF6	1.84283e-06	0.177215	0.698	0.643	0.0618858	Goblet	ENSG00000242372
FAM102A	1.86434e-06	0.2051	0.385	0.292	0.0626083	Goblet	ENSG00000167106
NBPF15	1.87352e-06	-0.139118	0.132	0.21	0.0629165	Goblet	ENSG00000266338
ATP5PO	1.89245e-06	-0.25901	0.306	0.394	0.0635523	Goblet	ENSG00000241837
EIF4B	1.90383e-06	-0.244088	0.517	0.6	0.0639344	Goblet	ENSG00000063046
FER1L6	1.95319e-06	-0.182884	0.485	0.584	0.0655919	Goblet	ENSG00000214814
REXO1	1.97887e-06	0.121648	0.142	0.067	0.0664545	Goblet	ENSG00000079313
UBXN6	1.98443e-06	0.214516	0.349	0.255	0.0666412	Goblet	ENSG00000167671
NOP16	2.02045e-06	0.31331	0.24	0.159	0.0678507	Goblet	ENSG00000048162
HMGN2	2.04355e-06	-0.230488	0.622	0.694	0.0686264	Goblet	ENSG00000198830
NRG4	2.11116e-06	-0.0845702	0.062	0.116	0.0708971	Goblet	ENSG00000169752
FBXL6	2.12116e-06	0.225639	0.152	0.076	0.0712329	Goblet	ENSG00000182325
PRDX6	2.34311e-06	-0.129582	0.757	0.769	0.0786862	Goblet	ENSG00000117592
PLEKHA7	2.43091e-06	-0.25481	0.249	0.341	0.0816347	Goblet	ENSG00000166689
TRIP12	2.45108e-06	0.291958	0.487	0.408	0.0823122	Goblet	ENSG00000153827
RHOB	2.46073e-06	-0.258479	0.401	0.494	0.0826364	Goblet	ENSG00000143878
FRY	2.58612e-06	-0.193973	0.079	0.135	0.0868471	Goblet	ENSG00000073910
PLEKHH1	2.58978e-06	-0.123554	0.253	0.351	0.08697	Goblet	ENSG00000054690
MAL2	2.62003e-06	0.165766	0.713	0.651	0.0879859	Goblet	ENSG00000147676
ERP29	2.72046e-06	-0.171759	0.699	0.757	0.0913586	Goblet	ENSG00000089248
RBBP4	2.72993e-06	-0.241053	0.441	0.531	0.0916764	Goblet	ENSG00000162521
SCPEP1	2.73703e-06	-0.213891	0.502	0.592	0.0919149	Goblet	ENSG00000121064
CHURC1	2.75092e-06	0.270286	0.475	0.4	0.0923813	Goblet	ENSG00000258289
TRAF4	2.75734e-06	0.247641	0.618	0.559	0.0925971	Goblet	ENSG00000076604
MTRNR2L8	2.81691e-06	0.347105	0.061	0.12	0.0945974	Goblet	ENSG00000255823
LYPD6B	2.83188e-06	-0.20432	0.438	0.514	0.0951002	Goblet	ENSG00000150556
ATXN7L3B	2.87677e-06	0.272946	0.385	0.3	0.0966078	Goblet	ENSG00000253719
NPDC1	2.8806e-06	-0.375951	0.337	0.427	0.0967362	Goblet	ENSG00000107281
CAP1	2.90653e-06	-0.260644	0.604	0.676	0.0976072	Goblet	ENSG00000131236
MT1M	2.93292e-06	-0.173594	0.143	0.218	0.0984934	Goblet	ENSG00000205364
MDFIC	2.94089e-06	0.177319	0.302	0.212	0.0987611	Goblet	ENSG00000135272
LGALS9B	3.03905e-06	-0.112389	0.166	0.253	0.102057	Goblet	ENSG00000170298
EFEMP1	3.04483e-06	-0.210018	0.438	0.533	0.102251	Goblet	ENSG00000115380
FMO4	3.05059e-06	-0.128763	0.054	0.104	0.102445	Goblet	ENSG00000076258
FKBP5	3.13829e-06	-0.186412	0.067	0.12	0.10539	Goblet	ENSG00000096060
PON2	3.15406e-06	-0.199783	0.351	0.447	0.10592	Goblet	ENSG00000105854
JUNB	3.17354e-06	-0.216598	0.661	0.729	0.106574	Goblet	ENSG00000171223
KLHDC7B	3.18741e-06	0.21795	0.129	0.059	0.10704	Goblet	ENSG00000130487
ZNF91	3.19507e-06	-0.20887	0.315	0.414	0.107297	Goblet	ENSG00000167232
PRSS8	3.22024e-06	0.251666	0.454	0.365	0.108142	Goblet	ENSG00000052344
CCDC122	3.22607e-06	-0.138971	0.079	0.137	0.108338	Goblet	ENSG00000151773
STIM2	3.29094e-06	0.241413	0.511	0.414	0.110516	Goblet	ENSG00000109689
RPN1	3.33771e-06	-0.151171	0.733	0.778	0.112087	Goblet	ENSG00000163902
BPIFA2	3.417e-06	-0.367574	0.279	0.361	0.11475	Goblet	ENSG00000131050
HMGB1	3.43901e-06	-0.109769	0.853	0.875	0.115489	Goblet	ENSG00000189403
ZFHX4	3.4793e-06	-0.132807	0.055	0.104	0.116842	Goblet	ENSG00000091656
SEC61B	3.49097e-06	0.142889	0.839	0.812	0.117234	Goblet	ENSG00000106803
RNF19A	3.58925e-06	0.281561	0.404	0.318	0.120534	Goblet	ENSG00000034677
FAR2	3.62085e-06	0.230439	0.14	0.069	0.121596	Goblet	ENSG00000064763
PEPD	3.63729e-06	-0.189207	0.28	0.376	0.122147	Goblet	ENSG00000124299
EPHB2	3.64189e-06	-0.165029	0.108	0.175	0.122302	Goblet	ENSG00000133216
LINC02482	3.65282e-06	-0.0960388	0.107	0.176	0.122669	Goblet	ENSG00000251580
GSTA2	3.6863e-06	-0.185613	0.201	0.282	0.123793	Goblet	ENSG00000244067
TENT5A	3.74338e-06	0.298377	0.292	0.21	0.12571	Goblet	ENSG00000112773
TMC5	3.84277e-06	0.185724	0.777	0.72	0.129048	Goblet	ENSG00000103534
ARGLU1	3.87514e-06	0.178265	0.661	0.578	0.130135	Goblet	ENSG00000134884
GCHFR	3.96229e-06	-0.179663	0.525	0.604	0.133062	Goblet	ENSG00000137880
CYP3A5	4.01132e-06	0.232129	0.121	0.055	0.134708	Goblet	ENSG00000106258
SNX2	4.12309e-06	-0.259464	0.423	0.514	0.138462	Goblet	ENSG00000205302
IER5L	4.14025e-06	0.164845	0.166	0.092	0.139038	Goblet	ENSG00000188483
UBC	4.20384e-06	-0.0779832	0.93	0.947	0.141173	Goblet	ENSG00000150991
C6orf62	4.6578e-06	0.228431	0.389	0.298	0.156418	Goblet	ENSG00000112308
TNFSF10	4.67678e-06	0.165026	0.819	0.769	0.157056	Goblet	ENSG00000121858
KRT6A	4.69327e-06	0.320693	0.166	0.088	0.15761	Goblet	ENSG00000205420
LTC4S	4.70952e-06	-0.151062	0.068	0.122	0.158155	Goblet	ENSG00000213316
CSDE1	4.71501e-06	-0.257544	0.696	0.747	0.15834	Goblet	ENSG00000009307
ARAP3	4.72311e-06	-0.0920592	0.059	0.11	0.158612	Goblet	ENSG00000120318
SDC4	4.76085e-06	0.299182	0.61	0.537	0.159879	Goblet	ENSG00000124145
ANKRD13D	4.76147e-06	0.196701	0.207	0.125	0.1599	Goblet	ENSG00000172932
SRI	4.8426e-06	-0.142087	0.72	0.753	0.162624	Goblet	ENSG00000075142
UBE2V1	4.91387e-06	-0.265717	0.176	0.255	0.165018	Goblet	ENSG00000244687
ZNF219	4.92957e-06	0.208772	0.163	0.088	0.165545	Goblet	ENSG00000165804
UGT1A6	5.15334e-06	-0.122137	0.069	0.124	0.173059	Goblet	ENSG00000167165
DDX11	5.18358e-06	0.166597	0.148	0.075	0.174075	Goblet	ENSG00000013573
LMNA	5.2539e-06	0.203633	0.682	0.637	0.176436	Goblet	ENSG00000160789
GNG5	5.27488e-06	0.0793175	0.88	0.871	0.177141	Goblet	ENSG00000174021
ZNF606	5.40091e-06	-0.153445	0.098	0.161	0.181373	Goblet	ENSG00000166704
ARAP2	5.53901e-06	0.292969	0.241	0.161	0.186011	Goblet	ENSG00000047365
IFIT1	5.56005e-06	0.319327	0.179	0.104	0.186718	Goblet	ENSG00000185745
STUB1	5.66842e-06	0.231662	0.621	0.557	0.190357	Goblet	ENSG00000103266
SSR4	5.7712e-06	-0.120994	0.863	0.888	0.193809	Goblet	ENSG00000180879
FBRSL1	5.94117e-06	0.211154	0.109	0.047	0.199516	Goblet	ENSG00000112787
GPRC5B	6.05209e-06	-0.232775	0.247	0.333	0.203241	Goblet	ENSG00000167191
SLC35E1	6.06781e-06	0.237158	0.266	0.18	0.203769	Goblet	ENSG00000127526
CPQ	6.0727e-06	-0.150478	0.097	0.161	0.203933	Goblet	ENSG00000104324
SECTM1	6.11744e-06	0.237178	0.168	0.094	0.205436	Goblet	ENSG00000141574
GOLGA3	6.12309e-06	0.249534	0.414	0.325	0.205626	Goblet	ENSG00000090615
XAF1	6.13047e-06	0.171819	0.362	0.275	0.205873	Goblet	ENSG00000132530
MBOAT1	6.15382e-06	-0.154621	0.14	0.212	0.206658	Goblet	ENSG00000172197
ATP8	6.21032e-06	-0.161992	0.78	0.859	0.208555	Goblet	ENSG00000228253
MAB21L4	6.31498e-06	-0.0633776	0.074	0.131	0.21207	Goblet	ENSG00000172478
LOC102724770	6.35217e-06	-0.233499	0.175	0.253	0.213319	Goblet	ENSG00000278817
ABHD2	6.41927e-06	0.236142	0.579	0.506	0.215572	Goblet	ENSG00000140526
ACSL1	6.42393e-06	-0.150637	0.201	0.286	0.215729	Goblet	ENSG00000151726
CAPNS1	6.63971e-06	0.135054	0.581	0.504	0.222975	Goblet	ENSG00000126247
H2AC6	6.64725e-06	0.297572	0.264	0.18	0.223228	Goblet	ENSG00000180573
LOC102724428	6.66287e-06	-0.266455	0.145	0.218	0.223752	Goblet	ENSG00000275993
GNPNAT1	6.69704e-06	-0.231993	0.308	0.396	0.2249	Goblet	ENSG00000100522
ATXN2L	6.75534e-06	0.225721	0.34	0.251	0.226858	Goblet	ENSG00000168488
MYL12B	6.76365e-06	-0.0739856	0.891	0.904	0.227137	Goblet	ENSG00000118680
RPLP2	6.84968e-06	-0.103848	0.947	0.961	0.230026	Goblet	ENSG00000177600
TOR4A	6.89727e-06	0.246294	0.142	0.075	0.231624	Goblet	ENSG00000198113
PTGS2	6.92543e-06	0.236594	0.113	0.051	0.23257	Goblet	ENSG00000073756
SNX17	7.17979e-06	-0.181898	0.434	0.514	0.241112	Goblet	ENSG00000115234
ATF3	7.30158e-06	-0.159128	0.22	0.308	0.245202	Goblet	ENSG00000162772
CKMT1A	7.31824e-06	-0.204774	0.216	0.298	0.245761	Goblet	ENSG00000223572
CLPTM1L	7.49077e-06	0.189076	0.341	0.247	0.251555	Goblet	ENSG00000049656
SREBF1	7.54253e-06	0.0809225	0.418	0.314	0.253293	Goblet	ENSG00000072310
DUOX2	7.59208e-06	0.230867	0.429	0.333	0.254957	Goblet	ENSG00000140279
JUND	7.93727e-06	0.196477	0.425	0.339	0.26655	Goblet	ENSG00000130522
CTDNEP1	8.12412e-06	0.0784845	0.298	0.21	0.272824	Goblet	ENSG00000175826
PDZK1IP1	8.20051e-06	0.214545	0.478	0.402	0.275389	Goblet	ENSG00000162366
SCIN	8.2374e-06	-0.1511	0.42	0.522	0.276628	Goblet	ENSG00000006747
FABP5	8.47003e-06	-0.159188	0.806	0.845	0.28444	Goblet	ENSG00000164687
PCBP2	8.47534e-06	-0.0952031	0.811	0.824	0.284619	Goblet	ENSG00000197111
ZNF207	8.57284e-06	0.200788	0.555	0.476	0.287893	Goblet	ENSG00000010244
ERICH5	8.60813e-06	-0.196685	0.229	0.318	0.289078	Goblet	ENSG00000177459
NMU	8.64594e-06	0.246618	0.182	0.106	0.290348	Goblet	ENSG00000109255
HNRNPAB	8.67909e-06	0.194102	0.648	0.555	0.291461	Goblet	ENSG00000197451
TRIM31	8.77074e-06	0.200192	0.123	0.057	0.294539	Goblet	ENSG00000204616
SERPINB13	9.21029e-06	-0.244496	0.055	0.102	0.3093	Goblet	ENSG00000197641
CAPN15	9.50257e-06	0.153173	0.192	0.114	0.319115	Goblet	ENSG00000103326
STK11	9.53281e-06	0.172659	0.193	0.116	0.320131	Goblet	ENSG00000118046
STEAP1	9.62402e-06	-0.167922	0.261	0.351	0.323194	Goblet	ENSG00000164647
SDHC	9.67834e-06	-0.179664	0.522	0.618	0.325018	Goblet	ENSG00000143252
UBE2Z	9.7261e-06	0.237861	0.295	0.214	0.326622	Goblet	ENSG00000159202
SNCA	9.74683e-06	-0.140243	0.173	0.255	0.327318	Goblet	ENSG00000145335
PCCA	9.8025e-06	-0.140128	0.108	0.173	0.329187	Goblet	ENSG00000175198
PFKP	9.98994e-06	0.257064	0.371	0.28	0.335482	Goblet	ENSG00000067057
FDFT1	9.99475e-06	-0.212205	0.585	0.653	0.335644	Goblet	ENSG00000079459
GDI2	1.00501e-05	-0.180312	0.534	0.596	0.337501	Goblet	ENSG00000057608
CRK	1.01567e-05	0.240216	0.349	0.267	0.341081	Goblet	ENSG00000167193
BDH2	1.01705e-05	-0.152181	0.223	0.312	0.341547	Goblet	ENSG00000164039
N4BP1	1.02573e-05	0.270899	0.309	0.229	0.344459	Goblet	ENSG00000102921
RNPEPL1	1.03803e-05	0.168941	0.369	0.284	0.348592	Goblet	ENSG00000142327
TLNRD1	1.0762e-05	0.147477	0.178	0.104	0.36141	Goblet	ENSG00000140406
NQO1	1.08912e-05	-0.227991	0.693	0.759	0.36575	Goblet	ENSG00000181019
EIF2AK3	1.0948e-05	-0.212017	0.329	0.42	0.367657	Goblet	ENSG00000172071
ZC3H11A	1.09617e-05	-0.0647808	0.061	0.112	0.368116	Goblet	ENSG00000058673
DDX60	1.11915e-05	0.257117	0.199	0.124	0.375834	Goblet	ENSG00000137628
TMEM79	1.11974e-05	-0.138313	0.151	0.224	0.376032	Goblet	ENSG00000163472
SRSF9	1.1262e-05	0.153896	0.659	0.6	0.378199	Goblet	ENSG00000111786
LATS1	1.13683e-05	-0.109915	0.127	0.196	0.38177	Goblet	ENSG00000131023
AURKAIP1	1.15114e-05	0.112182	0.792	0.751	0.386577	Goblet	ENSG00000175756
ODF3B	1.1567e-05	0.285378	0.285	0.204	0.388442	Goblet	ENSG00000177989
CYBA	1.16802e-05	0.0791578	0.86	0.835	0.392244	Goblet	ENSG00000051523
STEAP3	1.17946e-05	-0.159912	0.204	0.282	0.396088	Goblet	ENSG00000115107
BTF3	1.18048e-05	-0.11517	0.877	0.898	0.396429	Goblet	ENSG00000145741
IDH2	1.21847e-05	-0.189515	0.548	0.629	0.409186	Goblet	ENSG00000182054
	1.22365e-05	-0.141922	0.11	0.175	0.410925	Goblet	ENSG00000236318
HDAC5	1.22611e-05	-0.151214	0.163	0.237	0.411753	Goblet	ENSG00000108840
VGLL1	1.2743e-05	-0.163724	0.275	0.375	0.427934	Goblet	ENSG00000102243
PFN2	1.29035e-05	-0.190305	0.43	0.514	0.433326	Goblet	ENSG00000070087
HLA-DPA1	1.31277e-05	-0.210276	0.398	0.496	0.440855	Goblet	ENSG00000231389
MMP1	1.33687e-05	-0.116406	0.135	0.206	0.448949	Goblet	ENSG00000196611
PARP12	1.34594e-05	0.211192	0.231	0.151	0.451993	Goblet	ENSG00000059378
UBLCP1	1.35042e-05	-0.188652	0.252	0.339	0.453498	Goblet	ENSG00000164332
ZNF816-ZNF321P	1.39922e-05	-0.128143	0.054	0.1	0.469887	Goblet	ENSG00000221874
NYNRIN	1.4196e-05	-0.19195	0.199	0.275	0.476729	Goblet	ENSG00000205978
SPDEF	1.46891e-05	0.245755	0.488	0.429	0.493291	Goblet	ENSG00000124664
SPRR3	1.47153e-05	0.448905	0.356	0.28	0.49417	Goblet	ENSG00000163209
ELF5	1.47246e-05	-0.13091	0.107	0.171	0.494482	Goblet	ENSG00000135374
APOL2	1.47305e-05	0.135613	0.227	0.149	0.49468	Goblet	ENSG00000128335
FN3KRP	1.47685e-05	-0.127638	0.106	0.169	0.495955	Goblet	ENSG00000141560
SAMD9L	1.47698e-05	0.18703	0.225	0.147	0.496001	Goblet	ENSG00000177409
SSU72	1.49383e-05	0.182347	0.683	0.594	0.501659	Goblet	ENSG00000160075
PGP	1.49435e-05	0.228545	0.257	0.18	0.501834	Goblet	ENSG00000184207
VPS4B	1.49927e-05	0.270078	0.543	0.471	0.503484	Goblet	ENSG00000119541
ITGA2	1.5219e-05	0.311167	0.254	0.175	0.511084	Goblet	ENSG00000164171
NME2	1.5252e-05	-0.117427	0.794	0.816	0.512194	Goblet	ENSG00000243678
DOC2B	1.52798e-05	0.135948	0.105	0.045	0.513128	Goblet	ENSG00000272636
MUC1	1.54193e-05	0.0690038	0.932	0.92	0.517812	Goblet	ENSG00000185499
BRCC3	1.55394e-05	-0.25808	0.202	0.278	0.521843	Goblet	ENSG00000185515
TUBB4B	1.55805e-05	0.267202	0.727	0.684	0.523223	Goblet	ENSG00000188229
H2BC21	1.55983e-05	0.224442	0.14	0.075	0.523822	Goblet	ENSG00000184678
PDPR	1.58138e-05	-0.148937	0.119	0.184	0.53106	Goblet	ENSG00000090857
ACAT2	1.59134e-05	-0.141456	0.304	0.394	0.534403	Goblet	ENSG00000120437
ALDH2	1.67919e-05	-0.200483	0.655	0.698	0.563907	Goblet	ENSG00000111275
GPX3	1.71095e-05	-0.227994	0.149	0.214	0.574572	Goblet	ENSG00000211445
RPS27A	1.72448e-05	-0.0682257	0.95	0.953	0.579114	Goblet	ENSG00000143947
TMLHE	1.72497e-05	-0.115461	0.072	0.124	0.579278	Goblet	ENSG00000185973
BOD1	1.77747e-05	0.254644	0.194	0.124	0.59691	Goblet	ENSG00000145919
TACSTD2	1.78376e-05	0.0703013	0.931	0.931	0.599023	Goblet	ENSG00000184292
PDZD2	1.79093e-05	-0.182708	0.242	0.324	0.60143	Goblet	ENSG00000133401
TMEM259	1.80166e-05	0.213356	0.433	0.349	0.605032	Goblet	ENSG00000182087
RPL24	1.84765e-05	-0.131967	0.877	0.902	0.620479	Goblet	ENSG00000114391
HIGD2A	1.8548e-05	-0.144024	0.763	0.81	0.62288	Goblet	ENSG00000146066
CPLANE1	1.88899e-05	-0.178978	0.341	0.427	0.634361	Goblet	ENSG00000197603
EHBP1L1	1.93917e-05	0.235167	0.222	0.145	0.65121	Goblet	ENSG00000173442
ARNT	1.96156e-05	-0.129462	0.136	0.206	0.658732	Goblet	ENSG00000143437
UQCRB	2.00172e-05	-0.159824	0.785	0.812	0.672219	Goblet	ENSG00000156467
TFF3	2.03126e-05	-0.327984	0.436	0.524	0.682139	Goblet	ENSG00000160180
	2.05768e-05	0.302665	0.246	0.171	0.691011	Goblet	ENSG00000244879
NRIP1	2.05901e-05	0.157106	0.173	0.102	0.691455	Goblet	ENSG00000180530
RNF146	2.08845e-05	-0.176347	0.174	0.247	0.701345	Goblet	ENSG00000118518
GAPVD1	2.10346e-05	-0.19132	0.413	0.502	0.706384	Goblet	ENSG00000165219
DNPEP	2.1183e-05	0.233986	0.469	0.392	0.711368	Goblet	ENSG00000123992
LONP1	2.14423e-05	0.208954	0.234	0.157	0.720075	Goblet	ENSG00000196365
TRIM38	2.1566e-05	0.293229	0.344	0.265	0.724229	Goblet	ENSG00000112343
PERP	2.15939e-05	-0.0545175	0.908	0.908	0.725165	Goblet	ENSG00000112378
SLITRK6	2.16476e-05	-0.15559	0.175	0.251	0.726971	Goblet	ENSG00000184564
ANKRD50	2.16634e-05	0.240253	0.212	0.137	0.727501	Goblet	ENSG00000151458
SOX21	2.19656e-05	0.159701	0.24	0.159	0.737647	Goblet	ENSG00000125285
CKAP4	2.21934e-05	0.16615	0.494	0.406	0.745298	Goblet	ENSG00000136026
NUDT4	2.23432e-05	0.253011	0.377	0.3	0.750328	Goblet	ENSG00000173598
LDHD	2.243e-05	-0.109082	0.067	0.116	0.753245	Goblet	ENSG00000166816
MAFK	2.29505e-05	0.268668	0.176	0.108	0.770723	Goblet	ENSG00000198517
EPS8	2.29549e-05	0.246404	0.449	0.365	0.770871	Goblet	ENSG00000151491
BPIFA1	2.32277e-05	0.271071	0.544	0.424	0.780032	Goblet	ENSG00000198183
FN3K	2.3295e-05	-0.109119	0.169	0.247	0.782292	Goblet	ENSG00000167363
PDE4DIP	2.33343e-05	-0.228318	0.25	0.329	0.783612	Goblet	ENSG00000178104
UBALD2	2.33609e-05	0.174607	0.209	0.133	0.784505	Goblet	ENSG00000185262
PGAP6	2.34375e-05	0.208334	0.213	0.137	0.787079	Goblet	ENSG00000129925
JAG1	2.37371e-05	0.154824	0.152	0.084	0.79714	Goblet	ENSG00000101384
SYPL1	2.3883e-05	-0.19823	0.548	0.61	0.80204	Goblet	ENSG00000008282
XRRA1	2.39171e-05	-0.0813734	0.072	0.124	0.803183	Goblet	ENSG00000166435
C1orf122	2.41063e-05	0.242016	0.457	0.384	0.809539	Goblet	ENSG00000197982
SEPTIN11	2.42037e-05	0.209914	0.296	0.218	0.812809	Goblet	ENSG00000138758
HIVEP3	2.43187e-05	-0.163312	0.061	0.108	0.81667	Goblet	ENSG00000127124
CIRBP	2.44217e-05	-0.12942	0.723	0.753	0.820131	Goblet	ENSG00000099622
ZFAS1	2.45185e-05	0.223246	0.609	0.545	0.82338	Goblet	ENSG00000177410
PRDX3	2.47503e-05	-0.157245	0.574	0.643	0.831166	Goblet	ENSG00000165672
EPHX2	2.48097e-05	-0.194424	0.158	0.227	0.833158	Goblet	ENSG00000120915
EPSTI1	2.48274e-05	0.269173	0.268	0.19	0.833752	Goblet	ENSG00000133106
DTX4	2.50685e-05	0.240631	0.362	0.284	0.84185	Goblet	ENSG00000110042
ANXA1	2.51839e-05	-0.0640498	0.944	0.947	0.845726	Goblet	ENSG00000135046
TMPRSS13	2.52018e-05	-0.145489	0.167	0.241	0.846327	Goblet	ENSG00000137747
DIAPH1	2.52987e-05	0.150613	0.44	0.357	0.849581	Goblet	ENSG00000131504
AUH	2.54648e-05	-0.16839	0.21	0.29	0.855157	Goblet	ENSG00000148090
RAB17	2.5504e-05	0.231538	0.255	0.175	0.856474	Goblet	ENSG00000124839
METTL7A	2.64961e-05	-0.194149	0.314	0.4	0.889791	Goblet	ENSG00000185432
PSMG3	2.73029e-05	0.220967	0.38	0.296	0.916887	Goblet	ENSG00000157778
ORAI1	2.78497e-05	0.13337	0.176	0.108	0.935249	Goblet	ENSG00000276045
RPL27A	2.81956e-05	-0.172437	0.739	0.775	0.946864	Goblet	ENSG00000166441
BAZ1A	2.86582e-05	0.219821	0.445	0.375	0.9624	Goblet	ENSG00000198604
GOLM1	2.8678e-05	0.194793	0.767	0.725	0.963065	Goblet	ENSG00000135052
ARPC1B	2.88757e-05	-0.231465	0.514	0.584	0.969703	Goblet	ENSG00000130429
MAN2B1	2.94027e-05	-0.20639	0.264	0.355	0.987401	Goblet	ENSG00000104774
GK5	2.96135e-05	-0.178309	0.599	0.673	0.99448	Goblet	ENSG00000175066
	3.02781e-05	-0.139189	0.103	0.163	1	Goblet	ENSG00000256995
RPL17	3.04453e-05	-0.214941	0.637	0.72	1	Goblet	ENSG00000265681
RBM39	3.0847e-05	0.17615	0.683	0.624	1	Goblet	ENSG00000131051
SKP1	3.09593e-05	-0.091487	0.849	0.861	1	Goblet	ENSG00000113558
MYCL	3.11607e-05	-0.139734	0.1	0.157	1	Goblet	ENSG00000116990
PPP6R1	3.12121e-05	0.149721	0.285	0.206	1	Goblet	ENSG00000105063
RND3	3.12468e-05	0.223928	0.526	0.445	1	Goblet	ENSG00000115963
PIR	3.12942e-05	-0.195187	0.235	0.318	1	Goblet	ENSG00000087842
YWHAH	3.13341e-05	0.19609	0.483	0.41	1	Goblet	ENSG00000128245
ATP2A2	3.18394e-05	0.233406	0.549	0.478	1	Goblet	ENSG00000174437
CYTOR	3.19314e-05	0.237837	0.158	0.092	1	Goblet	ENSG00000222041
HERC6	3.19914e-05	0.261819	0.336	0.267	1	Goblet	ENSG00000138642
NBPF10	3.21726e-05	0.26718	0.29	0.218	1	Goblet	ENSG00000271425
GBP4	3.22338e-05	0.212712	0.143	0.078	1	Goblet	ENSG00000162654
TM4SF1	3.23202e-05	0.272174	0.589	0.502	1	Goblet	ENSG00000169908
PDXK	3.23702e-05	0.186533	0.612	0.545	1	Goblet	ENSG00000160209
SLC22A18AS	3.26358e-05	-0.103562	0.088	0.143	1	Goblet	ENSG00000254827
CMTM8	3.33584e-05	0.200548	0.377	0.296	1	Goblet	ENSG00000170293
PDCD4	3.33628e-05	-0.17974	0.455	0.539	1	Goblet	ENSG00000150593
PFDN2	3.39522e-05	0.219347	0.531	0.471	1	Goblet	ENSG00000143256
GALNT5	3.43783e-05	0.233755	0.447	0.375	1	Goblet	ENSG00000136542
NFKBIL1	3.45264e-05	0.219195	0.246	0.171	1	Goblet	ENSG00000204498
MORN2	3.4536e-05	0.188315	0.195	0.122	1	Goblet	ENSG00000188010
ESYT2	3.45642e-05	0.256195	0.305	0.229	1	Goblet	ENSG00000117868
DHCR24	3.47337e-05	-0.200774	0.675	0.71	1	Goblet	ENSG00000116133
AKT1	3.48942e-05	0.190748	0.309	0.225	1	Goblet	ENSG00000142208
OGFR	3.5376e-05	0.140934	0.336	0.255	1	Goblet	ENSG00000060491
DEFB1	3.54008e-05	0.179547	0.423	0.345	1	Goblet	ENSG00000164825
LTBP4	3.55206e-05	0.219742	0.222	0.149	1	Goblet	ENSG00000090006
IFI16	3.57537e-05	0.196291	0.66	0.6	1	Goblet	ENSG00000163565
SELENOS	3.59687e-05	0.144012	0.71	0.663	1	Goblet	ENSG00000131871
PALLD	3.60498e-05	0.194709	0.4	0.316	1	Goblet	ENSG00000129116
LARP1	3.6152e-05	0.211169	0.423	0.351	1	Goblet	ENSG00000155506
GRK2	3.61978e-05	0.237077	0.297	0.216	1	Goblet	ENSG00000173020
METTL15	3.63559e-05	-0.131896	0.131	0.198	1	Goblet	ENSG00000169519
FNBP4	3.63957e-05	0.254567	0.417	0.343	1	Goblet	ENSG00000109920
DGAT1	3.65015e-05	0.171052	0.204	0.133	1	Goblet	ENSG00000185000
GPRC5A	3.66843e-05	0.253713	0.562	0.512	1	Goblet	ENSG00000013588
CRYZ	3.66935e-05	-0.112899	0.104	0.163	1	Goblet	ENSG00000116791
DDX17	3.67874e-05	0.227575	0.691	0.629	1	Goblet	ENSG00000100201
CDK13	3.81311e-05	0.159043	0.287	0.206	1	Goblet	ENSG00000065883
STOM	3.81421e-05	0.261953	0.287	0.208	1	Goblet	ENSG00000148175
IL20RA	3.86345e-05	-0.193397	0.265	0.345	1	Goblet	ENSG00000016402
MACO1	3.89337e-05	0.294928	0.337	0.269	1	Goblet	ENSG00000204178
MSRB2	3.89372e-05	0.22294	0.276	0.202	1	Goblet	ENSG00000148450
ADAM28	3.91203e-05	-0.248039	0.535	0.6	1	Goblet	ENSG00000042980
TFEB	3.98207e-05	-0.171344	0.117	0.18	1	Goblet	ENSG00000112561
CENPB	4.04095e-05	0.227185	0.219	0.145	1	Goblet	ENSG00000125817
CDC34	4.07454e-05	0.212646	0.159	0.096	1	Goblet	ENSG00000099804
EIF4G2	4.08553e-05	0.162913	0.769	0.729	1	Goblet	ENSG00000110321
MRPL14	4.11503e-05	0.13017	0.739	0.69	1	Goblet	ENSG00000180992
BEX4	4.13937e-05	-0.19614	0.305	0.388	1	Goblet	ENSG00000102409
TNFAIP3	4.14435e-05	0.281071	0.221	0.145	1	Goblet	ENSG00000118503
SLK	4.20232e-05	0.160961	0.519	0.441	1	Goblet	ENSG00000065613
GLMP	4.21228e-05	-0.188169	0.318	0.404	1	Goblet	ENSG00000198715
NDUFA13	4.25625e-05	-0.209495	0.509	0.573	1	Goblet	ENSG00000186010
HM13	4.27814e-05	-0.178385	0.714	0.782	1	Goblet	ENSG00000101294
MOGS	4.32966e-05	0.116434	0.277	0.196	1	Goblet	ENSG00000115275
YWHAE	4.3716e-05	-0.168976	0.693	0.735	1	Goblet	ENSG00000108953
RPL36	4.38564e-05	-0.0712251	0.929	0.939	1	Goblet	ENSG00000130255
MUC4	4.38827e-05	-0.102654	0.906	0.927	1	Goblet	ENSG00000145113
GPBP1	4.40789e-05	0.271327	0.414	0.339	1	Goblet	ENSG00000062194
PTAFR	4.4097e-05	0.237659	0.23	0.159	1	Goblet	ENSG00000169403
NCK2	4.45347e-05	0.233551	0.24	0.169	1	Goblet	ENSG00000071051
HHLA3	4.47892e-05	-0.21847	0.132	0.196	1	Goblet	ENSG00000197568
PPP1R12C	4.51382e-05	0.209979	0.175	0.11	1	Goblet	ENSG00000125503
MAP2K3	4.52309e-05	0.305552	0.327	0.255	1	Goblet	ENSG00000034152
MARK3	4.56406e-05	0.270589	0.314	0.233	1	Goblet	ENSG00000075413
H2BC12	4.59095e-05	0.233269	0.198	0.127	1	Goblet	ENSG00000197903
GGT6	4.65617e-05	-0.226417	0.465	0.533	1	Goblet	ENSG00000167741
P4HB	4.6743e-05	-0.12396	0.824	0.853	1	Goblet	ENSG00000185624
ARPC1A	4.67883e-05	0.159515	0.172	0.104	1	Goblet	ENSG00000241685
RPS23	4.73091e-05	-0.0572986	0.924	0.918	1	Goblet	ENSG00000186468
LRRC58	4.78644e-05	0.236935	0.219	0.147	1	Goblet	ENSG00000163428
DHX36	4.8123e-05	0.218532	0.468	0.396	1	Goblet	ENSG00000174953
H1-10	4.82896e-05	0.139537	0.295	0.214	1	Goblet	ENSG00000184897
ACADSB	4.83018e-05	-0.123706	0.117	0.176	1	Goblet	ENSG00000196177
CTSD	4.86738e-05	0.127308	0.784	0.761	1	Goblet	ENSG00000117984
WHAMM	4.91782e-05	0.176601	0.239	0.167	1	Goblet	ENSG00000156232
EHD1	5.00415e-05	0.249137	0.201	0.133	1	Goblet	ENSG00000110047
RMI1	5.02986e-05	-0.164886	0.078	0.127	1	Goblet	ENSG00000178966
TMEM9	5.05893e-05	-0.124277	0.289	0.375	1	Goblet	ENSG00000116857
CLDN7	5.17065e-05	0.0743866	0.912	0.914	1	Goblet	ENSG00000181885
HLA-B	5.22014e-05	-0.0466817	0.981	0.975	1	Goblet	ENSG00000234745
CST3	5.24603e-05	-0.0815021	0.956	0.969	1	Goblet	ENSG00000101439
TPD52L1	5.27956e-05	-0.187494	0.527	0.584	1	Goblet	ENSG00000111907
ZBED5-AS1	5.3165e-05	-0.124373	0.163	0.235	1	Goblet	ENSG00000247271
SNCG	5.33071e-05	0.310398	0.176	0.11	1	Goblet	ENSG00000173267
MDH1	5.39834e-05	-0.154599	0.641	0.708	1	Goblet	ENSG00000014641
SUSD4	5.42261e-05	-0.168483	0.132	0.194	1	Goblet	ENSG00000143502
TSPAN13	5.4279e-05	-0.121617	0.795	0.82	1	Goblet	ENSG00000106537
MAPKAPK2	5.45524e-05	0.272102	0.237	0.167	1	Goblet	ENSG00000162889
NDRG2	5.45836e-05	-0.195085	0.53	0.59	1	Goblet	ENSG00000165795
PPFIA1	5.53612e-05	0.190314	0.345	0.269	1	Goblet	ENSG00000131626
DENND10	5.60721e-05	-0.199904	0.259	0.339	1	Goblet	ENSG00000119979
IL10RB	5.61145e-05	-0.182051	0.174	0.247	1	Goblet	ENSG00000243646
NEU1	5.62423e-05	-0.205729	0.369	0.455	1	Goblet	ENSG00000204386
S100A8	5.67397e-05	0.213801	0.296	0.202	1	Goblet	ENSG00000143546
LEPROT	5.68245e-05	-0.180419	0.422	0.502	1	Goblet	ENSG00000213625
HEXD	5.69023e-05	0.191471	0.16	0.094	1	Goblet	ENSG00000169660
ABCA1	5.69387e-05	0.265421	0.122	0.067	1	Goblet	ENSG00000165029
PLOD2	5.71394e-05	-0.16875	0.12	0.182	1	Goblet	ENSG00000152952
C8orf82	5.79383e-05	0.0939096	0.155	0.092	1	Goblet	ENSG00000213563
KIF22	5.83597e-05	-0.120603	0.245	0.331	1	Goblet	ENSG00000079616
UBTD1	5.96741e-05	-0.184496	0.249	0.325	1	Goblet	ENSG00000165886
PPP1R9B	5.99707e-05	0.157581	0.154	0.088	1	Goblet	ENSG00000108819
ZFAND5	6.01597e-05	0.225821	0.544	0.49	1	Goblet	ENSG00000107372
TNFRSF19	6.03081e-05	-0.121122	0.059	0.104	1	Goblet	ENSG00000127863
PGAP4	6.14411e-05	-0.148255	0.27	0.357	1	Goblet	ENSG00000165152
ZC3H15	6.34551e-05	0.121305	0.57	0.496	1	Goblet	ENSG00000065548
ICE1	6.36473e-05	0.230941	0.228	0.159	1	Goblet	ENSG00000164151
PPM1L	6.49759e-05	-0.241388	0.215	0.292	1	Goblet	ENSG00000163590
EGLN2	6.55141e-05	-0.132046	0.192	0.267	1	Goblet	ENSG00000269858
SMYD3	6.61452e-05	-0.139062	0.198	0.278	1	Goblet	ENSG00000185420
MX2	6.61736e-05	0.215143	0.223	0.151	1	Goblet	ENSG00000183486
ATP1A1	6.67336e-05	-0.0749757	0.858	0.855	1	Goblet	ENSG00000163399
MLLT6	6.69131e-05	0.236222	0.33	0.255	1	Goblet	ENSG00000275023
TMEM181	6.73695e-05	0.202147	0.248	0.175	1	Goblet	ENSG00000146433
KRAS	6.7709e-05	0.173435	0.693	0.651	1	Goblet	ENSG00000133703
SLC7A8	6.777e-05	-0.14885	0.166	0.235	1	Goblet	ENSG00000092068
TRIM16	6.85074e-05	0.242542	0.4	0.327	1	Goblet	ENSG00000221926
VNN3P	6.87725e-05	0.224467	0.144	0.082	1	Goblet	ENSG00000093134
GHITM	6.91163e-05	-0.140373	0.673	0.718	1	Goblet	ENSG00000165678
	6.97635e-05	-0.285664	0.085	0.135	1	Goblet	ENSG00000230606
ZNF664	7.0936e-05	-0.184485	0.337	0.414	1	Goblet	ENSG00000179195
CIT	7.12285e-05	0.220004	0.224	0.153	1	Goblet	ENSG00000122966
PTPRZ1	7.13216e-05	-0.085664	0.224	0.304	1	Goblet	ENSG00000106278
HOMER3	7.16008e-05	0.165518	0.165	0.1	1	Goblet	ENSG00000051128
PI4K2A	7.17135e-05	0.164071	0.106	0.051	1	Goblet	ENSG00000155252
MON1B	7.2892e-05	0.231872	0.274	0.202	1	Goblet	ENSG00000103111
NMRK1	7.35606e-05	-0.156313	0.273	0.351	1	Goblet	ENSG00000106733
SNHG12	7.37673e-05	0.253829	0.255	0.18	1	Goblet	ENSG00000197989
STX3	7.47587e-05	0.179381	0.195	0.125	1	Goblet	ENSG00000166900
JAK1	7.48132e-05	0.203001	0.581	0.514	1	Goblet	ENSG00000162434
INF2	7.51235e-05	0.232143	0.168	0.104	1	Goblet	ENSG00000203485
H4C3	7.58159e-05	-0.181941	0.617	0.671	1	Goblet	ENSG00000197061
PLBD1	7.60503e-05	-0.189387	0.299	0.378	1	Goblet	ENSG00000121316
GNA11	7.63799e-05	0.189849	0.295	0.218	1	Goblet	ENSG00000088256
UBFD1	7.64169e-05	0.228199	0.18	0.114	1	Goblet	ENSG00000103353
NPLOC4	7.87638e-05	0.154073	0.254	0.18	1	Goblet	ENSG00000182446
	7.9331e-05	-0.106831	0.118	0.176	1	Goblet	ENSG00000268628
SCNN1B	8.01235e-05	-0.228092	0.394	0.476	1	Goblet	ENSG00000168447
FDXR	8.06967e-05	-0.128811	0.106	0.163	1	Goblet	ENSG00000161513
MFSD12	8.08989e-05	0.150297	0.145	0.084	1	Goblet	ENSG00000161091
NACC1	8.1098e-05	0.146391	0.289	0.216	1	Goblet	ENSG00000160877
ZNF593	8.12103e-05	0.196758	0.454	0.384	1	Goblet	ENSG00000142684
CSNK1E	8.14028e-05	0.132123	0.288	0.21	1	Goblet	ENSG00000213923
NR1D1	8.14433e-05	0.220924	0.185	0.12	1	Goblet	ENSG00000126368
MFSD14A	8.19311e-05	-0.089357	0.069	0.116	1	Goblet	ENSG00000156875
RORC	8.21386e-05	-0.147504	0.163	0.227	1	Goblet	ENSG00000143365
LRRC26	8.45973e-05	-0.145412	0.355	0.451	1	Goblet	ENSG00000184709
COMMD10	8.66505e-05	-0.141107	0.153	0.222	1	Goblet	ENSG00000145781
BICDL1	8.70138e-05	0.214876	0.324	0.251	1	Goblet	ENSG00000135127
WDR5	8.71694e-05	0.192247	0.148	0.086	1	Goblet	ENSG00000196363
FBXO2	8.83927e-05	-0.210075	0.198	0.273	1	Goblet	ENSG00000116661
BCAP31	8.84604e-05	-0.122267	0.752	0.775	1	Goblet	ENSG00000185825
WRNIP1	8.86165e-05	0.151539	0.198	0.129	1	Goblet	ENSG00000124535
ARV1	8.91234e-05	-0.170511	0.217	0.29	1	Goblet	ENSG00000173409
CD59	8.95216e-05	-0.175126	0.659	0.725	1	Goblet	ENSG00000085063
ADCY2	9.15092e-05	-0.109971	0.189	0.263	1	Goblet	ENSG00000078295
NCLN	9.17217e-05	0.249155	0.211	0.145	1	Goblet	ENSG00000125912
SORD	9.21763e-05	-0.166294	0.705	0.747	1	Goblet	ENSG00000140263
MT1F	9.29976e-05	-0.140418	0.191	0.261	1	Goblet	ENSG00000198417
CNBP	9.31194e-05	-0.133349	0.682	0.727	1	Goblet	ENSG00000169714
FKBP1A	9.34469e-05	-0.169138	0.563	0.624	1	Goblet	ENSG00000088832
OCEL1	9.42378e-05	0.243592	0.291	0.22	1	Goblet	ENSG00000099330
HNRNPD	9.45033e-05	0.200505	0.521	0.459	1	Goblet	ENSG00000138668
EIF2S3	9.62314e-05	-0.152012	0.265	0.343	1	Goblet	ENSG00000130741
ST13	9.7322e-05	-0.0997229	0.695	0.733	1	Goblet	ENSG00000100380
DDX3X	9.79529e-05	0.24581	0.596	0.529	1	Goblet	ENSG00000215301
ZBTB7A	0.000100163	0.0712061	0.49	0.408	1	Goblet	ENSG00000178951
HMGN1	0.000100223	-0.141666	0.759	0.792	1	Goblet	ENSG00000205581
CLIC4	0.000100647	0.16944	0.114	0.059	1	Goblet	ENSG00000169504
ZNF710	0.000100719	0.18679	0.12	0.065	1	Goblet	ENSG00000140548
STN1	0.000100988	-0.16376	0.315	0.398	1	Goblet	ENSG00000107960
HNRNPA2B1	0.000101011	-0.0701968	0.874	0.873	1	Goblet	ENSG00000122566
AQP5-AS1	0.000101239	-0.273454	0.38	0.455	1	Goblet	ENSG00000257588
COG2	0.000103219	0.214952	0.204	0.137	1	Goblet	ENSG00000135775
CHST9	0.000104083	-0.130259	0.583	0.653	1	Goblet	ENSG00000154080
BSPRY	0.000104353	0.212305	0.391	0.32	1	Goblet	ENSG00000119411
SERPINA1	0.000104607	0.243578	0.179	0.116	1	Goblet	ENSG00000197249
RNF130	0.000105178	-0.19588	0.435	0.512	1	Goblet	ENSG00000113269
MTA2	0.000105555	-0.18705	0.144	0.206	1	Goblet	ENSG00000149480
SBNO2	0.000105873	0.119624	0.201	0.131	1	Goblet	ENSG00000064932
FTO	0.000107089	-0.188602	0.111	0.167	1	Goblet	ENSG00000140718
STRN4	0.000108022	0.175044	0.197	0.131	1	Goblet	ENSG00000090372
SAMD4B	0.000111706	0.147113	0.266	0.196	1	Goblet	ENSG00000179134
	0.000112085	-0.139851	0.263	0.347	1	Goblet	ENSG00000258175
CKMT1B	0.000114825	-0.159477	0.235	0.308	1	Goblet	ENSG00000237289
PLEKHG7	0.000115514	0.23524	0.186	0.124	1	Goblet	ENSG00000187510
NFKB2	0.000115854	0.142537	0.225	0.155	1	Goblet	ENSG00000077150
PMS1	0.000120384	0.168146	0.154	0.094	1	Goblet	ENSG00000064933
YBX1	0.00012065	-0.116607	0.83	0.841	1	Goblet	ENSG00000065978
OAT	0.000122733	-0.116601	0.695	0.735	1	Goblet	ENSG00000065154
HLA-E	0.000122797	0.125411	0.875	0.841	1	Goblet	ENSG00000204592
ZBTB25	0.000122826	-0.0540686	0.075	0.124	1	Goblet	ENSG00000089775
POLR2K	0.000123365	0.167278	0.606	0.551	1	Goblet	ENSG00000147669
SHFL	0.000126168	0.216784	0.339	0.273	1	Goblet	ENSG00000130813
GPATCH4	0.000127168	0.227014	0.236	0.165	1	Goblet	ENSG00000160818
RPS5	0.000128321	-0.0804294	0.904	0.91	1	Goblet	ENSG00000083845
RCOR1	0.000128957	0.208795	0.208	0.143	1	Goblet	ENSG00000089902
ITPKC	0.000129185	0.169106	0.245	0.175	1	Goblet	ENSG00000086544
SSBP2	0.000130916	-0.135991	0.217	0.29	1	Goblet	ENSG00000145687
ADSL	0.000131002	-0.167428	0.163	0.227	1	Goblet	ENSG00000239900
FEZF1-AS1	0.000131415	-0.171096	0.131	0.192	1	Goblet	ENSG00000230316
FAM3B	0.000132689	-0.220385	0.558	0.627	1	Goblet	ENSG00000183844
SNX4	0.000136005	-0.201161	0.254	0.329	1	Goblet	ENSG00000114520
HMGB2	0.000138331	-0.186593	0.163	0.225	1	Goblet	ENSG00000164104
ERCC5	0.000138662	-0.174367	0.161	0.225	1	Goblet	ENSG00000134899
THEM4	0.000140091	0.200035	0.124	0.071	1	Goblet	ENSG00000159445
MRPL37	0.000140799	-0.188203	0.381	0.455	1	Goblet	ENSG00000116221
ATP13A4	0.000141741	-0.109069	0.084	0.133	1	Goblet	ENSG00000127249
PABPN1	0.000141806	0.152495	0.447	0.376	1	Goblet	ENSG00000100836
RABL6	0.000142932	0.191034	0.416	0.343	1	Goblet	ENSG00000196642
HCG18	0.00014498	0.23671	0.197	0.133	1	Goblet	ENSG00000231074
GLTP	0.000145652	-0.193695	0.58	0.616	1	Goblet	ENSG00000139433
ARHGEF37	0.000146031	-0.148435	0.198	0.269	1	Goblet	ENSG00000183111
IER3IP1	0.000146408	0.208468	0.435	0.373	1	Goblet	ENSG00000134049
MAML2	0.000147853	-0.119945	0.227	0.3	1	Goblet	ENSG00000184384
NFE2L2	0.000148645	-0.204745	0.689	0.718	1	Goblet	ENSG00000116044
RPAIN	0.000148768	0.249717	0.415	0.353	1	Goblet	ENSG00000129197
BOLA3	0.000148927	0.169105	0.443	0.378	1	Goblet	ENSG00000163170
NEDD9	0.000149198	0.156737	0.148	0.088	1	Goblet	ENSG00000111859
TRIM28	0.000149592	0.117733	0.46	0.384	1	Goblet	ENSG00000130726
PGK1	0.000149764	-0.0908711	0.717	0.731	1	Goblet	ENSG00000102144
RAD23B	0.000150066	0.201158	0.505	0.443	1	Goblet	ENSG00000119318
AMOTL2	0.000150368	-0.154149	0.242	0.322	1	Goblet	ENSG00000114019
ATP5PB	0.000152128	-0.118383	0.693	0.729	1	Goblet	ENSG00000116459
RPS19BP1	0.000152422	0.14293	0.623	0.588	1	Goblet	ENSG00000187051
MAFB	0.00015298	-0.16822	0.111	0.165	1	Goblet	ENSG00000204103
SLC16A7	0.000154309	-0.173894	0.271	0.353	1	Goblet	ENSG00000118596
PNRC1	0.000155644	0.259027	0.562	0.52	1	Goblet	ENSG00000146278
HSP90AB1	0.000156521	0.156598	0.906	0.882	1	Goblet	ENSG00000096384
MBD2	0.000156687	0.0936939	0.313	0.233	1	Goblet	ENSG00000134046
MACC1	0.000156695	0.194833	0.557	0.467	1	Goblet	ENSG00000183742
HSD17B13	0.00015796	-0.10963	0.121	0.18	1	Goblet	ENSG00000170509
PRCP	0.000159634	-0.193192	0.188	0.255	1	Goblet	ENSG00000137509
SERF2	0.000160021	-0.0798573	0.968	0.969	1	Goblet	ENSG00000140264
ENC1	0.000161228	0.260966	0.32	0.253	1	Goblet	ENSG00000171617
FAT1	0.000162409	0.216877	0.256	0.19	1	Goblet	ENSG00000083857
RAB25	0.000163033	-0.122087	0.72	0.739	1	Goblet	ENSG00000132698
FAM120B	0.000163052	-0.155178	0.164	0.229	1	Goblet	ENSG00000112584
GCLM	0.000163262	0.166367	0.484	0.39	1	Goblet	ENSG00000023909
TPRG1-AS1	0.000169626	-0.163341	0.072	0.116	1	Goblet	ENSG00000234076
RIMKLB	0.000170965	-0.0894635	0.086	0.135	1	Goblet	ENSG00000166532
SFN	0.000171918	0.237885	0.555	0.496	1	Goblet	ENSG00000175793
WARS1	0.000173096	0.274643	0.396	0.324	1	Goblet	ENSG00000140105
PNPLA2	0.000176125	0.138967	0.75	0.731	1	Goblet	ENSG00000177666
ZNF512B	0.000176908	0.097063	0.123	0.067	1	Goblet	ENSG00000196700
NUFIP2	0.000176914	0.256273	0.366	0.298	1	Goblet	ENSG00000108256
ZNF749	0.000177675	-0.0805067	0.085	0.135	1	Goblet	ENSG00000186230
TMBIM1	0.00017794	0.134847	0.488	0.424	1	Goblet	ENSG00000135926
MTLN	0.000178959	0.160334	0.521	0.459	1	Goblet	ENSG00000175701
BBX	0.000181439	0.175294	0.438	0.375	1	Goblet	ENSG00000114439
BCL9L	0.00018306	0.269952	0.218	0.157	1	Goblet	ENSG00000186174
LTBP3	0.000184444	0.229934	0.305	0.237	1	Goblet	ENSG00000168056
FHIP2A	0.000185563	0.18136	0.12	0.067	1	Goblet	ENSG00000151553
TLN1	0.000186533	0.230447	0.395	0.324	1	Goblet	ENSG00000137076
ALPL	0.000186905	0.237519	0.459	0.4	1	Goblet	ENSG00000162551
CTNNAL1	0.000187465	-0.129914	0.129	0.186	1	Goblet	ENSG00000119326
WASL	0.00018747	0.199321	0.583	0.541	1	Goblet	ENSG00000106299
SMURF1	0.000189786	0.204841	0.207	0.143	1	Goblet	ENSG00000198742
IRAK1	0.000190416	0.169068	0.239	0.173	1	Goblet	ENSG00000184216
FNDC3B	0.000192262	0.231046	0.401	0.331	1	Goblet	ENSG00000075420
ANK3	0.000192298	-0.166974	0.448	0.524	1	Goblet	ENSG00000151150
MCRIP1	0.000192438	0.172585	0.187	0.122	1	Goblet	ENSG00000225663
ABCC5	0.000194536	-0.14549	0.19	0.257	1	Goblet	ENSG00000114770
EIF3K	0.000195676	-0.0576085	0.811	0.816	1	Goblet	ENSG00000178982
CRYL1	0.000196799	-0.197923	0.335	0.402	1	Goblet	ENSG00000165475
EDEM1	0.000197491	0.170784	0.142	0.084	1	Goblet	ENSG00000134109
CREB3L1	0.00019944	-0.190352	0.704	0.755	1	Goblet	ENSG00000157613
TPM3	0.000203413	0.186782	0.671	0.618	1	Goblet	ENSG00000143549
PILRB	0.000203583	0.177905	0.246	0.178	1	Goblet	ENSG00000121716
HNRNPF	0.000206099	-0.135771	0.685	0.72	1	Goblet	ENSG00000169813
MAGOH	0.000208482	0.234257	0.458	0.4	1	Goblet	ENSG00000162385
RELB	0.000208544	0.252811	0.152	0.094	1	Goblet	ENSG00000104856
TMEM229B	0.000208587	-0.120668	0.126	0.184	1	Goblet	ENSG00000198133
SETX	0.00021035	0.183846	0.307	0.235	1	Goblet	ENSG00000107290
URI1	0.000214124	0.23218	0.262	0.196	1	Goblet	ENSG00000105176
SESTD1	0.000217707	0.205198	0.322	0.251	1	Goblet	ENSG00000187231
RALGPS2	0.000217759	0.163832	0.249	0.18	1	Goblet	ENSG00000116191
CMC2	0.000223536	0.211285	0.326	0.257	1	Goblet	ENSG00000103121
CTSC	0.000224653	-0.114593	0.796	0.798	1	Goblet	ENSG00000109861
SEC11C	0.000228208	0.145042	0.67	0.625	1	Goblet	ENSG00000166562
TMEM54	0.000229628	0.149682	0.49	0.422	1	Goblet	ENSG00000121900
ACOX3	0.000230711	-0.133984	0.177	0.243	1	Goblet	ENSG00000087008
DUSP6	0.000233102	0.0299659	0.143	0.084	1	Goblet	ENSG00000139318
SERPINB8	0.000233752	-0.100795	0.15	0.216	1	Goblet	ENSG00000166401
MRPS15	0.000235374	0.16668	0.558	0.502	1	Goblet	ENSG00000116898
GADD45A	0.000237268	0.208269	0.145	0.09	1	Goblet	ENSG00000116717
MAP3K11	0.000237563	0.201366	0.244	0.178	1	Goblet	ENSG00000173327
TLE4	0.000237914	0.20853	0.24	0.175	1	Goblet	ENSG00000106829
GALNT4	0.000239224	-0.0721942	0.089	0.139	1	Goblet	ENSG00000257594
RHOT2	0.000239979	0.249622	0.302	0.237	1	Goblet	ENSG00000140983
RAB8A	0.000243046	0.199609	0.338	0.271	1	Goblet	ENSG00000167461
KAZN	0.000247596	0.133891	0.155	0.096	1	Goblet	ENSG00000189337
MMP15	0.000251718	0.137617	0.145	0.086	1	Goblet	ENSG00000102996
PNN	0.000253197	0.217627	0.435	0.365	1	Goblet	ENSG00000100941
PAPSS1	0.000255945	-0.118902	0.488	0.549	1	Goblet	ENSG00000138801
VPS35L	0.000256656	-0.161838	0.179	0.243	1	Goblet	ENSG00000103544
LINC01833	0.000260872	-0.128936	0.188	0.253	1	Goblet	ENSG00000259439
HNRNPC	0.000261617	0.110531	0.638	0.596	1	Goblet	ENSG00000092199
CSNK1G2	0.000262879	0.205157	0.231	0.167	1	Goblet	ENSG00000133275
MYEOV	0.000265273	0.170564	0.123	0.071	1	Goblet	ENSG00000172927
ZNRF1	0.000265704	0.141732	0.284	0.21	1	Goblet	ENSG00000186187
LTO1	0.000265897	0.186016	0.15	0.092	1	Goblet	ENSG00000149716
HSF1	0.00026789	0.22952	0.318	0.247	1	Goblet	ENSG00000185122
PPP3CA	0.00028055	0.203797	0.264	0.194	1	Goblet	ENSG00000138814
PARP10	0.000283013	0.218607	0.188	0.127	1	Goblet	ENSG00000178685
FAM193A	0.000283052	0.109693	0.133	0.078	1	Goblet	ENSG00000125386
MRPL28	0.000288234	0.173233	0.383	0.31	1	Goblet	ENSG00000086504
ARHGAP20	0.000290354	0.18155	0.181	0.124	1	Goblet	ENSG00000137727
ARRDC2	0.000292618	0.188027	0.167	0.11	1	Goblet	ENSG00000105643
STS	0.000304264	0.104345	0.172	0.11	1	Goblet	ENSG00000101846
ZNF460	0.000304308	-0.0927366	0.082	0.127	1	Goblet	ENSG00000197714
ZDHHC4	0.000308056	-0.208574	0.223	0.292	1	Goblet	ENSG00000136247
KDELR1	0.0003088	-0.131417	0.703	0.747	1	Goblet	ENSG00000105438
SLBP	0.000311044	-0.139787	0.347	0.429	1	Goblet	ENSG00000163950
TYK2	0.000311367	0.223818	0.235	0.173	1	Goblet	ENSG00000105397
SHMT1	0.000312049	-0.174276	0.146	0.206	1	Goblet	ENSG00000176974
NONO	0.000312316	-0.202579	0.476	0.537	1	Goblet	ENSG00000147140
TSPYL1	0.000313282	-0.204624	0.367	0.441	1	Goblet	ENSG00000189241
DPAGT1	0.00031368	-0.130486	0.2	0.267	1	Goblet	ENSG00000172269
MYDGF	0.000313993	0.143002	0.709	0.682	1	Goblet	ENSG00000074842
DUS1L	0.000314146	0.106008	0.318	0.243	1	Goblet	ENSG00000169718
UBE3A	0.000315553	0.12465	0.481	0.408	1	Goblet	ENSG00000114062
NIPSNAP2	0.000316239	-0.190597	0.276	0.347	1	Goblet	ENSG00000146729
NFKBIA	0.000316261	0.242838	0.629	0.571	1	Goblet	ENSG00000100906
AKAP8L	0.000316878	0.16835	0.232	0.167	1	Goblet	ENSG00000011243
ADD1	0.00031693	0.159923	0.363	0.29	1	Goblet	ENSG00000087274
TCEA3	0.000320405	-0.152735	0.529	0.606	1	Goblet	ENSG00000204219
SMARCA2	0.000322663	-0.21867	0.452	0.516	1	Goblet	ENSG00000080503
DVL1	0.000324751	0.133063	0.176	0.118	1	Goblet	ENSG00000107404
IFIH1	0.000327911	0.206013	0.223	0.159	1	Goblet	ENSG00000115267
TECPR1	0.00032799	0.138236	0.152	0.094	1	Goblet	ENSG00000205356
BABAM2	0.000328524	-0.149708	0.204	0.271	1	Goblet	ENSG00000158019
UBE2S	0.00033067	0.143876	0.13	0.076	1	Goblet	ENSG00000108106
RCC2	0.000331289	0.284967	0.346	0.288	1	Goblet	ENSG00000179051
MAP7D1	0.00033166	0.232686	0.255	0.19	1	Goblet	ENSG00000116871
CYTH2	0.00033175	0.189072	0.415	0.351	1	Goblet	ENSG00000105443
ULK1	0.000335204	0.17838	0.137	0.082	1	Goblet	ENSG00000177169
TRNT1	0.000335392	0.222909	0.187	0.127	1	Goblet	ENSG00000072756
PARK7	0.000336707	0.171951	0.779	0.737	1	Goblet	ENSG00000116288
LMF1	0.00033935	-0.112898	0.131	0.186	1	Goblet	ENSG00000103227
MAP3K4	0.000340171	0.237157	0.211	0.149	1	Goblet	ENSG00000085511
LINC01003	0.000342155	0.182605	0.152	0.098	1	Goblet	ENSG00000261455
KIAA2013	0.000343065	0.118919	0.245	0.178	1	Goblet	ENSG00000116685
	0.000343136	-0.0416231	0.082	0.129	1	Goblet	ENSG00000267519
XPNPEP1	0.000343534	-0.140547	0.298	0.376	1	Goblet	ENSG00000108039
CNNM2	0.000344219	-0.135492	0.087	0.131	1	Goblet	ENSG00000148842
RAD50	0.000345425	-0.132139	0.153	0.214	1	Goblet	ENSG00000113522
TRIB2	0.000346009	0.241641	0.224	0.163	1	Goblet	ENSG00000071575
RNF187	0.000347105	0.19449	0.283	0.22	1	Goblet	ENSG00000168159
FAM3C	0.00034742	0.144472	0.464	0.394	1	Goblet	ENSG00000196937
TAX1BP1	0.00034775	0.138893	0.722	0.663	1	Goblet	ENSG00000106052
ZNF296	0.000349546	-0.162221	0.156	0.216	1	Goblet	ENSG00000170684
SULF2	0.000349936	-0.124283	0.07	0.114	1	Goblet	ENSG00000196562
KATNBL1	0.000351514	0.255947	0.25	0.188	1	Goblet	ENSG00000134152
CCDC106	0.000351558	-0.121693	0.133	0.19	1	Goblet	ENSG00000173581
SIRT7	0.000351858	0.229883	0.336	0.271	1	Goblet	ENSG00000187531
ZNF680	0.000353162	-0.0848995	0.108	0.161	1	Goblet	ENSG00000173041
OMA1	0.000355938	-0.110038	0.127	0.182	1	Goblet	ENSG00000162600
PUS1	0.000356135	0.187364	0.116	0.067	1	Goblet	ENSG00000177192
POMZP3	0.000357412	0.0888041	0.162	0.104	1	Goblet	ENSG00000146707
ELMO3	0.000358921	-0.225892	0.276	0.345	1	Goblet	ENSG00000102890
FBXO6	0.000361035	0.160227	0.232	0.173	1	Goblet	ENSG00000116663
DAPK2	0.000362113	-0.0729135	0.072	0.116	1	Goblet	ENSG00000035664
CAB39	0.00036806	0.197681	0.257	0.192	1	Goblet	ENSG00000135932
HAGH	0.000370997	0.171778	0.402	0.335	1	Goblet	ENSG00000063854
C17orf97	0.000371397	-0.143541	0.08	0.125	1	Goblet	ENSG00000187624
AIG1	0.000374078	-0.193023	0.359	0.433	1	Goblet	ENSG00000146416
POLA2	0.000374814	-0.15277	0.161	0.222	1	Goblet	ENSG00000014138
IFI44L	0.000375462	0.162597	0.242	0.182	1	Goblet	ENSG00000137959
INAFM1	0.000376634	0.171114	0.157	0.1	1	Goblet	ENSG00000257704
UBE3C	0.000377068	0.175268	0.226	0.161	1	Goblet	ENSG00000009335
TRMT10A	0.000377088	-0.144277	0.089	0.137	1	Goblet	ENSG00000145331
LYN	0.000378355	0.170791	0.551	0.473	1	Goblet	ENSG00000254087
PDLIM5	0.000381994	-0.162938	0.62	0.682	1	Goblet	ENSG00000163110
MOSPD1	0.00039164	-0.197371	0.104	0.155	1	Goblet	ENSG00000101928
JMJD6	0.000391996	0.177803	0.119	0.069	1	Goblet	ENSG00000070495
CSNK2A2	0.00039634	0.125434	0.131	0.078	1	Goblet	ENSG00000070770
LOXL1	0.000397357	0.151282	0.112	0.063	1	Goblet	ENSG00000129038
ACSS2	0.000398739	-0.131445	0.197	0.261	1	Goblet	ENSG00000131069
TXNDC17	0.000398956	0.0981305	0.746	0.694	1	Goblet	ENSG00000129235
H2BC4	0.000404808	0.193298	0.166	0.108	1	Goblet	ENSG00000180596
ENDOG	0.00040518	0.17751	0.134	0.082	1	Goblet	ENSG00000167136
MRPL27	0.000405653	0.192596	0.574	0.516	1	Goblet	ENSG00000108826
ATXN7L3	0.000413339	0.162733	0.154	0.098	1	Goblet	ENSG00000087152
ZNF414	0.000415745	0.169221	0.172	0.116	1	Goblet	ENSG00000133250
UBB	0.000417092	0.0952076	0.88	0.843	1	Goblet	ENSG00000170315
ABHD5	0.000419533	0.0682831	0.38	0.31	1	Goblet	ENSG00000011198
YWHAQ	0.0004229	-0.16747	0.507	0.567	1	Goblet	ENSG00000134308
DPM1	0.000427383	0.187925	0.233	0.173	1	Goblet	ENSG00000000419
SULT1A1	0.000430131	-0.185697	0.184	0.247	1	Goblet	ENSG00000196502
ARPC3	0.000431435	-0.0876083	0.859	0.871	1	Goblet	ENSG00000111229
WWTR1	0.000436789	-0.166822	0.21	0.276	1	Goblet	ENSG00000018408
CD46	0.000437059	0.206957	0.579	0.508	1	Goblet	ENSG00000117335
IDNK	0.000442766	-0.154123	0.08	0.124	1	Goblet	ENSG00000148057
ADORA2B	0.000444399	-0.186711	0.3	0.367	1	Goblet	ENSG00000170425
MAST4	0.000448277	0.162733	0.38	0.308	1	Goblet	ENSG00000069020
MLX	0.000452351	0.237887	0.333	0.273	1	Goblet	ENSG00000108788
RNF220	0.000458267	0.238358	0.264	0.2	1	Goblet	ENSG00000187147
EDEM3	0.000459353	0.147882	0.361	0.294	1	Goblet	ENSG00000116406
FAM168B	0.000460535	0.188886	0.242	0.178	1	Goblet	ENSG00000152102
SGK1	0.000462119	-0.158936	0.713	0.712	1	Goblet	ENSG00000118515
IDE	0.000463022	-0.18258	0.214	0.276	1	Goblet	ENSG00000119912
PGM2L1	0.0004648	0.16284	0.492	0.425	1	Goblet	ENSG00000165434
RNF19B	0.000465396	0.169426	0.19	0.131	1	Goblet	ENSG00000116514
AMOT	0.000466602	-0.0911222	0.136	0.19	1	Goblet	ENSG00000126016
SCAF1	0.000467302	0.214153	0.275	0.21	1	Goblet	ENSG00000126461
EID1	0.000468075	-0.106511	0.776	0.786	1	Goblet	ENSG00000255302
NSMCE1	0.000468888	-0.196609	0.306	0.375	1	Goblet	ENSG00000169189
LDAF1	0.000469776	-0.113924	0.29	0.363	1	Goblet	ENSG00000011638
BTG2	0.000475894	-0.128133	0.248	0.316	1	Goblet	ENSG00000159388
REEP6	0.00048021	-0.225498	0.124	0.176	1	Goblet	ENSG00000115255
WDR74	0.000484844	0.172325	0.225	0.165	1	Goblet	ENSG00000133316
ANXA3	0.00048638	0.190062	0.576	0.51	1	Goblet	ENSG00000138772
RAD17	0.000488248	0.166175	0.12	0.071	1	Goblet	ENSG00000152942
RPL32	0.000488949	-0.0337335	0.955	0.945	1	Goblet	ENSG00000144713
ODF2L	0.000490469	0.125176	0.424	0.345	1	Goblet	ENSG00000122417
DNAJB12	0.000494978	-0.24744	0.329	0.404	1	Goblet	ENSG00000148719
RPS25	0.000499177	-0.0738506	0.892	0.894	1	Goblet	ENSG00000118181
OCLN	0.000501651	0.191968	0.308	0.241	1	Goblet	ENSG00000197822
BRD2	0.000501704	0.11975	0.644	0.58	1	Goblet	ENSG00000204256
RBBP6	0.000502238	0.0961965	0.411	0.337	1	Goblet	ENSG00000122257
CA12	0.000503694	0.260762	0.335	0.275	1	Goblet	ENSG00000074410
NINJ1	0.000510103	-0.0847343	0.354	0.439	1	Goblet	ENSG00000131669
LMBRD1	0.000510285	-0.139525	0.424	0.502	1	Goblet	ENSG00000168216
RERG	0.000511007	-0.125675	0.145	0.2	1	Goblet	ENSG00000134533
HADHA	0.000513447	-0.184969	0.536	0.604	1	Goblet	ENSG00000084754
ADAR	0.000515314	0.208646	0.583	0.527	1	Goblet	ENSG00000160710
THRAP3	0.000520052	-0.136886	0.535	0.604	1	Goblet	ENSG00000054118
RBMS1	0.00052604	0.146402	0.395	0.324	1	Goblet	ENSG00000153250
UBE2B	0.000528893	0.192146	0.54	0.496	1	Goblet	ENSG00000119048
RTP4	0.000534621	0.148409	0.234	0.171	1	Goblet	ENSG00000136514
TXNDC15	0.000534638	-0.118304	0.258	0.325	1	Goblet	ENSG00000113621
BCKDHA	0.000536762	-0.132094	0.168	0.229	1	Goblet	ENSG00000248098
DNAJA1	0.000536897	0.137239	0.709	0.657	1	Goblet	ENSG00000086061
SLC5A8	0.000537835	-0.208869	0.392	0.467	1	Goblet	ENSG00000256870
MYL12A	0.000539398	0.0964344	0.83	0.804	1	Goblet	ENSG00000101608
MMAB	0.000539979	-0.183671	0.311	0.382	1	Goblet	ENSG00000139428
ADIPOR1	0.000544441	-0.160026	0.559	0.62	1	Goblet	ENSG00000159346
OSBPL1A	0.000546366	-0.157416	0.25	0.32	1	Goblet	ENSG00000141447
PML	0.00054863	0.123417	0.366	0.3	1	Goblet	ENSG00000140464
TIMP1	0.000561088	0.110604	0.702	0.673	1	Goblet	ENSG00000102265
SYNCRIP	0.000561251	0.14209	0.531	0.465	1	Goblet	ENSG00000135316
GLCCI1	0.000569375	0.175884	0.186	0.127	1	Goblet	ENSG00000106415
SH3GLB2	0.00057294	0.148381	0.359	0.29	1	Goblet	ENSG00000148341
RASSF6	0.000575986	0.155097	0.182	0.124	1	Goblet	ENSG00000169435
RAB5B	0.000578694	-0.135132	0.337	0.412	1	Goblet	ENSG00000111540
PHC2	0.000578769	0.152327	0.218	0.159	1	Goblet	ENSG00000134686
CCDC124	0.000580981	0.128777	0.57	0.51	1	Goblet	ENSG00000007080
POLR2J3-UPK3BL2	0.000583133	-0.109618	0.128	0.184	1	Goblet	ENSG00000168255
	0.000585433	-0.0917249	0.219	0.292	1	Goblet	ENSG00000130489
	0.000595284	-0.0566147	0.211	0.28	1	Goblet	ENSG00000261064
SARAF	0.000598693	-0.0882756	0.771	0.786	1	Goblet	ENSG00000133872
NADSYN1	0.000599307	-0.160237	0.28	0.355	1	Goblet	ENSG00000172890
PLD1	0.00060023	-0.200098	0.179	0.237	1	Goblet	ENSG00000075651
TMEM35B	0.000601421	-0.179837	0.234	0.3	1	Goblet	ENSG00000243749
PMEPA1	0.000606883	0.132654	0.165	0.112	1	Goblet	ENSG00000124225
CALCOCO2	0.000611745	-0.153698	0.356	0.431	1	Goblet	ENSG00000136436
MAGEF1	0.000611887	-0.12296	0.51	0.571	1	Goblet	ENSG00000177383
WDR45	0.000615974	0.198	0.406	0.345	1	Goblet	ENSG00000196998
NDUFAF4	0.000618027	0.19976	0.266	0.204	1	Goblet	ENSG00000123545
PRPF40A	0.000622622	0.193542	0.573	0.52	1	Goblet	ENSG00000196504
RRP36	0.000627632	0.131835	0.167	0.112	1	Goblet	ENSG00000124541
SLC13A2	0.000629462	-0.159133	0.064	0.102	1	Goblet	ENSG00000007216
CERK	0.000632302	0.0697028	0.13	0.078	1	Goblet	ENSG00000100422
TCEAL8	0.000636369	-0.185584	0.324	0.392	1	Goblet	ENSG00000180964
RAB20	0.000643827	-0.101315	0.183	0.245	1	Goblet	ENSG00000139832
ACY1	0.000643844	-0.130913	0.193	0.257	1	Goblet	ENSG00000243989
FAM83F	0.000645616	0.223457	0.257	0.198	1	Goblet	ENSG00000133477
TEX261	0.000653507	0.175041	0.145	0.092	1	Goblet	ENSG00000144043
PMS2	0.000658081	-0.124165	0.126	0.18	1	Goblet	ENSG00000122512
ADRM1	0.000658526	0.156919	0.638	0.604	1	Goblet	ENSG00000130706
CDKN2C	0.000659427	-0.15169	0.21	0.275	1	Goblet	ENSG00000123080
DMAC1	0.000659964	0.183927	0.524	0.476	1	Goblet	ENSG00000137038
VTCN1	0.000666414	-0.114521	0.212	0.28	1	Goblet	ENSG00000134258
NDUFB4	0.000678684	0.0800357	0.799	0.771	1	Goblet	ENSG00000065518
ARIH1	0.000683537	0.115703	0.244	0.18	1	Goblet	ENSG00000166233
S100P	0.000684763	0.0532215	0.939	0.927	1	Goblet	ENSG00000163993
USP22	0.000686495	0.178843	0.529	0.463	1	Goblet	ENSG00000124422
MAP3K8	0.000688159	-0.165193	0.314	0.382	1	Goblet	ENSG00000107968
DGKZ	0.000693597	0.207066	0.262	0.204	1	Goblet	ENSG00000149091
PCYOX1	0.000702352	-0.151639	0.319	0.39	1	Goblet	ENSG00000116005
TBC1D1	0.000709588	0.207486	0.255	0.194	1	Goblet	ENSG00000065882
MAGI3	0.000720451	0.0991572	0.31	0.241	1	Goblet	ENSG00000081026
AGO2	0.000722857	0.21657	0.238	0.176	1	Goblet	ENSG00000123908
ERG28	0.000726896	-0.132879	0.325	0.398	1	Goblet	ENSG00000133935
NUDT14	0.000728396	-0.158896	0.295	0.361	1	Goblet	ENSG00000183828
NR4A1	0.000730672	-0.20193	0.274	0.345	1	Goblet	ENSG00000123358
HMGN3	0.000734717	-0.106226	0.697	0.727	1	Goblet	ENSG00000118418
MRPS12	0.00073693	0.137687	0.491	0.431	1	Goblet	ENSG00000128626
SF3B3	0.000741934	-0.194827	0.277	0.343	1	Goblet	ENSG00000189091
ZNF467	0.000742782	0.0943806	0.127	0.076	1	Goblet	ENSG00000181444
DSP	0.000743012	-0.159117	0.649	0.71	1	Goblet	ENSG00000096696
NDUFA11	0.000744408	0.145093	0.51	0.461	1	Goblet	ENSG00000174886
HPDL	0.000750273	-0.0490028	0.081	0.125	1	Goblet	ENSG00000186603
C7orf50	0.00075298	-0.124974	0.362	0.447	1	Goblet	ENSG00000146540
DNAJC21	0.000753525	0.197485	0.29	0.233	1	Goblet	ENSG00000168724
DCP2	0.000754976	0.186505	0.236	0.175	1	Goblet	ENSG00000172795
CCDC137	0.000756189	0.164324	0.224	0.161	1	Goblet	ENSG00000185298
CHST6	0.000760696	0.148504	0.234	0.171	1	Goblet	ENSG00000183196
CRABP2	0.000763646	-0.161787	0.068	0.106	1	Goblet	ENSG00000143320
ZFP91	0.000763975	0.180076	0.186	0.131	1	Goblet	ENSG00000186660
SLC5A3	0.000768208	0.182218	0.195	0.137	1	Goblet	ENSG00000198743
EXOSC4	0.000768724	0.225853	0.389	0.333	1	Goblet	ENSG00000178896
B4GALNT3	0.000769981	0.213518	0.199	0.141	1	Goblet	ENSG00000139044
NKTR	0.000770573	0.13217	0.451	0.392	1	Goblet	ENSG00000114857
TTC17	0.00077445	0.215061	0.345	0.284	1	Goblet	ENSG00000052841
PITX1	0.000775694	0.0928857	0.42	0.337	1	Goblet	ENSG00000069011
PROM1	0.000780223	-0.0968016	0.411	0.484	1	Goblet	ENSG00000007062
	0.000781078	-0.131642	0.074	0.116	1	Goblet	ENSG00000272831
PACS1	0.000785566	0.15815	0.188	0.131	1	Goblet	ENSG00000175115
TAGLN2	0.000785725	-0.0771015	0.829	0.853	1	Goblet	ENSG00000158710
EHBP1	0.000786256	-0.13375	0.233	0.3	1	Goblet	ENSG00000115504
DDB1	0.000793134	-0.183237	0.482	0.549	1	Goblet	ENSG00000167986
TOP3B	0.000793194	0.106176	0.112	0.065	1	Goblet	ENSG00000100038
SLC4A4	0.000793259	0.249175	0.413	0.363	1	Goblet	ENSG00000080493
MIIP	0.000796941	0.169947	0.158	0.106	1	Goblet	ENSG00000116691
SLC18B1	0.000798508	-0.190316	0.119	0.171	1	Goblet	ENSG00000146409
ZNF428	0.000804553	-0.095267	0.7	0.743	1	Goblet	ENSG00000131116
ITGB8-AS1	0.000807269	-0.132081	0.115	0.165	1	Goblet	ENSG00000271133
SLC34A2	0.000817114	0.170825	0.155	0.102	1	Goblet	ENSG00000157765
TIMP2	0.00081767	0.125828	0.155	0.102	1	Goblet	ENSG00000035862
XBP1	0.000819683	-0.102763	0.885	0.906	1	Goblet	ENSG00000100219
ND4	0.000825712	-0.163225	0.793	0.953	1	Goblet	ENSG00000198886
SLC25A32	0.000828439	-0.200805	0.141	0.194	1	Goblet	ENSG00000164933
TMED10	0.000832383	-0.0969075	0.787	0.8	1	Goblet	ENSG00000170348
ZSWIM6	0.000843409	0.189707	0.138	0.088	1	Goblet	ENSG00000130449
PPT1	0.000843845	-0.180957	0.227	0.284	1	Goblet	ENSG00000131238
CPNE2	0.00084745	-0.102018	0.152	0.21	1	Goblet	ENSG00000140848
TCP1	0.00084765	0.144781	0.463	0.408	1	Goblet	ENSG00000120438
	0.000851297	0.177252	0.238	0.178	1	Goblet	ENSG00000272141
STK40	0.000857163	0.162804	0.168	0.114	1	Goblet	ENSG00000196182
ZRANB2	0.000863614	0.210709	0.428	0.369	1	Goblet	ENSG00000132485
ZDHHC13	0.000863896	-0.163724	0.354	0.429	1	Goblet	ENSG00000177054
ZBTB43	0.000873488	0.159891	0.239	0.18	1	Goblet	ENSG00000169155
DKK1	0.000877567	0.224079	0.126	0.078	1	Goblet	ENSG00000107984
MCCC1	0.000881533	-0.0810141	0.197	0.265	1	Goblet	ENSG00000078070
RSBN1	0.00088328	0.224688	0.229	0.173	1	Goblet	ENSG00000081019
LACTB2	0.000884988	0.181184	0.296	0.237	1	Goblet	ENSG00000147592
SREK1IP1	0.000900754	0.142156	0.351	0.286	1	Goblet	ENSG00000153006
HELZ2	0.000910935	0.163006	0.178	0.125	1	Goblet	ENSG00000130589
TMED2	0.000914923	-0.178208	0.646	0.698	1	Goblet	ENSG00000086598
ZNF362	0.000915799	-0.108816	0.092	0.137	1	Goblet	ENSG00000160094
LOC102724788	0.000921748	-0.100425	0.204	0.271	1	Goblet	ENSG00000277196
ALYREF	0.000925091	0.147786	0.163	0.112	1	Goblet	ENSG00000183684
MPZL1	0.000931762	0.124546	0.315	0.243	1	Goblet	ENSG00000197965
UBA6	0.000937852	0.176846	0.319	0.257	1	Goblet	ENSG00000033178
IGSF9	0.000951425	0.14856	0.118	0.071	1	Goblet	ENSG00000085552
MIR22HG	0.000952767	0.2424	0.35	0.294	1	Goblet	ENSG00000186594
TPD52	0.000961361	-0.160069	0.415	0.475	1	Goblet	ENSG00000076554
KRTCAP3	0.000961392	-0.141073	0.456	0.529	1	Goblet	ENSG00000157992
ST6GALNAC1	0.00096341	-0.119115	0.674	0.704	1	Goblet	ENSG00000070526
ASNSD1	0.000963872	-0.12926	0.205	0.271	1	Goblet	ENSG00000138381
SLC66A2	0.000964091	0.20467	0.286	0.225	1	Goblet	ENSG00000122490
SNHG15	0.000964422	0.126282	0.143	0.092	1	Goblet	ENSG00000232956
CD200R1	0.000967166	-0.132688	0.199	0.257	1	Goblet	ENSG00000163606
SPTSSB	0.000968017	-0.0536465	0.121	0.173	1	Goblet	ENSG00000196542
TASOR2	0.000968157	0.107267	0.217	0.157	1	Goblet	ENSG00000108021
SAMD1	0.000973777	0.124706	0.105	0.061	1	Goblet	ENSG00000141858
PTMS	0.000975121	0.231921	0.523	0.469	1	Goblet	ENSG00000159335
ADM	0.000981265	0.16437	0.118	0.071	1	Goblet	ENSG00000148926
CD99	0.000985533	-0.0750545	0.488	0.565	1	Goblet	ENSG00000002586
EPS8L1	0.000986554	0.0980989	0.616	0.573	1	Goblet	ENSG00000131037
SRFBP1	0.00099568	0.219269	0.22	0.163	1	Goblet	ENSG00000151304
FAAP20	0.00100413	0.167014	0.415	0.363	1	Goblet	ENSG00000162585
FAM50A	0.00100555	0.20307	0.4	0.341	1	Goblet	ENSG00000071859
BAIAP2L1	0.00100741	0.209247	0.379	0.32	1	Goblet	ENSG00000006453
ATP6V0E1	0.0010126	-0.081511	0.78	0.788	1	Goblet	ENSG00000113732
ZNF358	0.00101878	0.110907	0.132	0.082	1	Goblet	ENSG00000198816
TAF1D	0.00102006	0.198843	0.355	0.29	1	Goblet	ENSG00000166012
GATAD2A	0.00102532	0.162656	0.242	0.184	1	Goblet	ENSG00000167491
SLC7A11	0.00102657	0.0516514	0.118	0.071	1	Goblet	ENSG00000151012
GNB2	0.00103612	0.115262	0.785	0.735	1	Goblet	ENSG00000172354
CA8	0.00104536	-0.106558	0.171	0.229	1	Goblet	ENSG00000178538
EPB41L1	0.00104702	-0.197649	0.461	0.529	1	Goblet	ENSG00000088367
UBL5	0.00105747	0.0869477	0.82	0.806	1	Goblet	ENSG00000198258
NELFB	0.00105809	0.141876	0.173	0.118	1	Goblet	ENSG00000188986
NR1D2	0.00106074	0.191529	0.28	0.225	1	Goblet	ENSG00000174738
TMX4	0.00106814	-0.105957	0.35	0.425	1	Goblet	ENSG00000125827
MARK2	0.00107009	0.172741	0.345	0.282	1	Goblet	ENSG00000072518
CUL3	0.00107338	0.167527	0.369	0.3	1	Goblet	ENSG00000036257
ESRRA	0.00107645	0.184127	0.229	0.169	1	Goblet	ENSG00000173153
WASF2	0.00107768	0.0820814	0.657	0.6	1	Goblet	ENSG00000158195
HNRNPUL2	0.00108788	0.102335	0.219	0.159	1	Goblet	ENSG00000214753
ANKRD13A	0.00108979	0.225437	0.343	0.286	1	Goblet	ENSG00000076513
EHD4	0.00109762	0.214632	0.298	0.237	1	Goblet	ENSG00000103966
FKBP8	0.00109886	0.0956903	0.604	0.567	1	Goblet	ENSG00000105701
FZD5	0.00110413	0.185194	0.131	0.084	1	Goblet	ENSG00000163251
RPL37	0.00110642	-0.0582253	0.931	0.939	1	Goblet	ENSG00000145592
NPM3	0.00110679	0.161668	0.137	0.088	1	Goblet	ENSG00000107833
COA6	0.00110687	0.113996	0.421	0.359	1	Goblet	ENSG00000168275
	0.001109	-0.116091	0.111	0.159	1	Goblet	ENSG00000263004
MRFAP1L1	0.00111247	-0.0868941	0.325	0.404	1	Goblet	ENSG00000178988
NDUFB5	0.00111392	-0.158479	0.449	0.516	1	Goblet	ENSG00000136521
SLC44A3	0.00111778	-0.189918	0.263	0.331	1	Goblet	ENSG00000143036
ATF6B	0.0011244	-0.121597	0.383	0.455	1	Goblet	ENSG00000213676
SPATS2L	0.00113541	0.00914092	0.592	0.522	1	Goblet	ENSG00000196141
NFATC2IP	0.00113685	0.136458	0.3	0.241	1	Goblet	ENSG00000176953
CCNY	0.00113723	0.211058	0.184	0.133	1	Goblet	ENSG00000108100
RPL23	0.00113914	-0.173754	0.718	0.755	1	Goblet	ENSG00000125691
WSB2	0.00114925	0.134881	0.151	0.098	1	Goblet	ENSG00000176871
CTDSP2	0.00114926	0.187072	0.368	0.304	1	Goblet	ENSG00000175215
PCSK5	0.00115273	-0.199063	0.086	0.127	1	Goblet	ENSG00000099139
KLHL21	0.00115536	0.185619	0.17	0.116	1	Goblet	ENSG00000162413
SERPINB1	0.00118053	0.151391	0.655	0.592	1	Goblet	ENSG00000021355
HS6ST1	0.00118642	0.137555	0.255	0.196	1	Goblet	ENSG00000136720
BLOC1S4	0.0011935	0.162054	0.347	0.286	1	Goblet	ENSG00000186222
HILPDA	0.00120266	-0.149645	0.219	0.278	1	Goblet	ENSG00000135245
LOC101927023	0.00120498	-0.131838	0.158	0.214	1	Goblet	ENSG00000251076
MRPL57	0.00120722	0.0692731	0.734	0.69	1	Goblet	ENSG00000173141
KANK2	0.00121156	-0.173098	0.161	0.216	1	Goblet	ENSG00000197256
TMEM160	0.00121601	-0.13671	0.669	0.69	1	Goblet	ENSG00000130748
ZNF254	0.00122346	-0.0630361	0.086	0.129	1	Goblet	ENSG00000213096
NR1H2	0.00122768	0.179995	0.367	0.316	1	Goblet	ENSG00000131408
PRKD2	0.00123251	0.174217	0.246	0.186	1	Goblet	ENSG00000105287
CBX3	0.00124742	0.159967	0.485	0.422	1	Goblet	ENSG00000122565
MIPEP	0.00125301	-0.0993667	0.148	0.204	1	Goblet	ENSG00000027001
C1orf210	0.00125879	-0.105955	0.294	0.363	1	Goblet	ENSG00000253313
HADH	0.00126346	-0.110917	0.286	0.355	1	Goblet	ENSG00000138796
MRPL16	0.00126568	-0.189926	0.315	0.382	1	Goblet	ENSG00000166902
SPCS3	0.00126986	0.14263	0.534	0.486	1	Goblet	ENSG00000129128
CASP3	0.0012755	-0.209247	0.366	0.424	1	Goblet	ENSG00000164305
YJU2B	0.00128064	0.171892	0.252	0.198	1	Goblet	ENSG00000104957
ACADVL	0.00128637	-0.182983	0.612	0.667	1	Goblet	ENSG00000072778
SMARCD1	0.00128873	0.246864	0.239	0.186	1	Goblet	ENSG00000066117
SAA2	0.00129654	0.316437	0.243	0.186	1	Goblet	ENSG00000134339
ANXA5	0.00130933	-0.12777	0.691	0.727	1	Goblet	ENSG00000164111
AGFG2	0.00130954	0.19187	0.219	0.165	1	Goblet	ENSG00000106351
MRPL52	0.00131052	0.113955	0.668	0.637	1	Goblet	ENSG00000172590
ABHD17A	0.00131988	0.0651961	0.256	0.194	1	Goblet	ENSG00000129968
HERPUD2-AS1	0.0013227	-0.12727	0.077	0.118	1	Goblet	ENSG00000271122
CTSZ	0.00132488	0.0936189	0.202	0.143	1	Goblet	ENSG00000101160
UBE2D4	0.0013291	-0.145579	0.141	0.192	1	Goblet	ENSG00000078967
LPIN2	0.00133272	0.245416	0.29	0.237	1	Goblet	ENSG00000101577
INPP4B	0.00133564	0.171337	0.221	0.165	1	Goblet	ENSG00000109452
KCTD1	0.00135058	-0.0580294	0.158	0.214	1	Goblet	ENSG00000134504
DCTN4	0.00136014	-0.12861	0.217	0.278	1	Goblet	ENSG00000132912
CASP7	0.00136159	-0.126691	0.416	0.49	1	Goblet	ENSG00000165806
ERV3-1	0.0013637	-0.100232	0.069	0.106	1	Goblet	ENSG00000213462
RPS15	0.00137095	-0.0250447	0.955	0.931	1	Goblet	ENSG00000115268
AHCYL2	0.00137496	0.0549612	0.331	0.265	1	Goblet	ENSG00000158467
PDLIM4	0.00137957	-0.230099	0.381	0.457	1	Goblet	ENSG00000131435
AGFG1	0.00138342	0.186559	0.181	0.127	1	Goblet	ENSG00000173744
STXBP5	0.00138615	0.148181	0.118	0.073	1	Goblet	ENSG00000164506
DEPTOR	0.00138651	-0.0323552	0.107	0.155	1	Goblet	ENSG00000155792
TMEM213	0.00138772	-0.22524	0.359	0.418	1	Goblet	ENSG00000214128
ND2	0.00139348	-0.152145	0.773	0.935	1	Goblet	ENSG00000198763
MRPS36	0.00139753	0.166063	0.495	0.449	1	Goblet	ENSG00000134056
UPF1	0.00140275	0.194566	0.477	0.433	1	Goblet	ENSG00000005007
ABLIM1	0.00141012	-0.0960132	0.731	0.722	1	Goblet	ENSG00000099204
TNK1	0.0014228	-0.06843	0.149	0.204	1	Goblet	ENSG00000174292
PLPP3	0.00142658	0.195393	0.169	0.12	1	Goblet	ENSG00000162407
NAGLU	0.0014324	0.207229	0.215	0.161	1	Goblet	ENSG00000108784
HNRNPH2	0.00143689	-0.139167	0.296	0.367	1	Goblet	ENSG00000126945
AGA	0.0014398	-0.106477	0.273	0.337	1	Goblet	ENSG00000038002
PLA2G12A	0.0014443	0.184872	0.261	0.202	1	Goblet	ENSG00000123739
RAD23A	0.00144619	0.173704	0.57	0.533	1	Goblet	ENSG00000179262
SH2D3A	0.00145189	0.206623	0.285	0.231	1	Goblet	ENSG00000125731
RNASE4	0.00145593	-0.130666	0.193	0.251	1	Goblet	ENSG00000258818
SLC35C1	0.00145783	0.0827809	0.4	0.341	1	Goblet	ENSG00000181830
LRP1	0.00145937	-0.12442	0.112	0.157	1	Goblet	ENSG00000123384
CYHR1	0.00146074	0.131499	0.267	0.208	1	Goblet	ENSG00000187954
SIRT3	0.00146249	-0.063717	0.148	0.204	1	Goblet	ENSG00000142082
ZFAND3	0.0014712	0.223141	0.291	0.235	1	Goblet	ENSG00000156639
HDAC6	0.00147549	0.201081	0.183	0.129	1	Goblet	ENSG00000094631
INTS1	0.00148649	0.199322	0.236	0.18	1	Goblet	ENSG00000164880
WDR82	0.00148666	0.159458	0.242	0.184	1	Goblet	ENSG00000164091
TLR5	0.00149351	-0.0948607	0.111	0.157	1	Goblet	ENSG00000187554
RFK	0.00150533	0.199976	0.343	0.284	1	Goblet	ENSG00000135002
SBNO1	0.00150711	0.17942	0.297	0.237	1	Goblet	ENSG00000139697
TMEM171	0.00151113	0.135828	0.104	0.061	1	Goblet	ENSG00000157111
BZW1	0.00151317	-0.11168	0.738	0.763	1	Goblet	ENSG00000082153
POC1B	0.00151587	-0.107822	0.165	0.22	1	Goblet	ENSG00000139323
ZXDC	0.00151843	0.195012	0.135	0.088	1	Goblet	ENSG00000070476
PHF14	0.00152607	0.166172	0.349	0.298	1	Goblet	ENSG00000106443
EIF4EBP2	0.00153925	-0.166876	0.346	0.406	1	Goblet	ENSG00000148730
HLA-DRB1	0.00154131	-0.11854	0.708	0.737	1	Goblet	ENSG00000196126
DYNLL2	0.00157716	0.173256	0.269	0.212	1	Goblet	ENSG00000264364
NUS1	0.00157716	0.0923258	0.217	0.161	1	Goblet	ENSG00000153989
IL18	0.0015847	0.143996	0.262	0.204	1	Goblet	ENSG00000150782
HERPUD1	0.00159812	-0.119186	0.661	0.688	1	Goblet	ENSG00000051108
IL1RN	0.00159821	0.106812	0.197	0.137	1	Goblet	ENSG00000136689
SND1	0.00160685	-0.114415	0.391	0.463	1	Goblet	ENSG00000197157
TFCP2L1	0.00162537	-0.113665	0.548	0.61	1	Goblet	ENSG00000115112
JMY	0.00163252	0.197542	0.197	0.145	1	Goblet	ENSG00000152409
ATL2	0.00164281	0.208227	0.147	0.1	1	Goblet	ENSG00000119787
KDM5A	0.00164363	0.0862082	0.399	0.341	1	Goblet	ENSG00000073614
SPG7	0.00165028	0.18611	0.482	0.429	1	Goblet	ENSG00000197912
MT1E	0.00165099	-0.0856103	0.55	0.622	1	Goblet	ENSG00000169715
TAOK2	0.00165525	0.170053	0.189	0.137	1	Goblet	ENSG00000149930
CDK12	0.00165712	0.142302	0.329	0.267	1	Goblet	ENSG00000167258
SLC25A3	0.00165894	-0.0643314	0.804	0.822	1	Goblet	ENSG00000075415
CNIH4	0.00166201	0.185886	0.441	0.392	1	Goblet	ENSG00000143771
MAU2	0.00166284	0.182472	0.217	0.161	1	Goblet	ENSG00000129933
GTPBP6	0.00166604	0.16744	0.206	0.153	1	Goblet	ENSG00000178605
MCFD2	0.00168582	0.199401	0.437	0.38	1	Goblet	ENSG00000180398
MRPL20	0.00168655	0.134979	0.664	0.622	1	Goblet	ENSG00000242485
DRAM1	0.00169487	0.201052	0.183	0.133	1	Goblet	ENSG00000136048
SNF8	0.00169759	0.187406	0.502	0.435	1	Goblet	ENSG00000159210
ECH1	0.00169905	-0.146733	0.478	0.531	1	Goblet	ENSG00000104823
NPAS2	0.00169966	0.165593	0.16	0.11	1	Goblet	ENSG00000170485
SUPT5H	0.00170273	0.182298	0.413	0.347	1	Goblet	ENSG00000196235
NT5C3A	0.00170358	0.183076	0.264	0.212	1	Goblet	ENSG00000122643
SLC25A25	0.00171203	-0.178693	0.302	0.363	1	Goblet	ENSG00000148339
MTHFD2	0.00172317	0.191468	0.207	0.155	1	Goblet	ENSG00000065911
AP1B1	0.001733	-0.10765	0.271	0.339	1	Goblet	ENSG00000100280
RHPN2	0.00174097	-0.207567	0.239	0.296	1	Goblet	ENSG00000131941
GOLGA8A	0.00174778	0.230749	0.264	0.21	1	Goblet	ENSG00000175265
TRIR	0.00174816	0.0899861	0.722	0.684	1	Goblet	ENSG00000123144
CDK11A	0.00174932	-0.162428	0.183	0.239	1	Goblet	ENSG00000008128
DHX9	0.00175021	0.164421	0.409	0.351	1	Goblet	ENSG00000135829
CTCF	0.00175052	0.160533	0.306	0.251	1	Goblet	ENSG00000102974
MIA2	0.00175324	0.17756	0.532	0.469	1	Goblet	ENSG00000150527
ATN1	0.00177539	0.152765	0.298	0.241	1	Goblet	ENSG00000111676
STYX	0.00178248	-0.14574	0.103	0.145	1	Goblet	ENSG00000198252
LAMB2	0.00179099	-0.160972	0.271	0.329	1	Goblet	ENSG00000172037
B4GALT2	0.00179587	0.148113	0.147	0.098	1	Goblet	ENSG00000117411
GLT8D1	0.0018067	-0.124902	0.22	0.278	1	Goblet	ENSG00000016864
MPV17L	0.00181646	0.223471	0.247	0.198	1	Goblet	ENSG00000156968
MPV17L2	0.00181653	0.131386	0.114	0.071	1	Goblet	ENSG00000254858
LAP3	0.00183276	0.174446	0.555	0.504	1	Goblet	ENSG00000002549
GADD45GIP1	0.00183922	0.165087	0.607	0.569	1	Goblet	ENSG00000179271
VPS9D1	0.00185142	0.193769	0.188	0.137	1	Goblet	ENSG00000075399
ZNF844	0.00186076	-0.117255	0.071	0.108	1	Goblet	ENSG00000223547
CSNK1D	0.00186329	0.164204	0.436	0.39	1	Goblet	ENSG00000141551
PNPO	0.00187467	0.136055	0.136	0.088	1	Goblet	ENSG00000108439
NBPF14	0.00187557	0.0943116	0.513	0.449	1	Goblet	ENSG00000270629
FKBP9	0.00187643	-0.149116	0.141	0.19	1	Goblet	ENSG00000122642
TSR3	0.00189124	0.0932031	0.268	0.21	1	Goblet	ENSG00000007520
RPL34	0.00190171	-0.055405	0.946	0.955	1	Goblet	ENSG00000109475
ACOT7	0.00190771	0.125648	0.112	0.069	1	Goblet	ENSG00000097021
ATP5ME	0.00191321	-0.131374	0.768	0.765	1	Goblet	ENSG00000169020
ZFP36L2	0.00191754	0.181177	0.574	0.512	1	Goblet	ENSG00000152518
RPS21	0.00193126	-0.0754214	0.912	0.924	1	Goblet	ENSG00000171858
CYTB	0.0019331	-0.1578	0.805	0.961	1	Goblet	ENSG00000198727
TNFRSF21	0.00193398	-0.149046	0.373	0.433	1	Goblet	ENSG00000146072
H2AZ2	0.00194692	0.165352	0.596	0.567	1	Goblet	ENSG00000105968
TNFRSF1A	0.00194962	0.16661	0.414	0.361	1	Goblet	ENSG00000067182
TRIM3	0.00195135	-0.0764611	0.179	0.237	1	Goblet	ENSG00000110171
ATP6V0A2	0.00195905	-0.139449	0.18	0.235	1	Goblet	ENSG00000185344
SEC11A	0.00197062	-0.139487	0.555	0.618	1	Goblet	ENSG00000140612
TUBB2B	0.00198502	0.15166	0.204	0.151	1	Goblet	ENSG00000137285
PEX11B	0.00199366	-0.170014	0.299	0.361	1	Goblet	ENSG00000131779
TMEM116	0.00199562	-0.102521	0.378	0.443	1	Goblet	ENSG00000198270
ANAPC10	0.0020179	-0.221786	0.123	0.167	1	Goblet	ENSG00000164162
PHTF1	0.0020268	0.176128	0.131	0.086	1	Goblet	ENSG00000116793
IFI44	0.00202688	0.134969	0.29	0.237	1	Goblet	ENSG00000137965
KLF9	0.00202884	-0.0668596	0.108	0.155	1	Goblet	ENSG00000119138
TOMM40	0.00203191	0.0961807	0.258	0.2	1	Goblet	ENSG00000130204
ENPP5	0.00203622	-0.0866661	0.116	0.161	1	Goblet	ENSG00000112796
C19orf25	0.00203975	0.185021	0.251	0.196	1	Goblet	ENSG00000119559
CSNK1G3	0.00204082	0.129411	0.2	0.145	1	Goblet	ENSG00000151292
DAPP1	0.00206576	0.187866	0.274	0.216	1	Goblet	ENSG00000070190
RCBTB1	0.00206643	-0.143234	0.167	0.216	1	Goblet	ENSG00000136144
LMO7	0.00207761	0.125523	0.817	0.776	1	Goblet	ENSG00000136153
PLSCR1	0.00207848	0.182412	0.598	0.557	1	Goblet	ENSG00000188313
NT5DC1	0.00207974	-0.210371	0.285	0.347	1	Goblet	ENSG00000178425
HAT1	0.00209166	-0.0904684	0.214	0.276	1	Goblet	ENSG00000128708
USP11	0.00209225	-0.135095	0.324	0.388	1	Goblet	ENSG00000102226
SRPRA	0.00209497	0.136736	0.605	0.555	1	Goblet	ENSG00000182934
ZFAND2B	0.00209734	0.195164	0.31	0.255	1	Goblet	ENSG00000158552
RNASEL	0.00209951	-0.216523	0.208	0.263	1	Goblet	ENSG00000135828
RRBP1	0.00211433	0.0932765	0.816	0.79	1	Goblet	ENSG00000125844
ZNF677	0.00211493	-0.0378332	0.091	0.133	1	Goblet	ENSG00000197928
ALDH9A1	0.00212001	-0.16254	0.316	0.376	1	Goblet	ENSG00000143149
RNPEP	0.00212627	-0.174453	0.408	0.48	1	Goblet	ENSG00000176393
AKAP13	0.00214547	0.159801	0.586	0.541	1	Goblet	ENSG00000170776
CKS2	0.00217812	0.124003	0.153	0.104	1	Goblet	ENSG00000123975
GMDS-DT	0.00218279	-0.111643	0.167	0.22	1	Goblet	ENSG00000250903
BAZ2B	0.00218407	0.185877	0.426	0.375	1	Goblet	ENSG00000123636
FBXO4	0.00219078	-0.109756	0.111	0.157	1	Goblet	ENSG00000151876
CRACR2A	0.00219701	-0.131532	0.164	0.218	1	Goblet	ENSG00000130038
ATP6V1C1	0.00220698	-0.162383	0.195	0.247	1	Goblet	ENSG00000155097
SLC27A2	0.00221818	-0.185207	0.398	0.447	1	Goblet	ENSG00000140284
TMEM129	0.00221995	0.177349	0.143	0.096	1	Goblet	ENSG00000168936
FEZF1	0.00222926	-0.083617	0.074	0.112	1	Goblet	ENSG00000128610
NSA2	0.002254	-0.162829	0.531	0.573	1	Goblet	ENSG00000164346
CHTF8	0.00226913	-0.107011	0.318	0.384	1	Goblet	ENSG00000168802
USP36	0.00228968	0.226982	0.177	0.129	1	Goblet	ENSG00000055483
	0.0022976	-0.127417	0.085	0.125	1	Goblet	ENSG00000226471
ARHGAP26	0.00230151	0.0449233	0.159	0.108	1	Goblet	ENSG00000145819
NXF1	0.00233275	0.18183	0.198	0.145	1	Goblet	ENSG00000162231
MAGED2	0.00233388	-0.136084	0.633	0.665	1	Goblet	ENSG00000102316
KLHDC10	0.00234163	0.138502	0.142	0.094	1	Goblet	ENSG00000128607
ZNFX1	0.00237661	0.171964	0.444	0.382	1	Goblet	ENSG00000124201
JOSD1	0.00238537	0.120058	0.17	0.122	1	Goblet	ENSG00000100221
MGRN1	0.00239005	0.110104	0.252	0.196	1	Goblet	ENSG00000102858
MBOAT2	0.00240574	0.178626	0.463	0.408	1	Goblet	ENSG00000143797
FOSB	0.00240942	-0.133236	0.363	0.445	1	Goblet	ENSG00000125740
CAPRIN1	0.00241638	-0.156817	0.422	0.482	1	Goblet	ENSG00000135387
REEP4	0.00241657	0.123833	0.215	0.163	1	Goblet	ENSG00000168476
ANAPC16	0.00242145	-0.121199	0.719	0.755	1	Goblet	ENSG00000166295
CAND1	0.00242881	0.160686	0.378	0.325	1	Goblet	ENSG00000111530
LAMB3	0.0024338	-0.126386	0.455	0.529	1	Goblet	ENSG00000196878
NOL7	0.00244223	0.124748	0.624	0.561	1	Goblet	ENSG00000225921
CCDC6	0.00244807	0.181334	0.417	0.365	1	Goblet	ENSG00000108091
CCDC107	0.00246369	0.23941	0.378	0.329	1	Goblet	ENSG00000159884
CAMSAP3	0.0024644	0.11372	0.205	0.153	1	Goblet	ENSG00000076826
TPBG	0.00246791	0.161095	0.423	0.369	1	Goblet	ENSG00000146242
LRRC8A	0.0024689	0.152984	0.408	0.349	1	Goblet	ENSG00000136802
GATD3	0.00247282	-0.103285	0.168	0.22	1	Goblet	ENSG00000160221
BTN3A1	0.00248123	0.0654671	0.15	0.1	1	Goblet	ENSG00000026950
DUS4L	0.00248552	0.11423	0.131	0.086	1	Goblet	ENSG00000105865
NAGK	0.00250663	0.0699261	0.392	0.325	1	Goblet	ENSG00000124357
TAF1C	0.00251572	0.0563123	0.117	0.073	1	Goblet	ENSG00000103168
	0.002516	-0.178836	0.146	0.194	1	Goblet	ENSG00000253339
CCM2	0.00254522	0.160711	0.145	0.1	1	Goblet	ENSG00000136280
LMF2	0.00254549	-0.164133	0.261	0.322	1	Goblet	ENSG00000100258
VPS35	0.00255063	0.104806	0.485	0.439	1	Goblet	ENSG00000069329
ZMYM5	0.00256759	0.101432	0.143	0.096	1	Goblet	ENSG00000132950
NUAK2	0.0025704	-0.191286	0.116	0.159	1	Goblet	ENSG00000163545
DCXR	0.00258083	-0.116935	0.734	0.751	1	Goblet	ENSG00000169738
WIZ	0.00258522	0.135285	0.134	0.088	1	Goblet	ENSG00000011451
TMEM178A	0.00259705	0.174899	0.129	0.084	1	Goblet	ENSG00000152154
KCNK1	0.00259737	0.157415	0.362	0.306	1	Goblet	ENSG00000135750
ADI1	0.00260145	-0.199933	0.677	0.718	1	Goblet	ENSG00000182551
SDHD	0.00260587	-0.156412	0.356	0.422	1	Goblet	ENSG00000204370
HLA-DMA	0.00260818	-0.151124	0.479	0.537	1	Goblet	ENSG00000204257
HMGA1	0.00260923	0.184877	0.563	0.529	1	Goblet	ENSG00000137309
CAB39L	0.00261154	-0.107395	0.212	0.273	1	Goblet	ENSG00000102547
MBD3	0.0026137	0.181716	0.186	0.135	1	Goblet	ENSG00000071655
MCC	0.00262432	-0.0410141	0.1	0.143	1	Goblet	ENSG00000171444
C9orf152	0.00263252	-0.20935	0.257	0.316	1	Goblet	ENSG00000188959
ATP5F1A	0.00265537	-0.104936	0.723	0.759	1	Goblet	ENSG00000152234
SNHG8	0.00265911	-0.143492	0.477	0.545	1	Goblet	ENSG00000269893
CREG1	0.00266972	-0.177396	0.23	0.286	1	Goblet	ENSG00000143162
PNO1	0.00267738	0.126799	0.154	0.108	1	Goblet	ENSG00000115946
PYCARD	0.00268005	-0.13997	0.472	0.522	1	Goblet	ENSG00000103490
GSK3A	0.00269445	0.116266	0.157	0.108	1	Goblet	ENSG00000105723
HIPK2	0.00269567	0.160719	0.39	0.333	1	Goblet	ENSG00000064393
C4orf33	0.0027014	-0.113025	0.126	0.171	1	Goblet	ENSG00000151470
EIF3H	0.00270982	-0.0845219	0.613	0.661	1	Goblet	ENSG00000147677
HDAC3	0.00272477	-0.110784	0.218	0.28	1	Goblet	ENSG00000171720
CMPK2	0.00273104	0.136964	0.121	0.078	1	Goblet	ENSG00000134326
PAAF1	0.00273802	-0.133199	0.188	0.241	1	Goblet	ENSG00000175575
C3orf14	0.00274677	0.173577	0.288	0.235	1	Goblet	ENSG00000114405
GLS	0.00274894	0.0564975	0.101	0.061	1	Goblet	ENSG00000115419
GPT	0.00275193	-0.136942	0.076	0.112	1	Goblet	ENSG00000167701
LEO1	0.00275464	0.211621	0.218	0.171	1	Goblet	ENSG00000166477
DBI	0.00276606	-0.104653	0.744	0.769	1	Goblet	ENSG00000155368
EHF	0.00277256	-0.191486	0.453	0.512	1	Goblet	ENSG00000135373
PCLO	0.00278023	0.21297	0.257	0.204	1	Goblet	ENSG00000186472
GATAD1	0.00278592	0.175538	0.258	0.202	1	Goblet	ENSG00000157259
CEACAM6	0.00279697	-0.171447	0.652	0.724	1	Goblet	ENSG00000086548
TRIM47	0.00280304	0.157101	0.119	0.076	1	Goblet	ENSG00000132481
USF1	0.00282102	0.162913	0.154	0.108	1	Goblet	ENSG00000158773
KHSRP	0.00282822	0.162306	0.26	0.204	1	Goblet	ENSG00000088247
ARFGAP1	0.00283951	0.181902	0.233	0.182	1	Goblet	ENSG00000101199
TTC39C	0.00285113	0.230896	0.268	0.22	1	Goblet	ENSG00000168234
MINPP1	0.0028528	-0.116732	0.151	0.202	1	Goblet	ENSG00000107789
CLDN4	0.00286349	-0.104898	0.771	0.814	1	Goblet	ENSG00000189143
FAM217B	0.00287476	0.178933	0.193	0.145	1	Goblet	ENSG00000196227
B3GNT2	0.00287566	-0.118826	0.339	0.408	1	Goblet	ENSG00000170340
PRODH	0.00287764	0.00228458	0.186	0.249	1	Goblet	ENSG00000100033
ELK4	0.00288	0.155947	0.185	0.135	1	Goblet	ENSG00000158711
CCL28	0.00289258	0.101961	0.213	0.159	1	Goblet	ENSG00000151882
CDH3	0.00290187	-0.0803628	0.185	0.243	1	Goblet	ENSG00000062038
CDKN2A	0.00291687	0.195285	0.197	0.145	1	Goblet	ENSG00000147889
TRIM33	0.00292522	0.189492	0.302	0.247	1	Goblet	ENSG00000197323
MIRLET7BHG	0.00292995	0.17574	0.104	0.065	1	Goblet	ENSG00000197182
IBTK	0.00293204	0.207979	0.471	0.425	1	Goblet	ENSG00000005700
GRK6	0.00295294	0.15349	0.157	0.112	1	Goblet	ENSG00000198055
SEMA4A	0.0029819	-0.102007	0.167	0.22	1	Goblet	ENSG00000196189
SLAIN2	0.00298218	0.200858	0.254	0.202	1	Goblet	ENSG00000109171
MDM4	0.00299412	0.152942	0.251	0.198	1	Goblet	ENSG00000198625
CSE1L	0.00299732	-0.145413	0.137	0.18	1	Goblet	ENSG00000124207
PCMTD2	0.00301089	-0.0742228	0.127	0.175	1	Goblet	ENSG00000203880
POLR2A	0.00302104	-0.15983	0.485	0.529	1	Goblet	ENSG00000181222
CHPT1	0.00302513	0.0629931	0.365	0.296	1	Goblet	ENSG00000111666
UBN2	0.00302618	0.14728	0.156	0.108	1	Goblet	ENSG00000157741
RRP1	0.00303163	0.179598	0.248	0.196	1	Goblet	ENSG00000160214
LINC00472	0.00303724	0.173232	0.102	0.063	1	Goblet	ENSG00000233237
PGRMC2	0.00304804	0.175966	0.254	0.202	1	Goblet	ENSG00000164040
ZNF706	0.00305605	0.140528	0.664	0.631	1	Goblet	ENSG00000120963
BTBD7	0.00306048	0.16763	0.23	0.176	1	Goblet	ENSG00000011114
UBE2Q1	0.00308553	0.145571	0.219	0.167	1	Goblet	ENSG00000160714
PCP4L1	0.00308748	-0.0498377	0.145	0.196	1	Goblet	ENSG00000248485
CBR1	0.00309723	-0.139545	0.697	0.727	1	Goblet	ENSG00000159228
FOXQ1	0.00310153	0.175595	0.204	0.155	1	Goblet	ENSG00000164379
HPRT1	0.00310271	-0.112271	0.186	0.237	1	Goblet	ENSG00000165704
PDP1	0.00310857	0.0748172	0.301	0.243	1	Goblet	ENSG00000164951
GOLGA8B	0.00311293	0.159537	0.214	0.163	1	Goblet	ENSG00000215252
RAB22A	0.0031316	0.230883	0.278	0.231	1	Goblet	ENSG00000124209
ARL6IP6	0.00314284	-0.0615584	0.209	0.271	1	Goblet	ENSG00000177917
NR6A1	0.00316133	0.138315	0.116	0.075	1	Goblet	ENSG00000148200
MALL	0.0031618	-0.0799053	0.341	0.422	1	Goblet	ENSG00000144063
OSBPL10	0.00316565	0.11353	0.197	0.149	1	Goblet	ENSG00000144645
PSMD12	0.00316655	0.231512	0.469	0.433	1	Goblet	ENSG00000197170
NOL4L	0.00316821	-0.201677	0.132	0.176	1	Goblet	ENSG00000197183
R3HDM4	0.00321794	0.0907136	0.383	0.329	1	Goblet	ENSG00000198858
OXA1L	0.00324284	-0.106902	0.472	0.537	1	Goblet	ENSG00000155463
CEBPZ	0.00327449	0.218154	0.42	0.363	1	Goblet	ENSG00000115816
EPN2	0.00328462	0.227583	0.225	0.178	1	Goblet	ENSG00000072134
ATP5F1C	0.00328998	-0.101961	0.704	0.733	1	Goblet	ENSG00000165629
BCAT2	0.00329489	-0.107489	0.194	0.247	1	Goblet	ENSG00000105552
CCDC22	0.00332096	-0.1122	0.134	0.18	1	Goblet	ENSG00000101997
TPRA1	0.00332682	0.205016	0.227	0.18	1	Goblet	ENSG00000163870
YRDC	0.00336695	0.147431	0.112	0.073	1	Goblet	ENSG00000196449
DPCD	0.00337219	0.167565	0.132	0.09	1	Goblet	ENSG00000166171
FRMD4B	0.00338152	0.186148	0.305	0.253	1	Goblet	ENSG00000114541
KCNE3	0.003396	-0.163137	0.473	0.524	1	Goblet	ENSG00000175538
PTRH1	0.00340065	0.170791	0.224	0.175	1	Goblet	ENSG00000187024
HSP90B1	0.00340215	0.128084	0.848	0.82	1	Goblet	ENSG00000166598
RANGAP1	0.00341626	0.155761	0.18	0.131	1	Goblet	ENSG00000100401
RBP1	0.00343092	0.251045	0.292	0.241	1	Goblet	ENSG00000114115
SCD5	0.00343872	-0.0548995	0.098	0.139	1	Goblet	ENSG00000145284
NCCRP1	0.00347098	0.176995	0.131	0.086	1	Goblet	ENSG00000188505
ABCB7	0.00350119	-0.137624	0.144	0.19	1	Goblet	ENSG00000131269
MAP3K9	0.0035064	0.0901441	0.116	0.075	1	Goblet	ENSG00000006432
MVK	0.0035263	-0.17829	0.15	0.198	1	Goblet	ENSG00000110921
NAA38	0.00354281	-0.103731	0.678	0.724	1	Goblet	ENSG00000183011
BCAM	0.00355551	-0.0990259	0.145	0.19	1	Goblet	ENSG00000187244
THAP7-AS1	0.00355718	-0.0713613	0.073	0.11	1	Goblet	ENSG00000230513
SLC9A1	0.00356028	0.126363	0.218	0.163	1	Goblet	ENSG00000090020
SLC25A37	0.00356822	0.21843	0.423	0.382	1	Goblet	ENSG00000147454
LMNB2	0.00357414	0.156134	0.136	0.092	1	Goblet	ENSG00000176619
MED15	0.00357643	0.144528	0.279	0.222	1	Goblet	ENSG00000099917
TP53	0.00357829	0.118284	0.154	0.106	1	Goblet	ENSG00000141510
ND3	0.00359023	-0.142025	0.827	0.949	1	Goblet	ENSG00000198840
PQBP1	0.00360839	0.172784	0.396	0.347	1	Goblet	ENSG00000102103
EIF2S2	0.00362479	0.125082	0.654	0.61	1	Goblet	ENSG00000125977
TTC7A	0.00362933	0.164515	0.131	0.088	1	Goblet	ENSG00000068724
LRP11	0.00363182	0.217694	0.394	0.337	1	Goblet	ENSG00000120256
KMT2B	0.00363546	0.117303	0.16	0.112	1	Goblet	ENSG00000272333
C6orf120	0.00364099	-0.0816472	0.116	0.159	1	Goblet	ENSG00000185127
SQSTM1	0.00364308	0.122839	0.876	0.843	1	Goblet	ENSG00000161011
INTS6	0.00365529	0.116935	0.156	0.11	1	Goblet	ENSG00000102786
HNRNPDL	0.00365532	-0.13904	0.679	0.708	1	Goblet	ENSG00000152795
QARS1	0.00365601	-0.182309	0.445	0.512	1	Goblet	ENSG00000172053
EOGT	0.0036588	-0.100799	0.101	0.141	1	Goblet	ENSG00000163378
SLC39A13	0.00366032	0.147979	0.126	0.084	1	Goblet	ENSG00000165915
NCL	0.00368048	0.145208	0.807	0.78	1	Goblet	ENSG00000115053
EIF4E	0.00368338	-0.128134	0.349	0.42	1	Goblet	ENSG00000151247
CLN3	0.00369044	-0.0614395	0.091	0.131	1	Goblet	ENSG00000188603
OXCT1	0.00370548	-0.119261	0.209	0.265	1	Goblet	ENSG00000083720
CWC25	0.00371003	0.238183	0.276	0.227	1	Goblet	ENSG00000273559
POU2F1	0.00372267	0.0373505	0.192	0.141	1	Goblet	ENSG00000143190
SLC38A2	0.00373405	0.109449	0.475	0.42	1	Goblet	ENSG00000134294
NFX1	0.00373689	-0.146065	0.312	0.373	1	Goblet	ENSG00000086102
SGTA	0.0037396	0.147823	0.189	0.139	1	Goblet	ENSG00000104969
DNAJC4	0.00374698	-0.127322	0.384	0.449	1	Goblet	ENSG00000110011
CRELD2	0.00374767	0.174687	0.442	0.388	1	Goblet	ENSG00000184164
	0.00376216	0.107984	0.11	0.069	1	Goblet	ENSG00000262160
SNX19	0.00377311	-0.0918472	0.198	0.249	1	Goblet	ENSG00000120451
PLAAT2	0.00377515	0.240571	0.172	0.125	1	Goblet	ENSG00000133328
GTF2E2	0.00377978	0.0937317	0.299	0.243	1	Goblet	ENSG00000197265
PPCDC	0.00378293	0.14446	0.117	0.076	1	Goblet	ENSG00000138621
DDIT3	0.00378846	0.190921	0.224	0.176	1	Goblet	ENSG00000175197
TGIF1	0.00378985	0.116966	0.357	0.3	1	Goblet	ENSG00000177426
SURF2	0.00379967	0.191369	0.338	0.288	1	Goblet	ENSG00000148291
TBRG1	0.00380113	0.209564	0.4	0.349	1	Goblet	ENSG00000154144
CASC8	0.00380721	-0.0780608	0.088	0.127	1	Goblet	ENSG00000246228
MAP3K2	0.00380857	0.128872	0.326	0.275	1	Goblet	ENSG00000169967
ZNF598	0.00381096	0.0842589	0.154	0.11	1	Goblet	ENSG00000167962
	0.00381476	-0.0565995	0.094	0.135	1	Goblet	ENSG00000283585
UPF3A	0.00383185	0.165355	0.358	0.304	1	Goblet	ENSG00000169062
RERE	0.00383391	0.202337	0.493	0.445	1	Goblet	ENSG00000142599
RABGGTA	0.00386727	0.150094	0.327	0.275	1	Goblet	ENSG00000100949
CDC42SE1	0.00387985	-0.0912297	0.343	0.41	1	Goblet	ENSG00000197622
CCNG2	0.00389084	0.127974	0.165	0.118	1	Goblet	ENSG00000138764
EYA2	0.00389673	-0.156056	0.386	0.449	1	Goblet	ENSG00000064655
ILRUN	0.00390153	0.153732	0.349	0.296	1	Goblet	ENSG00000196821
ANP32E	0.00390336	-0.115352	0.225	0.284	1	Goblet	ENSG00000143401
DMXL2	0.00391964	0.203563	0.162	0.118	1	Goblet	ENSG00000104093
TANC2	0.0039588	0.135255	0.219	0.167	1	Goblet	ENSG00000170921
ZNF567	0.00396621	-0.0676447	0.074	0.11	1	Goblet	ENSG00000189042
THUMPD3-AS1	0.00397458	0.223696	0.38	0.333	1	Goblet	ENSG00000206573
MLLT1	0.00398903	0.134149	0.206	0.155	1	Goblet	ENSG00000130382
CHMP1A	0.00398995	0.192739	0.278	0.227	1	Goblet	ENSG00000131165
ZNF277	0.00399147	-0.108704	0.15	0.198	1	Goblet	ENSG00000198839
MRPS18C	0.00399987	0.175495	0.559	0.51	1	Goblet	ENSG00000163319
COPRS	0.00401541	0.1007	0.236	0.186	1	Goblet	ENSG00000172301
FGD5-AS1	0.00404749	0.189686	0.329	0.278	1	Goblet	ENSG00000225733
IL4R	0.00404911	0.200339	0.211	0.163	1	Goblet	ENSG00000077238
YIPF3	0.0040508	-0.14093	0.589	0.635	1	Goblet	ENSG00000137207
KCTD13	0.00406031	0.12944	0.133	0.09	1	Goblet	ENSG00000174943
PTPN11	0.00406117	0.187139	0.314	0.265	1	Goblet	ENSG00000179295
FOXA1	0.00407244	0.113939	0.543	0.488	1	Goblet	ENSG00000129514
ARHGEF17	0.00408281	-0.062403	0.089	0.127	1	Goblet	ENSG00000110237
LASP1	0.00410505	0.187122	0.42	0.371	1	Goblet	ENSG00000002834
ZNF43	0.00413727	-0.105991	0.084	0.122	1	Goblet	ENSG00000198521
IMPA2	0.00415618	0.213846	0.242	0.196	1	Goblet	ENSG00000141401
LCLAT1	0.00415725	-0.121157	0.069	0.102	1	Goblet	ENSG00000172954
KATNB1	0.00416089	0.0389848	0.151	0.104	1	Goblet	ENSG00000140854
RBM14	0.00416789	0.0819666	0.168	0.12	1	Goblet	ENSG00000239306
CLASP1	0.00418675	0.150166	0.115	0.075	1	Goblet	ENSG00000074054
AMFR	0.00418808	0.168209	0.185	0.137	1	Goblet	ENSG00000159461
SNRPD1	0.00419273	0.131549	0.618	0.582	1	Goblet	ENSG00000167088
ADHFE1	0.00420306	-0.0930065	0.076	0.112	1	Goblet	ENSG00000147576
SCCPDH	0.00421093	-0.0904764	0.42	0.488	1	Goblet	ENSG00000143653
TTC6	0.00422368	-0.0437481	0.084	0.122	1	Goblet	ENSG00000139865
SDCBP2	0.00423882	0.18776	0.576	0.52	1	Goblet	ENSG00000125775
C2orf69	0.00424098	-0.156962	0.112	0.153	1	Goblet	ENSG00000178074
B4GALT1	0.0042483	0.146314	0.488	0.437	1	Goblet	ENSG00000086062
SLC8B1	0.00425479	0.223834	0.169	0.125	1	Goblet	ENSG00000089060
NAA25	0.00430411	0.120496	0.161	0.116	1	Goblet	ENSG00000111300
EFNB2	0.00430456	0.136438	0.118	0.076	1	Goblet	ENSG00000125266
SPNS1	0.00430719	0.168503	0.26	0.212	1	Goblet	ENSG00000169682
MYH14	0.00431952	-0.133855	0.687	0.708	1	Goblet	ENSG00000105357
SYNGR2	0.004356	-0.124638	0.762	0.798	1	Goblet	ENSG00000108639
PRXL2A	0.00436107	-0.15254	0.305	0.365	1	Goblet	ENSG00000122378
ACTR8	0.0043628	-0.112443	0.107	0.149	1	Goblet	ENSG00000113812
ARAP1	0.00436616	0.148369	0.164	0.118	1	Goblet	ENSG00000186635
COA5	0.00437521	0.196162	0.386	0.337	1	Goblet	ENSG00000183513
TRAPPC10	0.00438729	0.159204	0.121	0.08	1	Goblet	ENSG00000160218
YTHDF1	0.00439282	0.171928	0.173	0.127	1	Goblet	ENSG00000149658
EIF3D	0.0044	-0.146037	0.493	0.555	1	Goblet	ENSG00000100353
TFAP2A	0.00440837	0.153958	0.254	0.202	1	Goblet	ENSG00000137203
DIS3L	0.00442169	-0.0947997	0.103	0.143	1	Goblet	ENSG00000166938
ZBTB42	0.00442861	0.151529	0.144	0.102	1	Goblet	ENSG00000179627
TTC9	0.00443483	0.148045	0.352	0.306	1	Goblet	ENSG00000133985
PTPRH	0.00444228	0.106507	0.163	0.118	1	Goblet	ENSG00000080031
CRTC3	0.00444664	0.169958	0.144	0.1	1	Goblet	ENSG00000140577
NMI	0.00449824	0.161918	0.303	0.255	1	Goblet	ENSG00000123609
PNKP	0.00449902	0.137628	0.311	0.257	1	Goblet	ENSG00000039650
MCU	0.00453328	0.101724	0.312	0.263	1	Goblet	ENSG00000156026
PKIB	0.00454785	-0.0997483	0.341	0.408	1	Goblet	ENSG00000135549
GOT1	0.0045945	0.169311	0.25	0.198	1	Goblet	ENSG00000120053
ITPRIP	0.00460051	-0.17394	0.071	0.104	1	Goblet	ENSG00000148841
GMCL1	0.00460058	-0.113702	0.273	0.335	1	Goblet	ENSG00000087338
ZMIZ2	0.0046013	0.0931424	0.24	0.188	1	Goblet	ENSG00000122515
AUTS2	0.00460686	-0.215857	0.38	0.437	1	Goblet	ENSG00000158321
EGLN1	0.00461771	0.155509	0.16	0.116	1	Goblet	ENSG00000135766
GGH	0.00463152	-0.134212	0.234	0.29	1	Goblet	ENSG00000137563
PLEKHA5	0.00464415	-0.186395	0.455	0.504	1	Goblet	ENSG00000052126
LYSMD2	0.00464779	0.173704	0.235	0.184	1	Goblet	ENSG00000140280
QSOX1	0.00466383	0.0996444	0.631	0.575	1	Goblet	ENSG00000116260
TM9SF3	0.00467732	0.130285	0.619	0.576	1	Goblet	ENSG00000077147
TBL1XR1	0.00468579	0.133057	0.418	0.365	1	Goblet	ENSG00000177565
ATP1B1	0.00471307	0.0474156	0.878	0.871	1	Goblet	ENSG00000143153
CHD1	0.00472078	0.199464	0.35	0.3	1	Goblet	ENSG00000153922
NFKBIZ	0.00475271	0.155814	0.439	0.38	1	Goblet	ENSG00000144802
GPD1L	0.00475782	-0.184108	0.311	0.371	1	Goblet	ENSG00000152642
ZNF655	0.00477792	0.189622	0.284	0.229	1	Goblet	ENSG00000197343
RALBP1	0.00478369	0.119324	0.601	0.571	1	Goblet	ENSG00000017797
LRRK1	0.00479659	0.081101	0.114	0.075	1	Goblet	ENSG00000154237
PRKACA	0.0048102	0.106227	0.157	0.11	1	Goblet	ENSG00000072062
POLR2B	0.00483167	0.118898	0.331	0.276	1	Goblet	ENSG00000047315
PPP2R2A	0.00484656	0.206881	0.377	0.329	1	Goblet	ENSG00000221914
KRT40	0.00485491	-0.0603501	0.077	0.112	1	Goblet	ENSG00000204889
CHMP4A	0.0048757	-0.148459	0.13	0.175	1	Goblet	ENSG00000254505
TAF6L	0.004904	0.178492	0.151	0.11	1	Goblet	ENSG00000162227
NPTN	0.00490834	-0.124118	0.582	0.602	1	Goblet	ENSG00000156642
RYBP	0.00491263	0.170162	0.18	0.135	1	Goblet	ENSG00000163602
TCEAL4	0.00491803	-0.154386	0.422	0.478	1	Goblet	ENSG00000133142
ZMYM3	0.00492363	-0.137513	0.109	0.149	1	Goblet	ENSG00000147130
HMGCS1	0.00492668	-0.108207	0.222	0.278	1	Goblet	ENSG00000112972
CLDN12	0.00492822	-0.0851131	0.162	0.21	1	Goblet	ENSG00000157224
SLC12A2-DT	0.00493225	-0.12158	0.199	0.253	1	Goblet	ENSG00000245937
SUMO1	0.00493464	-0.131205	0.606	0.655	1	Goblet	ENSG00000116030
MARVELD3	0.00495268	0.0878894	0.261	0.212	1	Goblet	ENSG00000140832
CHMP1B	0.00495634	0.124859	0.495	0.447	1	Goblet	ENSG00000255112
TPM4	0.00498223	0.108225	0.672	0.647	1	Goblet	ENSG00000167460
DHRS4-AS1	0.00499691	-0.0559352	0.102	0.143	1	Goblet	ENSG00000215256
COX7A2	0.00504452	0.0421251	0.904	0.898	1	Goblet	ENSG00000112695
PLCD1	0.00506098	-0.155264	0.097	0.133	1	Goblet	ENSG00000187091
CYP4B1	0.00506733	-0.216057	0.781	0.712	1	Goblet	ENSG00000142973
ETFDH	0.00507236	-0.184705	0.151	0.196	1	Goblet	ENSG00000171503
WWC3	0.0050896	0.0606227	0.122	0.08	1	Goblet	ENSG00000047644
TMEM128	0.00509705	0.142142	0.182	0.135	1	Goblet	ENSG00000132406
HCLS1	0.00510105	-0.0945464	0.428	0.488	1	Goblet	ENSG00000180353
SMCHD1	0.00512201	0.170522	0.385	0.339	1	Goblet	ENSG00000101596
FAM177A1	0.00513643	0.113618	0.611	0.559	1	Goblet	ENSG00000151327
RNF20	0.00513781	-0.0565248	0.194	0.249	1	Goblet	ENSG00000155827
CCDC88C	0.00514779	0.18069	0.268	0.218	1	Goblet	ENSG00000015133
POLG	0.00516383	0.0800633	0.129	0.086	1	Goblet	ENSG00000140521
IRS2	0.00518065	0.0907182	0.276	0.227	1	Goblet	ENSG00000185950
SLC2A4RG	0.0051863	0.127428	0.147	0.104	1	Goblet	ENSG00000125520
DNAJC11	0.00521124	0.171049	0.177	0.131	1	Goblet	ENSG00000007923
AGL	0.00522968	0.26655	0.297	0.255	1	Goblet	ENSG00000162688
LIME1	0.00523829	-0.096393	0.126	0.169	1	Goblet	ENSG00000203896
PCGF3	0.0052527	0.0930048	0.213	0.161	1	Goblet	ENSG00000185619
ANP32A	0.0052949	-0.124604	0.419	0.486	1	Goblet	ENSG00000140350
STK24	0.00530028	0.0651982	0.421	0.365	1	Goblet	ENSG00000102572
U2AF2	0.00531163	0.168272	0.341	0.288	1	Goblet	ENSG00000063244
CALM1	0.00534099	-0.0763493	0.904	0.916	1	Goblet	ENSG00000198668
ZNF302	0.00535769	0.249656	0.263	0.22	1	Goblet	ENSG00000089335
LPP	0.00536253	-0.133546	0.522	0.584	1	Goblet	ENSG00000145012
FAF1	0.00537428	0.13589	0.226	0.18	1	Goblet	ENSG00000185104
MAGT1	0.0053782	0.182368	0.335	0.278	1	Goblet	ENSG00000102158
PPM1D	0.00537879	-0.0794011	0.086	0.124	1	Goblet	ENSG00000170836
TMEM126A	0.00538536	0.173624	0.31	0.255	1	Goblet	ENSG00000171202
VRK3	0.00540911	0.140131	0.235	0.186	1	Goblet	ENSG00000105053
THEM6	0.00541043	0.109805	0.245	0.192	1	Goblet	ENSG00000130193
NDN	0.00542329	0.0982969	0.117	0.076	1	Goblet	ENSG00000182636
KTN1	0.00542467	-0.0993236	0.758	0.759	1	Goblet	ENSG00000126777
AHR	0.00546236	0.214954	0.442	0.406	1	Goblet	ENSG00000106546
SGMS1	0.00546412	0.11832	0.207	0.157	1	Goblet	ENSG00000198964
YKT6	0.00546699	0.0319333	0.298	0.245	1	Goblet	ENSG00000106636
DUSP23	0.00549943	0.148097	0.56	0.531	1	Goblet	ENSG00000158716
DDX42	0.00550076	0.190853	0.394	0.339	1	Goblet	ENSG00000198231
BCR	0.00550777	0.14716	0.347	0.292	1	Goblet	ENSG00000186716
PEBP1	0.005558	-0.097746	0.764	0.769	1	Goblet	ENSG00000089220
TAPBP	0.00559782	0.0620662	0.679	0.631	1	Goblet	ENSG00000231925
PLEKHA3	0.00570506	0.148949	0.268	0.222	1	Goblet	ENSG00000116095
EML4	0.00570745	0.115261	0.585	0.524	1	Goblet	ENSG00000143924
DEDD2	0.00576038	0.133359	0.163	0.12	1	Goblet	ENSG00000160570
SLC31A1	0.00578234	-0.1598	0.634	0.688	1	Goblet	ENSG00000136868
CLNS1A	0.00578716	-0.130174	0.474	0.539	1	Goblet	ENSG00000074201
MRPL51	0.00579083	0.0978291	0.655	0.631	1	Goblet	ENSG00000111639
RNASEK	0.00579109	0.169697	0.384	0.337	1	Goblet	ENSG00000219200
CHL1	0.00579451	-0.119728	0.56	0.616	1	Goblet	ENSG00000134121
PSD3	0.00581932	0.208036	0.334	0.29	1	Goblet	ENSG00000156011
RHOBTB3	0.00582044	0.181952	0.434	0.38	1	Goblet	ENSG00000164292
SYTL2	0.00583935	-0.115953	0.606	0.635	1	Goblet	ENSG00000137501
TXN	0.0058505	0.0215661	0.957	0.967	1	Goblet	ENSG00000136810
ANKRD11	0.00586957	0.0526504	0.501	0.445	1	Goblet	ENSG00000167522
PRRT3	0.00589685	-0.0737066	0.112	0.153	1	Goblet	ENSG00000163704
TSKU	0.00591864	-0.0868746	0.224	0.28	1	Goblet	ENSG00000182704
RASEF	0.00597533	0.171693	0.384	0.333	1	Goblet	ENSG00000165105
TAB3	0.00597912	0.151488	0.134	0.094	1	Goblet	ENSG00000157625
USP7	0.00599802	0.117995	0.298	0.245	1	Goblet	ENSG00000187555
FAM83A	0.00601302	0.0916644	0.217	0.167	1	Goblet	ENSG00000147689
MOV10	0.00601722	0.184946	0.26	0.21	1	Goblet	ENSG00000155363
TMEM141	0.00602613	-0.164127	0.517	0.578	1	Goblet	ENSG00000244187
RLIM	0.00603877	-0.126177	0.163	0.212	1	Goblet	ENSG00000131263
TMEM219	0.00604148	-0.0598054	0.721	0.749	1	Goblet	ENSG00000149932
DHX38	0.00604236	0.153573	0.24	0.192	1	Goblet	ENSG00000140829
TBC1D10A	0.00606117	-0.0558047	0.197	0.251	1	Goblet	ENSG00000099992
ALDH7A1	0.00606166	-0.0678946	0.192	0.245	1	Goblet	ENSG00000164904
IL15RA	0.00607672	0.123196	0.1	0.065	1	Goblet	ENSG00000134470
HDGFL2	0.0060778	0.109736	0.205	0.157	1	Goblet	ENSG00000167674
ATIC	0.00607967	-0.0835104	0.257	0.314	1	Goblet	ENSG00000138363
EIF5A	0.00610994	-0.0961495	0.602	0.637	1	Goblet	ENSG00000132507
SPTLC1	0.00611043	-0.0853589	0.316	0.376	1	Goblet	ENSG00000090054
FAM114A1	0.00612448	-0.154746	0.574	0.618	1	Goblet	ENSG00000197712
HNRNPUL1	0.00612889	-0.174646	0.481	0.531	1	Goblet	ENSG00000105323
MIER1	0.00615069	0.123	0.363	0.306	1	Goblet	ENSG00000198160
NPIPB4	0.00616185	0.167014	0.178	0.135	1	Goblet	ENSG00000185864
FEZ2	0.00616627	0.113691	0.375	0.325	1	Goblet	ENSG00000171055
PRKRIP1	0.00617147	0.16244	0.197	0.151	1	Goblet	ENSG00000128563
ARL16	0.00620739	0.146651	0.35	0.302	1	Goblet	ENSG00000214087
IDI1	0.00620954	-0.115337	0.295	0.353	1	Goblet	ENSG00000067064
CD44	0.00622052	-0.110179	0.377	0.445	1	Goblet	ENSG00000026508
CA13	0.00622314	-0.0716791	0.164	0.214	1	Goblet	ENSG00000185015
DCAF13	0.00624293	-0.0811658	0.267	0.325	1	Goblet	ENSG00000164934
STAT1	0.00625793	0.109866	0.531	0.482	1	Goblet	ENSG00000115415
AOPEP	0.00626006	0.12447	0.45	0.392	1	Goblet	ENSG00000148120
MLPH	0.0062603	0.0771175	0.656	0.622	1	Goblet	ENSG00000115648
PRKAG1	0.00627948	-0.0906308	0.214	0.269	1	Goblet	ENSG00000181929
OST4	0.00628611	-0.122612	0.799	0.839	1	Goblet	ENSG00000228474
MAFG	0.00628841	0.137133	0.192	0.145	1	Goblet	ENSG00000197063
SNRNP70	0.00629225	0.0938735	0.573	0.535	1	Goblet	ENSG00000104852
CDC42EP3	0.00629898	0.137446	0.27	0.224	1	Goblet	ENSG00000163171
CLOCK	0.00633094	0.103429	0.239	0.19	1	Goblet	ENSG00000134852
C22orf39	0.00633746	-0.121413	0.393	0.461	1	Goblet	ENSG00000242259
PPP2R5C	0.00634098	0.157175	0.27	0.216	1	Goblet	ENSG00000078304
MYH9	0.00634597	-0.0659705	0.61	0.653	1	Goblet	ENSG00000100345
NABP1	0.00634757	0.266983	0.152	0.116	1	Goblet	ENSG00000173559
UQCR11	0.00635741	-0.111781	0.85	0.869	1	Goblet	ENSG00000127540
TSPAN4	0.00636276	0.109131	0.111	0.073	1	Goblet	ENSG00000214063
POLR2E	0.00636468	0.141458	0.481	0.439	1	Goblet	ENSG00000099817
SGMS2	0.00637225	0.104383	0.285	0.237	1	Goblet	ENSG00000164023
SOX9	0.00644897	0.108241	0.123	0.082	1	Goblet	ENSG00000125398
MTHFD1L	0.00645568	0.13122	0.172	0.127	1	Goblet	ENSG00000120254
STATH	0.00645628	-0.195584	0.112	0.149	1	Goblet	ENSG00000126549
SIX3	0.00646702	0.124711	0.406	0.361	1	Goblet	ENSG00000138083
TOR1AIP2	0.00649432	0.0968834	0.265	0.214	1	Goblet	ENSG00000169905
PIK3CB	0.00651389	0.12014	0.165	0.12	1	Goblet	ENSG00000051382
CEPT1	0.00653812	-0.163829	0.118	0.157	1	Goblet	ENSG00000134255
CRYBG3	0.00654243	-0.168767	0.225	0.275	1	Goblet	ENSG00000080200
NOL12	0.00657609	0.119332	0.107	0.071	1	Goblet	ENSG00000273899
PGAP2	0.00658571	-0.0299365	0.175	0.225	1	Goblet	ENSG00000148985
CANT1	0.00662943	0.218481	0.303	0.255	1	Goblet	ENSG00000171302
ACAA1	0.00663256	0.16713	0.46	0.418	1	Goblet	ENSG00000060971
	0.00663297	-0.07997	0.251	0.308	1	Goblet	ENSG00000262097
MISP	0.00664839	-0.154113	0.509	0.569	1	Goblet	ENSG00000099812
PDCD5	0.00665959	0.143894	0.573	0.531	1	Goblet	ENSG00000105185
IMPA1	0.00666212	0.132401	0.234	0.186	1	Goblet	ENSG00000133731
PPP2R1A	0.00667369	-0.110224	0.528	0.573	1	Goblet	ENSG00000105568
SIAE	0.00668153	-0.0739117	0.068	0.1	1	Goblet	ENSG00000110013
ANKS3	0.00668907	0.151064	0.136	0.096	1	Goblet	ENSG00000168096
ANKRD26	0.00669927	0.177988	0.127	0.088	1	Goblet	ENSG00000107890
NDUFA10	0.00670862	-0.123081	0.51	0.569	1	Goblet	ENSG00000130414
IL19	0.00671861	0.241696	0.114	0.076	1	Goblet	ENSG00000142224
SFXN4	0.00672069	-0.142327	0.201	0.255	1	Goblet	ENSG00000183605
EXOC3	0.00673227	0.191007	0.258	0.212	1	Goblet	ENSG00000180104
KCMF1	0.00673707	0.0823147	0.274	0.225	1	Goblet	ENSG00000176407
HACD3	0.00674538	-0.102201	0.414	0.473	1	Goblet	ENSG00000074696
NSMCE3	0.00675236	0.0767217	0.171	0.127	1	Goblet	ENSG00000185115
THOC6	0.00675445	0.0845693	0.103	0.065	1	Goblet	ENSG00000131652
NDUFB1	0.00677895	-0.140495	0.654	0.678	1	Goblet	ENSG00000183648
BTD	0.00679113	-0.0941778	0.112	0.153	1	Goblet	ENSG00000169814
PAWR	0.0067935	0.182771	0.342	0.298	1	Goblet	ENSG00000177425
[truncated: 132,064 more rows]
