# Supplementary material for: Nucleocapsid-specific T cell responses associate with control of SARS-CoV-2 in the upper airways before seroconversion
Source: Nat Commun. 2023 May 24;14:2952. doi: 10.1038/s41467-023-38020-8 (PMC10209201; doi:10.1038/s41467-023-38020-8)
Supplement: Supplementary file 4 — Supplementary Datasets 1–7 [file 41467_2023_38020_MOESM4_ESM.zip › Supplementarydataset5Yoshida_pathwayEnrichment_allCelltypes.xlsx]

## Sheet: Sheet1
Term	Overlap	P.value	Adjusted.P.value	Old.P.value	Old.Adjusted.P.value	Odds.Ratio	Combined.Score	Genes	celltype
Lipid and atherosclerosis	15/215	5.39567e-07	0.000120865	0	0	5.38042	77.6529	CYP2J2;JUN;HSP90AA1;CXCL8;FOS;HSPA2;CXCL3;SOD2;CXCL2;CYP2A6;CYP2B6;IRF7;CD36;HRAS;ATF4	Goblet
Metabolism of xenobiotics by cytochrome P450	9/76	1.39864e-06	0.000120865	0	0	9.49286	127.964	CYP2A6;CYP2B6;CYP2A13;AKR1C1;EPHX1;MGST1;UGT2A1;ADH7;CYP2F1	Goblet
Coronavirus disease	15/232	1.41087e-06	0.000120865	0	0	4.95459	66.7448	RPL4;CFD;RPL5;JUN;CXCL8;RPL36A;ISG15;RPS3A;FOS;RPL10A;RPL6;RPL7;C3;OAS1;OAS3	Goblet
Drug metabolism	10/108	3.55465e-06	0.000228386	0	0	7.22574	90.6632	CYP2A6;CYP2B6;DPYS;MGST1;FMO2;UGT2A1;UPP1;ADH7;CES1;TYMP	Goblet
Retinol metabolism	8/68	5.71864e-06	0.000293938	0	0	9.39211	113.38	CYP2A6;CYP2B6;DHRS9;RDH10;ALDH1A1;UGT2A1;ADH7;DHRS3	Goblet
Kaposi sarcoma-associated herpesvirus infection	12/193	2.37712e-05	0.0010182	0	0	4.70887	50.1355	C3;JUN;MAP2K2;CXCL8;CLEC2B;IRF7;FOS;HLA-F;CXCL3;GNG11;HRAS;CXCL2	Goblet
Chemical carcinogenesis	13/239	4.44883e-05	0.00163335	0	0	4.091	40.993	JUN;HSP90AA1;MAP2K2;EPHX1;MGST1;FOS;CYP2A6;CYP2B6;CYP2A13;BCL6;UGT2A1;HRAS;ATF4	Goblet
IL-17 signaling pathway	8/94	6.24361e-05	0.00200576	0	0	6.54397	63.3546	HSP90AA1;JUN;CXCL8;FOS;CXCL3;MUC5B;CXCL2;S100A9	Goblet
Legionellosis	6/57	0.000162703	0.00422295	0	0	8.23194	71.8121	EEF1G;C3;CXCL8;HSPA2;CXCL3;CXCL2	Goblet
Estrogen signaling pathway	9/137	0.000164317	0.00422295	0	0	4.95349	43.1633	JUN;HSP90AA1;MAP2K2;KRT24;KRT23;HSPA2;FOS;HRAS;ATF4	Goblet
Bladder cancer	5/41	0.000288483	0.00674002	0	0	9.69119	78.9917	CXCL8;MAP2K2;HRAS;FGFR3;TYMP	Goblet
Cellular senescence	9/156	0.000431853	0.00894497	0	0	4.30906	33.3841	MAP2K2;CXCL8;GADD45B;CAPN2;CDK1;HLA-F;HRAS;ZFP36L1;SLC25A6	Goblet
Hepatitis C	9/157	0.000452469	0.00894497	0	0	4.27972	32.9573	CLDN22;SOCS3;MAP2K2;OAS1;OAS3;CLDN23;IRF7;EIF3E;HRAS	Goblet
Amoebiasis	7/102	0.000673139	0.0123569	0	0	5.16263	37.7056	SERPINB3;SERPINB4;CXCL8;MUC2;NOS2;CXCL3;CXCL2	Goblet
Pertussis	6/76	0.000781095	0.0133828	0	0	5.99176	42.87	C3;JUN;CXCL8;NOS2;IRF1;FOS	Goblet
Human papillomavirus infection	13/331	0.00104937	0.0168554	0	0	2.89371	19.8496	MAP2K2;SCRIB;ISG15;HLA-F;OASL;SLC9A3R1;HEY1;IRF1;ITGB8;COL6A3;HRAS;ATP6V1B1;HES4	Goblet
TNF signaling pathway	7/112	0.00116992	0.0176864	0	0	4.66857	31.5167	SOCS3;JUN;IRF1;FOS;CXCL3;CXCL2;ATF4	Goblet
NOD-like receptor signaling pathway	9/181	0.00124809	0.0178199	0	0	3.67804	24.5919	JUN;HSP90AA1;CXCL8;OAS1;OAS3;IRF7;TXNIP;CXCL3;CXCL2	Goblet
Glutathione metabolism	5/57	0.00133756	0.0180923	0	0	6.70383	44.3586	GPX2;ANPEP;GSR;MGST1;PGD	Goblet
Colorectal cancer	6/86	0.00149125	0.0191626	0	0	5.24012	34.1035	JUN;MAP2K2;GADD45B;FOS;AREG;HRAS	Goblet
Arachidonic acid metabolism	5/61	0.00181414	0.0220672	0	0	6.22372	39.285	CYP2J2;GPX2;CYP2B6;ALOX15;ALOX15B	Goblet
Thyroid cancer	4/37	0.00188903	0.0220672	0	0	8.42917	52.8652	MAP2K2;GADD45B;NCOA4;HRAS	Goblet
Rheumatoid arthritis	6/93	0.00222481	0.0248598	0	0	4.81679	29.4213	JUN;CXCL8;FOS;CXCL3;CXCL2;ATP6V1B1	Goblet
Relaxin signaling pathway	7/129	0.00262866	0.0271654	0	0	4.01455	23.8516	JUN;MAP2K2;NOS2;FOS;GNG11;HRAS;ATF4	Goblet
Epstein-Barr virus infection	9/202	0.00264255	0.0271654	0	0	3.27431	19.4364	JUN;GADD45B;OAS1;OAS3;TAP2;IRF7;TAP1;ISG15;HLA-F	Goblet
Epithelial cell signaling in Helicobacter pylori infection	5/70	0.00332511	0.0311879	0	0	5.35952	30.5828	JUN;CXCL8;CXCL3;CXCL2;ATP6V1B1	Goblet
Prolactin signaling pathway	5/70	0.00332511	0.0311879	0	0	5.35952	30.5828	SOCS3;MAP2K2;IRF1;FOS;HRAS	Goblet
Influenza A	8/172	0.00346937	0.0311879	0	0	3.41796	19.3586	SOCS3;IL33;MAP2K2;CXCL8;OAS1;OAS3;IRF7;SLC25A6	Goblet
MAPK signaling pathway	11/294	0.00362234	0.0311879	0	0	2.73634	15.38	DUSP4;JUN;MAP2K2;GADD45B;DUSP1;FOS;HSPA2;AREG;HRAS;FGFR3;ATF4	Goblet
Human immunodeficiency virus 1 infection	9/212	0.00364061	0.0311879	0	0	3.11142	17.4725	JUN;MAP2K2;TAP2;CDK1;TAP1;FOS;HLA-F;GNG11;HRAS	Goblet
Pathways in cancer	16/531	0.00441776	0.035904	0	0	2.2009	11.9335	JUN;HSP90AA1;MAP2K2;CXCL8;GADD45B;NOS2;ZBTB16;TXNRD1;NCOA4;F2R;MGST1;FOS;GNG11;HEY1;HRAS;FGFR3	Goblet
Apoptosis	7/142	0.00447054	0.035904	0	0	3.62556	19.6152	JUN;MAP2K2;GADD45B;CAPN2;FOS;HRAS;ATF4	Goblet
Antigen processing and presentation	5/78	0.00528782	0.0411809	0	0	4.77023	25.0072	HSP90AA1;TAP2;TAP1;HSPA2;HLA-F	Goblet
Serotonergic synapse	6/113	0.00582024	0.0439941	0	0	3.91246	20.1352	CYP2J2;DUSP1;ALOX15;ALOX15B;GNG11;HRAS	Goblet
B cell receptor signaling pathway	5/81	0.00619938	0.0455212	0	0	4.58123	23.2878	IFITM1;JUN;MAP2K2;FOS;HRAS	Goblet
Complement and coagulation cascades	5/85	0.00757933	0.0535102	0	0	4.35129	21.2444	CFD;C3;F2R;PLAUR;CLU	Goblet
Pathogenic Escherichia coli infection	8/197	0.00774434	0.0535102	0	0	2.96205	14.3979	CLDN22;SLC9A3R1;JUN;CXCL8;CLDN23;F2R;FOS;BAIAP2	Goblet
Ribosome	7/158	0.00791201	0.0535102	0	0	3.23874	15.6735	RPL4;RPL5;RPL36A;RPS3A;RPL10A;RPL6;RPL7	Goblet
Pyrimidine metabolism	4/56	0.0084974	0.0559957	0	0	5.34412	25.4807	DPYS;ENTPD5;UPP1;TYMP	Goblet
Pentose phosphate pathway	3/30	0.00891572	0.0562596	0	0	7.70188	36.3524	GPI;PGD;FBP1	Goblet
Hepatitis B	7/162	0.00901508	0.0562596	0	0	3.15452	14.8542	JUN;MAP2K2;CXCL8;IRF7;FOS;HRAS;ATF4	Goblet
Viral carcinogenesis	8/203	0.00919418	0.0562596	0	0	2.87003	13.4581	C3;JUN;CDK1;IRF7;SCRIB;HLA-F;HRAS;ATF4	Goblet
GnRH signaling pathway	5/93	0.0109542	0.0654707	0	0	3.9541	17.8489	EGR1;JUN;MAP2K2;HRAS;ATF4	Goblet
Steroid hormone biosynthesis	4/61	0.0114217	0.0665265	0	0	4.87409	21.7981	SULT2B1;HSD11B2;AKR1C1;UGT2A1	Goblet
FoxO signaling pathway	6/131	0.0116486	0.0665265	0	0	3.34599	14.8983	MAP2K2;GADD45B;BCL6;SOD2;HRAS;KLF2	Goblet
Choline metabolism in cancer	5/98	0.0135168	0.074862	0	0	3.74056	16.0987	JUN;MAP2K2;FOS;GPCPD1;HRAS	Goblet
PI3K-Akt signaling pathway	11/354	0.0136907	0.074862	0	0	2.25071	9.65787	HSP90AA1;MAP2K2;DDIT4;F2R;ITGB8;COL6A3;GNG11;AREG;HRAS;FGFR3;ATF4	Goblet
Human T-cell leukemia virus 1 infection	8/219	0.0140461	0.0748851	0	0	2.65022	11.3043	EGR1;JUN;MAP2K2;FOS;HLA-F;HRAS;ATF4;SLC25A6	Goblet
Apelin signaling pathway	6/137	0.0142777	0.0748851	0	0	3.19176	13.562	EGR1;MAP2K2;NOS2;GNG11;HRAS;KLF2	Goblet
Fluid shear stress and atherosclerosis	6/139	0.015239	0.0767925	0	0	3.14345	13.1519	JUN;HSP90AA1;DUSP1;MGST1;FOS;KLF2	Goblet
Measles	6/139	0.015239	0.0767925	0	0	3.14345	13.1519	JUN;OAS1;OAS3;IRF7;HSPA2;FOS	Goblet
Glycolysis / Gluconeogenesis	4/67	0.0156983	0.0767928	0	0	4.40855	18.314	GPI;LDHB;ADH7;FBP1	Goblet
Chagas disease	5/102	0.0158366	0.0767928	0	0	3.58558	14.8638	C3;JUN;CXCL8;NOS2;FOS	Goblet
Human cytomegalovirus infection	8/225	0.0162757	0.0770827	0	0	2.57615	10.6088	MAP2K2;CXCL8;TAP2;TAP1;HLA-F;GNG11;HRAS;ATF4	Goblet
Mitophagy	4/68	0.0164963	0.0770827	0	0	4.33944	17.8118	BNIP3L;JUN;HRAS;ATF4	Goblet
Toll-like receptor signaling pathway	5/104	0.0170902	0.078432	0	0	3.51279	14.2944	JUN;MAP2K2;CXCL8;IRF7;FOS	Goblet
Central carbon metabolism in cancer	4/70	0.0181674	0.0819125	0	0	4.20752	16.8643	LDHB;MAP2K2;HRAS;FGFR3	Goblet
Breast cancer	6/147	0.0195331	0.0865517	0	0	2.96388	11.6648	JUN;MAP2K2;GADD45B;HEY1;FOS;HRAS	Goblet
Phagosome	6/152	0.022599	0.0976284	0	0	2.86165	10.8452	C3;TAP2;TAP1;CD36;HLA-F;ATP6V1B1	Goblet
Thyroid hormone synthesis	4/75	0.0227926	0.0976284	0	0	3.91022	14.7858	GPX2;DUOXA2;GSR;ATF4	Goblet
Leishmaniasis	4/77	0.0248254	0.104592	0	0	3.8027	14.0544	C3;JUN;NOS2;FOS	Goblet
ABC transporters	3/45	0.0266406	0.11043	0	0	4.94743	17.936	TAP2;TAP1;ABCA13	Goblet
Necroptosis	6/159	0.0274125	0.111826	0	0	2.72975	9.81823	IL33;HSP90AA1;ALOX15;CAPN2;PYGL;SLC25A6	Goblet
Growth hormone synthesis, secretion and action	5/119	0.0286126	0.11313	0	0	3.04825	10.8332	SOCS3;MAP2K2;FOS;HRAS;ATF4	Goblet
Neurotrophin signaling pathway	5/119	0.0286126	0.11313	0	0	3.04825	10.8332	JUN;MAP2K2;IRAK3;HRAS;ATF4	Goblet
ErbB signaling pathway	4/85	0.0340254	0.132477	0	0	3.42573	11.5812	JUN;MAP2K2;AREG;HRAS	Goblet
Hepatocellular carcinoma	6/168	0.0345368	0.132477	0	0	2.57691	8.67318	MAP2K2;GADD45B;TXNRD1;MGST1;BRD7;HRAS	Goblet
Protein processing in endoplasmic reticulum	6/171	0.0371537	0.140419	0	0	2.52967	8.32942	HSP90AA1;HSPH1;DNAJC10;CAPN2;HSPA2;ATF4	Goblet
Regulation of actin cytoskeleton	7/218	0.0383346	0.142783	0	0	2.31066	7.536	MYLPF;MAP2K2;F2R;ITGB8;BAIAP2;HRAS;FGFR3	Goblet
PD-L1 expression and PD-1 checkpoint pathway in cancer	4/89	0.0392759	0.144199	0	0	3.26385	10.5656	JUN;MAP2K2;FOS;HRAS	Goblet
Insulin signaling pathway	5/137	0.0477485	0.168882	0	0	2.63016	8.00044	SOCS3;MAP2K2;PYGL;HRAS;FBP1	Goblet
Yersinia infection	5/137	0.0477485	0.168882	0	0	2.63016	8.00044	JUN;MAP2K2;CXCL8;FOS;BAIAP2	Goblet
Staphylococcus aureus infection	4/95	0.0479703	0.168882	0	0	3.04772	9.25646	CFD;C3;KRT24;KRT23	Goblet
Endometrial cancer	3/58	0.0506463	0.175056	0	0	3.77554	11.262	MAP2K2;GADD45B;HRAS	Goblet
Prostate cancer	4/97	0.0510864	0.175056	0	0	2.98188	8.86881	HSP90AA1;MAP2K2;HRAS;ATF4	Goblet
AGE-RAGE signaling pathway in diabetic complications	4/100	0.0559636	0.189245	0	0	2.88825	8.32698	EGR1;JUN;CXCL8;HRAS	Goblet
Transcriptional misregulation in cancer	6/192	0.059001	0.195549	0	0	2.24165	6.34431	CXCL8;GADD45B;BCL6;HPGD;ZBTB16;ETV6	Goblet
Longevity regulating pathway	4/102	0.0593496	0.195549	0	0	2.82902	7.99003	HSPA2;SOD2;HRAS;ATF4	Goblet
Phospholipase D signaling pathway	5/148	0.062433	0.196957	0	0	2.42647	6.73022	PTGFR;MAP2K2;CXCL8;F2R;HRAS	Goblet
C-type lectin receptor signaling pathway	4/104	0.0628424	0.196957	0	0	2.77216	7.6709	JUN;IRF1;LSP1;HRAS	Goblet
NF-kappa B signaling pathway	4/104	0.0628424	0.196957	0	0	2.77216	7.6709	CXCL8;GADD45B;CXCL3;CXCL2	Goblet
T cell receptor signaling pathway	4/104	0.0628424	0.196957	0	0	2.77216	7.6709	JUN;MAP2K2;FOS;HRAS	Goblet
Linoleic acid metabolism	2/29	0.064643	0.20016	0	0	5.11657	14.0136	CYP2J2;ALOX15	Goblet
Parathyroid hormone synthesis, secretion and action	4/106	0.0664411	0.202507	0	0	2.71752	7.3684	SLC9A3R1;EGR1;FOS;ATF4	Goblet
Glucagon signaling pathway	4/107	0.06828	0.202507	0	0	2.691	7.22302	LDHB;PYGL;FBP1;ATF4	Goblet
Salmonella infection	7/249	0.0684233	0.202507	0	0	2.01147	5.39484	MYLPF;JUN;HSP90AA1;MAP2K2;CXCL8;FOS;HRAS	Goblet
beta-Alanine metabolism	2/30	0.0686235	0.202507	0	0	4.93358	13.2177	ALDH6A1;DPYS	Goblet
Focal adhesion	6/201	0.0702958	0.202507	0	0	2.1372	5.67437	MYLPF;JUN;CAPN2;ITGB8;COL6A3;HRAS	Goblet
Oxytocin signaling pathway	5/154	0.071404	0.202507	0	0	2.32805	6.14466	JUN;MAP2K2;FOS;EEF2;HRAS	Goblet
Acute myeloid leukemia	3/67	0.0717049	0.202507	0	0	3.24312	8.54626	MAP2K2;ZBTB16;HRAS	Goblet
Long-term potentiation	3/67	0.0717049	0.202507	0	0	3.24312	8.54626	MAP2K2;HRAS;ATF4	Goblet
Non-alcoholic fatty liver disease	5/155	0.0729646	0.203825	0	0	2.31241	6.05338	SOCS3;JUN;CXCL8;FOS;ATF4	Goblet
Amphetamine addiction	3/69	0.0768409	0.210086	0	0	3.14453	8.06891	JUN;FOS;ATF4	Goblet
Renal cell carcinoma	3/69	0.0768409	0.210086	0	0	3.14453	8.06891	JUN;MAP2K2;HRAS	Goblet
RIG-I-like receptor signaling pathway	3/70	0.0794681	0.213783	0	0	3.09744	7.84395	CXCL8;IRF7;ISG15	Goblet
Cholinergic synapse	4/113	0.0798567	0.213783	0	0	2.54209	6.4252	FOS;GNG11;HRAS;ATF4	Goblet
Caffeine metabolism	1/6	0.0830794	0.219222	0	0	13.7818	34.2886	CYP2A6	Goblet
Melanoma	3/72	0.0848381	0.219222	0	0	3.00735	7.41916	MAP2K2;GADD45B;HRAS	Goblet
Non-small cell lung cancer	3/72	0.0848381	0.219222	0	0	3.00735	7.41916	MAP2K2;GADD45B;HRAS	Goblet
Propanoate metabolism	2/34	0.0853003	0.219222	0	0	4.31601	10.6242	LDHB;ALDH6A1	Goblet
p53 signaling pathway	3/73	0.0875798	0.222852	0	0	2.96424	7.21852	GADD45B;CCNG1;CDK1	Goblet
Glioma	3/75	0.0931738	0.23467	0	0	2.8816	6.83887	MAP2K2;GADD45B;HRAS	Goblet
Starch and sucrose metabolism	2/36	0.0940505	0.23467	0	0	4.06171	9.60158	GPI;PYGL	Goblet
Chronic myeloid leukemia	3/76	0.0960249	0.236772	0	0	2.84198	6.65919	MAP2K2;GADD45B;HRAS	Goblet
Tight junction	5/169	0.0967357	0.236772	0	0	2.1135	4.93665	CLDN22;SLC9A3R1;JUN;CLDN23;SCRIB	Goblet
Primary immunodeficiency	2/38	0.103046	0.249837	0	0	3.83567	8.71688	TAP2;TAP1	Goblet
Peroxisome	3/82	0.113853	0.273459	0	0	2.62533	5.70446	PHYH;NOS2;SOD2	Goblet
Ferroptosis	2/41	0.116952	0.278302	0	0	3.54008	7.59699	ALOX15;NCOA4	Goblet
Oxidative phosphorylation	4/133	0.124765	0.294172	0	0	2.14578	4.46605	ND6;PPA2;ATP12A;ATP6V1B1	Goblet
Fatty acid degradation	2/43	0.12647	0.295479	0	0	3.36705	6.96223	ECI1;ADH7	Goblet
Calcium signaling pathway	6/240	0.132394	0.300601	0	0	1.77744	3.59395	PTGFR;NOS2;TNNC1;F2R;FGFR3;SLC25A6	Goblet
ECM-receptor interaction	3/88	0.132822	0.300601	0	0	2.43927	4.92426	ITGB8;COL6A3;CD36	Goblet
Gap junction	3/88	0.132822	0.300601	0	0	2.43927	4.92426	MAP2K2;CDK1;HRAS	Goblet
Cytokine-cytokine receptor interaction	7/295	0.133341	0.300601	0	0	1.6862	3.39743	IL33;CXCL8;TNFRSF12A;GDF15;CXCL17;CXCL3;CXCL2	Goblet
Autophagy	4/137	0.134812	0.301274	0	0	2.08082	4.16971	MAP2K2;DDIT4;WIPI1;HRAS	Goblet
Hypertrophic cardiomyopathy	3/90	0.139376	0.30879	0	0	2.38295	4.6958	TNNC1;TPM2;ITGB8	Goblet
Chemokine signaling pathway	5/192	0.143103	0.313035	0	0	1.85137	3.59941	CXCL8;CXCL3;GNG11;CXCL2;HRAS	Goblet
Shigellosis	6/246	0.143728	0.313035	0	0	1.73247	3.36071	C3;MYLPF;JUN;CXCL8;CAPN2;WIPI1	Goblet
Pyruvate metabolism	2/47	0.146015	0.315344	0	0	3.06713	5.9013	LDHB;ADH7	Goblet
Signaling pathways regulating pluripotency of stem cells	4/143	0.150472	0.32226	0	0	1.99039	3.76976	MAP2K2;ID3;FGFR3;HRAS	Goblet
Cocaine addiction	2/49	0.156008	0.328497	0	0	2.93632	5.45523	JUN;ATF4	Goblet
Sphingolipid metabolism	2/49	0.156008	0.328497	0	0	2.93632	5.45523	DEGS2;GBA2	Goblet
Dilated cardiomyopathy	3/96	0.159661	0.328497	0	0	2.22853	4.0887	TNNC1;TPM2;ITGB8	Goblet
Arginine and proline metabolism	2/50	0.161053	0.328497	0	0	2.875	5.24981	GATM;NOS2	Goblet
Cholesterol metabolism	2/50	0.161053	0.328497	0	0	2.875	5.24981	MYLIP;CD36	Goblet
Malaria	2/50	0.161053	0.328497	0	0	2.875	5.24981	CXCL8;CD36	Goblet
Alzheimer disease	8/369	0.162652	0.329146	0	0	1.53711	2.79161	ND6;MAP2K2;NOS2;CAPN2;WIPI1;HRAS;ATF4;SLC25A6	Goblet
Cell adhesion molecules	4/148	0.164026	0.329334	0	0	1.92079	3.47227	CLDN22;CLDN23;ITGB8;HLA-F	Goblet
Gastric cancer	4/149	0.166789	0.332285	0	0	1.90744	3.41628	MAP2K2;MUC2;GADD45B;HRAS	Goblet
Viral protein interaction with cytokine and cytokine receptor	3/100	0.173654	0.3433	0	0	2.1362	3.73983	CXCL8;CXCL3;CXCL2	Goblet
mTOR signaling pathway	4/154	0.180845	0.354787	0	0	1.84339	3.15241	MAP2K2;DDIT4;HRAS;ATP6V1B1	Goblet
Th17 cell differentiation	3/107	0.198913	0.385959	0	0	1.99171	3.21638	JUN;HSP90AA1;FOS	Goblet
cAMP signaling pathway	5/216	0.199738	0.385959	0	0	1.63877	2.63965	HCAR2;JUN;MAP2K2;F2R;FOS	Goblet
Insulin resistance	3/108	0.202592	0.388553	0	0	1.97264	3.14944	SOCS3;PYGL;CD36	Goblet
HIF-1 signaling pathway	3/109	0.206287	0.392233	0	0	1.95393	3.08425	LDHB;MAP2K2;NOS2	Goblet
VEGF signaling pathway	2/59	0.207563	0.392233	0	0	2.41994	3.80493	MAP2K2;HRAS	Goblet
Long-term depression	2/60	0.212823	0.396344	0	0	2.3781	3.67962	MAP2K2;HRAS	Goblet
Mineral absorption	2/60	0.212823	0.396344	0	0	2.3781	3.67962	CYBRD1;STEAP2	Goblet
Selenocompound metabolism	1/17	0.217934	0.402942	0	0	4.30441	6.55805	TXNRD1	Goblet
Leukocyte transendothelial migration	3/114	0.22498	0.412999	0	0	1.86544	2.78275	MYLPF;CLDN22;CLDN23	Goblet
Cytosolic DNA-sensing pathway	2/63	0.228673	0.414758	0	0	2.2608	3.33572	IL33;IRF7	Goblet
Other glycan degradation	1/18	0.229166	0.414758	0	0	4.05101	5.96839	GBA2	Goblet
GnRH secretion	2/64	0.233975	0.420501	0	0	2.22422	3.23077	MAP2K2;HRAS	Goblet
Sphingolipid signaling pathway	3/119	0.243986	0.433084	0	0	1.78457	2.5174	MAP2K2;DEGS2;HRAS	Goblet
Pathways of neurodegeneration	9/475	0.244347	0.433084	0	0	1.33713	1.88424	ND6;GPX2;MAP2K2;NOS2;CAPN2;WIPI1;HRAS;ATF4;SLC25A6	Goblet
AMPK signaling pathway	3/120	0.247819	0.43623	0	0	1.76923	2.46818	CD36;EEF2;FBP1	Goblet
Steroid biosynthesis	1/20	0.25115	0.439086	0	0	3.62422	5.0076	TM7SF2	Goblet
Fc epsilon RI signaling pathway	2/68	0.255243	0.443226	0	0	2.089	2.85261	MAP2K2;HRAS	Goblet
Adipocytokine signaling pathway	2/69	0.260568	0.448734	0	0	2.05771	2.7674	SOCS3;CD36	Goblet
Pantothenate and CoA biosynthesis	1/21	0.261907	0.448734	0	0	3.44283	4.61259	DPYS	Goblet
Arginine biosynthesis	1/22	0.27251	0.463808	0	0	3.27872	4.2626	NOS2	Goblet
Osteoclast differentiation	3/127	0.27488	0.464764	0	0	1.66876	2.15507	SOCS3;JUN;FOS	Goblet
Huntington disease	6/306	0.277018	0.465318	0	0	1.38171	1.77366	ND6;GPX2;WIPI1;SOD2;TGM2;SLC25A6	Goblet
Inositol phosphate metabolism	2/73	0.281869	0.469167	0	0	1.94139	2.4584	ISYNA1;ALDH6A1	Goblet
Renin-angiotensin system	1/23	0.282961	0.469167	0	0	3.12953	3.95087	ANPEP	Goblet
MicroRNAs in cancer	6/310	0.286853	0.472572	0	0	1.36325	1.7024	MARCKS;MAP2K2;DDIT4;CCNG1;HRAS;FGFR3	Goblet
Vitamin digestion and absorption	1/24	0.293262	0.478853	0	0	2.99331	3.67186	TCN2	Goblet
Dopaminergic synapse	3/132	0.294392	0.478853	0	0	1.60367	1.96104	FOS;GNG11;ATF4	Goblet
Biosynthesis of unsaturated fatty acids	1/27	0.32329	0.516058	0	0	2.64753	2.9896	ELOVL5	Goblet
Collecting duct acid secretion	1/27	0.32329	0.516058	0	0	2.64753	2.9896	ATP6V1B1	Goblet
Fatty acid elongation	1/27	0.32329	0.516058	0	0	2.64753	2.9896	ELOVL5	Goblet
Diabetic cardiomyopathy	4/203	0.333031	0.528327	0	0	1.38601	1.52395	ND6;GSR;CD36;SLC25A6	Goblet
Ascorbate and aldarate metabolism	1/30	0.352046	0.549607	0	0	2.37328	2.47769	UGT2A1	Goblet
Prion disease	5/273	0.354804	0.549607	0	0	1.28645	1.33301	EGR1;ND6;HSPA2;ATF4;SLC25A6	Goblet
Cardiac muscle contraction	2/87	0.355633	0.549607	0	0	1.62047	1.67534	TNNC1;TPM2	Goblet
Rap1 signaling pathway	4/210	0.355807	0.549607	0	0	1.33843	1.38309	MAP2K2;F2R;HRAS;FGFR3	Goblet
Retrograde endocannabinoid signaling	3/148	0.357137	0.549607	0	0	1.42555	1.46779	ND6;GABRP;GNG11	Goblet
Circadian rhythm	1/31	0.361358	0.550041	0	0	2.29406	2.33509	BHLHE40	Goblet
Adrenergic signaling in cardiomyocytes	3/150	0.364956	0.550041	0	0	1.40601	1.41722	TPM2;TNNC1;ATF4	Goblet
Neuroactive ligand-receptor interaction	6/341	0.365004	0.550041	0	0	1.23512	1.24481	C3;PTGFR;SLURP2;GABRP;F2R;NTS	Goblet
GABAergic synapse	2/89	0.36598	0.550041	0	0	1.58306	1.59125	GABRP;GNG11	Goblet
Bile secretion	2/90	0.371131	0.554538	0	0	1.56499	1.55122	EPHX1;UGT2A1	Goblet
Morphine addiction	2/91	0.376264	0.556902	0	0	1.54733	1.51246	GABRP;GNG11	Goblet
Fructose and mannose metabolism	1/33	0.379584	0.556902	0	0	2.15046	2.08311	FBP1	Goblet
Small cell lung cancer	2/92	0.38138	0.556902	0	0	1.53006	1.47491	GADD45B;NOS2	Goblet
Th1 and Th2 cell differentiation	2/92	0.38138	0.556902	0	0	1.53006	1.47491	JUN;FOS	Goblet
Salivary secretion	2/93	0.386478	0.560926	0	0	1.51317	1.43854	CST1;MUC5B	Goblet
Pentose and glucuronate interconversions	1/34	0.388501	0.560926	0	0	2.08519	1.97146	UGT2A1	Goblet
Mucin type O-glycan biosynthesis	1/36	0.405955	0.577192	0	0	1.96583	1.77222	GCNT3	Goblet
Tyrosine metabolism	1/36	0.405955	0.577192	0	0	1.96583	1.77222	ADH7	Goblet
Circadian entrainment	2/97	0.406683	0.577192	0	0	1.44916	1.30384	FOS;GNG11	Goblet
African trypanosomiasis	1/37	0.414495	0.577192	0	0	1.91113	1.68312	IDO1	Goblet
Aldosterone-regulated sodium reabsorption	1/37	0.414495	0.577192	0	0	1.91113	1.68312	HSD11B2	Goblet
Hematopoietic cell lineage	2/99	0.416665	0.577192	0	0	1.41914	1.24241	ANPEP;CD36	Goblet
Progesterone-mediated oocyte maturation	2/100	0.421624	0.577192	0	0	1.40458	1.21305	HSP90AA1;CDK1	Goblet
Allograft rejection	1/38	0.422913	0.577192	0	0	1.85938	1.60017	HLA-F	Goblet
Herpes simplex virus 1 infection	8/498	0.423471	0.577192	0	0	1.12489	0.966585	C3;SOCS3;OAS1;OAS3;TAP2;IRF7;TAP1;HLA-F	Goblet
Amyotrophic lateral sclerosis	6/364	0.423788	0.577192	0	0	1.1544	0.991074	ND6;GPX2;NOS2;MATR3;WIPI1;ATF4	Goblet
Melanogenesis	2/101	0.426562	0.577192	0	0	1.39032	1.18455	MAP2K2;HRAS	Goblet
Ras signaling pathway	4/232	0.427032	0.577192	0	0	1.20792	1.02782	MAP2K2;GNG11;HRAS;FGFR3	Goblet
cGMP-PKG signaling pathway	3/167	0.430532	0.577192	0	0	1.25917	1.06114	MAP2K2;ATF4;SLC25A6	Goblet
Various types of N-glycan biosynthesis	1/39	0.43121	0.577192	0	0	1.81036	1.5228	MGAT4B	Goblet
Glycine, serine and threonine metabolism	1/40	0.439388	0.582075	0	0	1.76385	1.45054	GATM	Goblet
Nicotine addiction	1/40	0.439388	0.582075	0	0	1.76385	1.45054	GABRP	Goblet
Graft-versus-host disease	1/42	0.455394	0.597124	0	0	1.67764	1.31962	HLA-F	Goblet
Tryptophan metabolism	1/42	0.455394	0.597124	0	0	1.67764	1.31962	IDO1	Goblet
Fat digestion and absorption	1/43	0.463226	0.598236	0	0	1.63761	1.26021	CD36	Goblet
Porphyrin and chlorophyll metabolism	1/43	0.463226	0.598236	0	0	1.63761	1.26021	UGT2A1	Goblet
Type I diabetes mellitus	1/43	0.463226	0.598236	0	0	1.63761	1.26021	HLA-F	Goblet
Basal transcription factors	1/45	0.478553	0.605589	0	0	1.56302	1.15192	TAF10	Goblet
Glycosphingolipid biosynthesis	1/45	0.478553	0.605589	0	0	1.56302	1.15192	ABO	Goblet
Tuberculosis	3/180	0.479008	0.605589	0	0	1.16591	0.858156	C3;NOS2;LSP1	Goblet
Toxoplasmosis	2/112	0.479345	0.605589	0	0	1.25059	0.919602	NOS2;HSPA2	Goblet
Parkinson disease	4/249	0.480701	0.605589	0	0	1.12313	0.822701	ND6;DUSP1;ATF4;SLC25A6	Goblet
Proteasome	1/46	0.486053	0.606387	0	0	1.52821	1.1025	PSMB8	Goblet
Type II diabetes mellitus	1/46	0.486053	0.606387	0	0	1.52821	1.1025	SOCS3	Goblet
Endocytosis	4/252	0.489978	0.60833	0	0	1.10937	0.791419	HSPA2;HLA-F;HRAS;FGFR3	Goblet
Alcoholism	3/186	0.50073	0.609896	0	0	1.12734	0.779766	GNG11;HRAS;ATF4	Goblet
Amino sugar and nucleotide sugar metabolism	1/48	0.500731	0.609896	0	0	1.46303	1.01195	GPI	Goblet
Intestinal immune network for IgA production	1/48	0.500731	0.609896	0	0	1.46303	1.01195	PIGR	Goblet
Valine, leucine and isoleucine degradation	1/48	0.500731	0.609896	0	0	1.46303	1.01195	ALDH6A1	Goblet
Neutrophil extracellular trap formation	3/189	0.511418	0.615595	0	0	1.10898	0.743649	C3;MAP2K2;SLC25A6	Goblet
Cysteine and methionine metabolism	1/50	0.514992	0.615595	0	0	1.40317	0.931148	LDHB	Goblet
N-Glycan biosynthesis	1/50	0.514992	0.615595	0	0	1.40317	0.931148	MGAT4B	Goblet
Vibrio cholerae infection	1/50	0.514992	0.615595	0	0	1.40317	0.931148	ATP6V1B1	Goblet
Thyroid hormone signaling pathway	2/121	0.520261	0.618185	0	0	1.15548	0.755017	MAP2K2;HRAS	Goblet
Ovarian steroidogenesis	1/51	0.521969	0.618185	0	0	1.37503	0.893975	CYP2J2	Goblet
Cell cycle	2/124	0.533416	0.628565	0	0	1.12689	0.708198	GADD45B;CDK1	Goblet
Autoimmune thyroid disease	1/53	0.535625	0.628565	0	0	1.32201	0.825361	HLA-F	Goblet
Natural killer cell mediated cytotoxicity	2/131	0.563143	0.657853	0	0	1.06536	0.611753	MAP2K2;HRAS	Goblet
Proteoglycans in cancer	3/205	0.566286	0.658532	0	0	1.02031	0.580203	MAP2K2;PLAUR;HRAS	Goblet
Vascular smooth muscle contraction	2/133	0.571384	0.661467	0	0	1.04899	0.587112	MAP2K2;RAMP1	Goblet
Notch signaling pathway	1/59	0.574304	0.661866	0	0	1.18489	0.657137	HEY1	Goblet
Viral myocarditis	1/60	0.580431	0.665941	0	0	1.16475	0.633607	HLA-F	Goblet
Basal cell carcinoma	1/63	0.598289	0.681546	0	0	1.10822	0.569273	GADD45B	Goblet
Ubiquitin mediated proteolysis	2/140	0.599337	0.681546	0	0	0.995423	0.509589	SOCS3;UBE2M	Goblet
Cortisol synthesis and secretion	1/65	0.609771	0.685585	0	0	1.07348	0.53102	ATF4	Goblet
Inflammatory bowel disease	1/65	0.609771	0.685585	0	0	1.07348	0.53102	JUN	Goblet
Spinocerebellar ataxia	2/143	0.610891	0.685585	0	0	0.974095	0.48007	WIPI1;SLC25A6	Goblet
Adherens junction	1/71	0.642293	0.717693	0	0	0.981169	0.434374	BAIAP2	Goblet
Cushing syndrome	2/155	0.654568	0.728242	0	0	0.897145	0.380192	MAP2K2;ATF4	Goblet
PPAR signaling pathway	1/74	0.657527	0.728381	0	0	0.940703	0.394409	CD36	Goblet
Pancreatic cancer	1/76	0.667321	0.735897	0	0	0.915524	0.370315	GADD45B	Goblet
Arrhythmogenic right ventricular cardiomyopathy	1/77	0.672113	0.735897	0	0	0.903432	0.358959	ITGB8	Goblet
Synaptic vesicle cycle	1/78	0.676837	0.735897	0	0	0.891654	0.348035	ATP6V1B1	Goblet
JAK-STAT signaling pathway	2/162	0.678195	0.735897	0	0	0.857588	0.333019	SOCS3;HRAS	Goblet
Hippo signaling pathway	2/163	0.681461	0.735897	0	0	0.852218	0.32684	SCRIB;AREG	Goblet
RNA degradation	1/79	0.681492	0.735897	0	0	0.880178	0.337522	PABPC1	Goblet
Insulin secretion	1/86	0.712262	0.765905	0	0	0.807404	0.27396	ATF4	Goblet
Axon guidance	2/182	0.7385	0.788974	0	0	0.76152	0.230843	NTN4;HRAS	Goblet
TGF-beta signaling pathway	1/94	0.743816	0.788974	0	0	0.737649	0.218316	ID3	Goblet
RNA transport	2/186	0.74934	0.788974	0	0	0.744813	0.214925	EIF3E;PABPC1	Goblet
Fc gamma R-mediated phagocytosis	1/97	0.754738	0.788974	0	0	0.714489	0.201046	MARCKS	Goblet
Aldosterone synthesis and secretion	1/98	0.758275	0.788974	0	0	0.707087	0.195657	ATF4	Goblet
Glycerophospholipid metabolism	1/98	0.758275	0.788974	0	0	0.707087	0.195657	GPCPD1	Goblet
Inflammatory mediator regulation of TRP channels	1/98	0.758275	0.788974	0	0	0.707087	0.195657	CYP2J2	Goblet
mRNA surveillance pathway	1/98	0.758275	0.788974	0	0	0.707087	0.195657	PABPC1	Goblet
Protein digestion and absorption	1/103	0.77521	0.803343	0	0	0.672254	0.17117	COL6A3	Goblet
Glutamatergic synapse	1/114	0.80842	0.834394	0	0	0.606473	0.128981	GNG11	Goblet
Platelet activation	1/124	0.834347	0.857708	0	0	0.556882	0.100855	F2R	Goblet
Lysosome	1/128	0.84371	0.858548	0	0	0.539232	0.0916408	AP3D1	Goblet
Oocyte meiosis	1/129	0.845967	0.858548	0	0	0.534992	0.0894908	CDK1	Goblet
Purine metabolism	1/129	0.845967	0.858548	0	0	0.534992	0.0894908	ENTPD5	Goblet
Thermogenesis	2/232	0.848526	0.858548	0	0	0.594447	0.0976405	ND6;HRAS	Goblet
Systemic lupus erythematosus	1/135	0.858844	0.86558	0	0	0.510881	0.0777397	C3	Goblet
Spliceosome	1/150	0.886535	0.889998	0	0	0.459098	0.0552915	HSPA2	Goblet
Wnt signaling pathway	1/166	0.910128	0.910128	0	0	0.41424	0.0390092	JUN	Goblet
Folate biosynthesis	3/26	0.00492494	0.826963	0	0	9.7009	51.5452	DHFR;MOCS2;GGH	Transit epi
IL-17 signaling pathway	5/94	0.00868022	0.826963	0	0	4.19597	19.917	JUND;CHUK;CASP3;FOSB;ELAVL1	Transit epi
Arginine and proline metabolism	3/50	0.029373	0.826963	0	0	4.74147	16.7264	GATM;MAOB;CKMT1B	Transit epi
TGF-beta signaling pathway	4/94	0.0376777	0.826963	0	0	3.30673	10.8417	ID2;ID1;ID4;ID3	Transit epi
Signaling pathways regulating pluripotency of stem cells	5/143	0.0436358	0.826963	0	0	2.69934	8.45401	ID2;PCGF2;ID1;ID4;ID3	Transit epi
Progesterone-mediated oocyte maturation	4/100	0.0455808	0.826963	0	0	3.09912	9.5709	CDC26;KIF22;ANAPC1;MAD2L1	Transit epi
Parkinson disease	7/249	0.0510746	0.826963	0	0	2.16	6.42486	NDUFA7;MAOB;DUSP1;CASP3;NDUFB1;CALML3;COX1	Transit epi
Parathyroid hormone synthesis, secretion and action	4/106	0.0543382	0.826963	0	0	2.91592	8.49271	NR4A2;EGR1;JUND;GNAQ	Transit epi
Non-alcoholic fatty liver disease	5/155	0.0578825	0.826963	0	0	2.48188	7.07171	SOCS3;NDUFA7;CASP3;NDUFB1;COX1	Transit epi
D-Glutamine and D-glutamate metabolism	1/5	0.0652344	0.826963	0	0	18.4719	50.424	GLUD1	Transit epi
Amphetamine addiction	3/69	0.0654153	0.826963	0	0	3.37324	9.19883	MAOB;FOSB;CALML3	Transit epi
Serotonergic synapse	4/113	0.0656222	0.826963	0	0	2.72769	7.42979	MAOB;DUSP1;GNAQ;CASP3	Transit epi
Human immunodeficiency virus 1 infection	6/212	0.0663815	0.826963	0	0	2.17068	5.88762	WEE1;CHUK;GNAQ;CASP3;CALML3;AP1M2	Transit epi
Inositol phosphate metabolism	3/73	0.0747502	0.826963	0	0	3.17984	8.24724	ISYNA1;SYNJ2;PLCH2	Transit epi
Mucin type O-glycan biosynthesis	2/36	0.0837201	0.826963	0	0	4.35604	10.8042	GALNT1;GCNT3	Transit epi
Cell cycle	4/124	0.0856073	0.826963	0	0	2.47626	6.08662	WEE1;CDC26;ANAPC1;MAD2L1	Transit epi
Aldosterone-regulated sodium reabsorption	2/37	0.087749	0.826963	0	0	4.23136	10.2961	SLC9A3R2;HSD11B2	Transit epi
Osteoclast differentiation	4/127	0.0915179	0.826963	0	0	2.4155	5.77598	SOCS3;JUND;CHUK;FOSB	Transit epi
Tuberculosis	5/180	0.0951087	0.826963	0	0	2.12461	4.99863	CD74;ARHGEF12;CASP3;RFX5;CALML3	Transit epi
Oocyte meiosis	4/129	0.0955641	0.826963	0	0	2.37661	5.58017	CDC26;CALML3;ANAPC1;MAD2L1	Transit epi
Glycine, serine and threonine metabolism	2/40	0.100168	0.826963	0	0	3.89672	8.966	GATM;MAOB	Transit epi
Sulfur relay system	1/8	0.102322	0.826963	0	0	10.5538	24.0587	MOCS2	Transit epi
Oxidative phosphorylation	4/133	0.103904	0.826963	0	0	2.30244	5.21339	NDUFA7;NDUFB1;COX1;ATP12A	Transit epi
Tryptophan metabolism	2/42	0.108701	0.826963	0	0	3.7015	8.2142	MAOB;ACAT2	Transit epi
Estrogen signaling pathway	4/137	0.112565	0.826963	0	0	2.23274	4.87681	GNAQ;KRT24;CALML3;TFF1	Transit epi
Ubiquitin mediated proteolysis	4/140	0.119264	0.826963	0	0	2.18316	4.64229	SOCS3;CDC26;FBXO4;ANAPC1	Transit epi
Apoptosis	4/142	0.123824	0.826963	0	0	2.1513	4.49383	CHUK;CASP3;PMAIP1;MCL1	Transit epi
Synthesis and degradation of ketone bodies	1/10	0.126228	0.826963	0	0	8.20766	16.9871	ACAT2	Transit epi
GnRH signaling pathway	3/93	0.129138	0.826963	0	0	2.47069	5.05719	EGR1;GNAQ;CALML3	Transit epi
Salivary secretion	3/93	0.129138	0.826963	0	0	2.47069	5.05719	GNAQ;CALML3;LYZ	Transit epi
Taurine and hypotaurine metabolism	1/11	0.137943	0.826963	0	0	7.38652	14.6321	GGT6	Transit epi
Cocaine addiction	2/49	0.139919	0.826963	0	0	3.1491	6.19331	MAOB;FOSB	Transit epi
Aldosterone synthesis and secretion	3/98	0.144455	0.826963	0	0	2.34006	4.52752	NR4A2;GNAQ;CALML3	Transit epi
Rap1 signaling pathway	5/210	0.152255	0.826963	0	0	1.81091	3.40849	GNAQ;ID1;F2R;CALML3;EPHA2	Transit epi
Glycosaminoglycan biosynthesis	2/53	0.158524	0.826963	0	0	2.90152	5.34416	B4GALT4;HS3ST1	Transit epi
C-type lectin receptor signaling pathway	3/104	0.163572	0.826963	0	0	2.20037	3.98378	ARHGEF12;CHUK;CALML3	Transit epi
Human T-cell leukemia virus 1 infection	5/219	0.171701	0.826963	0	0	1.73395	3.05521	EGR1;CHUK;CDC26;ANAPC1;MAD2L1	Transit epi
Thiamine metabolism	1/15	0.183256	0.826963	0	0	5.27501	8.95102	AK1	Transit epi
Human cytomegalovirus infection	5/225	0.185174	0.826963	0	0	1.68614	2.8436	ARHGEF12;CHUK;GNAQ;CASP3;CALML3	Transit epi
TNF signaling pathway	3/112	0.190136	0.826963	0	0	2.03805	3.38319	SOCS3;CHUK;CASP3	Transit epi
Nitrogen metabolism	1/17	0.205015	0.826963	0	0	4.61517	7.31353	GLUD1	Transit epi
Phenylalanine metabolism	1/17	0.205015	0.826963	0	0	4.61517	7.31353	MAOB	Transit epi
Lysine degradation	2/63	0.206689	0.826963	0	0	2.42463	3.82253	KMT5A;ACAT2	Transit epi
Other glycan degradation	1/18	0.215677	0.826963	0	0	4.34347	6.66277	FUCA2	Transit epi
Calcium signaling pathway	5/240	0.220421	0.826963	0	0	1.5773	2.38522	PTGFR;TNNC1;GNAQ;F2R;CALML3	Transit epi
Long-term potentiation	2/67	0.226381	0.826963	0	0	2.27496	3.37953	GNAQ;CALML3	Transit epi
Alzheimer disease	7/369	0.227271	0.826963	0	0	1.43509	2.12624	NDUFA7;CHUK;GNAQ;CASP3;NDUFB1;CALML3;COX1	Transit epi
Platelet activation	3/124	0.231781	0.826963	0	0	1.8348	2.68242	ARHGEF12;GNAQ;F2R	Transit epi
Adipocytokine signaling pathway	2/69	0.236279	0.826963	0	0	2.20682	3.18387	SOCS3;CHUK	Transit epi
Renin secretion	2/69	0.236279	0.826963	0	0	2.20682	3.18387	GNAQ;CALML3	Transit epi
One carbon pool by folate	1/20	0.236575	0.826963	0	0	3.88587	5.60144	DHFR	Transit epi
Epithelial cell signaling in Helicobacter pylori infection	2/70	0.241238	0.826963	0	0	2.17426	3.09174	CHUK;CASP3	Transit epi
p53 signaling pathway	2/73	0.256137	0.826963	0	0	2.08207	2.83587	CASP3;PMAIP1	Transit epi
FoxO signaling pathway	3/131	0.256793	0.826963	0	0	1.73384	2.35713	PLK4;BCL6;CHUK	Transit epi
Arginine biosynthesis	1/22	0.256918	0.826963	0	0	3.51543	4.77745	GLUD1	Transit epi
Histidine metabolism	1/22	0.256918	0.826963	0	0	3.51543	4.77745	MAOB	Transit epi
Terpenoid backbone biosynthesis	1/22	0.256918	0.826963	0	0	3.51543	4.77745	ACAT2	Transit epi
Transcriptional misregulation in cancer	4/192	0.256996	0.826963	0	0	1.57511	2.1401	BCL6;HPGD;ID2;REL	Transit epi
Kaposi sarcoma-associated herpesvirus infection	4/193	0.259931	0.826963	0	0	1.5667	2.11087	CD200R1;CHUK;CASP3;CALML3	Transit epi
Dopaminergic synapse	3/132	0.260398	0.826963	0	0	1.72032	2.31476	MAOB;GNAQ;CALML3	Transit epi
Vascular smooth muscle contraction	3/133	0.264009	0.826963	0	0	1.707	2.27333	ARHGEF12;GNAQ;CALML3	Transit epi
Mannose type O-glycan biosynthesis	1/23	0.266887	0.826963	0	0	3.35546	4.43234	POMGNT1	Transit epi
Protein export	1/23	0.266887	0.826963	0	0	3.35546	4.43234	SEC11A	Transit epi
Proximal tubule bicarbonate reclamation	1/23	0.266887	0.826963	0	0	3.35546	4.43234	GLUD1	Transit epi
Gastric acid secretion	2/76	0.271052	0.826963	0	0	1.99736	2.60744	GNAQ;CALML3	Transit epi
Pertussis	2/76	0.271052	0.826963	0	0	1.99736	2.60744	CASP3;CALML3	Transit epi
Pathogenic Escherichia coli infection	4/197	0.271735	0.826963	0	0	1.53391	1.99858	ARHGEF12;CHUK;CASP3;F2R	Transit epi
Vitamin digestion and absorption	1/24	0.276722	0.826963	0	0	3.20941	4.12327	MMACHC	Transit epi
Apelin signaling pathway	3/137	0.278513	0.826963	0	0	1.6557	2.11647	EGR1;GNAQ;CALML3	Transit epi
Autophagy	3/137	0.278513	0.826963	0	0	1.6557	2.11647	IGBP1;ATG16L2;ATG10	Transit epi
Yersinia infection	3/137	0.278513	0.826963	0	0	1.6557	2.11647	ARHGEF12;CHUK;GNAQ	Transit epi
Antigen processing and presentation	2/78	0.280993	0.826963	0	0	1.9446	2.46852	CD74;RFX5	Transit epi
Fluid shear stress and atherosclerosis	3/139	0.285794	0.826963	0	0	1.63119	2.04303	CHUK;DUSP1;CALML3	Transit epi
RNA degradation	2/79	0.285959	0.826963	0	0	1.91925	2.40272	BTG3;TOB1	Transit epi
Prion disease	5/273	0.303798	0.827693	0	0	1.38074	1.645	EGR1;NDUFA7;CASP3;NDUFB1;COX1	Transit epi
Butanoate metabolism	1/28	0.314764	0.827693	0	0	2.73339	3.15961	ACAT2	Transit epi
Phototransduction	1/28	0.314764	0.827693	0	0	2.73339	3.15961	CALML3	Transit epi
Retrograde endocannabinoid signaling	3/148	0.318709	0.827693	0	0	1.52924	1.74865	NDUFA7;GNAQ;NDUFB1	Transit epi
Colorectal cancer	2/86	0.320584	0.827693	0	0	1.75868	2.0007	CASP3;PMAIP1	Transit epi
Cardiac muscle contraction	2/87	0.325502	0.827693	0	0	1.7379	1.9506	TNNC1;COX1	Transit epi
Adrenergic signaling in cardiomyocytes	3/150	0.326039	0.827693	0	0	1.50828	1.69039	GNAQ;TNNC1;CALML3	Transit epi
Glyoxylate and dicarboxylate metabolism	1/30	0.333032	0.827693	0	0	2.54462	2.79786	ACAT2	Transit epi
Pentose phosphate pathway	1/30	0.333032	0.827693	0	0	2.54462	2.79786	DERA	Transit epi
PI3K-Akt signaling pathway	6/354	0.338415	0.827693	0	0	1.2756	1.38209	CHUK;MYB;F2R;COL6A3;EPHA2;MCL1	Transit epi
Galactose metabolism	1/31	0.341982	0.827693	0	0	2.45968	2.63922	GALM	Transit epi
Small cell lung cancer	2/92	0.349938	0.827693	0	0	1.64094	1.72298	CHUK;CASP3	Transit epi
Hepatitis C	3/157	0.351675	0.827693	0	0	1.43921	1.50404	SOCS3;CHUK;CASP3	Transit epi
MAPK signaling pathway	5/294	0.359169	0.827693	0	0	1.27903	1.30967	JUND;CHUK;DUSP1;CASP3;EPHA2	Transit epi
SNARE interactions in vesicular transport	1/33	0.359527	0.827693	0	0	2.30571	2.35867	STX18	Transit epi
Propanoate metabolism	1/34	0.368123	0.827693	0	0	2.23573	2.23425	ACAT2	Transit epi
Circadian entrainment	2/97	0.374068	0.827693	0	0	1.55417	1.52825	GNAQ;CALML3	Transit epi
Phosphatidylinositol signaling system	2/97	0.374068	0.827693	0	0	1.55417	1.52825	CALML3;SYNJ2	Transit epi
Ras signaling pathway	4/232	0.377412	0.827693	0	0	1.29612	1.26296	CHUK;REL;CALML3;EPHA2	Transit epi
Inflammatory mediator regulation of TRP channels	2/98	0.378852	0.827693	0	0	1.53791	1.49271	GNAQ;CALML3	Transit epi
Tyrosine metabolism	1/36	0.384973	0.827693	0	0	2.10776	2.01203	MAOB	Transit epi
AGE-RAGE signaling pathway in diabetic complications	2/100	0.388373	0.827693	0	0	1.50637	1.42471	EGR1;CASP3	Transit epi
Huntington disease	5/306	0.391027	0.827693	0	0	1.22728	1.15239	NDUFA7;GNAQ;CASP3;NDUFB1;COX1	Transit epi
Melanogenesis	2/101	0.393109	0.827693	0	0	1.49108	1.39217	GNAQ;CALML3	Transit epi
African trypanosomiasis	1/37	0.393229	0.827693	0	0	2.04911	1.91256	GNAQ	Transit epi
Alanine, aspartate and glutamate metabolism	1/37	0.393229	0.827693	0	0	2.04911	1.91256	GLUD1	Transit epi
Amoebiasis	2/102	0.397829	0.827693	0	0	1.47609	1.36056	GNAQ;CASP3	Transit epi
Chagas disease	2/102	0.397829	0.827693	0	0	1.47609	1.36056	CHUK;GNAQ	Transit epi
Primary immunodeficiency	1/38	0.401375	0.827693	0	0	1.99362	1.8199	RFX5	Transit epi
Protein processing in endoplasmic reticulum	3/171	0.402517	0.827693	0	0	1.31833	1.1997	PPP1R15A;RNF5;SVIP	Transit epi
Influenza A	3/172	0.406111	0.827693	0	0	1.31046	1.18089	SOCS3;CHUK;CASP3	Transit epi
Glucagon signaling pathway	2/107	0.421166	0.850278	0	0	1.40544	1.21533	GNAQ;CALML3	Transit epi
Drug metabolism	2/108	0.425778	0.851556	0	0	1.39211	1.18864	MAOB;UMPS	Transit epi
Fat digestion and absorption	1/43	0.440498	0.862943	0	0	1.75584	1.43952	ACAT2	Transit epi
Fatty acid degradation	1/43	0.440498	0.862943	0	0	1.75584	1.43952	ACAT2	Transit epi
Toxoplasmosis	2/112	0.444033	0.862943	0	0	1.34122	1.08888	CHUK;CASP3	Transit epi
Vasopressin-regulated water reabsorption	1/44	0.448012	0.862943	0	0	1.71492	1.37697	AQP3	Transit epi
Glycosphingolipid biosynthesis	1/45	0.455425	0.862943	0	0	1.67586	1.31811	B4GALT4	Transit epi
Alcoholism	3/186	0.455666	0.862943	0	0	1.20934	0.950536	MAOB;FOSB;CALML3	Transit epi
Type II diabetes mellitus	1/46	0.462738	0.864984	0	0	1.63854	1.26264	SOCS3	Transit epi
Other types of O-glycan biosynthesis	1/47	0.469954	0.864984	0	0	1.60283	1.21033	GALNT1	Transit epi
Pyruvate metabolism	1/47	0.469954	0.864984	0	0	1.60283	1.21033	ACAT2	Transit epi
Growth hormone synthesis, secretion and action	2/119	0.475186	0.864984	0	0	1.26052	0.937892	SOCS3;GNAQ	Transit epi
Valine, leucine and isoleucine degradation	1/48	0.477073	0.864984	0	0	1.56865	1.16093	ACAT2	Transit epi
Cysteine and methionine metabolism	1/50	0.491028	0.864984	0	0	1.50447	1.07006	MAT2B	Transit epi
Endocrine and other factor-regulated calcium reabsorption	1/53	0.511266	0.864984	0	0	1.41746	0.950923	GNAQ	Transit epi
Diabetic cardiomyopathy	3/203	0.513379	0.864984	0	0	1.10558	0.73714	NDUFA7;NDUFB1;COX1	Transit epi
Viral carcinogenesis	3/203	0.513379	0.864984	0	0	1.10558	0.73714	CASP3;REL;PMAIP1	Transit epi
Lysosome	2/128	0.513649	0.864984	0	0	1.16995	0.779438	FUCA2;AP1M2	Transit epi
Purine metabolism	2/129	0.517807	0.864984	0	0	1.16068	0.763903	AK1;NUDT5	Transit epi
Fanconi anemia pathway	1/54	0.517833	0.864984	0	0	1.39064	0.915187	RMI1	Transit epi
Pyrimidine metabolism	1/56	0.530703	0.864984	0	0	1.33994	0.848922	UMPS	Transit epi
Glutathione metabolism	1/57	0.537009	0.864984	0	0	1.31594	0.818175	GGT6	Transit epi
Legionellosis	1/57	0.537009	0.864984	0	0	1.31594	0.818175	CASP3	Transit epi
Insulin signaling pathway	2/137	0.550213	0.864984	0	0	1.09145	0.652086	SOCS3;CALML3	Transit epi
Lipid and atherosclerosis	3/215	0.552109	0.864984	0	0	1.04236	0.619174	CHUK;CASP3;CALML3	Transit epi
Long-term depression	1/60	0.555426	0.864984	0	0	1.24884	0.734344	GNAQ	Transit epi
Viral myocarditis	1/60	0.555426	0.864984	0	0	1.24884	0.734344	CASP3	Transit epi
Measles	2/139	0.558073	0.864984	0	0	1.07541	0.627248	CHUK;CASP3	Transit epi
Steroid hormone biosynthesis	1/61	0.561401	0.864984	0	0	1.22797	0.708929	HSD11B2	Transit epi
Pathways in cancer	7/531	0.570629	0.864984	0	0	0.983124	0.551548	ARHGEF12;CHUK;GNAQ;CASP3;F2R;PMAIP1;CALML3	Transit epi
Cytosolic DNA-sensing pathway	1/63	0.573112	0.864984	0	0	1.18823	0.661457	CHUK	Transit epi
GnRH secretion	1/64	0.578851	0.864984	0	0	1.16931	0.639275	GNAQ	Transit epi
Cortisol synthesis and secretion	1/65	0.584512	0.864984	0	0	1.15098	0.618052	GNAQ	Transit epi
Aminoacyl-tRNA biosynthesis	1/66	0.590098	0.864984	0	0	1.13322	0.597735	QARS1	Transit epi
Phospholipase D signaling pathway	2/148	0.592227	0.864984	0	0	1.00865	0.528398	PTGFR;F2R	Transit epi
Acute myeloid leukemia	1/67	0.595609	0.864984	0	0	1.11599	0.578275	CHUK	Transit epi
Glycolysis / Gluconeogenesis	1/67	0.595609	0.864984	0	0	1.11599	0.578275	GALM	Transit epi
Coronavirus disease	3/232	0.60374	0.864984	0	0	0.964143	0.486517	CHUK;RPLP0;RPS4Y1	Transit epi
Thermogenesis	3/232	0.60374	0.864984	0	0	0.964143	0.486517	NDUFA7;NDUFB1;COX1	Transit epi
Prolactin signaling pathway	1/70	0.611702	0.864984	0	0	1.06731	0.524592	SOCS3	Transit epi
RIG-I-like receptor signaling pathway	1/70	0.611702	0.864984	0	0	1.06731	0.524592	CHUK	Transit epi
Oxytocin signaling pathway	2/154	0.613885	0.864984	0	0	0.96854	0.472597	GNAQ;CALML3	Transit epi
Pathways of neurodegeneration	6/475	0.614864	0.864984	0	0	0.940591	0.45746	NDUFA7;GNAQ;CASP3;NDUFB1;CALML3;COX1	Transit epi
Ribosome	2/158	0.62783	0.864984	0	0	0.943513	0.439192	RPLP0;RPS4Y1	Transit epi
Necroptosis	2/159	0.631255	0.864984	0	0	0.937455	0.431272	GLUD1;VPS4B	Transit epi
Glioma	1/75	0.637119	0.864984	0	0	0.994939	0.448517	CALML3	Transit epi
Thyroid hormone synthesis	1/75	0.637119	0.864984	0	0	0.994939	0.448517	GNAQ	Transit epi
Hepatitis B	2/162	0.641382	0.864984	0	0	0.919737	0.408483	CHUK;CASP3	Transit epi
JAK-STAT signaling pathway	2/162	0.641382	0.864984	0	0	0.919737	0.408483	SOCS3;MCL1	Transit epi
Chronic myeloid leukemia	1/76	0.642	0.864984	0	0	0.981623	0.435023	CHUK	Transit epi
Metabolism of xenobiotics by cytochrome P450	1/76	0.642	0.864984	0	0	0.981623	0.435023	CYP2F1	Transit epi
Pancreatic cancer	1/76	0.642	0.864984	0	0	0.981623	0.435023	CHUK	Transit epi
Hippo signaling pathway	2/163	0.644709	0.864984	0	0	0.913977	0.401196	ID2;ID1	Transit epi
Salmonella infection	3/249	0.651304	0.864984	0	0	0.896733	0.384499	CHUK;CASP3;RHOB	Transit epi
cGMP-PKG signaling pathway	2/167	0.657774	0.864984	0	0	0.891638	0.373502	GNAQ;CALML3	Transit epi
Endocytosis	3/252	0.659264	0.864984	0	0	0.885792	0.369049	RAB4A;VPS4B;WASHC1	Transit epi
Herpes simplex virus 1 infection	6/498	0.660137	0.864984	0	0	0.89555	0.371929	CD74;SOCS3;EIF2B2;CHUK;ZNF195;CASP3	Transit epi
B cell receptor signaling pathway	1/81	0.665441	0.864984	0	0	0.920037	0.374736	CHUK	Transit epi
Peroxisome	1/82	0.669942	0.864984	0	0	0.908633	0.363966	PHYH	Transit epi
Complement and coagulation cascades	1/85	0.683087	0.864984	0	0	0.876048	0.333891	F2R	Transit epi
Insulin secretion	1/86	0.687352	0.864984	0	0	0.865697	0.324558	GNAQ	Transit epi
ECM-receptor interaction	1/88	0.695711	0.864984	0	0	0.84571	0.306842	COL6A3	Transit epi
Gap junction	1/88	0.695711	0.864984	0	0	0.84571	0.306842	GNAQ	Transit epi
PD-L1 expression and PD-1 checkpoint pathway in cancer	1/89	0.699806	0.864984	0	0	0.836057	0.298432	CHUK	Transit epi
Axon guidance	2/182	0.703367	0.864984	0	0	0.816708	0.287381	ARHGEF12;EPHA2	Transit epi
Bile secretion	1/90	0.703847	0.864984	0	0	0.826621	0.290305	SLC51A	Transit epi
Hypertrophic cardiomyopathy	1/90	0.703847	0.864984	0	0	0.826621	0.290305	TNNC1	Transit epi
Th1 and Th2 cell differentiation	1/92	0.711766	0.864984	0	0	0.808371	0.274851	CHUK	Transit epi
RNA transport	2/186	0.714642	0.864984	0	0	0.79879	0.268373	EIF2B2;EIF1AY	Transit epi
Amyotrophic lateral sclerosis	4/364	0.721765	0.864984	0	0	0.81532	0.265839	NDUFA7;CASP3;NDUFB1;COX1	Transit epi
Staphylococcus aureus infection	1/95	0.723251	0.864984	0	0	0.782453	0.253514	KRT24	Transit epi
Dilated cardiomyopathy	1/96	0.726977	0.864984	0	0	0.774177	0.246854	TNNC1	Transit epi
Prostate cancer	1/97	0.730653	0.864984	0	0	0.766074	0.240406	CHUK	Transit epi
Chemokine signaling pathway	2/192	0.73088	0.864984	0	0	0.773328	0.242443	CHUK;GNAQ	Transit epi
Choline metabolism in cancer	1/98	0.73428	0.864984	0	0	0.758137	0.234162	SLC22A5	Transit epi
Glycerophospholipid metabolism	1/98	0.73428	0.864984	0	0	0.758137	0.234162	GPD1L	Transit epi
Pancreatic secretion	1/102	0.748307	0.864984	0	0	0.727964	0.211067	GNAQ	Transit epi
Protein digestion and absorption	1/103	0.751697	0.864984	0	0	0.72079	0.205729	COL6A3	Transit epi
NF-kappa B signaling pathway	1/104	0.755042	0.864984	0	0	0.713756	0.200553	CHUK	Transit epi
T cell receptor signaling pathway	1/104	0.755042	0.864984	0	0	0.713756	0.200553	CHUK	Transit epi
Toll-like receptor signaling pathway	1/104	0.755042	0.864984	0	0	0.713756	0.200553	CHUK	Transit epi
Epstein-Barr virus infection	2/202	0.756204	0.864984	0	0	0.734286	0.205192	CHUK;CASP3	Transit epi
Proteoglycans in cancer	2/205	0.76339	0.864984	0	0	0.723323	0.195287	ARHGEF12;CASP3	Transit epi
Th17 cell differentiation	1/107	0.764808	0.864984	0	0	0.693449	0.185935	CHUK	Transit epi
Insulin resistance	1/108	0.767977	0.864984	0	0	0.686933	0.181348	SOCS3	Transit epi
Cholinergic synapse	1/113	0.783192	0.872119	0	0	0.6561	0.160335	GNAQ	Transit epi
Glutamatergic synapse	1/114	0.786114	0.872119	0	0	0.65026	0.156487	GNAQ	Transit epi
cAMP signaling pathway	2/216	0.788193	0.872119	0	0	0.685756	0.163219	F2R;CALML3	Transit epi
Regulation of actin cytoskeleton	2/218	0.792449	0.872119	0	0	0.679337	0.158032	ARHGEF12;F2R	Transit epi
Neurotrophin signaling pathway	1/119	0.800145	0.872119	0	0	0.622548	0.138805	CALML3	Transit epi
Sphingolipid signaling pathway	1/119	0.800145	0.872119	0	0	0.622548	0.138805	GNAQ	Transit epi
AMPK signaling pathway	1/120	0.802839	0.872119	0	0	0.617285	0.135557	ELAVL1	Transit epi
Human papillomavirus infection	3/331	0.823286	0.889814	0	0	0.669719	0.130228	CHUK;CASP3;COL6A3	Transit epi
Natural killer cell mediated cytotoxicity	1/131	0.830189	0.892766	0	0	0.564736	0.105099	CASP3	Transit epi
Neuroactive ligand-receptor interaction	3/341	0.83832	0.897002	0	0	0.64957	0.114556	PTGFR;SLURP2;F2R	Transit epi
Shigellosis	2/246	0.844566	0.89919	0	0	0.600518	0.101447	CHUK;SEPTIN7	Transit epi
Spinocerebellar ataxia	1/143	0.855731	0.906566	0	0	0.516696	0.080501	GNAQ	Transit epi
Spliceosome	1/150	0.868823	0.908826	0	0	0.492245	0.0692177	WBP11	Transit epi
Phagosome	1/152	0.872341	0.908826	0	0	0.485676	0.0663312	STX18	Transit epi
mTOR signaling pathway	1/154	0.875765	0.908826	0	0	0.479278	0.0635797	CHUK	Transit epi
Cushing syndrome	1/155	0.877443	0.908826	0	0	0.476142	0.0622524	GNAQ	Transit epi
Cellular senescence	1/156	0.879098	0.908826	0	0	0.473046	0.0609562	CALML3	Transit epi
Wnt signaling pathway	1/166	0.894472	0.920192	0	0	0.444149	0.0495324	TBL1X	Transit epi
Tight junction	1/169	0.898692	0.920192	0	0	0.436151	0.0465874	RAB13	Transit epi
NOD-like receptor signaling pathway	1/181	0.913957	0.931366	0	0	0.406825	0.0366027	CHUK	Transit epi
MicroRNAs in cancer	2/310	0.922035	0.935144	0	0	0.474172	0.0384897	CASP3;MCL1	Transit epi
Focal adhesion	1/201	0.934475	0.943291	0	0	0.365768	0.0247882	COL6A3	Transit epi
Chemical carcinogenesis	1/239	0.96098	0.965491	0	0	0.30677	0.01221	BCL6	Transit epi
Olfactory transduction	1/440	0.997525	0.997525	0	0	0.164598	0.000407948	CALML3	Transit epi
Oxidative phosphorylation	75/133	1.37268e-77	3.59643e-75	0	0	44.9953	7963.38	COX7B;NDUFA11;NDUFA12;COX4I1;COX6A1;COX7C;UQCRFS1;COX8A;ATP6V1G1;ATP6V0B;NDUFC2;NDUFC1;COX6B1;COX7A2L;NDUFS8;NDUFS7;NDUFS6;NDUFS5;UQCRC1;NDUFS3;ND3;ND2;ATP6V0C;ND5;ND4;ND6;NDUFB9;NDUFB7;NDUFB10;UQCRB;NDUFB6;ATP8;NDUFB11;NDUFB4;ATP6;COX17;NDUFB3;ATP5MC2;NDUFB2;ATP5MC3;COX7A2;UQCR11;UQCR10;COX5B;COX5A;UQCRH;ATP5MC1;ATP5F1A;ATP5F1B;COX3;COX2;COX1;CYC1;NDUFV2;ATP5MG;ATP5MF;ATP5ME;ATP6V1F;ATP5PF;NDUFA…	Secretory
Parkinson disease	89/249	8.21774e-70	1.07652e-67	0	0	19.7515	3141.96	COX7B;NDUFA11;NDUFA12;COX4I1;PARK7;COX6A1;COX7C;PSMD8;TUBA1C;UQCRFS1;COX8A;DUSP1;TUBB;NDUFC2;NDUFC1;COX6B1;PSMA6;COX7A2L;PSMA4;NDUFS8;NDUFS7;NDUFS6;NDUFS5;UQCRC1;NDUFS3;VDAC1;ND3;SLC25A5;UBA52;ND2;ND5;ND4;ND6;NDUFB9;PSMD11;NDUFB7;NDUFB10;UQCRB;NDUFB6;ATP8;NDUFB11;NDUFB4;ATP6;NDUFB3;ATP5MC2;NDUFB2;ATP5MC3;UQCR11;COX7A2;TXN;UQCR10;COX5B;COX5A;PSMA7;UQCRH;GNAI2;ATP5MC1;PSMB6;ATP5F1A;ATP5F1B;UBB;PSMB…	Secretory
Ribosome	73/158	4.75569e-67	4.1533e-65	0	0	29.735	4540.95	RPL30;RPL32;RPL31;RPL34;RPLP1;MRPS12;MRPL36;RPL10A;MRPL34;RPL9;RPL6;RPL7;MRPL33;RPS15;MRPL4;RPS14;RPS16;RPL18A;RPS19;RPL36AL;RPL36;RPL35;RPLP2;RPL38;RPS11;RPL39;RPS13;RPS12;RPS9;RPL21;RPS7;RPS8;RPL23;RPS5;RPL22;RPS6;RPL13A;RPSA;MRPS7;MRPS18C;RPL37A;RPL24;RPL27;RPL26;RPL29;RPL28;UBA52;MRPL18;MRPL17;RPS27L;MRPL14;RPS15A;RPL13;RPL15;RPS2;RPL18;RPS27A;RPL19;RPL41;MRPL27;RPL35A;MRPL23;MRPL22;RPS26;RPS…	Secretory
Huntington disease	91/306	3.13523e-63	2.05358e-61	0	0	15.0417	2164.8	COX7B;NDUFA11;NDUFA12;COX4I1;CLTB;CLTA;COX6A1;COX7C;PSMD8;TUBA1C;UQCRFS1;AP2M1;COX8A;TUBB;NDUFC2;NDUFC1;COX6B1;PSMA6;COX7A2L;PSMA4;NDUFS8;NDUFS7;NDUFS6;NDUFS5;UQCRC1;NDUFS3;VDAC1;ND3;SLC25A5;ND2;ND5;ND4;ND6;NDUFB9;PSMD11;NDUFB7;NDUFB10;UQCRB;NDUFB6;ATP8;NDUFB11;NDUFB4;ATP6;DCTN3;NDUFB3;ATP5MC2;NDUFB2;ATP5MC3;UQCR11;COX7A2;UQCR10;COX5B;COX5A;PSMA7;UQCRH;ATP5MC1;PSMB6;ATP5F1A;ATP5F1B;PSMB3;PSMB1;CO…	Secretory
Prion disease	85/273	7.06711e-61	3.70316e-59	0	0	15.9132	2204.02	COX7B;NDUFA11;NDUFA12;COX4I1;COX6A1;COX7C;PSMD8;TUBA1C;UQCRFS1;RAC1;COX8A;TUBB;NDUFC2;NDUFC1;COX6B1;PSMA6;COX7A2L;PSMA4;NDUFS8;NDUFS7;NDUFS6;NDUFS5;UQCRC1;NDUFS3;VDAC1;ND3;SLC25A5;ND2;ND5;ND4;ND6;NDUFB9;PSMD11;NDUFB7;NDUFB10;UQCRB;NDUFB6;ATP8;NDUFB11;NDUFB4;ATP6;NDUFB3;ATP5MC2;NDUFB2;ATP5MC3;UQCR11;COX7A2;UQCR10;COX5B;COX5A;PSMA7;UQCRH;ATP5MC1;PSMB6;ATP5F1A;ATP5F1B;PSMB3;PSMB1;COX3;COX2;COX1;CYC1…	Secretory
Thermogenesis	78/232	9.6032e-59	3.91184e-57	0	0	17.6318	2355.45	COX7B;NDUFA11;NDUFA12;COX4I1;COX6A1;COX7C;UQCRFS1;COX8A;RPS6;NDUFC2;NDUFC1;COX6B1;COX7A2L;NDUFS8;NDUFS7;NDUFS6;NDUFS5;UQCRC1;NDUFS3;ND3;ND2;ND5;ND4;ND6;NDUFB9;NDUFB7;NDUFB10;UQCRB;NDUFB6;ATP8;NDUFB11;NDUFB4;ATP6;COX17;NDUFB3;ATP5MC2;NDUFB2;ATP5MC3;UQCR11;COX7A2;UQCR10;COX5B;COX5A;UQCRH;ATP5MC1;ATP5F1A;ATP5F1B;COX3;COX2;COX1;COX14;CYC1;NDUFV2;ATP5MG;ATP5MF;ATP5ME;COA4;ATP5PF;COA3;NDUFA8;ATP5PD;NDU…	Secretory
Diabetic cardiomyopathy	74/203	1.04515e-58	3.91184e-57	0	0	19.8516	2650.3	COX7B;NDUFA11;NDUFA12;COX4I1;COX6A1;COX7C;MPC2;UQCRFS1;RAC1;COX8A;NDUFC2;NDUFC1;COX6B1;COX7A2L;NDUFS8;NDUFS7;NDUFS6;NDUFS5;UQCRC1;NDUFS3;VDAC1;ND3;SLC25A5;ND2;GAPDH;ND5;ND4;ND6;NDUFB9;NDUFB7;NDUFB10;UQCRB;NDUFB6;ATP8;NDUFB11;NDUFB4;ATP6;NDUFB3;ATP5MC2;NDUFB2;ATP5MC3;UQCR11;COX7A2;UQCR10;PDHB;COX5B;COX5A;UQCRH;ATP5MC1;ATP5F1A;ATP5F1B;COX3;COX2;COX1;CYC1;NDUFV2;ATP5PF;NDUFA8;ATP5PD;NDUFA6;NDUFA5;AT…	Secretory
Amyotrophic lateral sclerosis	89/364	8.66098e-54	2.83647e-52	0	0	11.423	1395.67	COX7B;NDUFA11;NDUFA12;COX4I1;COX6A1;COX7C;PSMD8;TUBA1C;UQCRFS1;RAC1;COX8A;GABARAPL2;TUBB;NDUFC2;NDUFC1;COX6B1;PSMA6;COX7A2L;PSMA4;NDUFS8;NDUFS7;NDUFS6;NDUFS5;UQCRC1;NDUFS3;VDAC1;PFN1;ND3;ND2;SQSTM1;ND5;PFN2;ND4;ND6;NDUFB9;PSMD11;NDUFB7;NDUFB10;UQCRB;NDUFB6;ATP8;NDUFB11;NDUFB4;ATP6;DCTN3;NDUFB3;ATP5MC2;NDUFB2;ATP5MC3;UQCR11;COX7A2;UQCR10;COX5B;COX5A;GABARAP;PSMA7;UQCRH;ATP5MC1;PSMB6;ATP5F1A;ATP5F1…	Secretory
Alzheimer disease	83/369	4.57965e-47	1.33319e-45	0	0	10.125	1080.33	COX7B;NDUFA11;NDUFA12;COX4I1;COX6A1;COX7C;PSMD8;TUBA1C;CAPN2;UQCRFS1;COX8A;TUBB;NDUFC2;NDUFC1;COX6B1;PSMA6;COX7A2L;PSMA4;NDUFS8;NDUFS7;NDUFS6;NDUFS5;UQCRC1;NDUFS3;VDAC1;ND3;SLC25A5;ND2;GAPDH;ND5;ND4;ND6;NDUFB9;PSMD11;NDUFB7;NDUFB10;UQCRB;NDUFB6;ATP8;NDUFB11;NDUFB4;ATP6;NDUFB3;ATP5MC2;NDUFB2;ATP5MC3;UQCR11;COX7A2;UQCR10;COX5B;COX5A;PSMA7;UQCRH;ATP5MC1;PSMB6;ATP5F1A;ATP5F1B;PSMB3;PSMB1;COX3;COX2;CO…	Secretory
Pathways of neurodegeneration	92/475	2.5702e-46	6.73392e-45	0	0	8.47741	889.915	COX7B;NDUFA11;NDUFA12;COX4I1;PARK7;COX6A1;COX7C;PSMD8;TUBA1C;CAPN2;UQCRFS1;RAC1;COX8A;GABARAPL2;TUBB;NDUFC2;NDUFC1;COX6B1;PSMA6;COX7A2L;PSMA4;NDUFS8;NDUFS7;NDUFS6;NDUFS5;UQCRC1;NDUFS3;VDAC1;ND3;SLC25A5;UBA52;ND2;SQSTM1;ND5;ND4;ND6;NDUFB9;NDUFB7;PSMD11;UQCRB;NDUFB6;NDUFB10;ATP8;NDUFB11;NDUFB4;ATP6;NDUFB3;DCTN3;NDUFB2;ATP5MC2;ATP5MC3;UQCR11;COX7A2;UQCR10;COX5B;COX5A;GABARAP;PSMA7;UQCRH;ATP5MC1;PSMB…	Secretory
Coronavirus disease	64/232	3.40276e-42	8.10476e-41	0	0	12.9241	1234.05	RPL30;RPL32;RPL31;RPL34;RPLP1;RPL10A;RPL9;RPL6;RPL7;RPS15;RPS14;RPS16;RPL18A;RPS19;RPL36AL;RPL36;RPL35;RPLP2;RPL38;RPS11;RPL39;RPS13;RPS12;RPS9;RPL21;RPS7;RPS8;RPL23;RPS5;RPL22;RPS6;RPL13A;RPSA;FOS;OAS2;RPL37A;RPL24;RPL27;RPL26;RPL29;RPL28;UBA52;RPS27L;RPS15A;RPL13;RPL15;RPS2;RPL18;RPS27A;RPL19;JUN;RPL41;RPL35A;ISG15;RPS26;RPS25;RPS28;RPL27A;RPS20;RPL22L1;FAU;RPS24;RPL26L1;RPS23	Secretory
Non-alcoholic fatty liver disease	52/155	3.05099e-39	6.66134e-38	0	0	16.8288	1492.47	COX7B;NDUFA11;NDUFA12;COX4I1;COX6A1;COX7C;UQCRFS1;RAC1;COX8A;NDUFC2;NDUFC1;FOS;COX6B1;COX7A2L;NDUFS8;NDUFS7;NDUFS6;NDUFS5;UQCRC1;NDUFS3;NDUFB9;NDUFB7;NDUFB10;UQCRB;NDUFB6;NDUFB11;NDUFB4;NDUFB3;NDUFB2;COX7A2;UQCR11;UQCR10;COX5B;COX5A;UQCRH;SOCS3;COX3;COX2;COX1;CYC1;NDUFV2;NDUFA8;JUN;NDUFA6;NDUFA5;NDUFA4;NDUFA2;NDUFA1;COX6C;UQCRQ;NDUFAB1;CYTB	Secretory
Retrograde endocannabinoid signaling	35/148	4.3192e-21	8.70485e-20	0	0	10.0245	470.059	ND6;NDUFB9;NDUFB7;NDUFA11;NDUFB10;NDUFB6;NDUFA12;NDUFB11;NDUFB4;NDUFB3;NDUFB2;GNAI2;GNG5;NDUFV2;GABRP;NDUFA8;NDUFA6;NDUFA5;NDUFA4;NDUFA2;NDUFA1;NDUFC2;NDUFC1;ND4L;NDUFS8;NDUFS7;NDUFS6;GNB2;NDUFS5;NDUFAB1;NDUFS3;ND3;ND2;ND5;ND4	Secretory
Cardiac muscle contraction	23/87	1.89057e-15	3.53806e-14	0	0	11.4301	387.503	COX8A;COX7B;UQCRB;COX4I1;COX7A2;UQCR11;UQCR10;COX6A1;COX5B;COX6C;COX7C;COX5A;UQCRH;COX6B1;COX7A2L;UQCRQ;UQCRC1;COX3;UQCRFS1;COX2;COX1;CYC1;CYTB	Secretory
Proteasome	15/46	5.23865e-12	9.15018e-11	0	0	15.2156	395.224	PSMD11;POMP;ADRM1;PSMA7;PSMB8;PSMB9;PSMB6;PSMD8;SEM1;PSMA6;PSMA4;PSMB3;PSMB1;PSME1;PSME2	Secretory
Spliceosome	20/150	5.43524e-08	8.90021e-07	0	0	4.85246	81.1709	HSPA8;SF3B5;RBM8A;SF3B6;SNU13;U2AF1;CWC15;LSM4;PQBP1;LSM7;HNRNPK;SNRPD2;PUF60;SNRPD1;SNRPG;SNRPE;SNRPD3;TXNL4A;SNRPC;SRSF9	Secretory
Shigellosis	20/246	0.000110157	0.00169772	0	0	2.77731	25.3113	GABARAPL2;JUN;ARPC5L;U2AF1;GABARAP;MYL12A;MYL12B;RBX1;PYCARD;UBB;ARPC3;CAPN2;VDAC1;RAC1;PFN1;RPS27A;UBA52;SQSTM1;H3-3A;PFN2	Secretory
Mitophagy	9/68	0.000270732	0.00394065	0	0	4.74355	38.9654	GABARAPL2;FIS1;JUN;UBB;TOMM7;RPS27A;SQSTM1;UBA52;GABARAP	Secretory
Salmonella infection	19/249	0.000363751	0.00501593	0	0	2.58777	20.4927	JUN;HSP90AA1;DYNLT1;TUBB;DCTN3;ARPC5L;BRK1;TXN;FOS;DYNLL1;MYL12A;MYL12B;PYCARD;TUBA1C;ARPC3;RAC1;PFN1;GAPDH;PFN2	Secretory
Protein export	5/23	0.000640939	0.00839631	0	0	8.60089	63.2387	SPCS1;SEC61G;SEC61B;SRP14;SEC11C	Secretory
Vibrio cholerae infection	7/50	0.000916422	0.0114335	0	0	5.05017	35.3261	ATP6V0B;ATP6V1G1;SEC61G;GNAS;SEC61B;ATP6V0C;ATP6V1F	Secretory
Glycolysis / Gluconeogenesis	8/67	0.00117704	0.0140174	0	0	4.20971	28.3935	ALDH3A1;LDHA;TPI1;ADH1C;PGAM1;ENO1;PDHB;GAPDH	Secretory
Spinocerebellar ataxia	12/143	0.00191994	0.0218707	0	0	2.8517	17.8387	PSMD8;SEM1;PSMB6;PSMA6;PSMD11;PSMA4;PSMB3;PSMB1;ADRM1;VDAC1;SLC25A5;PSMA7	Secretory
Vasopressin-regulated water reabsorption	6/44	0.00243123	0.0265409	0	0	4.8917	29.4449	ARHGDIA;ARHGDIB;GNAS;DYNLL1;AQP3;RAB11A	Secretory
Synaptic vesicle cycle	8/78	0.0031312	0.032815	0	0	3.54616	20.4484	ATP6V0B;ATP6V1G1;CLTB;AP2S1;CLTA;ATP6V0C;AP2M1;ATP6V1F	Secretory
Necroptosis	12/159	0.00458501	0.0462028	0	0	2.5392	13.6735	PYCARD;H2AZ1;HSP90AA1;FTH1;CAPN2;CHMP2A;VDAC1;SLC25A5;GLUL;PPIA;SQSTM1;CHMP5	Secretory
Endocrine and other factor-regulated calcium reabsorption	6/53	0.00623317	0.0604849	0	0	3.95315	20.0736	CLTB;AP2S1;GNAS;CLTA;AP2M1;RAB11A	Secretory
Protein processing in endoplasmic reticulum	12/171	0.00808006	0.0756063	0	0	2.3461	11.3043	PPP1R15A;HSPA8;NSFL1C;HSP90AA1;SSR4;DAD1;SEC61G;CAPN2;RAD23A;STUB1;SEC61B;RBX1	Secretory
Pathogenic Escherichia coli infection	13/197	0.00979753	0.0885156	0	0	2.19697	10.1624	JUN;TUBB;ARPC5L;BRK1;FOS;PYCARD;TUBA1C;CLDN4;ARPC3;NCL;MYH9;RAC1;GAPDH	Secretory
Fluid shear stress and atherosclerosis	10/139	0.0126686	0.110639	0	0	2.40573	10.5097	JUN;HSP90AA1;SUMO1;DUSP1;GSTP1;GSTA1;TXN;RAC1;FOS;SQSTM1	Secretory
RNA polymerase	4/31	0.0156266	0.128881	0	0	4.57768	19.0376	POLR2G;POLR2I;POLR2K;POLR2L	Secretory
Pyruvate metabolism	5/47	0.0157412	0.128881	0	0	3.68152	15.2837	LDHA;ADH1C;MDH1;MDH2;PDHB	Secretory
Cysteine and methionine metabolism	5/50	0.020144	0.157281	0	0	3.43556	13.4153	MPST;LDHA;TST;MDH1;MDH2	Secretory
Drug metabolism	8/108	0.0208502	0.157281	0	0	2.47846	9.59259	ALDH3A1;ADH1C;GSTP1;GSTA1;NME2;NME3;FMO3;TYMP	Secretory
Regulation of actin cytoskeleton	13/218	0.0210989	0.157281	0	0	1.96976	7.60038	ARPC5L;BRK1;IQGAP2;MYL12A;MYL12B;PPP1CA;ARPC3;TMSB4X;CFL1;MYH9;RAC1;PFN1;PFN2	Secretory
HIF-1 signaling pathway	8/109	0.0219049	0.157281	0	0	2.45379	9.37604	LDHA;RPS6;ELOB;ENO1;TIMP1;PDHB;GAPDH;RBX1	Secretory
GABAergic synapse	7/89	0.0222184	0.157281	0	0	2.64292	10.0611	GABARAPL2;GABRP;GNG5;GNB2;GLUL;GABARAP;GNAI2	Secretory
Epithelial cell signaling in Helicobacter pylori infection	6/70	0.0228117	0.157281	0	0	2.90054	10.9654	ATP6V0B;ATP6V1G1;JUN;RAC1;ATP6V0C;ATP6V1F	Secretory
Sulfur relay system	2/8	0.0244537	0.164279	0	0	10.2781	38.1419	MPST;TST	Secretory
Tyrosine metabolism	4/36	0.0258773	0.169496	0	0	3.86142	14.1111	ALDH3A1;ADH1C;MIF;COMT	Secretory
Endocytosis	14/252	0.0292345	0.186816	0	0	1.82697	6.45359	VPS29;HSPA8;ARPC5L;CLTB;CLTA;SNF8;RAB11A;SNX3;ARPC3;AP2S1;CHMP2A;ARF5;AP2M1;CHMP5	Secretory
Glutathione metabolism	5/57	0.0333404	0.207981	0	0	2.972	10.1077	GPX4;GSTP1;GSTA1;LAP3;PRDX6	Secretory
Sulfur metabolism	2/10	0.0377003	0.229709	0	0	7.7078	25.2669	MPST;TST	Secretory
Tight junction	10/169	0.0417415	0.247345	0	0	1.94877	6.18981	TUBA1C;CLDN4;MYL6;JUN;ARPC3;ARPC5L;MYH9;RAC1;MYL12A;MYL12B	Secretory
Kaposi sarcoma-associated herpesvirus infection	11/193	0.042483	0.247345	0	0	1.87353	5.91783	GABARAPL2;JUN;ZFP36;UBB;GNG5;GNB2;RAC1;FOS;RPS27A;UBA52;GABARAP	Secretory
Phagosome	9/152	0.0515267	0.289681	0	0	1.94862	5.77893	TUBA1C;ATP6V1G1;ATP6V0B;SEC61G;TUBB;RAC1;SEC61B;ATP6V0C;ATP6V1F	Secretory
Collecting duct acid secretion	3/27	0.0519657	0.289681	0	0	3.85686	11.4054	ATP6V1G1;ATP6V0C;ATP6V1F	Secretory
Ribosome biogenesis in eukaryotes	7/108	0.0545262	0.297622	0	0	2.14362	6.23595	EIF6;IMP3;NHP2;IMP4;SNU13;NOP10;RAN	Secretory
Nucleotide excision repair	4/47	0.059992	0.320773	0	0	2.87198	8.08045	RPA3;RAD23A;GTF2H5;RBX1	Secretory
Amphetamine addiction	5/69	0.0662267	0.335728	0	0	2.41325	6.55118	JUN;GNAS;FOSB;FOS;PPP1CA	Secretory
Citrate cycle (TCA cycle)	3/30	0.0673632	0.335728	0	0	3.42779	9.24699	MDH1;MDH2;PDHB	Secretory
Glyoxylate and dicarboxylate metabolism	3/30	0.0673632	0.335728	0	0	3.42779	9.24699	MDH1;MDH2;GLUL	Secretory
Cocaine addiction	4/49	0.0679145	0.335728	0	0	2.74405	7.38015	JUN;GNAS;FOSB;GNAI2	Secretory
Cholesterol metabolism	4/50	0.0720685	0.343059	0	0	2.68426	7.05998	VAPA;NPC2;TSPO;VDAC1	Secretory
Human immunodeficiency virus 1 infection	11/212	0.0729275	0.343059	0	0	1.69475	4.43734	BST2;JUN;GNG5;GNB2;CFL1;ELOB;RAC1;FOS;B2M;GNAI2;RBX1	Secretory
Rheumatoid arthritis	6/93	0.0733255	0.343059	0	0	2.13119	5.56847	ATP6V0B;ATP6V1G1;JUN;FOS;ATP6V0C;ATP6V1F	Secretory
Ubiquitin mediated proteolysis	8/140	0.0754076	0.344906	0	0	1.8745	4.8453	SOCS3;UBB;ELOB;STUB1;RPS27A;UBA52;RBX1;ANAPC11	Secretory
IL-17 signaling pathway	6/94	0.0763533	0.344906	0	0	2.10686	5.41966	HSP90AA1;CEBPB;JUN;FOSB;FOS;S100A9	Secretory
Fructose and mannose metabolism	3/33	0.0845757	0.375574	0	0	3.08453	7.61912	TPI1;SORD;GFUS	Secretory
Metabolism of xenobiotics by cytochrome P450	5/76	0.091501	0.393004	0	0	2.17454	5.2002	ALDH3A1;ADH1C;GSTP1;AKR1C1;GSTA1	Secretory
Pertussis	5/76	0.091501	0.393004	0	0	2.17454	5.2002	PYCARD;JUN;CFL1;FOS;GNAI2	Secretory
Bacterial invasion of epithelial cells	5/77	0.0954662	0.395323	0	0	2.14422	5.03674	ARPC3;ARPC5L;CLTB;CLTA;RAC1	Secretory
Nitrogen metabolism	2/17	0.0986909	0.395323	0	0	4.10934	9.51626	CA12;GLUL	Secretory
Phenylalanine metabolism	2/17	0.0986909	0.395323	0	0	4.10934	9.51626	ALDH3A1;MIF	Secretory
Antigen processing and presentation	5/78	0.0995176	0.395323	0	0	2.11474	4.8796	HSPA8;HSP90AA1;PSME1;PSME2;B2M	Secretory
Pyrimidine metabolism	4/56	0.0995852	0.395323	0	0	2.3738	5.47575	NME2;NME3;DCTPP1;TYMP	Secretory
Epstein-Barr virus infection	10/202	0.10664	0.411124	0	0	1.61106	3.60601	PSMD8;SEM1;JUN;PSMD11;GADD45B;OAS2;ADRM1;ISG15;RAC1;B2M	Secretory
Osteoclast differentiation	7/127	0.106704	0.411124	0	0	1.80243	4.0333	SOCS3;JUN;FOSB;RAC1;FOS;JUNB;SQSTM1	Secretory
B cell receptor signaling pathway	5/81	0.112177	0.425948	0	0	2.03095	4.44305	IFITM1;JUN;CD81;RAC1;FOS	Secretory
Peroxisome	5/82	0.116562	0.431863	0	0	2.00447	4.30827	PRDX5;SCP2;PRDX1;MPV17L;SOD1	Secretory
NOD-like receptor signaling pathway	9/181	0.119124	0.431863	0	0	1.61763	3.44164	PYCARD;GABARAPL2;JUN;HSP90AA1;OAS2;TXNIP;VDAC1;TXN;GABARAP	Secretory
Mineral absorption	4/60	0.120246	0.431863	0	0	2.20379	4.6681	MT2A;FTH1;ATOX1;MT1E	Secretory
Cellular senescence	8/156	0.120328	0.431863	0	0	1.67046	3.53726	GADD45B;RHEB;CAPN2;VDAC1;SLC25A5;SQSTM1;ZFP36L1;PPP1CA	Secretory
Dopaminergic synapse	7/132	0.123752	0.438149	0	0	1.72989	3.61456	GNG5;GNB2;GNAS;FOS;COMT;GNAI2;PPP1CA	Secretory
Ferroptosis	3/41	0.138114	0.478196	0	0	2.43415	4.81883	GPX4;FTH1;SAT1	Secretory
Apelin signaling pathway	7/137	0.142097	0.478196	0	0	1.66292	3.24477	GABARAPL2;EGR1;GNG5;GNB2;RPS6;GABARAP;GNAI2	Secretory
Estrogen signaling pathway	7/137	0.142097	0.478196	0	0	1.66292	3.24477	HSPA8;JUN;HSP90AA1;GNAS;FOS;KRT10;GNAI2	Secretory
TNF signaling pathway	6/112	0.142364	0.478196	0	0	1.74746	3.40645	SOCS3;JUN;CEBPB;MAP3K8;FOS;JUNB	Secretory
Human T-cell leukemia virus 1 infection	10/219	0.15487	0.51362	0	0	1.4787	2.75803	EGR1;JUN;ZFP36;TSPO;VDAC1;FOS;SLC25A5;B2M;RAN;ANAPC11	Secretory
Morphine addiction	5/91	0.15946	0.52223	0	0	1.79386	3.29346	GABRP;GNG5;GNB2;GNAS;GNAI2	Secretory
Renal cell carcinoma	4/69	0.172556	0.558143	0	0	1.89776	3.33444	JUN;ELOB;RAC1;RBX1	Secretory
Circadian entrainment	5/97	0.191116	0.610638	0	0	1.67635	2.77415	GNG5;GNB2;GNAS;FOS;GNAI2	Secretory
Platelet activation	6/124	0.197114	0.622217	0	0	1.56877	2.54764	VAMP8;GNAS;MYL12A;MYL12B;GNAI2;PPP1CA	Secretory
Arginine and proline metabolism	3/50	0.208265	0.649587	0	0	1.96712	3.0863	OAT;LAP3;SAT1	Secretory
Relaxin signaling pathway	6/129	0.221956	0.684148	0	0	1.50461	2.26486	JUN;GNG5;GNB2;GNAS;FOS;GNAI2	Secretory
Riboflavin metabolism	1/8	0.225935	0.688313	0	0	4.39768	6.54159	BLVRB	Secretory
Alcoholism	8/186	0.23362	0.693828	0	0	1.38676	2.01642	H2AZ1;GNG5;GNB2;GNAS;FOSB;H3-3A;GNAI2;PPP1CA	Secretory
RNA transport	8/186	0.23362	0.693828	0	0	1.38676	2.01642	UPF1;EIF5;RBM8A;SUMO1;SAP18;EIF3H;EIF2S2;RAN	Secretory
RNA degradation	4/79	0.237954	0.693828	0	0	1.64388	2.36008	BTG2;LSM7;ENO1;LSM4	Secretory
Parathyroid hormone synthesis, secretion and action	5/106	0.242226	0.693828	0	0	1.52626	2.16406	EGR1;NACA;GNAS;FOS;GNAI2	Secretory
Pentose phosphate pathway	2/30	0.243634	0.693828	0	0	2.19995	3.10653	TALDO1;PGLS	Secretory
beta-Alanine metabolism	2/30	0.243634	0.693828	0	0	2.19995	3.10653	ALDH3A1;ECHS1	Secretory
Regulation of lipolysis in adipocytes	3/55	0.250096	0.704573	0	0	1.77751	2.46347	GNAS;GNAI2;PNPLA2	Secretory
Circadian rhythm	2/31	0.255409	0.711883	0	0	2.12398	2.89901	BHLHE40;RBX1	Secretory
Autophagy	6/137	0.263644	0.719529	0	0	1.41214	1.8826	VAMP8;VMP1;GABARAPL2;RHEB;SQSTM1;GABARAP	Secretory
Yersinia infection	6/137	0.263644	0.719529	0	0	1.41214	1.8826	PYCARD;JUN;ARPC3;ARPC5L;RAC1;FOS	Secretory
Legionellosis	3/57	0.267173	0.721643	0	0	1.7115	2.25894	PYCARD;HSPA8;RAB1B	Secretory
Serotonergic synapse	5/113	0.284205	0.732447	0	0	1.42681	1.79502	GNG5;DUSP1;GNB2;GNAS;GNAI2	Secretory
Colorectal cancer	4/86	0.286679	0.732447	0	0	1.503	1.87784	JUN;GADD45B;RAC1;FOS	Secretory
Glutamatergic synapse	5/114	0.290317	0.732447	0	0	1.41365	1.74838	GNG5;GNB2;GNAS;GLUL;GNAI2	Secretory
Leukocyte transendothelial migration	5/114	0.290317	0.732447	0	0	1.41365	1.74838	CLDN4;RAC1;MYL12A;MYL12B;GNAI2	Secretory
Apoptosis	6/142	0.290655	0.732447	0	0	1.35987	1.68028	TUBA1C;JUN;GADD45B;CAPN2;FOS;MCL1	Secretory
Pentose and glucuronate interconversions	2/34	0.290742	0.732447	0	0	1.92456	2.37745	DCXR;SORD	Secretory
Propanoate metabolism	2/34	0.290742	0.732447	0	0	1.92456	2.37745	LDHA;ECHS1	Secretory
Influenza A	7/172	0.299232	0.738677	0	0	1.3078	1.5779	PYCARD;SOCS3;OAS2;TMPRSS4;VDAC1;SLC25A5;RAB11A	Secretory
Gap junction	4/88	0.300872	0.738677	0	0	1.46706	1.76204	TUBA1C;TUBB;GNAS;GNAI2	Secretory
Steroid hormone biosynthesis	3/61	0.301674	0.738677	0	0	1.59314	1.90923	AKR1C1;AKR1C3;COMT	Secretory
Cytosolic DNA-sensing pathway	3/63	0.319016	0.772035	0	0	1.53987	1.75933	PYCARD;POLR2K;POLR2L	Secretory
Growth hormone synthesis, secretion and action	5/119	0.32119	0.772035	0	0	1.3513	1.5347	SOCS3;GNAS;FOS;JUNB;GNAI2	Secretory
Non-homologous end-joining	1/13	0.340461	0.810917	0	0	2.56465	2.7633	XRCC6	Secretory
Axon guidance	7/182	0.349972	0.826059	0	0	1.23242	1.29393	ABLIM1;CFL1;SRGAP3;RAC1;MYL12A;MYL12B;GNAI2	Secretory
Oxytocin signaling pathway	6/154	0.357352	0.82855	0	0	1.24883	1.28509	MYL6;JUN;GNAS;FOS;GNAI2;PPP1CA	Secretory
mTOR signaling pathway	6/154	0.357352	0.82855	0	0	1.24883	1.28509	ATP6V1G1;RHEB;RPS6;LAMTOR4;ATP6V1F;LAMTOR5	Secretory
Fc gamma R-mediated phagocytosis	4/97	0.365394	0.834317	0	0	1.32447	1.33345	ARPC3;CFL1;ARPC5L;RAC1	Secretory
Homologous recombination	2/41	0.371902	0.834317	0	0	1.57856	1.56139	SEM1;RPA3	Secretory
Choline metabolism in cancer	4/98	0.372577	0.834317	0	0	1.31031	1.29369	JUN;RHEB;RAC1;FOS	Secretory
mRNA surveillance pathway	4/98	0.372577	0.834317	0	0	1.31031	1.29369	UPF1;RBM8A;SAP18;PPP1CA	Secretory
Lysosome	5/128	0.377497	0.8357	0	0	1.25184	1.21953	ATP6V0B;NPC2;CLTB;CLTA;ATP6V0C	Secretory
Central carbon metabolism in cancer	3/70	0.379574	0.8357	0	0	1.37849	1.33535	LDHA;PGAM1;PDHB	Secretory
AGE-RAGE signaling pathway in diabetic complications	4/100	0.386921	0.844778	0	0	1.28288	1.21814	EGR1;JUN;RAC1;F3	Secretory
Fatty acid degradation	2/43	0.394457	0.847112	0	0	1.5014	1.39667	ECHS1;ADH1C	Secretory
Porphyrin and chlorophyll metabolism	2/43	0.394457	0.847112	0	0	1.5014	1.39667	BLVRB;BLVRA	Secretory
Chagas disease	4/102	0.401223	0.852562	0	0	1.25657	1.14755	JUN;GNAS;FOS;GNAI2	Secretory
p53 signaling pathway	3/73	0.405221	0.852562	0	0	1.31921	1.19167	TP53I3;GADD45B;SIVA1	Secretory
PPAR signaling pathway	3/74	0.413703	0.852562	0	0	1.30056	1.14788	SCP2;FABP5;DBI	Secretory
Toll-like receptor signaling pathway	4/104	0.415464	0.852562	0	0	1.23131	1.08153	JUN;MAP3K8;RAC1;FOS	Secretory
ABC transporters	2/45	0.416634	0.852562	0	0	1.43142	1.25327	DEFB1;ABCA13	Secretory
Basal transcription factors	2/45	0.416634	0.852562	0	0	1.43142	1.25327	GTF2A2;GTF2H5	Secretory
Primary bile acid biosynthesis	1/17	0.419773	0.852562	0	0	1.92309	1.66932	SCP2	Secretory
Glucagon signaling pathway	4/107	0.436678	0.880074	0	0	1.19526	0.990344	LDHA;PGAM1;GNAS;PDHB	Secretory
Measles	5/139	0.446082	0.888949	0	0	1.14842	0.927063	HSPA8;JUN;OAS2;EIF3H;FOS	Secretory
Focal adhesion	7/201	0.447868	0.888949	0	0	1.11062	0.892116	JUN;CAPN2;COL6A3;RAC1;MYL12A;MYL12B;PPP1CA	Secretory
Cholinergic synapse	4/113	0.478387	0.933901	0	0	1.12911	0.832535	GNG5;GNB2;FOS;GNAI2	Secretory
Ovarian steroidogenesis	2/51	0.480533	0.933901	0	0	1.25575	0.920289	AKR1C3;GNAS	Secretory
Chemical carcinogenesis	8/239	0.481209	0.933901	0	0	1.06563	0.77946	JUN;HSP90AA1;GSTP1;GSTA1;GNAS;FOS;KLF4;GNAI2	Secretory
Pantothenate and CoA biosynthesis	1/21	0.489561	0.943124	0	0	1.53816	1.09862	PPCS	Secretory
Arginine biosynthesis	1/22	0.505656	0.960014	0	0	1.46483	0.998868	GLUL	Secretory
Histidine metabolism	1/22	0.505656	0.960014	0	0	1.46483	0.998868	ALDH3A1	Secretory
Fanconi anemia pathway	2/54	0.510833	0.961734	0	0	1.18312	0.794717	CENPX;RPA3	Secretory
Neurotrophin signaling pathway	4/119	0.518849	0.961734	0	0	1.06987	0.701987	JUN;ARHGDIA;ARHGDIB;RAC1	Secretory
Mismatch repair	1/23	0.521245	0.961734	0	0	1.39818	0.910962	RPA3	Secretory
Proximal tubule bicarbonate reclamation	1/23	0.521245	0.961734	0	0	1.39818	0.910962	MDH1	Secretory
Cell cycle	4/124	0.551405	0.999202	0	0	1.02503	0.610183	GADD45B;YWHAB;RBX1;ANAPC11	Secretory
Hepatitis C	5/157	0.553228	0.999202	0	0	1.01147	0.598778	SOCS3;CLDN4;CD81;YWHAB;OAS2	Secretory
GnRH signaling pathway	3/93	0.56473	0.999202	0	0	1.02499	0.585684	EGR1;JUN;GNAS	Secretory
Folate biosynthesis	1/26	0.565128	0.999202	0	0	1.23021	0.702082	AKR1C3	Secretory
Human cytomegalovirus infection	7/225	0.5667	0.999202	0	0	0.987115	0.560607	GNG5;RHEB;GNB2;GNAS;RAC1;B2M;GNAI2	Secretory
Long-term depression	2/60	0.567844	0.999202	0	0	1.0604	0.60009	GNAS;GNAI2	Secretory
Biosynthesis of unsaturated fatty acids	1/27	0.578844	0.999202	0	0	1.18283	0.646679	SCP2	Secretory
Fatty acid elongation	1/27	0.578844	0.999202	0	0	1.18283	0.646679	ECHS1	Secretory
MAPK signaling pathway	9/294	0.581965	0.999202	0	0	0.970506	0.525379	DUSP5;HSPA8;NR4A1;JUN;GADD45B;DUSP1;MAP3K8;RAC1;FOS	Secretory
Oocyte meiosis	4/129	0.582763	0.999202	0	0	0.98377	0.531211	YWHAB;RBX1;ANAPC11;PPP1CA	Secretory
Butanoate metabolism	1/28	0.592129	0.999202	0	0	1.13896	0.596852	ECHS1	Secretory
Vascular smooth muscle contraction	4/133	0.606917	0.999202	0	0	0.953067	0.475927	MYL6;GNAS;MYH9;PPP1CA	Secretory
Cortisol synthesis and secretion	2/65	0.61157	0.999202	0	0	0.975988	0.479918	NR4A1;GNAS	Secretory
Progesterone-mediated oocyte maturation	3/100	0.614083	0.999202	0	0	0.950673	0.463572	HSP90AA1;ANAPC11;GNAI2	Secretory
Systemic lupus erythematosus	4/135	0.618669	0.999202	0	0	0.938419	0.450615	H2AZ1;SNRPD1;SNRPD3;H3-3A	Secretory
Longevity regulating pathway	3/102	0.627472	0.999202	0	0	0.931371	0.434071	HSPA8;RHEB;SOD1	Secretory
Pancreatic secretion	3/102	0.627472	0.999202	0	0	0.931371	0.434071	GNAS;RAC1;RAB11A	Secretory
Insulin signaling pathway	4/137	0.630198	0.999202	0	0	0.924211	0.426728	SOCS3;RHEB;RPS6;PPP1CA	Secretory
T cell receptor signaling pathway	3/104	0.640538	0.999202	0	0	0.912833	0.406618	JUN;MAP3K8;FOS	Secretory
Renin secretion	2/69	0.644059	0.999202	0	0	0.91753	0.403682	GNAS;GNAI2	Secretory
Prolactin signaling pathway	2/70	0.651838	0.999202	0	0	0.90399	0.386872	SOCS3;FOS	Secretory
Rap1 signaling pathway	6/210	0.652312	0.999202	0	0	0.903375	0.385951	ID1;GNAS;RAC1;PFN1;PFN2;GNAI2	Secretory
SNARE interactions in vesicular transport	1/33	0.652532	0.999202	0	0	0.960751	0.410141	VAMP8	Secretory
Adherens junction	2/71	0.659481	0.999202	0	0	0.890843	0.37086	LMO7;RAC1	Secretory
Th17 cell differentiation	3/107	0.659527	0.999202	0	0	0.886364	0.368933	JUN;HSP90AA1;FOS	Secretory
Lipid and atherosclerosis	6/215	0.674453	0.999202	0	0	0.881533	0.347194	PYCARD;HSPA8;JUN;HSP90AA1;RAC1;FOS	Secretory
cAMP signaling pathway	6/216	0.678772	0.999202	0	0	0.877289	0.339924	JUN;GNAS;RAC1;FOS;GNAI2;PPP1CA	Secretory
PI3K-Akt signaling pathway	10/354	0.681311	0.999202	0	0	0.892067	0.342319	NR4A1;HSP90AA1;GNG5;RHEB;YWHAB;GNB2;RPS6;COL6A3;RAC1;MCL1	Secretory
DNA replication	1/36	0.684396	0.999202	0	0	0.878265	0.333054	RPA3	Secretory
Alanine, aspartate and glutamate metabolism	1/37	0.694356	0.999202	0	0	0.853824	0.31145	GLUL	Secretory
Thyroid cancer	1/37	0.694356	0.999202	0	0	0.853824	0.31145	GADD45B	Secretory
Gastric acid secretion	2/76	0.695689	0.999202	0	0	0.830436	0.301326	GNAS;GNAI2	Secretory
Pancreatic cancer	2/76	0.695689	0.999202	0	0	0.830436	0.301326	GADD45B;RAC1	Secretory
Leishmaniasis	2/77	0.702536	0.999202	0	0	0.819321	0.289268	JUN;FOS	Secretory
Various types of N-glycan biosynthesis	1/39	0.713343	0.999202	0	0	0.808803	0.273208	DAD1	Secretory
Neutrophil extracellular trap formation	5/189	0.714173	0.999202	0	0	0.834174	0.280808	H2AZ1;VDAC1;RAC1;SLC25A5;H3-3A	Secretory
Glycine, serine and threonine metabolism	1/40	0.72239	0.999202	0	0	0.788023	0.256257	PGAM1	Secretory
Nicotine addiction	1/40	0.72239	0.999202	0	0	0.788023	0.256257	GABRP	Secretory
Bladder cancer	1/41	0.731152	0.999202	0	0	0.768283	0.240575	TYMP	Secretory
Tryptophan metabolism	1/42	0.739638	0.999202	0	0	0.749506	0.226046	ECHS1	Secretory
Complement and coagulation cascades	2/85	0.752801	0.999202	0	0	0.740043	0.210138	CD59;F3	Secretory
Viral carcinogenesis	5/203	0.770154	0.999202	0	0	0.774626	0.202305	JUN;GTF2A2;HNRNPK;YWHAB;RAC1	Secretory
Type II diabetes mellitus	1/46	0.770991	0.999202	0	0	0.682742	0.177566	SOCS3	Secretory
Wnt signaling pathway	4/166	0.771382	0.999202	0	0	0.757622	0.196658	JUN;CACYBP;RAC1;RBX1	Secretory
PD-L1 expression and PD-1 checkpoint pathway in cancer	2/89	0.775075	0.999202	0	0	0.705872	0.179853	JUN;FOS	Secretory
cGMP-PKG signaling pathway	4/167	0.775387	0.999202	0	0	0.752935	0.191542	VDAC1;SLC25A5;GNAI2;PPP1CA	Secretory
Purine metabolism	3/129	0.776664	0.999202	0	0	0.730766	0.1847	NME2;NME3;APRT	Secretory
Amino sugar and nucleotide sugar metabolism	1/48	0.785224	0.999202	0	0	0.653621	0.158037	GFUS	Secretory
Valine, leucine and isoleucine degradation	1/48	0.785224	0.999202	0	0	0.653621	0.158037	ECHS1	Secretory
FoxO signaling pathway	3/131	0.785462	0.999202	0	0	0.719273	0.173692	GABARAPL2;GADD45B;GABARAP	Secretory
Th1 and Th2 cell differentiation	2/92	0.79061	0.999202	0	0	0.682236	0.160291	JUN;FOS	Secretory
Salivary secretion	2/93	0.795575	0.999202	0	0	0.674704	0.154298	CST3;GNAS	Secretory
Malaria	1/50	0.798573	0.999202	0	0	0.626878	0.141003	CD81	Secretory
N-Glycan biosynthesis	1/50	0.798573	0.999202	0	0	0.626878	0.141003	DAD1	Secretory
TGF-beta signaling pathway	2/94	0.800435	0.999202	0	0	0.667336	0.148549	ID1;RBX1	Secretory
Staphylococcus aureus infection	2/95	0.805192	0.999202	0	0	0.660126	0.143032	DEFB1;KRT10	Secretory
Dilated cardiomyopathy	2/96	0.809848	0.999202	0	0	0.65307	0.137738	GNAS;EMD	Secretory
Prostate cancer	2/97	0.814405	0.999202	0	0	0.646162	0.132655	HSP90AA1;GSTP1	Secretory
Aldosterone synthesis and secretion	2/98	0.818864	0.999202	0	0	0.639398	0.127775	NR4A1;GNAS	Secretory
Inflammatory mediator regulation of TRP channels	2/98	0.818864	0.999202	0	0	0.639398	0.127775	GNAS;PPP1CA	Secretory
Human papillomavirus infection	8/331	0.822308	0.999202	0	0	0.758444	0.148382	ATP6V1G1;ATP6V0B;RHEB;GNAS;COL6A3;ISG15;ATP6V0C;ATP6V1F	Secretory
Melanogenesis	2/101	0.831671	0.999202	0	0	0.619925	0.114264	GNAS;GNAI2	Secretory
Amoebiasis	2/102	0.835754	0.999202	0	0	0.613694	0.110109	PRDX1;GNAS	Secretory
C-type lectin receptor signaling pathway	2/104	0.843655	0.999202	0	0	0.601599	0.102279	PYCARD;JUN	Secretory
Endometrial cancer	1/58	0.844184	0.999202	0	0	0.538672	0.0912428	GADD45B	Secretory
Breast cancer	3/147	0.845949	0.999202	0	0	0.638822	0.106873	JUN;GADD45B;FOS	Secretory
VEGF signaling pathway	1/59	0.849106	0.999202	0	0	0.529357	0.0865873	RAC1	Secretory
Viral myocarditis	1/60	0.853874	0.999202	0	0	0.520358	0.082202	RAC1	Secretory
Adrenergic signaling in cardiomyocytes	3/150	0.855481	0.999202	0	0	0.625688	0.0976641	GNAS;GNAI2;PPP1CA	Secretory
Pathways in cancer	13/531	0.858168	0.999202	0	0	0.766807	0.117287	JUN;HSP90AA1;GADD45B;GSTP1;FOS;RBX1;GNAI2;GNG5;GNB2;GSTA1;GNAS;ELOB;RAC1	Secretory
Insulin resistance	2/108	0.858429	0.999202	0	0	0.578777	0.088351	SOCS3;PPP1CA	Secretory
Arachidonic acid metabolism	1/61	0.85849	0.999202	0	0	0.511659	0.0780688	AKR1C3	Secretory
Glycerolipid metabolism	1/61	0.85849	0.999202	0	0	0.511659	0.0780688	PNPLA2	Secretory
Chemokine signaling pathway	4/192	0.858511	0.999202	0	0	0.651961	0.0994602	GNG5;GNB2;RAC1;GNAI2	Secretory
Basal cell carcinoma	1/63	0.867292	0.999202	0	0	0.495102	0.0704927	GADD45B	Secretory
Lysine degradation	1/63	0.867292	0.999202	0	0	0.495102	0.0704927	ECHS1	Secretory
Cushing syndrome	3/155	0.870226	0.999202	0	0	0.604948	0.0840895	NR4A1;GNAS;GNAI2	Secretory
Toxoplasmosis	2/112	0.871917	0.999202	0	0	0.557614	0.0764272	HSPA8;GNAI2	Secretory
Inflammatory bowel disease	1/65	0.875546	0.999202	0	0	0.479581	0.0637398	JUN	Secretory
Long-term potentiation	1/67	0.883288	0.999202	0	0	0.465	0.0577082	PPP1CA	Secretory
Fc epsilon RI signaling pathway	1/68	0.886977	0.999202	0	0	0.458036	0.0549351	RAC1	Secretory
Retinol metabolism	1/68	0.886977	0.999202	0	0	0.458036	0.0549351	ADH1C	Secretory
Hepatitis B	3/162	0.888632	0.999202	0	0	0.578105	0.0682581	JUN;YWHAB;FOS	Secretory
Proteoglycans in cancer	4/205	0.890283	0.999202	0	0	0.609381	0.0708201	RPS6;ANK3;RAC1;PPP1CA	Secretory
Adipocytokine signaling pathway	1/69	0.890549	0.999202	0	0	0.451277	0.0523106	SOCS3	Secretory
Hippo signaling pathway	3/163	0.891062	0.999202	0	0	0.574462	0.0662592	YWHAB;ID1;PPP1CA	Secretory
Sphingolipid signaling pathway	2/119	0.89271	0.999202	0	0	0.524062	0.0594778	RAC1;GNAI2	Secretory
RIG-I-like receptor signaling pathway	1/70	0.894009	0.999202	0	0	0.444713	0.0498255	ISG15	Secretory
Melanoma	1/72	0.900604	0.999202	0	0	0.432141	0.0452408	GADD45B	Secretory
Non-small cell lung cancer	1/72	0.900604	0.999202	0	0	0.432141	0.0452408	GADD45B	Secretory
Hepatocellular carcinoma	3/168	0.902513	0.999202	0	0	0.556909	0.0571232	GADD45B;GSTP1;GSTA1	Secretory
Inositol phosphate metabolism	1/73	0.903746	0.999202	0	0	0.426117	0.043126	TPI1	Secretory
Glioma	1/75	0.909736	0.999202	0	0	0.414558	0.0392175	GADD45B	Secretory
Thyroid hormone synthesis	1/75	0.909736	0.999202	0	0	0.414558	0.0392175	GNAS	Secretory
Chronic myeloid leukemia	1/76	0.91259	0.999202	0	0	0.409009	0.0374114	GADD45B	Secretory
Arrhythmogenic right ventricular cardiomyopathy	1/77	0.915354	0.999202	0	0	0.403606	0.0356968	EMD	Secretory
Tuberculosis	3/180	0.925687	0.999202	0	0	0.518828	0.0400633	ATP6V0B;CEBPB;ATP6V0C	Secretory
ErbB signaling pathway	1/85	0.934544	0.999202	0	0	0.365016	0.0247104	JUN	Secretory
Insulin secretion	1/86	0.936614	0.999202	0	0	0.360703	0.0236201	GNAS	Secretory
ECM-receptor interaction	1/88	0.940562	0.999202	0	0	0.352375	0.0215929	COL6A3	Secretory
Signaling pathways regulating pluripotency of stem cells	2/143	0.942481	0.999202	0	0	0.434318	0.025729	ID1;KLF4	Secretory
Transcriptional misregulation in cancer	3/192	0.94371	0.999202	0	0	0.485583	0.0281328	CEBPB;GADD45B;H3-3A	Secretory
Bile secretion	1/90	0.944263	0.999202	0	0	0.34442	0.0197526	GNAS	Secretory
Hypertrophic cardiomyopathy	1/90	0.944263	0.999202	0	0	0.34442	0.0197526	EMD	Secretory
Small cell lung cancer	1/92	0.947735	0.999202	0	0	0.336816	0.0180805	GADD45B	Secretory
Cell adhesion molecules	2/148	0.949623	0.999202	0	0	0.419335	0.0216754	CLDN4;ALCAM	Secretory
Phospholipase D signaling pathway	2/148	0.949623	0.999202	0	0	0.419335	0.0216754	RHEB;GNAS	Secretory
Hematopoietic cell lineage	1/99	0.95827	0.999736	0	0	0.312644	0.0133265	CD59	Secretory
Protein digestion and absorption	1/103	0.963309	0.999736	0	0	0.300321	0.0112263	COL6A3	Secretory
NF-kappa B signaling pathway	1/104	0.964471	0.999736	0	0	0.29739	0.0107584	GADD45B	Secretory
JAK-STAT signaling pathway	2/162	0.965394	0.999736	0	0	0.382365	0.0134665	SOCS3;MCL1	Secretory
Ras signaling pathway	3/232	0.978544	0.999793	0	0	0.399929	0.00867436	GNG5;GNB2;RAC1	Secretory
AMPK signaling pathway	1/120	0.978771	0.999793	0	0	0.257191	0.00551875	RHEB	Secretory
Thyroid hormone signaling pathway	1/121	0.979443	0.999793	0	0	0.255034	0.00529726	RHEB	Secretory
Calcium signaling pathway	3/240	0.982416	0.999793	0	0	0.386268	0.00685259	GNAS;VDAC1;SLC25A5	Secretory
Natural killer cell mediated cytotoxicity	1/131	0.985104	0.999793	0	0	0.235294	0.00353134	RAC1	Secretory
Gastric cancer	1/149	0.991661	0.999793	0	0	0.206484	0.00172919	GADD45B	Secretory
Herpes simplex virus 1 infection	7/498	0.995907	0.999793	0	0	0.432024	0.00177197	BST2;SOCS3;RHEB;OAS2;B2M;SRSF9;PPP1CA	Secretory
MicroRNAs in cancer	2/310	0.999487	0.999793	0	0	0.197101	0.00010122	HNRNPK;MCL1	Secretory
Neuroactive ligand-receptor interaction	2/341	0.999793	0.999793	0	0	0.178785	3.69507e-05	GABRP;TSPO	Secretory
Cell adhesion molecules	3/148	0.000810404	0.0405202	0	0	18.6489	132.742	CLDN22;PDCD1LG2;HLA-G	Basal cycling
alpha-Linolenic acid metabolism	1/25	0.0308037	0.244587	0	0	34.6372	120.541	PLA2G4D	Basal cycling
Linoleic acid metabolism	1/29	0.035647	0.244587	0	0	29.683	98.9659	PLA2G4D	Basal cycling
Mucin type O-glycan biosynthesis	1/36	0.0440669	0.244587	0	0	23.7381	74.1114	GALNT13	Basal cycling
Allograft rejection	1/38	0.0464596	0.244587	0	0	22.4527	68.9112	HLA-G	Basal cycling
Graft-versus-host disease	1/42	0.0512278	0.244587	0	0	20.2581	60.1965	HLA-G	Basal cycling
Type I diabetes mellitus	1/43	0.0524162	0.244587	0	0	19.7748	58.3068	HLA-G	Basal cycling
Other types of O-glycan biosynthesis	1/47	0.0571558	0.244587	0	0	18.0516	51.6633	GALNT13	Basal cycling
Ether lipid metabolism	1/49	0.059517	0.244587	0	0	17.2977	48.8055	PLA2G4D	Basal cycling
Ovarian steroidogenesis	1/51	0.0618726	0.244587	0	0	16.6042	46.204	PLA2G4D	Basal cycling
Autoimmune thyroid disease	1/53	0.0642225	0.244587	0	0	15.9639	43.8274	HLA-G	Basal cycling
VEGF signaling pathway	1/59	0.0712383	0.244587	0	0	14.3082	37.7983	PLA2G4D	Basal cycling
Long-term depression	1/60	0.0724027	0.244587	0	0	14.065	36.9277	PLA2G4D	Basal cycling
Viral myocarditis	1/60	0.0724027	0.244587	0	0	14.065	36.9277	HLA-G	Basal cycling
Arachidonic acid metabolism	1/61	0.0735657	0.244587	0	0	13.8299	36.0901	PLA2G4D	Basal cycling
Fc epsilon RI signaling pathway	1/68	0.0816675	0.244587	0	0	12.3806	31.0146	PLA2G4D	Basal cycling
Antigen processing and presentation	1/78	0.0931235	0.244587	0	0	10.7673	25.5598	HLA-G	Basal cycling
GABAergic synapse	1/89	0.105567	0.244587	0	0	9.41619	21.1715	SLC12A5	Basal cycling
GnRH signaling pathway	1/93	0.110051	0.244587	0	0	9.00498	19.8723	PLA2G4D	Basal cycling
Fc gamma R-mediated phagocytosis	1/97	0.114513	0.244587	0	0	8.62804	18.6975	PLA2G4D	Basal cycling
Inflammatory mediator regulation of TRP channels	1/98	0.115625	0.244587	0	0	8.53866	18.4213	PLA2G4D	Basal cycling
Choline metabolism in cancer	1/98	0.115625	0.244587	0	0	8.53866	18.4213	PLA2G4D	Basal cycling
Glycerophospholipid metabolism	1/98	0.115625	0.244587	0	0	8.53866	18.4213	PLA2G4D	Basal cycling
Herpes simplex virus 1 infection	2/498	0.127652	0.244587	0	0	3.41497	7.02955	ZNF799;HLA-G	Basal cycling
Serotonergic synapse	1/113	0.132149	0.244587	0	0	7.38951	14.9551	PLA2G4D	Basal cycling
Leukocyte transendothelial migration	1/114	0.13324	0.244587	0	0	7.32375	14.7618	CLDN22	Basal cycling
Glutamatergic synapse	1/114	0.13324	0.244587	0	0	7.32375	14.7618	PLA2G4D	Basal cycling
Platelet activation	1/124	0.144078	0.244587	0	0	6.72493	13.0289	PLA2G4D	Basal cycling
Natural killer cell mediated cytotoxicity	1/131	0.151587	0.244587	0	0	6.36058	11.9999	HLA-G	Basal cycling
Vascular smooth muscle contraction	1/133	0.15372	0.244587	0	0	6.26357	11.7293	PLA2G4D	Basal cycling
Apoptosis	1/142	0.163258	0.244587	0	0	5.86111	10.6228	DIABLO	Basal cycling
Phospholipase D signaling pathway	1/148	0.16956	0.244587	0	0	5.62018	9.97329	PLA2G4D	Basal cycling
Phagosome	1/152	0.173735	0.244587	0	0	5.4702	9.57406	HLA-G	Basal cycling
Oxytocin signaling pathway	1/154	0.175816	0.244587	0	0	5.39815	9.38371	PLA2G4D	Basal cycling
Cellular senescence	1/156	0.177891	0.244587	0	0	5.32796	9.19917	HLA-G	Basal cycling
Hepatitis C	1/157	0.178926	0.244587	0	0	5.29354	9.10901	CLDN22	Basal cycling
Necroptosis	1/159	0.180994	0.244587	0	0	5.226	8.93276	PLA2G4D	Basal cycling
Wnt signaling pathway	1/166	0.188192	0.245202	0	0	5.00253	8.35569	PRICKLE2	Basal cycling
Tight junction	1/169	0.191258	0.245202	0	0	4.91245	8.12585	CLDN22	Basal cycling
Kaposi sarcoma-associated herpesvirus infection	1/193	0.215389	0.261905	0	0	4.29319	6.59137	HLA-G	Basal cycling
Pathogenic Escherichia coli infection	1/197	0.219343	0.261905	0	0	4.20472	6.37906	CLDN22	Basal cycling
Epstein-Barr virus infection	1/202	0.224259	0.261905	0	0	4.09909	6.12795	HLA-G	Basal cycling
Viral carcinogenesis	1/203	0.225238	0.261905	0	0	4.07859	6.07953	HLA-G	Basal cycling
Human immunodeficiency virus 1 infection	1/212	0.234001	0.265911	0	0	3.90284	5.6686	HLA-G	Basal cycling
Human T-cell leukemia virus 1 infection	1/219	0.240751	0.267501	0	0	3.77619	5.37726	HLA-G	Basal cycling
Human cytomegalovirus infection	1/225	0.246491	0.267925	0	0	3.67392	5.14507	HLA-G	Basal cycling
Ras signaling pathway	1/232	0.253135	0.269292	0	0	3.56133	4.89267	PLA2G4D	Basal cycling
Endocytosis	1/252	0.271809	0.283135	0	0	3.27424	4.2652	HLA-G	Basal cycling
MAPK signaling pathway	1/294	0.309577	0.315895	0	0	2.79892	3.28187	PLA2G4D	Basal cycling
Human papillomavirus infection	1/331	0.341285	0.341285	0	0	2.48043	2.66656	HLA-G	Basal cycling
Prion disease	24/273	4.07757e-09	5.31855e-07	0	0	4.69303	90.6588	EGR1;PRNP;NDUFA13;NDUFA10;ATP6;ND4L;CYBA;SDHC;COX7A2;SDHD;HSPA2;TUBA4A;TUBA1B;ATP5PO;COX2;COX1;ND1;RAC1;CYTB;ND2;HSPA1B;ND5;HSPA1A;ND4	Basal
Amyotrophic lateral sclerosis	28/364	4.1229e-09	5.31855e-07	0	0	4.08036	78.7784	NDUFA13;DCTN4;NDUFA10;ATP6;COX7A2;TUBA1B;COX2;COX1;RAC1;GABARAPL1;NOS2;GPX3;ND4L;SDHC;WIPI1;SDHD;TUBA4A;NUP93;CAT;ATP5PO;MATR3;ND1;CYTB;ACTR10;ND2;ND5;PFN2;ND4	Basal
Pathways of neurodegeneration	31/475	2.90211e-08	2.49581e-06	0	0	3.42565	59.4529	NDUFA13;DCTN4;ATP6;NDUFA10;CALML3;COX7A2;TUBA1B;UBC;CAPN2;COX2;COX1;RAC1;HRAS;PRNP;GABARAPL1;NOS2;GPX3;WIPI1;ND4L;SDHC;SDHD;TUBA4A;CAT;ATP5PO;CTNNB1;ND1;CYTB;ND2;ACTR10;ND5;ND4	Basal
Fluid shear stress and atherosclerosis	16/139	3.98196e-08	2.56836e-06	0	0	6.24904	106.477	GSTM3;JUN;GSTM1;HSP90AB1;DUSP1;GSTP1;PDGFA;CALML3;CYBA;TXN;FOS;ASS1;NPPC;GSTA1;CTNNB1;RAC1	Basal
Diabetic cardiomyopathy	19/203	6.38538e-08	3.22882e-06	0	0	4.98195	82.5343	NDUFA13;GSR;NDUFA10;ATP6;ND4L;CYBA;SDHC;COX7A2;SDHD;ATP5PO;COX2;COX1;ND1;RAC1;CYTB;ND2;GAPDH;ND5;ND4	Basal
Parkinson disease	21/249	7.88219e-08	3.22882e-06	0	0	4.45582	72.8798	NDUFA13;DUSP1;NDUFA10;ATP6;CALML3;ND4L;SDHC;COX7A2;TXN;SDHD;TUBA4A;TUBA1B;UBC;ATP5PO;COX2;COX1;ND1;CYTB;ND2;ND5;ND4	Basal
Alzheimer disease	26/369	8.76035e-08	3.22882e-06	0	0	3.69145	59.9877	NDUFA13;LRP1;NDUFA10;ATP6;CALML3;COX7A2;APH1A;TUBA1B;CAPN2;COX2;COX1;HRAS;NOS2;ND4L;SDHC;WIPI1;SDHD;TUBA4A;ATP5PO;CTNNB1;ND1;CYTB;ND2;GAPDH;ND5;ND4	Basal
Oxidative phosphorylation	15/133	1.39099e-07	4.48594e-06	0	0	6.09324	96.2006	NDUFA13;NDUFA10;ATP6;SDHC;COX7A2;ND4L;SDHD;ATP5PO;COX2;ND1;COX1;CYTB;ND2;ND5;ND4	Basal
Salmonella infection	19/249	1.50523e-06	4.31499e-05	0	0	3.97611	53.306	JUN;HSP90AB1;ARHGEF26;DCTN4;AHNAK2;IL18;TXN;FOS;DYNLL1;TUBA4A;RHOB;TUBA1B;CTNNB1;RAC1;HRAS;ACTR10;GAPDH;PFN2;S100A10	Basal
Thermogenesis	18/232	2.24025e-06	5.51382e-05	0	0	4.04177	52.579	NDUFA13;NDUFA10;ATP6;ND4L;SDHC;COX7A2;SDHD;PRKAB1;ATP5PO;COX2;COX1;ND1;CYTB;HRAS;ND2;MGLL;ND5;ND4	Basal
Huntington disease	21/306	2.35086e-06	5.51382e-05	0	0	3.55416	46.0645	NDUFA13;GPX3;DCTN4;NDUFA10;ATP6;ND4L;SDHC;COX7A2;WIPI1;SDHD;TUBA4A;TUBA1B;ATP5PO;COX2;COX1;ND1;CYTB;ACTR10;ND2;ND5;ND4	Basal
Glutathione metabolism	9/57	2.74055e-06	5.89218e-05	0	0	8.8885	113.838	GSTM3;GSTM1;GPX3;ANPEP;GSTP1;GSR;IDH2;GSTA1;SRM	Basal
Ferroptosis	7/41	2.11068e-05	0.00041889	0	0	9.71974	104.642	PRNP;TF;TFRC;PCBP1;LPCAT3;ALOX15;CP	Basal
Non-alcoholic fatty liver disease	13/155	2.53115e-05	0.000466455	0	0	4.36138	46.162	NDUFA13;JUN;NDUFA10;SDHC;COX7A2;SDHD;FOS;PRKAB1;SOCS3;COX2;COX1;CYTB;RAC1	Basal
IL-17 signaling pathway	10/94	2.87242e-05	0.000494056	0	0	5.6468	59.0529	CXCL6;CEBPB;JUN;HSP90AB1;LCN2;FOSB;CXCL1;FOS;S100A9;S100A8	Basal
Chemical carcinogenesis	15/239	0.000175688	0.00283296	0	0	3.19235	27.6036	GSTM3;JUN;GSTM1;HSP90AB1;GSTP1;EPHX2;FOS;ADRB2;KLF4;CCND3;KLF5;BCL6;GSTA1;UGT2A1;HRAS	Basal
Lipid and atherosclerosis	14/215	0.000196226	0.00297802	0	0	3.31624	28.3083	LYN;JUN;HSP90AB1;IL18;CALML3;CYBA;CXCL1;FOS;HSPA2;IRF7;RAC1;HRAS;HSPA1B;HSPA1A	Basal
Transcriptional misregulation in cancer	13/192	0.000225136	0.00321664	0	0	3.45328	29.0034	NGFR;CEBPB;CDKN1B;TAF15;GADD45B;HPGD;EYA1;MAX;ZBTB16;PDGFA;PBX1;BCL6;PAX7	Basal
Kaposi sarcoma-associated herpesvirus infection	13/193	0.000236884	0.00321664	0	0	3.43392	28.6661	LYN;GABARAPL1;JUN;HLA-C;CALML3;CXCL1;FOS;ZFP36;UBC;IRF7;CTNNB1;RAC1;HRAS	Basal
Drug metabolism	9/108	0.00046409	0.00598677	0	0	4.29832	32.9915	GSTM3;GSTM1;GSTP1;GSTA1;FMO2;UGT2A1;CES2;CES1;TYMP	Basal
Hepatitis C	11/157	0.000505562	0.0062112	0	0	3.57105	27.1037	SOCS3;CLDN10;CLDN4;OAS1;CD81;MX2;IRF7;CTNNB1;IFIT1;HRAS;YWHAH	Basal
Measles	10/139	0.00073332	0.00859985	0	0	3.6685	26.4789	CCND3;JUN;CDKN1B;OAS1;MX2;IRF7;HSPA2;FOS;HSPA1B;HSPA1A	Basal
Legionellosis	6/57	0.00123034	0.0138013	0	0	5.53593	37.0933	EEF1G;IL18;CXCL1;HSPA2;HSPA1B;HSPA1A	Basal
Viral carcinogenesis	12/203	0.0012861	0.0138256	0	0	2.97823	19.8235	LYN;JUN;CCND3;CDKN1B;GSN;SCIN;MRPS18B;IRF7;HLA-C;RAC1;HRAS;YWHAH	Basal
MAPK signaling pathway	15/294	0.00150773	0.0155597	0	0	2.55575	16.6051	NGFR;JUN;GADD45B;DUSP1;MAX;PDGFA;FOS;HSPA2;EFNA1;STMN1;MAP3K8;RAC1;HRAS;HSPA1B;HSPA1A	Basal
B cell receptor signaling pathway	7/81	0.00158838	0.0157616	0	0	4.45668	28.7235	LYN;IFITM1;JUN;CD81;RAC1;FOS;HRAS	Basal
Estrogen signaling pathway	9/137	0.00249775	0.0235229	0	0	3.31954	19.8919	JUN;HSP90AB1;CALML3;HSPA2;FOS;HRAS;HSPA1B;FKBP5;HSPA1A	Basal
TNF signaling pathway	8/112	0.00255288	0.0235229	0	0	3.6273	21.6569	SOCS3;CXCL6;JUN;CEBPB;MAP3K8;CXCL1;FOS;JUNB	Basal
Apoptosis	9/142	0.00317834	0.0282763	0	0	3.19392	18.3695	NGFR;JUN;TUBA1B;ENDOG;GADD45B;CAPN2;FOS;HRAS;TUBA4A	Basal
Epstein-Barr virus infection	11/202	0.00380145	0.032686	0	0	2.72338	15.1757	LYN;JUN;CCND3;CDKN1B;GADD45B;OAS1;IRF7;HLA-C;ISG15;RAC1;B2M	Basal
Arginine and proline metabolism	5/50	0.00392739	0.032686	0	0	5.21741	28.9033	NOS2;CKMT1A;CKMT1B;PRODH;SRM	Basal
Spliceosome	9/150	0.00456251	0.0367852	0	0	3.01146	16.2314	SF3A2;PCBP1;U2AF1;HSPA2;TXNL4A;RBMX;HSPA1B;SRSF9;HSPA1A	Basal
Antigen processing and presentation	6/78	0.00602602	0.0471125	0	0	3.91707	20.0228	HSP90AB1;HLA-C;HSPA2;B2M;HSPA1B;HSPA1A	Basal
FoxO signaling pathway	8/131	0.00659306	0.0500297	0	0	3.064	15.3866	GABARAPL1;CDKN1B;GADD45B;BCL6;CAT;SGK1;PRKAB1;HRAS	Basal
Pathogenic Escherichia coli infection	10/197	0.00910797	0.0655227	0	0	2.52313	11.8552	CLDN10;CLDN4;JUN;TUBA1B;IL18;RAC1;FOS;BAIAP2;GAPDH;TUBA4A	Basal
Arachidonic acid metabolism	5/61	0.0091427	0.0655227	0	0	4.1902	19.6722	GPX3;EPHX2;ALOX15;ALOX15B;PTGES	Basal
Colorectal cancer	6/86	0.00959545	0.0669088	0	0	3.52392	16.3738	JUN;GADD45B;CTNNB1;RAC1;FOS;HRAS	Basal
Coronavirus disease	11/232	0.0103963	0.068335	0	0	2.35005	10.7311	RPS17;JUN;OAS1;MX2;RPL36A;ISG15;RPL26;FOS;RPS2;RPS4Y1;RPL17	Basal
Protein processing in endoplasmic reticulum	9/171	0.0104472	0.068335	0	0	2.61826	11.943	PPP1R15A;HSP90AB1;RPN2;CAPN2;STT3A;HSPA2;HSPA1B;HERPUD1;HSPA1A	Basal
Arginine biosynthesis	3/22	0.0105946	0.068335	0	0	7.38857	33.5989	NOS2;GPT2;ASS1	Basal
Retrograde endocannabinoid signaling	8/148	0.0132337	0.0832757	0	0	2.68959	11.6324	NDUFA13;NDUFA10;ND1;ND4L;ND2;ND5;MGLL;ND4	Basal
Mitophagy	5/68	0.0142276	0.0873984	0	0	3.72329	15.8335	GABARAPL1;JUN;UBC;TFEB;HRAS	Basal
NOD-like receptor signaling pathway	9/181	0.0147175	0.0883047	0	0	2.46476	10.3981	GABARAPL1;JUN;HSP90AB1;OAS1;IL18;IRF7;CYBA;CXCL1;TXN	Basal
Prostate cancer	6/97	0.0166652	0.0977188	0	0	3.0962	12.6772	CDKN1B;HSP90AB1;GSTP1;PDGFA;CTNNB1;HRAS	Basal
Pathways in cancer	19/531	0.0178487	0.101202	0	0	1.76011	7.0859	GSTM3;JUN;GSTM1;CDKN1B;HSP90AB1;GADD45B;NOS2;MAX;GSTP1;ZBTB16;PDGFA;CALML3;LAMB1;FOS;CCND3;GSTA1;CTNNB1;RAC1;HRAS	Basal
Osteoclast differentiation	7/127	0.0180437	0.101202	0	0	2.74181	11.0082	SOCS3;JUN;FOSB;CYBA;RAC1;FOS;JUNB	Basal
Longevity regulating pathway	6/102	0.0208301	0.114344	0	0	2.93419	11.3593	CAT;HSPA2;PRKAB1;HRAS;HSPA1B;HSPA1A	Basal
Metabolism of xenobiotics by cytochrome P450	5/76	0.0220322	0.116006	0	0	3.30241	12.5995	GSTM3;GSTM1;GSTP1;GSTA1;UGT2A1	Basal
Pertussis	5/76	0.0220322	0.116006	0	0	3.30241	12.5995	CXCL6;JUN;NOS2;CALML3;FOS	Basal
Citrate cycle (TCA cycle)	3/30	0.0246897	0.127399	0	0	5.19724	19.2369	IDH2;SDHC;SDHD	Basal
Circadian rhythm	3/31	0.0269189	0.133767	0	0	5.01136	18.1157	PER1;BHLHE40;PRKAB1	Basal
Tight junction	8/169	0.0269607	0.133767	0	0	2.33625	8.44173	CLDN10;CLDN4;JUN;TUBA1B;RAC1;PRKAB1;YBX3;TUBA4A	Basal
Peroxisome	5/82	0.0294197	0.143213	0	0	3.04414	10.7339	NOS2;EPHX2;ECH1;CAT;IDH2	Basal
Shigellosis	10/246	0.0361274	0.172609	0	0	1.99421	6.62217	GABARAPL1;JUN;UBC;IL18;CAPN2;WIPI1;U2AF1;RAC1;UBE2V1;PFN2	Basal
Steroid hormone biosynthesis	4/61	0.0394844	0.185218	0	0	3.28529	10.6176	HSD11B2;SULT1E1;HSD17B2;UGT2A1	Basal
Alanine, aspartate and glutamate metabolism	3/37	0.0424562	0.19217	0	0	4.12574	13.0344	GPT2;ASRGL1;ASS1	Basal
Thyroid cancer	3/37	0.0424562	0.19217	0	0	4.12574	13.0344	GADD45B;CTNNB1;HRAS	Basal
Small cell lung cancer	5/92	0.0448649	0.199571	0	0	2.69286	8.35891	CDKN1B;GADD45B;NOS2;MAX;LAMB1	Basal
Rheumatoid arthritis	5/93	0.0466313	0.203913	0	0	2.66212	8.1607	CXCL6;JUN;IL18;CXCL1;FOS	Basal
Various types of N-glycan biosynthesis	3/39	0.048441	0.208296	0	0	3.89613	11.7952	CHST9;RPN2;STT3A	Basal
Fc gamma R-mediated phagocytosis	5/97	0.0541054	0.228839	0	0	2.54586	7.42581	LYN;MARCKS;SCIN;GSN;RAC1	Basal
Choline metabolism in cancer	5/98	0.0560763	0.23335	0	0	2.51835	7.25548	JUN;PDGFA;RAC1;FOS;HRAS	Basal
Amphetamine addiction	4/69	0.0575255	0.235095	0	0	2.87976	8.22325	JUN;FOSB;CALML3;FOS	Basal
Central carbon metabolism in cancer	4/70	0.060044	0.235095	0	0	2.83599	7.97671	IDH2;SLC1A5;HRAS;SIRT3	Basal
Epithelial cell signaling in Helicobacter pylori infection	4/70	0.060044	0.235095	0	0	2.83599	7.97671	LYN;JUN;CXCL1;RAC1	Basal
AGE-RAGE signaling pathway in diabetic complications	5/100	0.0601407	0.235095	0	0	2.46508	6.92951	EGR1;JUN;CDKN1B;RAC1;HRAS	Basal
Focal adhesion	8/201	0.0630647	0.242846	0	0	1.94568	5.37706	JUN;CCND3;CAPN2;PDGFA;CTNNB1;LAMB1;RAC1;HRAS	Basal
Hepatocellular carcinoma	7/168	0.0652419	0.247536	0	0	2.03928	5.56652	GSTM3;GSTM1;GADD45B;GSTP1;GSTA1;CTNNB1;HRAS	Basal
Toll-like receptor signaling pathway	5/104	0.0687587	0.253986	0	0	2.365	6.33145	JUN;IRF7;MAP3K8;RAC1;FOS	Basal
Apelin signaling pathway	6/137	0.0698953	0.253986	0	0	2.14638	5.711	EGR1;GABARAPL1;NOS2;CALML3;PRKAB1;HRAS	Basal
Yersinia infection	6/137	0.0698953	0.253986	0	0	2.14638	5.711	GIT2;JUN;IL18;RAC1;FOS;BAIAP2	Basal
Glioma	4/75	0.073495	0.263357	0	0	2.63559	6.88032	GADD45B;PDGFA;CALML3;HRAS	Basal
Rap1 signaling pathway	8/210	0.0769544	0.271976	0	0	1.85813	4.76524	EFNA1;NGFR;PDGFA;CTNNB1;CALML3;RAC1;HRAS;PFN2	Basal
Leishmaniasis	4/77	0.0792683	0.273072	0	0	2.56312	6.4973	JUN;NOS2;CYBA;FOS	Basal
Human immunodeficiency virus 1 infection	8/212	0.0802716	0.273072	0	0	1.83972	4.6404	BST2;JUN;HLA-C;CALML3;RAC1;FOS;B2M;HRAS	Basal
HIF-1 signaling pathway	5/109	0.0804397	0.273072	0	0	2.25072	5.67236	TF;CDKN1B;TFRC;NOS2;GAPDH	Basal
Toxoplasmosis	5/112	0.0879247	0.287415	0	0	2.18728	5.31787	NOS2;LAMB1;HSPA2;HSPA1B;HSPA1A	Basal
Cysteine and methionine metabolism	3/50	0.088007	0.287415	0	0	2.98259	7.24871	KYAT3;PHGDH;SRM	Basal
Malaria	3/50	0.088007	0.287415	0	0	2.98259	7.24871	LRP1;CD81;IL18	Basal
Regulation of actin cytoskeleton	8/218	0.0907257	0.29259	0	0	1.7866	4.28769	GSN;SCIN;TMSB4X;PDGFA;RAC1;BAIAP2;HRAS;PFN2	Basal
Human T-cell leukemia virus 1 infection	8/219	0.0925411	0.292955	0	0	1.77804	4.23192	EGR1;JUN;CCND3;ZFP36;HLA-C;FOS;B2M;HRAS	Basal
Leukocyte transendothelial migration	5/114	0.0931096	0.292955	0	0	2.14692	5.09674	CLDN10;CLDN4;CTNNB1;CYBA;RAC1	Basal
D-Glutamine and D-glutamate metabolism	1/5	0.100921	0.313705	0	0	11.6518	26.7224	DGLUCY	Basal
Phagosome	6/152	0.102383	0.314463	0	0	1.92438	4.38572	TUBA1B;TFRC;HLA-C;CYBA;RAC1;TUBA4A	Basal
Neurotrophin signaling pathway	5/119	0.106738	0.32398	0	0	2.05223	4.59163	NGFR;JUN;CALML3;RAC1;HRAS	Basal
Fatty acid elongation	2/27	0.109988	0.328908	0	0	3.73346	8.24119	PPT1;HACD3	Basal
Cardiac muscle contraction	4/87	0.111319	0.328908	0	0	2.25316	4.94647	COX2;COX7A2;COX1;CYTB	Basal
Cellular senescence	6/156	0.112186	0.328908	0	0	1.87267	4.09666	CCND3;GADD45B;CAPN2;HLA-C;CALML3;HRAS	Basal
Gap junction	4/88	0.114801	0.332794	0	0	2.22622	4.81878	TUBA1B;PDGFA;HRAS;TUBA4A	Basal
Ribosome	6/158	0.11726	0.336146	0	0	1.84784	3.9606	RPS17;RPL36A;RPL26;RPS2;RPS4Y1;RPL17	Basal
Cell cycle	5/124	0.121284	0.343861	0	0	1.9655	4.14645	CCND3;CDKN1B;GADD45B;RAD21;YWHAH	Basal
Endometrial cancer	3/58	0.122978	0.344874	0	0	2.54772	5.33937	GADD45B;CTNNB1;HRAS	Basal
PI3K-Akt signaling pathway	11/354	0.129416	0.35718	0	0	1.50463	3.07655	EFNA1;NGFR;CCND3;CDKN1B;HSP90AB1;PDGFA;LAMB1;RAC1;SGK1;HRAS;YWHAH	Basal
Mineral absorption	3/60	0.132407	0.35718	0	0	2.45807	4.96992	MT2A;TF;ATP7B	Basal
GnRH signaling pathway	4/93	0.132904	0.35718	0	0	2.10061	4.2393	EGR1;JUN;CALML3;HRAS	Basal
Salivary secretion	4/93	0.132904	0.35718	0	0	2.10061	4.2393	CST3;CALML3;AQP5;ADRB2	Basal
Influenza A	6/172	0.155836	0.414492	0	0	1.69078	3.14308	SOCS3;CCND3;OAS1;MX2;IL18;IRF7	Basal
Pentose and glucuronate interconversions	2/34	0.160106	0.421504	0	0	2.91572	5.34137	AKR1B10;UGT2A1	Basal
Insulin signaling pathway	5/137	0.16305	0.422271	0	0	1.77074	3.21159	SOCS3;CALML3;PYGL;PRKAB1;HRAS	Basal
Endocytosis	8/252	0.163671	0.422271	0	0	1.53495	2.7781	GIT2;RAB4A;TFRC;HLA-C;HSPA2;HRAS;HSPA1B;HSPA1A	Basal
Nicotinate and nicotinamide metabolism	2/35	0.167575	0.425316	0	0	2.82722	5.05034	NMRK1;SIRT3	Basal
Amoebiasis	4/102	0.168148	0.425316	0	0	1.90682	3.39968	SERPINB3;NOS2;CXCL1;LAMB1	Basal
Fc epsilon RI signaling pathway	3/68	0.172392	0.431816	0	0	2.15466	3.78785	LYN;RAC1;HRAS	Basal
C-type lectin receptor signaling pathway	4/104	0.176393	0.432303	0	0	1.86849	3.2419	JUN;CALML3;LSP1;HRAS	Basal
T cell receptor signaling pathway	4/104	0.176393	0.432303	0	0	1.86849	3.2419	JUN;MAP3K8;FOS;HRAS	Basal
Renal cell carcinoma	3/69	0.177613	0.432303	0	0	2.1219	3.66696	JUN;RAC1;HRAS	Basal
Aldosterone-regulated sodium reabsorption	2/37	0.182682	0.435613	0	0	2.66539	4.53119	HSD11B2;SGK1	Basal
Prolactin signaling pathway	3/70	0.182877	0.435613	0	0	2.09012	3.55099	SOCS3;FOS;HRAS	Basal
Signaling pathways regulating pluripotency of stem cells	5/143	0.184038	0.435613	0	0	1.69323	2.86599	DLX5;ID3;CTNNB1;KLF4;HRAS	Basal
Adherens junction	3/71	0.188183	0.441374	0	0	2.05928	3.4397	CTNNB1;RAC1;BAIAP2	Basal
Synthesis and degradation of ketone bodies	1/10	0.191678	0.445522	0	0	5.17725	8.55249	HMGCS2	Basal
Melanoma	3/72	0.193527	0.445804	0	0	2.02933	3.33284	GADD45B;PDGFA;HRAS	Basal
Breast cancer	5/147	0.198552	0.450822	0	0	1.6452	2.6598	JUN;GADD45B;CTNNB1;FOS;HRAS	Basal
RNA transport	6/186	0.199201	0.450822	0	0	1.55815	2.51399	NUP93;EIF4A1;EIF5;EIF3CL;SMN1;EIF3C	Basal
PPAR signaling pathway	3/74	0.204327	0.458404	0	0	1.97197	3.13155	FABP5;UBC;HMGCS2	Basal
Bladder cancer	2/41	0.213419	0.470657	0	0	2.39153	3.69371	HRAS;TYMP	Basal
Serotonergic synapse	4/113	0.215054	0.470657	0	0	1.71342	2.6333	DUSP1;ALOX15;ALOX15B;HRAS	Basal
Chronic myeloid leukemia	3/76	0.215262	0.470657	0	0	1.91774	2.94546	CDKN1B;GADD45B;HRAS	Basal
Bacterial invasion of epithelial cells	3/77	0.220775	0.475543	0	0	1.89173	2.85767	ARHGEF26;CTNNB1;RAC1	Basal
Tryptophan metabolism	2/42	0.221183	0.475543	0	0	2.33162	3.51787	CAT;KYAT3	Basal
Oxytocin signaling pathway	5/154	0.224837	0.479405	0	0	1.56734	2.33906	JUN;CALML3;FOS;PRKAB1;HRAS	Basal
Porphyrin and chlorophyll metabolism	2/43	0.228969	0.484213	0	0	2.27464	3.3532	UGT2A1;CP	Basal
Vasopressin-regulated water reabsorption	2/44	0.236773	0.496646	0	0	2.22037	3.19878	DCTN4;DYNLL1	Basal
Growth hormone synthesis, secretion and action	4/119	0.242006	0.503529	0	0	1.62352	2.30344	SOCS3;FOS;JUNB;HRAS	Basal
Basal transcription factors	2/45	0.244591	0.504836	0	0	2.16862	3.05378	TAF15;TAF10	Basal
Nucleotide excision repair	2/47	0.260253	0.532898	0	0	2.07202	2.78916	XPA;RPA2	Basal
Human papillomavirus infection	9/331	0.264092	0.535659	0	0	1.30641	1.73942	CCND3;CDKN1B;MX2;HLA-C;CTNNB1;ISG15;LAMB1;HRAS;HES4	Basal
ErbB signaling pathway	3/85	0.265753	0.535659	0	0	1.70647	2.26139	JUN;CDKN1B;HRAS	Basal
Valine, leucine and isoleucine degradation	2/48	0.268089	0.536177	0	0	2.02688	2.66826	HMGCS2;HIBCH	Basal
Cocaine addiction	2/49	0.275923	0.547601	0	0	1.98365	2.55421	JUN;FOSB	Basal
N-Glycan biosynthesis	2/50	0.283753	0.558842	0	0	1.94222	2.44652	RPN2;STT3A	Basal
Relaxin signaling pathway	4/129	0.288413	0.559939	0	0	1.49287	1.85618	JUN;NOS2;FOS;HRAS	Basal
PD-L1 expression and PD-1 checkpoint pathway in cancer	3/89	0.288651	0.559939	0	0	1.62677	2.02132	JUN;FOS;HRAS	Basal
Selenocompound metabolism	1/17	0.303589	0.580586	0	0	2.91116	3.47034	KYAT3	Basal
cAMP signaling pathway	6/216	0.303795	0.580586	0	0	1.33349	1.58873	HCAR2;JUN;CALML3;RAC1;FOS;ADRB2	Basal
Regulation of lipolysis in adipocytes	2/55	0.322722	0.612222	0	0	1.75854	1.98885	ADRB2;MGLL	Basal
Tuberculosis	5/180	0.329364	0.620263	0	0	1.33269	1.48008	CEBPB;NOS2;IL18;CALML3;LSP1	Basal
Circadian entrainment	3/97	0.334773	0.622283	0	0	1.48771	1.628	PER1;CALML3;FOS	Basal
Human cytomegalovirus infection	6/225	0.337084	0.622283	0	0	1.2781	1.38983	HLA-C;CTNNB1;CALML3;RAC1;B2M;HRAS	Basal
Axon guidance	5/182	0.337673	0.622283	0	0	1.3175	1.43038	EFNA1;SEMA4A;ABLIM1;RAC1;HRAS	Basal
Hematopoietic cell lineage	3/99	0.346307	0.62816	0	0	1.45656	1.54458	TFRC;ANPEP;CD24	Basal
Viral protein interaction with cytokine and cytokine receptor	3/100	0.352068	0.62816	0	0	1.44147	1.5048	CXCL6;IL18;CXCL1	Basal
VEGF signaling pathway	2/59	0.353513	0.62816	0	0	1.6348	1.69992	RAC1;HRAS	Basal
Melanogenesis	3/101	0.357823	0.62816	0	0	1.42669	1.46624	CTNNB1;CALML3;HRAS	Basal
Long-term depression	2/60	0.361138	0.62816	0	0	1.60653	1.63625	LYN;HRAS	Basal
Viral myocarditis	2/60	0.361138	0.62816	0	0	1.60653	1.63625	HLA-C;RAC1	Basal
Ras signaling pathway	6/232	0.363254	0.62816	0	0	1.23806	1.25373	EFNA1;NGFR;PDGFA;CALML3;RAC1;HRAS	Basal
Chagas disease	3/102	0.363571	0.62816	0	0	1.41221	1.42885	JUN;NOS2;FOS	Basal
Glycerolipid metabolism	2/61	0.368728	0.62816	0	0	1.57922	1.57558	AKR1B10;MGLL	Basal
Protein digestion and absorption	3/103	0.36931	0.62816	0	0	1.39801	1.39259	SLC7A8;COL7A1;SLC1A5	Basal
Terpenoid backbone biosynthesis	1/22	0.373929	0.62816	0	0	2.21746	2.18129	HMGCS2	Basal
NF-kappa B signaling pathway	3/104	0.37504	0.62816	0	0	1.3841	1.35742	LYN;GADD45B;CXCL1	Basal
Chemokine signaling pathway	5/192	0.379386	0.62816	0	0	1.2464	1.20801	LYN;CXCL6;CXCL1;RAC1;HRAS	Basal
Gastric cancer	4/149	0.383721	0.62816	0	0	1.28564	1.23143	CDKN1B;GADD45B;CTNNB1;HRAS	Basal
Basal cell carcinoma	2/63	0.383801	0.62816	0	0	1.52729	1.46258	GADD45B;CTNNB1	Basal
Cytosolic DNA-sensing pathway	2/63	0.383801	0.62816	0	0	1.52729	1.46258	IL18;IRF7	Basal
Mismatch repair	1/23	0.387122	0.62816	0	0	2.11656	2.00865	RPA2	Basal
Proximal tubule bicarbonate reclamation	1/23	0.387122	0.62816	0	0	2.11656	2.00865	SLC4A4	Basal
Renin-angiotensin system	1/23	0.387122	0.62816	0	0	2.11656	2.00865	ANPEP	Basal
Glucagon signaling pathway	3/107	0.392164	0.628437	0	0	1.34397	1.25805	CALML3;PYGL;PRKAB1	Basal
Th17 cell differentiation	3/107	0.392164	0.628437	0	0	1.34397	1.25805	JUN;HSP90AB1;FOS	Basal
Insulin resistance	3/108	0.397847	0.629328	0	0	1.3311	1.22686	SOCS3;PYGL;PRKAB1	Basal
Inflammatory bowel disease	2/65	0.398716	0.629328	0	0	1.47865	1.35963	JUN;IL18	Basal
Vitamin digestion and absorption	1/24	0.400038	0.629328	0	0	2.02443	1.85477	LMBRD1	Basal
Acute myeloid leukemia	2/67	0.413461	0.642609	0	0	1.43301	1.26562	ZBTB16;HRAS	Basal
Long-term potentiation	2/67	0.413461	0.642609	0	0	1.43301	1.26562	CALML3;HRAS	Basal
Retinol metabolism	2/68	0.420767	0.649591	0	0	1.41122	1.22166	DHRS9;UGT2A1	Basal
Folate biosynthesis	1/26	0.425061	0.649591	0	0	1.86229	1.59323	AKR1B10	Basal
Adipocytokine signaling pathway	2/69	0.428025	0.649591	0	0	1.39009	1.17959	SOCS3;PRKAB1	Basal
Renin secretion	2/69	0.428025	0.649591	0	0	1.39009	1.17959	CALML3;ADRB2	Basal
Necroptosis	4/159	0.431106	0.650441	0	0	1.20207	1.01143	HSP90AB1;ALOX15;CAPN2;PYGL	Basal
RIG-I-like receptor signaling pathway	2/70	0.435235	0.651532	0	0	1.36958	1.13931	IRF7;ISG15	Basal
Biosynthesis of unsaturated fatty acids	1/27	0.437179	0.651532	0	0	1.79057	1.48154	HACD3	Basal
Hepatitis B	4/162	0.445147	0.651532	0	0	1.17907	0.954277	JUN;IRF7;FOS;HRAS	Basal
JAK-STAT signaling pathway	4/162	0.445147	0.651532	0	0	1.17907	0.954277	SOCS3;CCND3;PDGFA;HRAS	Basal
Butanoate metabolism	1/28	0.449042	0.651532	0	0	1.72416	1.38043	HMGCS2	Basal
Phototransduction	1/28	0.449042	0.651532	0	0	1.72416	1.38043	CALML3	Basal
Non-small cell lung cancer	2/72	0.449507	0.651532	0	0	1.33031	1.06372	GADD45B;HRAS	Basal
p53 signaling pathway	2/73	0.456566	0.653859	0	0	1.31151	1.02825	CCND3;GADD45B	Basal
Linoleic acid metabolism	1/29	0.460656	0.653859	0	0	1.6625	1.28861	ALOX15	Basal
Wnt signaling pathway	4/166	0.4637	0.653859	0	0	1.14972	0.883578	CCND3;JUN;CTNNB1;RAC1	Basal
Thyroid hormone synthesis	2/75	0.470526	0.653859	0	0	1.27544	0.961564	GPX3;GSR	Basal
Ascorbate and aldarate metabolism	1/30	0.472026	0.653859	0	0	1.60509	1.20498	UGT2A1	Basal
Glyoxylate and dicarboxylate metabolism	1/30	0.472026	0.653859	0	0	1.60509	1.20498	CAT	Basal
beta-Alanine metabolism	1/30	0.472026	0.653859	0	0	1.60509	1.20498	HIBCH	Basal
Gastric acid secretion	2/76	0.477425	0.653859	0	0	1.25814	0.930207	KCNJ15;CALML3	Basal
Pancreatic cancer	2/76	0.477425	0.653859	0	0	1.25814	0.930207	GADD45B;RAC1	Basal
Herpes simplex virus 1 infection	11/498	0.478506	0.653859	0	0	1.0518	0.775263	BST2;SOCS3;ZNF91;ZNF460;OAS1;ZNF606;ZNF658;IRF7;HLA-C;B2M;SRSF9	Basal
MicroRNAs in cancer	7/310	0.47899	0.653859	0	0	1.07565	0.791762	EFNA1;MARCKS;CDKN1B;STMN1;PDGFA;HRAS;TP63	Basal
Galactose metabolism	1/31	0.483157	0.654143	0	0	1.55151	1.12859	AKR1B10	Basal
Arrhythmogenic right ventricular cardiomyopathy	2/77	0.484269	0.654143	0	0	1.2413	0.90009	PKP2;CTNNB1	Basal
RNA degradation	2/79	0.497788	0.668903	0	0	1.20894	0.843332	BTG2;BTG1	Basal
Fructose and mannose metabolism	1/33	0.50472	0.674704	0	0	1.45439	0.994441	AKR1B10	Basal
Propanoate metabolism	1/34	0.515163	0.685114	0	0	1.41025	0.935376	HIBCH	Basal
Natural killer cell mediated cytotoxicity	3/131	0.5229	0.691837	0	0	1.09063	0.707125	HLA-C;RAC1;HRAS	Basal
DNA replication	1/36	0.535394	0.697635	0	0	1.32952	0.830622	RPA2	Basal
Mucin type O-glycan biosynthesis	1/36	0.535394	0.697635	0	0	1.32952	0.830622	B4GALT5	Basal
Starch and sucrose metabolism	1/36	0.535394	0.697635	0	0	1.32952	0.830622	PYGL	Basal
African trypanosomiasis	1/37	0.545192	0.706832	0	0	1.29253	0.784069	IL18	Basal
Alcoholism	4/186	0.552594	0.708585	0	0	1.02232	0.606371	HAT1;FOSB;CALML3;HRAS	Basal
Autophagy	3/137	0.553174	0.708585	0	0	1.04147	0.616638	GABARAPL1;WIPI1;HRAS	Basal
Allograft rejection	1/38	0.554783	0.708585	0	0	1.25753	0.740908	HLA-C	Basal
Ubiquitin mediated proteolysis	3/140	0.567878	0.718307	0	0	1.01851	0.576323	SOCS3;UBC;UBE2E1	Basal
Bile secretion	2/90	0.567964	0.718307	0	0	1.05722	0.598069	UGT2A1;SLC4A4	Basal
Glycine, serine and threonine metabolism	1/40	0.573365	0.721601	0	0	1.19292	0.66354	PHGDH	Basal
Th1 and Th2 cell differentiation	2/92	0.579939	0.725844	0	0	1.03363	0.563152	JUN;FOS	Basal
Homologous recombination	1/41	0.582364	0.725844	0	0	1.16304	0.628807	RPA2	Basal
Graft-versus-host disease	1/42	0.591173	0.733282	0	0	1.13461	0.596405	HLA-C	Basal
Type I diabetes mellitus	1/43	0.599797	0.740419	0	0	1.10754	0.566135	HLA-C	Basal
Cell adhesion molecules	3/148	0.6056	0.744022	0	0	0.96192	0.482438	CLDN10;CLDN4;HLA-C	Basal
ABC transporters	1/45	0.616504	0.753829	0	0	1.05709	0.511304	DEFB1	Basal
Type II diabetes mellitus	1/46	0.624595	0.76012	0	0	1.03354	0.48644	SOCS3	Basal
Pancreatic secretion	2/102	0.636136	0.767693	0	0	0.929785	0.420582	RAC1;SLC4A4	Basal
Cushing syndrome	3/155	0.636768	0.767693	0	0	0.917291	0.414019	CDKN1B;CTNNB1;PBX1	Basal
Amino sugar and nucleotide sugar metabolism	1/48	0.640269	0.768323	0	0	0.989463	0.441169	CYB5R3	Basal
Cholesterol metabolism	1/50	0.65529	0.781024	0	0	0.94898	0.401112	LRP1	Basal
Parathyroid hormone synthesis, secretion and action	2/106	0.656908	0.781024	0	0	0.893841	0.375602	EGR1;FOS	Basal
Ovarian steroidogenesis	1/51	0.662564	0.784136	0	0	0.929952	0.382803	HSD17B2	Basal
Ribosome biogenesis in eukaryotes	2/108	0.666934	0.785703	0	0	0.876886	0.355195	FBL;RMRP	Basal
Hippo signaling pathway	3/163	0.670236	0.786004	0	0	0.871068	0.348536	CCND3;CTNNB1;YWHAH	Basal
Autoimmune thyroid disease	1/53	0.676657	0.789943	0	0	0.894093	0.349225	HLA-C	Basal
Fanconi anemia pathway	1/54	0.683481	0.793787	0	0	0.877179	0.333816	RPA2	Basal
cGMP-PKG signaling pathway	3/167	0.686103	0.793787	0	0	0.849647	0.320086	NPPC;CALML3;ADRB2	Basal
Cholinergic synapse	2/113	0.690964	0.795843	0	0	0.837171	0.309475	FOS;HRAS	Basal
Pyrimidine metabolism	1/56	0.696702	0.798885	0	0	0.845195	0.305451	TYMP	Basal
Notch signaling pathway	1/59	0.715507	0.815937	0	0	0.801355	0.268264	APH1A	Basal
Sphingolipid signaling pathway	2/119	0.717898	0.815937	0	0	0.793995	0.263152	RAC1;HRAS	Basal
Thyroid hormone signaling pathway	2/121	0.726428	0.82201	0	0	0.78057	0.249483	CTNNB1;HRAS	Basal
GnRH secretion	1/64	0.7443	0.833718	0	0	0.737566	0.217812	HRAS	Basal
Calcium signaling pathway	4/240	0.746888	0.833718	0	0	0.786205	0.229446	NOS2;PDGFA;CALML3;ADRB2	Basal
Cytokine-cytokine receptor interaction	5/295	0.746998	0.833718	0	0	0.799445	0.233192	NGFR;CXCL6;IL18;CXCL17;CXCL1	Basal
Cortisol synthesis and secretion	1/65	0.7497	0.833718	0	0	0.726004	0.209149	PBX1	Basal
Lysosome	2/128	0.754578	0.834362	0	0	0.73694	0.207519	PPT1;LITAF	Basal
Oocyte meiosis	2/129	0.75839	0.834362	0	0	0.7311	0.202191	CALML3;YWHAH	Basal
Glycolysis / Gluconeogenesis	1/67	0.76016	0.834362	0	0	0.703932	0.193037	GAPDH	Basal
Neutrophil extracellular trap formation	3/189	0.763215	0.834362	0	0	0.748302	0.202203	HAT1;CYBA;RAC1	Basal
Dopaminergic synapse	2/132	0.769518	0.837703	0	0	0.714118	0.187092	CALML3;FOS	Basal
Vascular smooth muscle contraction	2/133	0.773127	0.838096	0	0	0.70863	0.182339	NPPC;CALML3	Basal
Proteoglycans in cancer	3/205	0.809077	0.873397	0	0	0.688462	0.145859	CTNNB1;RAC1;HRAS	Basal
Phospholipase D signaling pathway	2/148	0.821609	0.88323	0	0	0.635335	0.124837	PDGFA;HRAS	Basal
Adrenergic signaling in cardiomyocytes	2/150	0.827321	0.88568	0	0	0.626685	0.118796	CALML3;ADRB2	Basal
mTOR signaling pathway	2/154	0.838255	0.893677	0	0	0.610068	0.107636	SGK1;HRAS	Basal
ECM-receptor interaction	1/88	0.846843	0.898526	0	0	0.533443	0.0886793	LAMB1	Basal
GABAergic synapse	1/89	0.850082	0.898526	0	0	0.527354	0.0856544	GABARAPL1	Basal
Hypertrophic cardiomyopathy	1/90	0.853251	0.898526	0	0	0.521402	0.082747	PRKAB1	Basal
TGF-beta signaling pathway	1/94	0.865276	0.900757	0	0	0.498874	0.0721903	ID3	Basal
Staphylococcus aureus infection	1/95	0.868125	0.900757	0	0	0.493541	0.0697962	DEFB1	Basal
Phosphatidylinositol signaling system	1/97	0.873645	0.900757	0	0	0.483209	0.0652726	CALML3	Basal
Aldosterone synthesis and secretion	1/98	0.876318	0.900757	0	0	0.478203	0.0631356	CALML3	Basal
Glycerophospholipid metabolism	1/98	0.876318	0.900757	0	0	0.478203	0.0631356	LPCAT3	Basal
Inflammatory mediator regulation of TRP channels	1/98	0.876318	0.900757	0	0	0.478203	0.0631356	CALML3	Basal
Progesterone-mediated oocyte maturation	1/100	0.881495	0.902483	0	0	0.468494	0.059094	HSP90AB1	Basal
AMPK signaling pathway	1/120	0.922746	0.940982	0	0	0.389356	0.0313048	PRKAB1	Basal
Platelet activation	1/124	0.929085	0.943716	0	0	0.376616	0.027702	LYN	Basal
Purine metabolism	1/129	0.936284	0.9473	0	0	0.361812	0.0238202	ENPP4	Basal
Spinocerebellar ataxia	1/143	0.952793	0.960237	0	0	0.325905	0.01576	WIPI1	Basal
Neuroactive ligand-receptor interaction	1/341	0.999333	0.999919	0	0	0.134727	8.9835e-05	ADRB2	Basal
Olfactory transduction	1/440	0.999919	0.999919	0	0	0.103807	8.37073e-06	CALML3	Basal
Epstein-Barr virus infection	16/202	1.03031e-07	2.20486e-05	0	0	5.74635	92.4487	HLA-DRB5;STAT1;DDX58;HLA-C;EIF2AK2;TAP1;ISG15;HLA-A;HLA-F;OAS1;OAS2;OAS3;HLA-DPB1;IRF7;RAC1;HLA-DQB1	Ciliated
Influenza A	13/172	2.77397e-06	0.000296815	0	0	5.41369	69.2694	IL33;HLA-DRB5;RSAD2;DDX58;STAT1;MX1;EIF2AK2;OAS1;OAS2;OAS3;IRF7;HLA-DPB1;HLA-DQB1	Ciliated
Hepatitis C	12/157	5.97983e-06	0.000426561	0	0	5.46514	65.7299	RSAD2;OAS1;DDX58;OAS2;STAT1;OAS3;MX1;IRF7;EIF2AK2;IFIT1;HRAS;YWHAH	Ciliated
Metabolism of xenobiotics by cytochrome P450	8/76	2.19585e-05	0.000948313	0	0	7.69569	82.5467	ALDH3A1;CYP2A6;ADH1C;AKR1C1;GSTA2;MGST1;ADH7;CBR3	Ciliated
Allograft rejection	6/38	2.31596e-05	0.000948313	0	0	12.2061	130.277	HLA-DRB5;HLA-DPB1;HLA-C;HLA-A;HLA-F;HLA-DQB1	Ciliated
Antigen processing and presentation	8/78	2.65882e-05	0.000948313	0	0	7.47505	78.7499	HLA-DRB5;HLA-DPB1;HLA-C;TAP1;PSME2;HLA-A;HLA-F;HLA-DQB1	Ciliated
Viral myocarditis	7/60	3.68345e-05	0.00111789	0	0	8.61738	87.9754	HLA-DRB5;HLA-DPB1;HLA-C;RAC1;HLA-A;HLA-F;HLA-DQB1	Ciliated
Graft-versus-host disease	6/42	4.17903e-05	0.00111789	0	0	10.8477	109.376	HLA-DRB5;HLA-DPB1;HLA-C;HLA-A;HLA-F;HLA-DQB1	Ciliated
Type I diabetes mellitus	6/43	4.79439e-05	0.00114	0	0	10.554	104.964	HLA-DRB5;HLA-DPB1;HLA-C;HLA-A;HLA-F;HLA-DQB1	Ciliated
Coronavirus disease	13/232	6.7426e-05	0.00144292	0	0	3.91841	37.6343	CFD;STAT1;DDX58;MX1;EIF2AK2;ISG15;RPS4Y1;RPS26;OAS1;OAS2;OAS3;RPL35;RPS2	Ciliated
Autoimmune thyroid disease	6/53	0.000158697	0.00308738	0	0	8.30421	72.6495	HLA-DRB5;HLA-DPB1;HLA-C;HLA-A;HLA-F;HLA-DQB1	Ciliated
Phagosome	9/152	0.000594386	0.0105999	0	0	4.11491	30.5654	HLA-DRB5;HLA-DPB1;HLA-C;TAP1;CYBA;HLA-A;RAC1;HLA-F;HLA-DQB1	Ciliated
Viral carcinogenesis	10/203	0.00124528	0.0204993	0	0	3.3903	22.6757	IRF7;HLA-C;EIF2AK2;HLA-A;RAC1;HLA-F;HRAS;H2BC18;ATF4;YWHAH	Ciliated
Measles	8/139	0.00142434	0.0217721	0	0	3.98188	26.0974	OAS1;DDX58;OAS2;STAT1;OAS3;MX1;IRF7;EIF2AK2	Ciliated
Glutathione metabolism	5/57	0.00182414	0.0260244	0	0	6.23255	39.3065	GCLC;GSTA2;MGST1;LAP3;GCLM	Ciliated
Th1 and Th2 cell differentiation	6/92	0.00299095	0.0392246	0	0	4.52934	26.3253	HLA-DRB5;MAML2;STAT1;HLA-DPB1;NFATC2;HLA-DQB1	Ciliated
Kaposi sarcoma-associated herpesvirus infection	9/193	0.00311598	0.0392246	0	0	3.19129	18.4176	STAT1;IRF7;HLA-C;EIF2AK2;NFATC2;HLA-A;RAC1;HLA-F;HRAS	Ciliated
Ferroptosis	4/41	0.00356697	0.0424073	0	0	6.98969	39.3942	GCLC;PCBP1;ALOX15;GCLM	Ciliated
Herpes simplex virus 1 infection	16/498	0.00471359	0.0530899	0	0	2.18382	11.6994	HLA-DRB5;STAT1;DDX58;HLA-C;EIF2AK2;TAP1;PILRB;HLA-A;HLA-F;BST2;OAS1;OAS2;OAS3;HLA-DPB1;IRF7;HLA-DQB1	Ciliated
Intestinal immune network for IgA production	4/48	0.00630181	0.0653005	0	0	5.8756	29.7712	PIGR;HLA-DRB5;HLA-DPB1;HLA-DQB1	Ciliated
Drug metabolism	6/108	0.00654989	0.0653005	0	0	3.81574	19.1867	ALDH3A1;CYP2A6;ADH1C;GSTA2;MGST1;ADH7	Ciliated
Leishmaniasis	5/77	0.00671313	0.0653005	0	0	4.4967	22.5001	HLA-DRB5;STAT1;HLA-DPB1;CYBA;HLA-DQB1	Ciliated
Human T-cell leukemia virus 1 infection	9/219	0.00705214	0.0656156	0	0	2.79245	13.835	HLA-DRB5;HLA-DPB1;HLA-C;NFATC2;HLA-A;HLA-F;HRAS;ATF4;HLA-DQB1	Ciliated
Cell adhesion molecules	7/148	0.00811365	0.0723467	0	0	3.22464	15.5241	HLA-DRB5;HLA-DPB1;HLA-C;HLA-A;HLA-F;CD99;HLA-DQB1	Ciliated
Amyotrophic lateral sclerosis	12/364	0.0111809	0.0957088	0	0	2.22743	10.009	DNAH11;DNAH1;DNAH10;DNAH2;DCTN1;DNAH5;MATR3;DNAH9;RAC1;SQSTM1;DNAI1;ATF4	Ciliated
Asthma	3/31	0.0118203	0.0972904	0	0	6.90773	30.656	HLA-DRB5;HLA-DPB1;HLA-DQB1	Ciliated
Hepatitis B	7/162	0.0129234	0.10243	0	0	2.93128	12.7473	DDX58;STAT1;IRF7;NFATC2;HSPG2;HRAS;ATF4	Ciliated
Mineral absorption	4/60	0.0136868	0.104607	0	0	4.61372	19.799	SLC34A2;MT2A;ATP7B;MT1X	Ciliated
Staphylococcus aureus infection	5/95	0.0157676	0.116354	0	0	3.59406	14.9146	CFD;HLA-DRB5;HLA-DPB1;KRT23;HLA-DQB1	Ciliated
Human immunodeficiency virus 1 infection	8/212	0.0172661	0.11976	0	0	2.54745	10.3401	BST2;HLA-C;NFATC2;TAP1;HLA-A;RAC1;HLA-F;HRAS	Ciliated
Tyrosine metabolism	3/36	0.0177497	0.11976	0	0	5.85961	23.6224	ALDH3A1;ADH1C;ADH7	Ciliated
Inflammatory bowel disease	4/65	0.017908	0.11976	0	0	4.23447	17.0332	HLA-DRB5;STAT1;HLA-DPB1;HLA-DQB1	Ciliated
Mitophagy	4/68	0.020789	0.130873	0	0	4.03536	15.6303	TFEB;HRAS;SQSTM1;ATF4	Ciliated
Fluid shear stress and atherosclerosis	6/139	0.0207929	0.130873	0	0	2.92172	11.3163	GPC1;GSTA2;MGST1;CYBA;RAC1;SQSTM1	Ciliated
NOD-like receptor signaling pathway	7/181	0.0223402	0.136594	0	0	2.60866	9.91648	OAS1;OAS2;STAT1;OAS3;IRF7;CYBA;GBP1	Ciliated
Human cytomegalovirus infection	8/225	0.0236777	0.140751	0	0	2.39324	8.95844	HLA-C;NFATC2;TAP1;HLA-A;RAC1;HLA-F;HRAS;ATF4	Ciliated
Th17 cell differentiation	5/107	0.0249746	0.144448	0	0	3.16929	11.6943	HLA-DRB5;STAT1;HLA-DPB1;NFATC2;HLA-DQB1	Ciliated
Human papillomavirus infection	10/331	0.0330765	0.181913	0	0	2.02503	6.90318	MAML2;STAT1;ITGB4;MX1;HLA-C;EIF2AK2;ISG15;HLA-A;HLA-F;HRAS	Ciliated
Proteasome	3/46	0.0337482	0.181913	0	0	4.49462	15.2315	PSME2;PSMB8;PSMB9	Ciliated
Cellular senescence	6/156	0.0340025	0.181913	0	0	2.58834	8.75203	HLA-C;NFATC2;HLA-A;HLA-F;SQSTM1;HRAS	Ciliated
Ribosome	6/158	0.0358448	0.183092	0	0	2.55403	8.50122	RPS26;RPL35;RPS2;RPS4Y1;MRPS6;MRPS18C	Ciliated
B cell receptor signaling pathway	4/81	0.0364377	0.183092	0	0	3.35185	11.1018	IFITM1;NFATC2;RAC1;HRAS	Ciliated
Necroptosis	6/159	0.0367896	0.183092	0	0	2.5372	8.37922	IL33;STAT1;ALOX15;EIF2AK2;PYGL;SQSTM1	Ciliated
Cysteine and methionine metabolism	3/50	0.0416816	0.202724	0	0	4.11127	13.0643	GCLC;PHGDH;GCLM	Ciliated
Osteoclast differentiation	5/127	0.0468299	0.222702	0	0	2.64703	8.10317	STAT1;NFATC2;CYBA;RAC1;SQSTM1	Ciliated
Lipid and atherosclerosis	7/215	0.0493471	0.229571	0	0	2.17844	6.55467	CYP2A6;IRF7;NFATC2;CYBA;RAC1;HRAS;ATF4	Ciliated
Natural killer cell mediated cytotoxicity	5/131	0.0522304	0.237815	0	0	2.56247	7.56465	HLA-C;NFATC2;HLA-A;RAC1;HRAS	Ciliated
VEGF signaling pathway	3/59	0.0625941	0.279065	0	0	3.44895	9.55732	NFATC2;RAC1;HRAS	Ciliated
Pathways of neurodegeneration	12/475	0.0650061	0.283904	0	0	1.6837	4.60202	DNAH11;DNAH1;DNAH10;DNAH2;DCTN1;DNAH5;DNAH9;RAC1;HRAS;SQSTM1;DNAI1;ATF4	Ciliated
Arachidonic acid metabolism	3/61	0.0677903	0.284453	0	0	3.32968	8.96128	ALOX15;AKR1C3;CBR3	Ciliated
Steroid hormone biosynthesis	3/61	0.0677903	0.284453	0	0	3.32968	8.96128	AKR1C1;AKR1C3;AKR1C2	Ciliated
Cytosolic DNA-sensing pathway	3/63	0.0731761	0.301148	0	0	3.21836	8.41565	IL33;DDX58;IRF7	Ciliated
Glycolysis / Gluconeogenesis	3/67	0.0844961	0.33947	0	0	3.0166	7.45417	ALDH3A1;ADH1C;ADH7	Ciliated
Retinol metabolism	3/68	0.0874364	0.33947	0	0	2.97004	7.23752	CYP2A6;ADH1C;ADH7	Ciliated
Caffeine metabolism	1/6	0.0889252	0.33947	0	0	12.8254	31.037	CYP2A6	Ciliated
Vitamin B6 metabolism	1/6	0.0889252	0.33947	0	0	12.8254	31.037	PDXK	Ciliated
Renal cell carcinoma	3/69	0.0904195	0.33947	0	0	2.92489	7.02937	EPAS1;RAC1;HRAS	Ciliated
RIG-I-like receptor signaling pathway	3/70	0.0934446	0.344099	0	0	2.88109	6.82929	DDX58;IRF7;ISG15	Ciliated
Toxoplasmosis	4/112	0.0948684	0.344099	0	0	2.38596	5.61958	HLA-DRB5;STAT1;HLA-DPB1;HLA-DQB1	Ciliated
Huntington disease	8/306	0.101842	0.363235	0	0	1.73548	3.96442	DNAH11;DNAH1;DNAH10;DNAH2;DCTN1;DNAH5;DNAH9;DNAI1	Ciliated
Sphingolipid signaling pathway	4/119	0.111929	0.392668	0	0	2.23993	4.90521	CERS4;DEGS2;RAC1;HRAS	Ciliated
Bladder cancer	2/41	0.131237	0.45298	0	0	3.29361	6.6885	DAPK1;HRAS	Ciliated
Fatty acid degradation	2/43	0.141738	0.481458	0	0	3.13263	6.12046	ADH1C;ADH7	Ciliated
Tuberculosis	5/180	0.145648	0.487009	0	0	1.84036	3.54557	HLA-DRB5;CEBPB;STAT1;HLA-DPB1;HLA-DQB1	Ciliated
ABC transporters	2/45	0.152409	0.501779	0	0	2.98662	5.61839	TAP1;ABCA13	Ciliated
Systemic lupus erythematosus	4/135	0.155461	0.504071	0	0	1.96474	3.6571	HLA-DRB5;HLA-DPB1;H2BC18;HLA-DQB1	Ciliated
PD-L1 expression and PD-1 checkpoint pathway in cancer	3/89	0.157922	0.504407	0	0	2.24239	4.13869	STAT1;NFATC2;HRAS	Ciliated
Pyruvate metabolism	2/47	0.163232	0.510326	0	0	2.85359	5.17237	ADH1C;ADH7	Ciliated
Chemical carcinogenesis	6/239	0.164544	0.510326	0	0	1.65924	2.99422	CYP2A6;GSTA2;MGST1;AKR1C2;HRAS;ATF4	Ciliated
Rheumatoid arthritis	3/93	0.172911	0.525014	0	0	2.1423	3.75968	HLA-DRB5;HLA-DPB1;HLA-DQB1	Ciliated
Sphingolipid metabolism	2/49	0.174187	0.525014	0	0	2.73189	4.77432	CERS4;DEGS2	Ciliated
Arginine and proline metabolism	2/50	0.179708	0.534132	0	0	2.67484	4.59115	LAP3;PRODH	Ciliated
Hematopoietic cell lineage	3/99	0.196098	0.574864	0	0	2.00779	3.27096	HLA-DRB5;HLA-DPB1;HLA-DQB1	Ciliated
AGE-RAGE signaling pathway in diabetic complications	3/100	0.200036	0.578481	0	0	1.98699	3.19758	STAT1;RAC1;HRAS	Ciliated
Proteoglycans in cancer	5/205	0.209825	0.5987	0	0	1.60825	2.51126	GPC1;ANK3;RAC1;HSPG2;HRAS	Ciliated
C-type lectin receptor signaling pathway	3/104	0.215964	0.600212	0	0	1.9079	2.92414	STAT1;NFATC2;HRAS	Ciliated
Toll-like receptor signaling pathway	3/104	0.215964	0.600212	0	0	1.9079	2.92414	STAT1;IRF7;RAC1	Ciliated
Phenylalanine metabolism	1/17	0.231982	0.628408	0	0	4.0057	5.8527	ALDH3A1	Ciliated
Primary bile acid biosynthesis	1/17	0.231982	0.628408	0	0	4.0057	5.8527	CH25H	Ciliated
Leukocyte transendothelial migration	3/114	0.256807	0.686959	0	0	1.73514	2.3588	CYBA;RAC1;CD99	Ciliated
Steroid biosynthesis	1/20	0.266952	0.698944	0	0	3.37271	4.45429	DHCR24	Ciliated
Protein processing in endoplasmic reticulum	4/171	0.27029	0.698944	0	0	1.53837	2.01259	HSPH1;DNAJC10;EIF2AK2;ATF4	Ciliated
Long-term potentiation	2/67	0.276031	0.698944	0	0	1.97355	2.54044	HRAS;ATF4	Ciliated
Growth hormone synthesis, secretion and action	3/119	0.277618	0.698944	0	0	1.65992	2.1272	STAT1;HRAS;ATF4	Ciliated
Neurotrophin signaling pathway	3/119	0.277618	0.698944	0	0	1.65992	2.1272	RAC1;HRAS;ATF4	Ciliated
Fc epsilon RI signaling pathway	2/68	0.281746	0.701089	0	0	1.94355	2.462	RAC1;HRAS	Ciliated
Histidine metabolism	1/22	0.289379	0.711806	0	0	3.05119	3.78353	ALDH3A1	Ciliated
Prolactin signaling pathway	2/70	0.293163	0.71292	0	0	1.8862	2.31441	STAT1;HRAS	Ciliated
p53 signaling pathway	2/73	0.31024	0.745971	0	0	1.80622	2.11402	SHISA5;SFN	Ciliated
PPAR signaling pathway	2/74	0.315915	0.751176	0	0	1.78105	2.05227	FABP6;SLC27A2	Ciliated
Thyroid hormone synthesis	2/75	0.321579	0.756241	0	0	1.75656	1.99284	DUOX2;ATF4	Ciliated
Pancreatic cancer	2/76	0.327232	0.761169	0	0	1.73273	1.93561	STAT1;RAC1	Ciliated
Folate biosynthesis	1/26	0.332201	0.76442	0	0	2.56248	2.82388	AKR1C3	Ciliated
Autophagy	3/137	0.353326	0.795914	0	0	1.43563	1.49357	DAPK1;SQSTM1;HRAS	Ciliated
Estrogen signaling pathway	3/137	0.353326	0.795914	0	0	1.43563	1.49357	KRT23;HRAS;ATF4	Ciliated
Linoleic acid metabolism	1/29	0.362621	0.808344	0	0	2.28758	2.32051	ALOX15	Ciliated
beta-Alanine metabolism	1/30	0.372451	0.821697	0	0	2.20858	2.1813	ALDH3A1	Ciliated
Circadian rhythm	1/31	0.38213	0.827719	0	0	2.13485	2.05372	CRY2	Ciliated
Colorectal cancer	2/86	0.382917	0.827719	0	0	1.52568	1.46455	RAC1;HRAS	Ciliated
ECM-receptor interaction	2/88	0.393828	0.842793	0	0	1.49004	1.38848	ITGB4;HSPG2	Ciliated
Spliceosome	3/150	0.407541	0.863502	0	0	1.3078	1.1739	RBM8A;PCBP1;TXNL4A	Ciliated
GnRH signaling pathway	2/93	0.420712	0.869568	0	0	1.40781	1.2189	HRAS;ATF4	Ciliated
IL-17 signaling pathway	2/94	0.426016	0.869568	0	0	1.39244	1.18814	CEBPB;MUC5AC	Ciliated
Starch and sucrose metabolism	1/36	0.428337	0.869568	0	0	1.82941	1.55106	PYGL	Ciliated
Aldosterone-regulated sodium reabsorption	1/37	0.437156	0.869568	0	0	1.7785	1.47165	SFN	Ciliated
Thyroid cancer	1/37	0.437156	0.869568	0	0	1.7785	1.47165	HRAS	Ciliated
Fc gamma R-mediated phagocytosis	2/97	0.441774	0.869568	0	0	1.34826	1.10147	MARCKS;RAC1	Ciliated
Prostate cancer	2/97	0.441774	0.869568	0	0	1.34826	1.10147	HRAS;ATF4	Ciliated
Primary immunodeficiency	1/38	0.44584	0.869568	0	0	1.73035	1.39776	TAP1	Ciliated
Choline metabolism in cancer	2/98	0.446974	0.869568	0	0	1.33415	1.07433	RAC1;HRAS	Ciliated
Various types of N-glycan biosynthesis	1/39	0.45439	0.876032	0	0	1.68472	1.32891	CHST9	Ciliated
Glycine, serine and threonine metabolism	1/40	0.462809	0.884296	0	0	1.64144	1.26463	PHGDH	Ciliated
Longevity regulating pathway	2/102	0.467498	0.88535	0	0	1.28052	0.973659	HRAS;ATF4	Ciliated
Wnt signaling pathway	3/166	0.47224	0.885721	0	0	1.17846	0.884159	PRICKLE2;NFATC2;RAC1	Ciliated
T cell receptor signaling pathway	2/104	0.477589	0.885721	0	0	1.25529	0.927661	NFATC2;HRAS	Ciliated
Hepatocellular carcinoma	3/168	0.48011	0.885721	0	0	1.16405	0.854112	GSTA2;MGST1;HRAS	Ciliated
Parathyroid hormone synthesis, secretion and action	2/106	0.487564	0.887063	0	0	1.23102	0.884284	SLC34A2;ATF4	Ciliated
Glucagon signaling pathway	2/107	0.492506	0.887063	0	0	1.21923	0.86352	PYGL;ATF4	Ciliated
Vasopressin-regulated water reabsorption	1/44	0.495209	0.887063	0	0	1.48845	1.04604	DCTN1	Ciliated
Insulin resistance	2/108	0.497419	0.887063	0	0	1.20767	0.843344	PYGL;SLC27A2	Ciliated
TNF signaling pathway	2/112	0.516763	0.894439	0	0	1.16352	0.768121	CEBPB;ATF4	Ciliated
Cholinergic synapse	2/113	0.521521	0.894439	0	0	1.15298	0.750594	HRAS;ATF4	Ciliated
Serotonergic synapse	2/113	0.521521	0.894439	0	0	1.15298	0.750594	ALOX15;HRAS	Ciliated
Cocaine addiction	1/49	0.532983	0.894439	0	0	1.33306	0.838849	ATF4	Ciliated
Axon guidance	3/182	0.533561	0.894439	0	0	1.07224	0.673562	NFATC2;RAC1;HRAS	Ciliated
Salmonella infection	4/249	0.535933	0.894439	0	0	1.04441	0.651449	DCTN1;AHNAK2;RAC1;HRAS	Ciliated
Cholesterol metabolism	1/50	0.540193	0.894439	0	0	1.30579	0.804143	LRP1	Ciliated
Malaria	1/50	0.540193	0.894439	0	0	1.30579	0.804143	LRP1	Ciliated
Endocytosis	4/252	0.545388	0.894439	0	0	1.03162	0.625429	HLA-C;HLA-A;HLA-F;HRAS	Ciliated
Ovarian steroidogenesis	1/51	0.547292	0.894439	0	0	1.27961	0.771314	AKR1C3	Ciliated
Alcoholism	3/186	0.548259	0.894439	0	0	1.04859	0.630211	HRAS;H2BC18;ATF4	Ciliated
Thyroid hormone signaling pathway	2/121	0.558446	0.894439	0	0	1.07503	0.626307	STAT1;HRAS	Ciliated
Neutrophil extracellular trap formation	3/189	0.559102	0.894439	0	0	1.03152	0.599748	CYBA;RAC1;H2BC18	Ciliated
Chemokine signaling pathway	3/192	0.569789	0.894439	0	0	1.01499	0.57092	STAT1;RAC1;HRAS	Ciliated
Cell cycle	2/124	0.571762	0.894439	0	0	1.04843	0.586107	SFN;YWHAH	Ciliated
Pyrimidine metabolism	1/56	0.58118	0.894439	0	0	1.16298	0.631146	CMPK2	Ciliated
Relaxin signaling pathway	2/129	0.593303	0.894439	0	0	1.0069	0.52565	HRAS;ATF4	Ciliated
Endometrial cancer	1/58	0.594016	0.894439	0	0	1.12206	0.584425	HRAS	Ciliated
Notch signaling pathway	1/59	0.600287	0.894439	0	0	1.10266	0.562741	MAML2	Ciliated
Focal adhesion	3/201	0.600875	0.894439	0	0	0.968405	0.493276	ITGB4;RAC1;HRAS	Ciliated
Long-term depression	1/60	0.60646	0.894439	0	0	1.08392	0.542084	HRAS	Ciliated
Apelin signaling pathway	2/137	0.62607	0.894439	0	0	0.946841	0.443399	CCN2;HRAS	Ciliated
Insulin signaling pathway	2/137	0.62607	0.894439	0	0	0.946841	0.443399	PYGL;HRAS	Ciliated
Yersinia infection	2/137	0.62607	0.894439	0	0	0.946841	0.443399	NFATC2;RAC1	Ciliated
GnRH secretion	1/64	0.630219	0.894439	0	0	1.01489	0.468562	HRAS	Ciliated
Cortisol synthesis and secretion	1/65	0.635932	0.894439	0	0	0.998982	0.452202	ATF4	Ciliated
PI3K-Akt signaling pathway	5/354	0.638709	0.894439	0	0	0.914589	0.410016	ITGB4;RAC1;HRAS;ATF4;YWHAH	Ciliated
Aminoacyl-tRNA biosynthesis	1/66	0.641557	0.894439	0	0	0.983563	0.436561	CARS1	Ciliated
Apoptosis	2/142	0.645491	0.894439	0	0	0.912792	0.399568	HRAS;ATF4	Ciliated
Acute myeloid leukemia	1/67	0.647096	0.894439	0	0	0.968611	0.421599	HRAS	Ciliated
Signaling pathways regulating pluripotency of stem cells	2/143	0.649279	0.894439	0	0	0.906272	0.391412	INHBB;HRAS	Ciliated
Regulation of actin cytoskeleton	3/218	0.655451	0.894439	0	0	0.891056	0.376411	ITGB4;RAC1;HRAS	Ciliated
Amphetamine addiction	1/69	0.657918	0.894439	0	0	0.940027	0.393566	ATF4	Ciliated
Central carbon metabolism in cancer	1/70	0.663204	0.894439	0	0	0.926356	0.380429	HRAS	Ciliated
Epithelial cell signaling in Helicobacter pylori infection	1/70	0.663204	0.894439	0	0	0.926356	0.380429	RAC1	Ciliated
MAPK signaling pathway	4/294	0.666204	0.894439	0	0	0.880309	0.357545	STMN1;RAC1;HRAS;ATF4	Ciliated
Adherens junction	1/71	0.668409	0.894439	0	0	0.913076	0.367838	RAC1	Ciliated
Cytokine-cytokine receptor interaction	4/295	0.668797	0.894439	0	0	0.877238	0.352891	IL33;TNFRSF12A;GDF15;INHBB	Ciliated
Melanoma	1/72	0.673533	0.894439	0	0	0.90017	0.355763	HRAS	Ciliated
Non-small cell lung cancer	1/72	0.673533	0.894439	0	0	0.90017	0.355763	HRAS	Ciliated
Inositol phosphate metabolism	1/73	0.678579	0.894439	0	0	0.887622	0.344179	ISYNA1	Ciliated
Glioma	1/75	0.688439	0.894439	0	0	0.863544	0.322386	HRAS	Ciliated
Oxytocin signaling pathway	2/154	0.688844	0.894439	0	0	0.840213	0.313181	NFATC2;HRAS	Ciliated
Non-alcoholic fatty liver disease	2/155	0.692253	0.894439	0	0	0.834679	0.306998	RAC1;ATF4	Ciliated
Chronic myeloid leukemia	1/76	0.693255	0.894439	0	0	0.851987	0.312132	HRAS	Ciliated
Arrhythmogenic right ventricular cardiomyopathy	1/77	0.697996	0.894439	0	0	0.840734	0.302278	ITGB4	Ciliated
Bacterial invasion of epithelial cells	1/77	0.697996	0.894439	0	0	0.840734	0.302278	RAC1	Ciliated
RNA degradation	1/79	0.707262	0.8966	0	0	0.819093	0.283696	BTG2	Ciliated
Pathways in cancer	7/531	0.713194	0.8966	0	0	0.850701	0.287539	DAPK1;EPAS1;STAT1;GSTA2;MGST1;RAC1;HRAS	Ciliated
JAK-STAT signaling pathway	2/162	0.715262	0.8966	0	0	0.797876	0.267373	STAT1;HRAS	Ciliated
Hippo signaling pathway	2/163	0.718429	0.8966	0	0	0.792879	0.262196	CCN2;YWHAH	Ciliated
Peroxisome	1/82	0.720632	0.8966	0	0	0.788636	0.258378	SLC27A2	Ciliated
cGMP-PKG signaling pathway	2/167	0.730802	0.896753	0	0	0.7735	0.24258	NFATC2;ATF4	Ciliated
Complement and coagulation cascades	1/85	0.733393	0.896753	0	0	0.760354	0.235765	CFD	Ciliated
ErbB signaling pathway	1/85	0.733393	0.896753	0	0	0.760354	0.235765	HRAS	Ciliated
Insulin secretion	1/86	0.737516	0.896753	0	0	0.75137	0.228767	ATF4	Ciliated
Gap junction	1/88	0.745573	0.901427	0	0	0.734022	0.21551	HRAS	Ciliated
Hypertrophic cardiomyopathy	1/90	0.753383	0.905753	0	0	0.717454	0.203169	ITGB4	Ciliated
TGF-beta signaling pathway	1/94	0.768294	0.907809	0	0	0.686456	0.180938	INHBB	Ciliated
Dilated cardiomyopathy	1/96	0.775409	0.907809	0	0	0.671936	0.170917	ITGB4	Ciliated
Aldosterone synthesis and secretion	1/98	0.782306	0.907809	0	0	0.658014	0.161548	ATF4	Ciliated
mRNA surveillance pathway	1/98	0.782306	0.907809	0	0	0.658014	0.161548	RBM8A	Ciliated
RNA transport	2/186	0.783432	0.907809	0	0	0.692953	0.169129	RBM8A;EIF3C	Ciliated
Melanogenesis	1/101	0.792258	0.907809	0	0	0.638176	0.148611	HRAS	Ciliated
Prion disease	3/273	0.794556	0.907809	0	0	0.707541	0.162715	CYBA;RAC1;ATF4	Ciliated
Amoebiasis	1/102	0.795473	0.907809	0	0	0.631825	0.144573	SERPINB3	Ciliated
Pancreatic secretion	1/102	0.795473	0.907809	0	0	0.631825	0.144573	RAC1	Ciliated
Protein digestion and absorption	1/103	0.798639	0.907809	0	0	0.625599	0.140663	COL28A1	Ciliated
NF-kappa B signaling pathway	1/104	0.801756	0.907809	0	0	0.619493	0.136877	DDX58	Ciliated
Ribosome biogenesis in eukaryotes	1/108	0.813751	0.91654	0	0	0.596213	0.12288	RMRP	Ciliated
Diabetic cardiomyopathy	2/203	0.822657	0.917181	0	0	0.633792	0.123726	CYBA;RAC1	Ciliated
Alzheimer disease	4/369	0.822892	0.917181	0	0	0.69672	0.135812	LRP1;EIF2AK2;HRAS;ATF4	Ciliated
Rap1 signaling pathway	2/210	0.836872	0.927931	0	0	0.612242	0.109031	RAC1;HRAS	Ciliated
MicroRNAs in cancer	3/310	0.859106	0.931689	0	0	0.621082	0.0943196	MARCKS;STMN1;HRAS	Ciliated
Oocyte meiosis	1/129	0.865814	0.931689	0	0	0.497862	0.0717344	YWHAH	Ciliated
Purine metabolism	1/129	0.865814	0.931689	0	0	0.497862	0.0717344	ADA2	Ciliated
FoxO signaling pathway	1/131	0.869942	0.931689	0	0	0.490153	0.0682925	HRAS	Ciliated
Dopaminergic synapse	1/132	0.871958	0.931689	0	0	0.486386	0.0666418	ATF4	Ciliated
Oxidative phosphorylation	1/133	0.873943	0.931689	0	0	0.482677	0.065036	ATP12A	Ciliated
Vascular smooth muscle contraction	1/133	0.873943	0.931689	0	0	0.482677	0.065036	RAMP1	Ciliated
Ras signaling pathway	2/232	0.875091	0.931689	0	0	0.553055	0.0737928	RAC1;HRAS	Ciliated
Shigellosis	2/246	0.894935	0.936895	0	0	0.520947	0.0578274	RAC1;SQSTM1	Ciliated
Breast cancer	1/147	0.898717	0.936895	0	0	0.43608	0.046568	HRAS	Ciliated
Phospholipase D signaling pathway	1/148	0.900288	0.936895	0	0	0.433092	0.0454923	HRAS	Ciliated
Gastric cancer	1/149	0.901835	0.936895	0	0	0.430143	0.0444441	HRAS	Ciliated
Adrenergic signaling in cardiomyocytes	1/150	0.903358	0.936895	0	0	0.427235	0.0434227	ATF4	Ciliated
mTOR signaling pathway	1/154	0.909218	0.936895	0	0	0.41598	0.0395889	HRAS	Ciliated
Cushing syndrome	1/155	0.910627	0.936895	0	0	0.413258	0.03869	ATF4	Ciliated
Tight junction	1/169	0.928209	0.950415	0	0	0.378548	0.0282014	RAC1	Ciliated
Transcriptional misregulation in cancer	1/192	0.949923	0.967257	0	0	0.332572	0.0170855	CEBPB	Ciliated
Pathogenic Escherichia coli infection	1/197	0.953698	0.967257	0	0	0.324005	0.0153606	RAC1	Ciliated
cAMP signaling pathway	1/216	0.965628	0.974738	0	0	0.295084	0.010321	RAC1	Ciliated
Thermogenesis	1/232	0.973261	0.977831	0	0	0.274419	0.00743751	HRAS	Ciliated
Parkinson disease	1/249	0.979528	0.979528	0	0	0.255385	0.00528259	ATF4	Ciliated
Coronavirus disease	13/232	2.91089e-09	3.95882e-07	0	0	10.234	201.147	RPL4;MX2;MX1;RPL36A;ISG15;FOS;RPS4Y1;RPS17;OAS1;RPS29;OAS2;OAS3;RPL17	Goblet inflammatory
Hepatitis C	7/157	6.52892e-05	0.00443967	0	0	7.67006	73.9139	SOCS3;OAS1;OAS2;OAS3;MX2;MX1;IFIT1	Goblet inflammatory
Influenza A	7/172	0.000115718	0.00524587	0	0	6.96747	63.1557	SOCS3;OAS1;OAS2;OAS3;MX2;MX1;TNFSF10	Goblet inflammatory
Oxidative phosphorylation	6/133	0.000206744	0.00702928	0	0	7.70977	65.4099	NDUFA13;ATP5PO;NDUFB1;ND4L;ATP12A;ATP5ME	Goblet inflammatory
Measles	6/139	0.00026252	0.00704052	0	0	7.35972	60.6823	OAS1;OAS2;OAS3;MX2;MX1;FOS	Goblet inflammatory
Epstein-Barr virus infection	7/202	0.000310611	0.00704052	0	0	5.88658	47.5457	OAS1;OAS2;OAS3;HLA-B;ISG15;HLA-A;HLA-E	Goblet inflammatory
Ribosome	6/158	0.000520399	0.0101106	0	0	6.43356	48.6436	RPL4;RPS17;RPS29;RPL36A;RPS4Y1;RPL17	Goblet inflammatory
Allograft rejection	3/38	0.00179334	0.0304868	0	0	13.7129	86.7159	HLA-B;HLA-A;HLA-E	Goblet inflammatory
Graft-versus-host disease	3/42	0.00239582	0.0348657	0	0	12.304	74.2425	HLA-B;HLA-A;HLA-E	Goblet inflammatory
Type I diabetes mellitus	3/43	0.00256366	0.0348657	0	0	11.9958	71.5706	HLA-B;HLA-A;HLA-E	Goblet inflammatory
Thermogenesis	6/232	0.00368178	0.0455202	0	0	4.31076	24.159	NDUFA13;NDUFAF8;ATP5PO;NDUFB1;ND4L;ATP5ME	Goblet inflammatory
Autoimmune thyroid disease	3/53	0.00464747	0.0526714	0	0	9.59177	51.5216	HLA-B;HLA-A;HLA-E	Goblet inflammatory
Human papillomavirus infection	7/331	0.00525426	0.0549677	0	0	3.51962	18.4735	MX2;MX1;HLA-B;COL6A3;ISG15;HLA-A;HLA-E	Goblet inflammatory
Viral myocarditis	3/60	0.00657416	0.0638632	0	0	8.41087	42.2613	HLA-B;HLA-A;HLA-E	Goblet inflammatory
Natural killer cell mediated cytotoxicity	4/131	0.00977779	0.0886519	0	0	5.05627	23.3986	TNFSF10;HLA-B;HLA-A;HLA-E	Goblet inflammatory
Human immunodeficiency virus 1 infection	5/212	0.0114436	0.0972708	0	0	3.89364	17.4058	BST2;HLA-B;HLA-A;FOS;HLA-E	Goblet inflammatory
Human T-cell leukemia virus 1 infection	5/219	0.0130219	0.101698	0	0	3.76494	16.3441	EGR1;HLA-B;HLA-A;FOS;HLA-E	Goblet inflammatory
Antigen processing and presentation	3/78	0.0134601	0.101698	0	0	6.38645	27.513	HLA-B;HLA-A;HLA-E	Goblet inflammatory
Herpes simplex virus 1 infection	8/498	0.0142385	0.101917	0	0	2.6593	11.3068	BST2;SOCS3;OAS1;OAS2;OAS3;HLA-B;HLA-A;HLA-E	Goblet inflammatory
Non-alcoholic fatty liver disease	4/155	0.017199	0.116953	0	0	4.24746	17.257	SOCS3;NDUFA13;NDUFB1;FOS	Goblet inflammatory
Parkinson disease	5/249	0.0214467	0.138893	0	0	3.297	12.6677	NDUFA13;DUSP1;ATP5PO;NDUFB1;ND4L	Goblet inflammatory
Prion disease	5/273	0.0302927	0.187264	0	0	2.99807	10.4838	EGR1;NDUFA13;ATP5PO;NDUFB1;ND4L	Goblet inflammatory
Kaposi sarcoma-associated herpesvirus infection	4/193	0.0347488	0.205471	0	0	3.38693	11.3788	HLA-B;HLA-A;FOS;HLA-E	Goblet inflammatory
Viral carcinogenesis	4/203	0.0406197	0.220971	0	0	3.2151	10.2996	HLA-B;HLA-A;H4C3;HLA-E	Goblet inflammatory
Diabetic cardiomyopathy	4/203	0.0406197	0.220971	0	0	3.2151	10.2996	NDUFA13;ATP5PO;NDUFB1;ND4L	Goblet inflammatory
Osteoclast differentiation	3/127	0.0472496	0.247152	0	0	3.85321	11.7612	SOCS3;FOSB;FOS	Goblet inflammatory
Cell adhesion molecules	3/148	0.0683013	0.310583	0	0	3.29166	8.83424	HLA-B;HLA-A;HLA-E	Goblet inflammatory
Retrograde endocannabinoid signaling	3/148	0.0683013	0.310583	0	0	3.29166	8.83424	NDUFA13;NDUFB1;ND4L	Goblet inflammatory
Retinol metabolism	2/68	0.0694914	0.310583	0	0	4.8017	12.804	CYP2B6;ALDH1A1	Goblet inflammatory
Amphetamine addiction	2/69	0.0712774	0.310583	0	0	4.72979	12.4922	FOSB;FOS	Goblet inflammatory
Phagosome	3/152	0.0727223	0.310583	0	0	3.20264	8.39447	HLA-B;HLA-A;HLA-E	Goblet inflammatory
Prolactin signaling pathway	2/70	0.0730784	0.310583	0	0	4.66	12.1916	SOCS3;FOS	Goblet inflammatory
Cellular senescence	3/156	0.0772684	0.318439	0	0	3.11828	7.98426	HLA-B;HLA-A;HLA-E	Goblet inflammatory
Thyroid hormone synthesis	2/75	0.0822976	0.329191	0	0	4.33973	10.8381	DUOXA2;TTF1	Goblet inflammatory
B cell receptor signaling pathway	2/81	0.0938002	0.364481	0	0	4.00891	9.48744	IFITM1;FOS	Goblet inflammatory
NOD-like receptor signaling pathway	3/181	0.108332	0.409253	0	0	2.67692	5.94961	OAS1;OAS2;OAS3	Goblet inflammatory
Salivary secretion	2/93	0.118051	0.429969	0	0	3.47815	7.43154	CST1;KCNN4	Goblet inflammatory
IL-17 signaling pathway	2/94	0.120138	0.429969	0	0	3.44017	7.29011	FOSB;FOS	Goblet inflammatory
Pathogenic Escherichia coli infection	3/197	0.130367	0.444456	0	0	2.45415	5.00009	F2R;TNFSF10;FOS	Goblet inflammatory
Huntington disease	4/306	0.130722	0.444456	0	0	2.10747	4.28802	NDUFA13;ATP5PO;NDUFB1;ND4L	Goblet inflammatory
Protein digestion and absorption	2/103	0.139312	0.459317	0	0	3.1322	6.17369	COL6A3;KCNN4	Goblet inflammatory
Vitamin digestion and absorption	1/24	0.141848	0.459317	0	0	6.84955	13.3772	MMACHC	Goblet inflammatory
Parathyroid hormone synthesis, secretion and action	2/106	0.145844	0.461274	0	0	3.04138	5.85533	EGR1;FOS	Goblet inflammatory
Lipid and atherosclerosis	3/215	0.156855	0.466174	0	0	2.24372	4.15635	CYP2B6;TNFSF10;FOS	Goblet inflammatory
cAMP signaling pathway	3/216	0.158373	0.466174	0	0	2.23308	4.11512	HCAR2;F2R;FOS	Goblet inflammatory
TNF signaling pathway	2/112	0.159092	0.466174	0	0	2.87462	5.28433	SOCS3;FOS	Goblet inflammatory
Human cytomegalovirus infection	3/225	0.172239	0.466174	0	0	2.14156	3.76674	HLA-B;HLA-A;HLA-E	Goblet inflammatory
Citrate cycle (TCA cycle)	1/30	0.174071	0.466174	0	0	5.43076	9.49457	ACO1	Goblet inflammatory
Glyoxylate and dicarboxylate metabolism	1/30	0.174071	0.466174	0	0	5.43076	9.49457	ACO1	Goblet inflammatory
Pentose phosphate pathway	1/30	0.174071	0.466174	0	0	5.43076	9.49457	RPIA	Goblet inflammatory
Growth hormone synthesis, secretion and action	2/119	0.174815	0.466174	0	0	2.70168	4.71179	SOCS3;FOS	Goblet inflammatory
Amyotrophic lateral sclerosis	4/364	0.201208	0.521112	0	0	1.76269	2.82633	NDUFA13;ATP5PO;NDUFB1;ND4L	Goblet inflammatory
Mucin type O-glycan biosynthesis	1/36	0.205093	0.521112	0	0	4.49841	7.1268	GALNT11	Goblet inflammatory
Alzheimer disease	4/369	0.207763	0.521112	0	0	1.7381	2.73118	NDUFA13;ATP5PO;NDUFB1;ND4L	Goblet inflammatory
Salmonella infection	3/249	0.210744	0.521112	0	0	1.93027	3.00565	MYLPF;TNFSF10;FOS	Goblet inflammatory
Endocytosis	3/252	0.215689	0.523815	0	0	1.90672	2.92476	HLA-B;HLA-A;HLA-E	Goblet inflammatory
Fluid shear stress and atherosclerosis	2/139	0.220877	0.527005	0	0	2.30493	3.4808	DUSP1;FOS	Goblet inflammatory
Apoptosis	2/142	0.227884	0.534349	0	0	2.2552	3.33526	TNFSF10;FOS	Goblet inflammatory
Type II diabetes mellitus	1/46	0.254248	0.586063	0	0	3.497	4.78895	SOCS3	Goblet inflammatory
Other types of O-glycan biosynthesis	1/47	0.258994	0.587054	0	0	3.42081	4.62134	GALNT11	Goblet inflammatory
Cocaine addiction	1/49	0.268397	0.598394	0	0	3.27794	4.31143	FOSB	Goblet inflammatory
Arginine and proline metabolism	1/50	0.273054	0.598958	0	0	3.21088	4.168	PRODH	Goblet inflammatory
Legionellosis	1/57	0.304841	0.651679	0	0	2.80853	3.33644	EEF1G	Goblet inflammatory
Mineral absorption	1/60	0.318038	0.651679	0	0	2.66532	3.05335	MT2A	Goblet inflammatory
Steroid hormone biosynthesis	1/61	0.322381	0.651679	0	0	2.62077	2.96676	SULT1E1	Goblet inflammatory
Arachidonic acid metabolism	1/61	0.322381	0.651679	0	0	2.62077	2.96676	CYP2B6	Goblet inflammatory
Alcoholism	2/186	0.331034	0.651679	0	0	1.71209	1.89277	FOSB;H4C3	Goblet inflammatory
GnRH secretion	1/64	0.335248	0.651679	0	0	2.49559	2.7274	KCNN4	Goblet inflammatory
Adipocytokine signaling pathway	1/69	0.356155	0.651679	0	0	2.31151	2.38637	SOCS3	Goblet inflammatory
Pathways of neurodegeneration	4/475	0.356435	0.651679	0	0	1.33962	1.38195	NDUFA13;ATP5PO;NDUFB1;ND4L	Goblet inflammatory
RIG-I-like receptor signaling pathway	1/70	0.360258	0.651679	0	0	2.27789	2.32558	ISG15	Goblet inflammatory
Focal adhesion	2/201	0.365574	0.651679	0	0	1.58183	1.59177	MYLPF;COL6A3	Goblet inflammatory
Inositol phosphate metabolism	1/73	0.37241	0.651679	0	0	2.18265	2.15593	ISYNA1	Goblet inflammatory
Metabolism of xenobiotics by cytochrome P450	1/76	0.384334	0.651679	0	0	2.09503	2.00335	CYP2B6	Goblet inflammatory
Pertussis	1/76	0.384334	0.651679	0	0	2.09503	2.00335	FOS	Goblet inflammatory
Leishmaniasis	1/77	0.388258	0.651679	0	0	2.06736	1.95589	FOS	Goblet inflammatory
Regulation of actin cytoskeleton	2/218	0.403878	0.651679	0	0	1.45607	1.32014	MYLPF;F2R	Goblet inflammatory
Peroxisome	1/82	0.407511	0.651679	0	0	1.93925	1.74084	PHYH	Goblet inflammatory
Complement and coagulation cascades	1/85	0.418773	0.651679	0	0	1.86971	1.62744	F2R	Goblet inflammatory
Colorectal cancer	1/86	0.42248	0.651679	0	0	1.84762	1.59193	FOS	Goblet inflammatory
Insulin secretion	1/86	0.42248	0.651679	0	0	1.84762	1.59193	KCNN4	Goblet inflammatory
Cardiac muscle contraction	1/87	0.426163	0.651679	0	0	1.82604	1.55749	TNNC1	Goblet inflammatory
ECM-receptor interaction	1/88	0.429822	0.651679	0	0	1.80496	1.52408	COL6A3	Goblet inflammatory
PD-L1 expression and PD-1 checkpoint pathway in cancer	1/89	0.433459	0.651679	0	0	1.78436	1.49165	FOS	Goblet inflammatory
Hypertrophic cardiomyopathy	1/90	0.437073	0.651679	0	0	1.76422	1.46017	TNNC1	Goblet inflammatory
Th1 and Th2 cell differentiation	1/92	0.444231	0.651679	0	0	1.72527	1.3999	FOS	Goblet inflammatory
GnRH signaling pathway	1/93	0.447777	0.651679	0	0	1.70644	1.37105	EGR1	Goblet inflammatory
Rheumatoid arthritis	1/93	0.447777	0.651679	0	0	1.70644	1.37105	FOS	Goblet inflammatory
Chemical carcinogenesis	2/239	0.449638	0.651679	0	0	1.32564	1.0596	CYP2B6;FOS	Goblet inflammatory
Calcium signaling pathway	2/240	0.451769	0.651679	0	0	1.32	1.04885	TNNC1;F2R	Goblet inflammatory
Dilated cardiomyopathy	1/96	0.458279	0.651679	0	0	1.6523	1.28925	TNNC1	Goblet inflammatory
Circadian entrainment	1/97	0.461736	0.651679	0	0	1.635	1.26347	FOS	Goblet inflammatory
Choline metabolism in cancer	1/98	0.46517	0.651679	0	0	1.61807	1.23839	FOS	Goblet inflammatory
AGE-RAGE signaling pathway in diabetic complications	1/100	0.471974	0.651679	0	0	1.58522	1.19023	EGR1	Goblet inflammatory
Viral protein interaction with cytokine and cytokine receptor	1/100	0.471974	0.651679	0	0	1.58522	1.19023	TNFSF10	Goblet inflammatory
Chagas disease	1/102	0.478693	0.651679	0	0	1.55367	1.14458	FOS	Goblet inflammatory
Longevity regulating pathway	1/102	0.478693	0.651679	0	0	1.55367	1.14458	EIF4EBP2	Goblet inflammatory
T cell receptor signaling pathway	1/104	0.485326	0.651679	0	0	1.52335	1.10128	FOS	Goblet inflammatory
Toll-like receptor signaling pathway	1/104	0.485326	0.651679	0	0	1.52335	1.10128	FOS	Goblet inflammatory
C-type lectin receptor signaling pathway	1/104	0.485326	0.651679	0	0	1.52335	1.10128	LSP1	Goblet inflammatory
Th17 cell differentiation	1/107	0.49512	0.651679	0	0	1.48001	1.04038	FOS	Goblet inflammatory
Glucagon signaling pathway	1/107	0.49512	0.651679	0	0	1.48001	1.04038	SIK1	Goblet inflammatory
Drug metabolism	1/108	0.498343	0.651679	0	0	1.4661	1.02109	CYP2B6	Goblet inflammatory
Insulin resistance	1/108	0.498343	0.651679	0	0	1.4661	1.02109	SOCS3	Goblet inflammatory
Serotonergic synapse	1/113	0.514155	0.657449	0	0	1.4003	0.93152	DUSP1	Goblet inflammatory
Cholinergic synapse	1/113	0.514155	0.657449	0	0	1.4003	0.93152	FOS	Goblet inflammatory
Leukocyte transendothelial migration	1/114	0.517258	0.657449	0	0	1.38784	0.91488	MYLPF	Goblet inflammatory
Neurotrophin signaling pathway	1/119	0.532479	0.670529	0	0	1.32869	0.837359	MAGED1	Goblet inflammatory
Platelet activation	1/124	0.547223	0.672433	0	0	1.27436	0.768309	F2R	Goblet inflammatory
MAPK signaling pathway	2/294	0.559413	0.672433	0	0	1.07293	0.623232	DUSP1;FOS	Goblet inflammatory
Relaxin signaling pathway	1/129	0.561506	0.672433	0	0	1.22427	0.706565	FOS	Goblet inflammatory
FoxO signaling pathway	1/131	0.567093	0.672433	0	0	1.20531	0.68369	TNFSF10	Goblet inflammatory
Dopaminergic synapse	1/132	0.56986	0.672433	0	0	1.19605	0.672615	FOS	Goblet inflammatory
Systemic lupus erythematosus	1/135	0.578057	0.672433	0	0	1.1691	0.640761	H4C3	Goblet inflammatory
Apelin signaling pathway	1/137	0.583435	0.672433	0	0	1.15179	0.620608	EGR1	Goblet inflammatory
Yersinia infection	1/137	0.583435	0.672433	0	0	1.15179	0.620608	FOS	Goblet inflammatory
Estrogen signaling pathway	1/137	0.583435	0.672433	0	0	1.15179	0.620608	FOS	Goblet inflammatory
Insulin signaling pathway	1/137	0.583435	0.672433	0	0	1.15179	0.620608	SOCS3	Goblet inflammatory
Ubiquitin mediated proteolysis	1/140	0.591375	0.675857	0	0	1.12676	0.591891	SOCS3	Goblet inflammatory
Breast cancer	1/147	0.609321	0.687548	0	0	1.07235	0.531254	FOS	Goblet inflammatory
Phospholipase D signaling pathway	1/148	0.611821	0.687548	0	0	1.065	0.523254	F2R	Goblet inflammatory
Adrenergic signaling in cardiomyocytes	1/150	0.616771	0.687548	0	0	1.0506	0.507711	TNNC1	Goblet inflammatory
Oxytocin signaling pathway	1/154	0.626486	0.69091	0	0	1.02293	0.478351	FOS	Goblet inflammatory
Necroptosis	1/159	0.638286	0.69091	0	0	0.990305	0.444616	TNFSF10	Goblet inflammatory
Neuroactive ligand-receptor interaction	2/341	0.640306	0.69091	0	0	0.921959	0.411018	SLURP2;F2R	Goblet inflammatory
Hepatitis B	1/162	0.645188	0.69091	0	0	0.971705	0.425814	FOS	Goblet inflammatory
JAK-STAT signaling pathway	1/162	0.645188	0.69091	0	0	0.971705	0.425814	SOCS3	Goblet inflammatory
PI3K-Akt signaling pathway	2/354	0.660535	0.701211	0	0	0.887318	0.367976	F2R;COL6A3	Goblet inflammatory
Protein processing in endoplasmic reticulum	1/171	0.665119	0.701211	0	0	0.919841	0.375101	SVIP	Goblet inflammatory
Tuberculosis	1/180	0.683939	0.715506	0	0	0.873193	0.331714	LSP1	Goblet inflammatory
RNA transport	1/186	0.695899	0.72246	0	0	0.844616	0.306216	EIF4EBP2	Goblet inflammatory
Neutrophil extracellular trap formation	1/189	0.701709	0.722973	0	0	0.831011	0.294374	H4C3	Goblet inflammatory
Rap1 signaling pathway	1/210	0.739411	0.756089	0	0	0.746715	0.225435	F2R	Goblet inflammatory
Shigellosis	1/246	0.793361	0.805203	0	0	0.635828	0.147179	MYLPF	Goblet inflammatory
Cytokine-cytokine receptor interaction	1/295	0.849412	0.854462	0	0	0.528534	0.0862623	TNFSF10	Goblet inflammatory
Pathways in cancer	2/531	0.854462	0.854462	0	0	0.585074	0.092022	F2R;FOS	Goblet inflammatory
Retinol metabolism	3/68	0.000915979	0.0806062	0	0	17.3112	121.101	CYP26A1;CYP2B6;UGT1A6	Deuterosomal
Drug metabolism	3/108	0.00344818	0.15172	0	0	10.6949	60.639	CYP2B6;FMO2;UGT1A6	Deuterosomal
Fat digestion and absorption	2/43	0.00646001	0.159379	0	0	17.9792	90.6535	CD36;PLPP1	Deuterosomal
Phagosome	3/152	0.00888874	0.159379	0	0	7.51994	35.5165	C3;CD36;TUBA4A	Deuterosomal
Glutathione metabolism	2/57	0.0111359	0.159379	0	0	13.3933	60.2374	GGT6;GSR	Deuterosomal
Steroid hormone biosynthesis	2/61	0.0126779	0.159379	0	0	12.4827	54.5233	HSD11B2;UGT1A6	Deuterosomal
Arachidonic acid metabolism	2/61	0.0126779	0.159379	0	0	12.4827	54.5233	CYP2B6;ALOX5	Deuterosomal
Metabolism of xenobiotics by cytochrome P450	2/76	0.0192243	0.211468	0	0	9.94494	39.2982	CYP2B6;UGT1A6	Deuterosomal
Salivary secretion	2/93	0.0279998	0.220632	0	0	8.08018	28.8911	CST1;STATH	Deuterosomal
Staphylococcus aureus infection	2/95	0.0291205	0.220632	0	0	7.90562	27.9567	C3;KRT24	Deuterosomal
Fc gamma R-mediated phagocytosis	2/97	0.0302589	0.220632	0	0	7.7384	27.0686	ARPC1B;PLPP1	Deuterosomal
Taurine and hypotaurine metabolism	1/11	0.0303797	0.220632	0	0	36.2436	126.635	GGT6	Deuterosomal
Salmonella infection	3/249	0.0325933	0.220632	0	0	4.53244	15.5175	ARPC1B;TUBA4A;RHOB	Deuterosomal
Signaling pathways regulating pluripotency of stem cells	2/143	0.0608507	0.355737	0	0	5.20173	14.5614	DLX5;ID1	Deuterosomal
Ascorbate and aldarate metabolism	1/30	0.080733	0.355737	0	0	12.4859	31.4221	UGT1A6	Deuterosomal
Glyoxylate and dicarboxylate metabolism	1/30	0.080733	0.355737	0	0	12.4859	31.4221	AFMID	Deuterosomal
Tight junction	2/169	0.0813031	0.355737	0	0	4.38612	11.0073	ARPC1B;TUBA4A	Deuterosomal
Circadian rhythm	1/31	0.0833108	0.355737	0	0	12.0691	29.9938	PER1	Deuterosomal
Pentose and glucuronate interconversions	1/34	0.0910017	0.355737	0	0	10.9702	26.2943	UGT1A6	Deuterosomal
Aldosterone-regulated sodium reabsorption	1/37	0.0986292	0.355737	0	0	10.0545	23.2902	HSD11B2	Deuterosomal
Kaposi sarcoma-associated herpesvirus infection	2/193	0.101778	0.355737	0	0	3.83033	8.75214	C3;CD200R1	Deuterosomal
Pathogenic Escherichia coli infection	2/197	0.10532	0.355737	0	0	3.751	8.44258	ARPC1B;TUBA4A	Deuterosomal
Diabetic cardiomyopathy	2/203	0.110694	0.355737	0	0	3.63792	8.00701	GSR;CD36	Deuterosomal
Tryptophan metabolism	1/42	0.111202	0.355737	0	0	8.82616	19.3858	AFMID	Deuterosomal
Porphyrin and chlorophyll metabolism	1/43	0.113696	0.355737	0	0	8.61558	18.7322	UGT1A6	Deuterosomal
Glycosphingolipid biosynthesis	1/45	0.118663	0.355737	0	0	8.22314	17.5273	B3GALT5	Deuterosomal
Lipid and atherosclerosis	2/215	0.121654	0.355737	0	0	3.43088	7.2274	CYP2B6;CD36	Deuterosomal
Sphingolipid metabolism	1/49	0.128516	0.355737	0	0	7.53636	15.4624	PLPP1	Deuterosomal
Cocaine addiction	1/49	0.128516	0.355737	0	0	7.53636	15.4624	FOSB	Deuterosomal
Ether lipid metabolism	1/49	0.128516	0.355737	0	0	7.53636	15.4624	PLPP1	Deuterosomal
Malaria	1/50	0.130962	0.355737	0	0	7.38219	15.0069	CD36	Deuterosomal
Cholesterol metabolism	1/50	0.130962	0.355737	0	0	7.38219	15.0069	CD36	Deuterosomal
Ovarian steroidogenesis	1/51	0.133401	0.355737	0	0	7.23418	14.5725	ALOX5	Deuterosomal
Chemical carcinogenesis	2/239	0.144317	0.369327	0	0	3.0797	5.96151	CYP2B6;UGT1A6	Deuterosomal
Legionellosis	1/57	0.147897	0.369327	0	0	6.45714	12.3411	C3	Deuterosomal
Shigellosis	2/246	0.151088	0.369327	0	0	2.99029	5.65131	C3;ARPC1B	Deuterosomal
Glycerolipid metabolism	1/61	0.157428	0.374424	0	0	6.02545	11.1398	PLPP1	Deuterosomal
Fc epsilon RI signaling pathway	1/68	0.173857	0.378221	0	0	5.39403	9.43698	ALOX5	Deuterosomal
Adipocytokine signaling pathway	1/69	0.176178	0.378221	0	0	5.31444	9.22725	CD36	Deuterosomal
Amphetamine addiction	1/69	0.176178	0.378221	0	0	5.31444	9.22725	FOSB	Deuterosomal
PPAR signaling pathway	1/74	0.187688	0.378221	0	0	4.94919	8.27988	CD36	Deuterosomal
Thyroid hormone synthesis	1/75	0.18997	0.378221	0	0	4.88206	8.10855	GSR	Deuterosomal
Pertussis	1/76	0.192247	0.378221	0	0	4.81673	7.94266	C3	Deuterosomal
Leishmaniasis	1/77	0.194517	0.378221	0	0	4.75311	7.78195	C3	Deuterosomal
Bacterial invasion of epithelial cells	1/77	0.194517	0.378221	0	0	4.75311	7.78195	ARPC1B	Deuterosomal
Complement and coagulation cascades	1/85	0.212456	0.378221	0	0	4.2987	6.65878	C3	Deuterosomal
ECM-receptor interaction	1/88	0.219081	0.378221	0	0	4.14984	6.30076	CD36	Deuterosomal
Gap junction	1/88	0.219081	0.378221	0	0	4.14984	6.30076	TUBA4A	Deuterosomal
Bile secretion	1/90	0.223468	0.378221	0	0	4.05618	6.07814	UGT1A6	Deuterosomal
IL-17 signaling pathway	1/94	0.232168	0.378221	0	0	3.88094	5.66731	FOSB	Deuterosomal
TGF-beta signaling pathway	1/94	0.232168	0.378221	0	0	3.88094	5.66731	ID1	Deuterosomal
Circadian entrainment	1/97	0.23863	0.378221	0	0	3.75909	5.38618	PER1	Deuterosomal
Choline metabolism in cancer	1/98	0.240772	0.378221	0	0	3.72015	5.29713	PLPP1	Deuterosomal
Glycerophospholipid metabolism	1/98	0.240772	0.378221	0	0	3.72015	5.29713	PLPP1	Deuterosomal
Hematopoietic cell lineage	1/99	0.242909	0.378221	0	0	3.682	5.21029	CD36	Deuterosomal
Viral protein interaction with cytokine and cytokine receptor	1/100	0.245039	0.378221	0	0	3.64463	5.12558	ACKR3	Deuterosomal
Neuroactive ligand-receptor interaction	2/341	0.247433	0.378221	0	0	2.14192	2.99144	C3;SLURP2	Deuterosomal
Chagas disease	1/102	0.249282	0.378221	0	0	3.5721	4.96225	C3	Deuterosomal
Glucagon signaling pathway	1/107	0.259788	0.384078	0	0	3.40274	4.58652	SIK1	Deuterosomal
Insulin resistance	1/108	0.261872	0.384078	0	0	3.37077	4.5165	CD36	Deuterosomal
Toxoplasmosis	1/112	0.270149	0.386354	0	0	3.24865	4.25177	ALOX5	Deuterosomal
Serotonergic synapse	1/113	0.272204	0.386354	0	0	3.21948	4.1892	ALOX5	Deuterosomal
AMPK signaling pathway	1/120	0.286432	0.400095	0	0	3.02903	3.78706	CD36	Deuterosomal
Osteoclast differentiation	1/127	0.300386	0.41303	0	0	2.85974	3.43938	FOSB	Deuterosomal
Systemic lupus erythematosus	1/135	0.316005	0.42011	0	0	2.68792	3.09648	C3	Deuterosomal
Yersinia infection	1/137	0.319856	0.42011	0	0	2.64813	3.01856	ARPC1B	Deuterosomal
Estrogen signaling pathway	1/137	0.319856	0.42011	0	0	2.64813	3.01856	KRT24	Deuterosomal
Apoptosis	1/142	0.329391	0.426271	0	0	2.55358	2.83577	TUBA4A	Deuterosomal
Phospholipase D signaling pathway	1/148	0.340659	0.434464	0	0	2.44861	2.63684	PLPP1	Deuterosomal
Hippo signaling pathway	1/163	0.368023	0.462658	0	0	2.2202	2.21933	ID1	Deuterosomal
Influenza A	1/172	0.383903	0.475824	0	0	2.10239	2.01276	TMPRSS11D	Deuterosomal
Tuberculosis	1/180	0.397689	0.484394	0	0	2.00762	1.85119	C3	Deuterosomal
Alcoholism	1/186	0.407829	0.484394	0	0	1.94192	1.74172	FOSB	Deuterosomal
Herpes simplex virus 1 infection	2/498	0.408128	0.484394	0	0	1.45221	1.30143	C3;ZNF112	Deuterosomal
Neutrophil extracellular trap formation	1/189	0.412836	0.484394	0	0	1.91064	1.69035	C3	Deuterosomal
Viral carcinogenesis	1/203	0.435658	0.504446	0	0	1.77696	1.47647	C3	Deuterosomal
Rap1 signaling pathway	1/210	0.446739	0.510559	0	0	1.71683	1.38339	ID1	Deuterosomal
cAMP signaling pathway	1/216	0.456068	0.51145	0	0	1.66841	1.3099	HCAR2	Deuterosomal
Regulation of actin cytoskeleton	1/218	0.459143	0.51145	0	0	1.65287	1.28658	ARPC1B	Deuterosomal
Coronavirus disease	1/232	0.480195	0.528214	0	0	1.55159	1.13819	C3	Deuterosomal
Parkinson disease	1/249	0.504678	0.546115	0	0	1.44399	0.987449	TUBA4A	Deuterosomal
Endocytosis	1/252	0.50888	0.546115	0	0	1.42651	0.963671	ARPC1B	Deuterosomal
Prion disease	1/273	0.537325	0.569694	0	0	1.31497	0.816798	TUBA4A	Deuterosomal
Cytokine-cytokine receptor interaction	1/295	0.56539	0.592313	0	0	1.21521	0.692963	ACKR3	Deuterosomal
Huntington disease	1/306	0.578788	0.599216	0	0	1.17073	0.640178	TUBA4A	Deuterosomal
Amyotrophic lateral sclerosis	1/364	0.642999	0.65551	0	0	0.980766	0.433118	TUBA4A	Deuterosomal
Alzheimer disease	1/369	0.648061	0.65551	0	0	0.967194	0.41954	TUBA4A	Deuterosomal
Pathways of neurodegeneration	1/475	0.74022	0.74022	0	0	0.746835	0.224654	TUBA4A	Deuterosomal
IL-17 signaling pathway	3/94	0.000372303	0.0158285	0	0	24.2723	191.649	LCN2;DEFB4A;S100A8	Club
Staphylococcus aureus infection	3/95	0.000384055	0.0158285	0	0	24.0072	188.81	HLA-DRB5;KRT18;DEFB4A	Club
Proximal tubule bicarbonate reclamation	2/23	0.000539609	0.0158285	0	0	67.8537	510.577	SLC9A3;SLC4A4	Club
Viral myocarditis	2/60	0.00364735	0.0802418	0	0	24.5222	137.661	HLA-DRB5;CCND1	Club
Bile secretion	2/90	0.00802625	0.141262	0	0	16.138	77.8664	SLC9A3;SLC4A4	Club
Amoebiasis	2/102	0.0102087	0.149728	0	0	14.1929	65.0673	MUC2;HSPB1	Club
Gastric cancer	2/149	0.0209233	0.249771	0	0	9.63217	37.2466	MUC2;CCND1	Club
Phenylalanine metabolism	1/17	0.0252061	0.249771	0	0	43.0043	158.285	ALDH3A1	Club
Histidine metabolism	1/22	0.032502	0.249771	0	0	32.757	112.24	ALDH3A1	Club
Epstein-Barr virus infection	2/202	0.0366896	0.249771	0	0	7.06071	23.3375	HLA-DRB5;CCND1	Club
Human T-cell leukemia virus 1 infection	2/219	0.0424738	0.249771	0	0	6.50197	20.5389	HLA-DRB5;CCND1	Club
beta-Alanine metabolism	1/30	0.0440659	0.249771	0	0	23.7111	74.0276	ALDH3A1	Club
Asthma	1/31	0.0455019	0.249771	0	0	22.9195	70.8214	HLA-DRB5	Club
Tyrosine metabolism	1/36	0.0526509	0.249771	0	0	19.6404	57.8227	ALDH3A1	Club
Thyroid cancer	1/37	0.0540745	0.249771	0	0	19.0939	55.7043	CCND1	Club
Allograft rejection	1/38	0.055496	0.249771	0	0	18.5769	53.714	HLA-DRB5	Club
Bladder cancer	1/41	0.0597482	0.249771	0	0	17.181	48.4096	CCND1	Club
Graft-versus-host disease	1/42	0.0611615	0.249771	0	0	16.7611	46.8346	HLA-DRB5	Club
Type I diabetes mellitus	1/43	0.0625727	0.249771	0	0	16.3612	45.344	HLA-DRB5	Club
Intestinal immune network for IgA production	1/48	0.0695981	0.249771	0	0	14.617	38.9546	HLA-DRB5	Club
Autoimmune thyroid disease	1/53	0.0765726	0.249771	0	0	13.2082	33.9387	HLA-DRB5	Club
Hedgehog signaling pathway	1/56	0.080733	0.249771	0	0	12.4859	31.4221	CCND1	Club
Endometrial cancer	1/58	0.0834965	0.249771	0	0	12.0466	29.9111	CCND1	Club
VEGF signaling pathway	1/59	0.0848752	0.249771	0	0	11.8383	29.2	HSPB1	Club
Mineral absorption	1/60	0.086252	0.249771	0	0	11.6371	28.5164	SLC9A3	Club
Inflammatory bowel disease	1/65	0.0931057	0.249771	0	0	10.7252	25.4619	HLA-DRB5	Club
Acute myeloid leukemia	1/67	0.0958333	0.249771	0	0	10.3992	24.3875	CCND1	Club
Glycolysis / Gluconeogenesis	1/67	0.0958333	0.249771	0	0	10.3992	24.3875	ALDH3A1	Club
Prolactin signaling pathway	1/70	0.0999098	0.249771	0	0	9.94553	22.9094	CCND1	Club
Melanoma	1/72	0.102618	0.249771	0	0	9.6644	22.0034	CCND1	Club
Non-small cell lung cancer	1/72	0.102618	0.249771	0	0	9.6644	22.0034	CCND1	Club
p53 signaling pathway	1/73	0.103969	0.249771	0	0	9.52969	21.5721	CCND1	Club
Thyroid hormone synthesis	1/75	0.106664	0.249771	0	0	9.2712	20.7496	SLC26A4	Club
Glioma	1/75	0.106664	0.249771	0	0	9.2712	20.7496	CCND1	Club
Metabolism of xenobiotics by cytochrome P450	1/76	0.10801	0.249771	0	0	9.14713	20.3573	ALDH3A1	Club
Chronic myeloid leukemia	1/76	0.10801	0.249771	0	0	9.14713	20.3573	CCND1	Club
Pancreatic cancer	1/76	0.10801	0.249771	0	0	9.14713	20.3573	CCND1	Club
Leishmaniasis	1/77	0.109353	0.249771	0	0	9.02632	19.9768	HLA-DRB5	Club
Antigen processing and presentation	1/78	0.110694	0.249771	0	0	8.90864	19.6078	HLA-DRB5	Club
Complement and coagulation cascades	1/85	0.120027	0.257884	0	0	8.16338	17.3067	CLU	Club
Colorectal cancer	1/86	0.121353	0.257884	0	0	8.06694	17.0136	CCND1	Club
Small cell lung cancer	1/92	0.129266	0.257884	0	0	7.53278	15.4112	CCND1	Club
Th1 and Th2 cell differentiation	1/92	0.129266	0.257884	0	0	7.53278	15.4112	HLA-DRB5	Club
Rheumatoid arthritis	1/93	0.130578	0.257884	0	0	7.45052	15.1677	HLA-DRB5	Club
Prostate cancer	1/97	0.135807	0.257884	0	0	7.13865	14.2524	CCND1	Club
Hematopoietic cell lineage	1/99	0.138411	0.257884	0	0	6.99226	13.8274	HLA-DRB5	Club
AGE-RAGE signaling pathway in diabetic complications	1/100	0.13971	0.257884	0	0	6.92128	13.6224	CCND1	Club
Pancreatic secretion	1/102	0.142302	0.257884	0	0	6.78354	13.2266	SLC4A4	Club
Protein digestion and absorption	1/103	0.143595	0.257884	0	0	6.7167	13.0355	SLC9A3	Club
Th17 cell differentiation	1/107	0.148748	0.258879	0	0	6.46194	12.3132	HLA-DRB5	Club
Drug metabolism	1/108	0.150032	0.258879	0	0	6.40122	12.1425	ALDH3A1	Club
Toxoplasmosis	1/112	0.155148	0.262559	0	0	6.16931	11.4957	HLA-DRB5	Club
AMPK signaling pathway	1/120	0.165292	0.271417	0	0	5.75225	10.3543	CCND1	Club
Thyroid hormone signaling pathway	1/121	0.166551	0.271417	0	0	5.70402	10.2242	CCND1	Club
Cell cycle	1/124	0.170319	0.272511	0	0	5.56406	9.84883	CCND1	Club
FoxO signaling pathway	1/131	0.179047	0.274877	0	0	5.2626	9.05223	CCND1	Club
Systemic lupus erythematosus	1/135	0.183994	0.274877	0	0	5.10448	8.64112	HLA-DRB5	Club
Apelin signaling pathway	1/137	0.186457	0.274877	0	0	5.0289	8.44632	CCND1	Club
Estrogen signaling pathway	1/137	0.186457	0.274877	0	0	5.0289	8.44632	KRT18	Club
Measles	1/139	0.188913	0.274877	0	0	4.95552	8.25823	CCND1	Club
Breast cancer	1/147	0.198664	0.274877	0	0	4.6821	7.56693	CCND1	Club
Cell adhesion molecules	1/148	0.199875	0.274877	0	0	4.65001	7.48681	HLA-DRB5	Club
Phagosome	1/152	0.204701	0.274877	0	0	4.52592	7.17904	HLA-DRB5	Club
Oxytocin signaling pathway	1/154	0.207103	0.274877	0	0	4.46631	7.03237	CCND1	Club
Cushing syndrome	1/155	0.208302	0.274877	0	0	4.43708	6.96074	CCND1	Club
Cellular senescence	1/156	0.209499	0.274877	0	0	4.40823	6.89023	CCND1	Club
Hepatitis C	1/157	0.210694	0.274877	0	0	4.37975	6.82081	CCND1	Club
JAK-STAT signaling pathway	1/162	0.216643	0.274877	0	0	4.24266	6.48917	CCND1	Club
Hippo signaling pathway	1/163	0.217828	0.274877	0	0	4.21626	6.4258	CCND1	Club
Wnt signaling pathway	1/166	0.221371	0.274877	0	0	4.13898	6.24122	CCND1	Club
Hepatocellular carcinoma	1/168	0.223725	0.274877	0	0	4.08899	6.12261	CCND1	Club
Tight junction	1/169	0.224899	0.274877	0	0	4.06445	6.06458	CCND1	Club
Influenza A	1/172	0.228412	0.275346	0	0	3.99254	5.89541	HLA-DRB5	Club
Tuberculosis	1/180	0.237703	0.280259	0	0	3.81256	5.47763	HLA-DRB5	Club
NOD-like receptor signaling pathway	1/181	0.238857	0.280259	0	0	3.79119	5.42856	DEFB4A	Club
RNA transport	1/186	0.244601	0.283222	0	0	3.68779	5.19288	EIF3CL	Club
Kaposi sarcoma-associated herpesvirus infection	1/193	0.252572	0.288654	0	0	3.55208	4.88787	CCND1	Club
Focal adhesion	1/201	0.261582	0.292653	0	0	3.40862	4.57098	CCND1	Club
Viral carcinogenesis	1/203	0.263818	0.292653	0	0	3.37453	4.49654	CCND1	Club
Proteoglycans in cancer	1/205	0.266048	0.292653	0	0	3.34111	4.42389	CCND1	Club
Human cytomegalovirus infection	1/225	0.287987	0.312875	0	0	3.03972	3.78396	CCND1	Club
Chemical carcinogenesis	1/239	0.302967	0.325135	0	0	2.85888	3.41388	CCND1	Club
MAPK signaling pathway	1/294	0.358918	0.380539	0	0	2.31576	2.37287	HSPB1	Club
MicroRNAs in cancer	1/310	0.374362	0.392189	0	0	2.19406	2.15574	CCND1	Club
Human papillomavirus infection	1/331	0.394088	0.407997	0	0	2.05225	1.91102	CCND1	Club
PI3K-Akt signaling pathway	1/354	0.415002	0.424653	0	0	1.91628	1.68532	CCND1	Club
Herpes simplex virus 1 infection	1/498	0.530934	0.537037	0	0	1.35107	0.855387	HLA-DRB5	Club
Pathways in cancer	1/531	0.554187	0.554187	0	0	1.2648	0.746552	CCND1	Club
Ribosome	10/158	3.70741e-13	4.30059e-11	0	0	46.1626	1321.33	RPS4X;RPL7A;RPL3;RPL10;RPL12;RPLP1;RPL13;RPS4Y1;RPS12;RPS23	Duct
Coronavirus disease	10/232	1.72017e-11	9.97701e-10	0	0	30.6601	759.943	RPS4X;RPL7A;RPL3;RPL10;RPL12;RPLP1;RPL13;RPS4Y1;RPS12;RPS23	Duct
Drug metabolism	3/108	0.00121487	0.0469751	0	0	15.7587	105.79	CYP2B6;DPYS;CES1	Duct
Estrogen signaling pathway	3/137	0.0023994	0.0695825	0	0	12.3302	74.3825	KRT19;KRT13;CALM2	Duct
Cellular senescence	3/156	0.00346276	0.0803361	0	0	10.7887	61.1252	HLA-B;CALM2;ZFP36L1	Duct
Viral myocarditis	2/60	0.00610651	0.0989355	0	0	18.5489	94.5698	HLA-B;RAC1	Duct
Kaposi sarcoma-associated herpesvirus infection	3/193	0.00626365	0.0989355	0	0	8.67149	43.9904	HLA-B;RAC1;CALM2	Duct
Human immunodeficiency virus 1 infection	3/212	0.00810487	0.0989355	0	0	7.8756	37.9233	HLA-B;RAC1;CALM2	Duct
Lipid and atherosclerosis	3/215	0.0084217	0.0989355	0	0	7.76297	37.0833	CYP2B6;RAC1;CALM2	Duct
cAMP signaling pathway	3/216	0.00852892	0.0989355	0	0	7.72613	36.8096	RAC1;MYL9;CALM2	Duct
Human cytomegalovirus infection	3/225	0.00953028	0.100501	0	0	7.40953	34.4787	HLA-B;RAC1;CALM2	Duct
Salmonella infection	3/249	0.0125261	0.121086	0	0	6.67852	29.2515	RAC1;MYL9;GAPDH	Duct
Staphylococcus aureus infection	2/95	0.0147588	0.131694	0	0	11.5478	48.6846	KRT19;KRT13	Duct
Leukocyte transendothelial migration	2/114	0.0208029	0.172367	0	0	9.57963	37.0987	RAC1;MYL9	Duct
Neurotrophin signaling pathway	2/119	0.0225385	0.174298	0	0	9.16794	34.7697	RAC1;CALM2	Duct
Natural killer cell mediated cytotoxicity	2/131	0.0269386	0.189034	0	0	8.31008	30.0342	HLA-B;RAC1	Duct
Vascular smooth muscle contraction	2/133	0.0277032	0.189034	0	0	8.18238	29.3437	MYL9;CALM2	Duct
Fluid shear stress and atherosclerosis	2/139	0.0300493	0.193651	0	0	7.82166	27.4143	RAC1;CALM2	Duct
Phagosome	2/152	0.0353928	0.210224	0	0	7.1391	23.8535	HLA-B;RAC1	Duct
Oxytocin signaling pathway	2/154	0.0362455	0.210224	0	0	7.04445	23.3696	MYL9;CALM2	Duct
Pantothenate and CoA biosynthesis	1/21	0.0401807	0.212301	0	0	26.2382	84.3391	DPYS	Duct
cGMP-PKG signaling pathway	2/167	0.041979	0.212301	0	0	6.48518	20.5618	MYL9;CALM2	Duct
Tight junction	2/169	0.0428897	0.212301	0	0	6.40686	20.176	RAC1;MYL9	Duct
Renin-angiotensin system	1/23	0.0439244	0.212301	0	0	23.8505	74.5396	KLK1	Duct
Axon guidance	2/182	0.0489877	0.215526	0	0	5.94024	17.9169	RAC1;MYL9	Duct
Phototransduction	1/28	0.0532214	0.215526	0	0	19.4288	56.9905	CALM2	Duct
Pathogenic Escherichia coli infection	2/197	0.0563902	0.215526	0	0	5.47914	15.755	RAC1;GAPDH	Duct
beta-Alanine metabolism	1/30	0.0569155	0.215526	0	0	18.0871	51.8411	DPYS	Duct
Focal adhesion	2/201	0.0584272	0.215526	0	0	5.36792	15.2447	RAC1;MYL9	Duct
Epstein-Barr virus infection	2/202	0.0589405	0.215526	0	0	5.34081	15.121	HLA-B;RAC1	Duct
Viral carcinogenesis	2/203	0.0594554	0.215526	0	0	5.31397	14.9988	HLA-B;RAC1	Duct
Diabetic cardiomyopathy	2/203	0.0594554	0.215526	0	0	5.31397	14.9988	RAC1;GAPDH	Duct
Rap1 signaling pathway	2/210	0.0631032	0.221817	0	0	5.13332	14.1833	RAC1;CALM2	Duct
Regulation of actin cytoskeleton	2/218	0.0673638	0.229829	0	0	4.94119	13.3296	RAC1;MYL9	Duct
Allograft rejection	1/38	0.0715519	0.237143	0	0	14.1707	37.3728	HLA-B	Duct
Ras signaling pathway	2/232	0.0750434	0.241807	0	0	4.63713	12.0087	RAC1;CALM2	Duct
Graft-versus-host disease	1/42	0.0787869	0.246002	0	0	12.7856	32.4884	HLA-B	Duct
Type I diabetes mellitus	1/43	0.080587	0.246002	0	0	12.4806	31.4313	HLA-B	Duct
Shigellosis	2/246	0.0829909	0.246845	0	0	4.36797	10.872	RAC1;MYL9	Duct
Intestinal immune network for IgA production	1/48	0.0895364	0.259656	0	0	11.1501	26.9063	PIGR	Duct
Autoimmune thyroid disease	1/53	0.098401	0.260498	0	0	10.0754	23.3619	HLA-B	Duct
Endocrine and other factor-regulated calcium reabsorption	1/53	0.098401	0.260498	0	0	10.0754	23.3619	KLK1	Duct
Pyrimidine metabolism	1/56	0.103679	0.260498	0	0	9.5244	21.5866	DPYS	Duct
Legionellosis	1/57	0.105432	0.260498	0	0	9.35385	21.0433	EEF1A1	Duct
VEGF signaling pathway	1/59	0.108927	0.260498	0	0	9.0304	20.0211	RAC1	Duct
Arachidonic acid metabolism	1/61	0.11241	0.260498	0	0	8.72851	19.0771	CYP2B6	Duct
Glycolysis / Gluconeogenesis	1/67	0.122777	0.260498	0	0	7.93262	16.6378	GAPDH	Duct
Long-term potentiation	1/67	0.122777	0.260498	0	0	7.93262	16.6378	CALM2	Duct
Fc epsilon RI signaling pathway	1/68	0.124493	0.260498	0	0	7.81383	16.2802	RAC1	Duct
Retinol metabolism	1/68	0.124493	0.260498	0	0	7.81383	16.2802	CYP2B6	Duct
Amphetamine addiction	1/69	0.126206	0.260498	0	0	7.69853	15.9347	CALM2	Duct
Renal cell carcinoma	1/69	0.126206	0.260498	0	0	7.69853	15.9347	RAC1	Duct
Renin secretion	1/69	0.126206	0.260498	0	0	7.69853	15.9347	CALM2	Duct
Epithelial cell signaling in Helicobacter pylori infection	1/70	0.127916	0.260498	0	0	7.58658	15.6009	RAC1	Duct
Adherens junction	1/71	0.129622	0.260498	0	0	7.47782	15.2782	RAC1	Duct
Glioma	1/75	0.136416	0.260498	0	0	7.07219	14.0881	CALM2	Duct
Gastric acid secretion	1/76	0.138106	0.260498	0	0	6.97754	13.8137	CALM2	Duct
Metabolism of xenobiotics by cytochrome P450	1/76	0.138106	0.260498	0	0	6.97754	13.8137	CYP2B6	Duct
Pancreatic cancer	1/76	0.138106	0.260498	0	0	6.97754	13.8137	RAC1	Duct
Pertussis	1/76	0.138106	0.260498	0	0	6.97754	13.8137	CALM2	Duct
Bacterial invasion of epithelial cells	1/77	0.139793	0.260498	0	0	6.88539	13.5476	RAC1	Duct
Leishmaniasis	1/77	0.139793	0.260498	0	0	6.88539	13.5476	EEF1A1	Duct
Antigen processing and presentation	1/78	0.141477	0.260498	0	0	6.79563	13.2896	HLA-B	Duct
B cell receptor signaling pathway	1/81	0.14651	0.265549	0	0	6.5398	12.5608	RAC1	Duct
Complement and coagulation cascades	1/85	0.153175	0.267015	0	0	6.22713	11.6832	CLU	Duct
Colorectal cancer	1/86	0.154833	0.267015	0	0	6.15356	11.4789	RAC1	Duct
Alzheimer disease	2/369	0.161592	0.267015	0	0	2.88593	5.26013	CALM2;GAPDH	Duct
Salivary secretion	1/93	0.166353	0.267015	0	0	5.68335	10.1939	CALM2	Duct
GnRH signaling pathway	1/93	0.166353	0.267015	0	0	5.68335	10.1939	CALM2	Duct
Circadian entrainment	1/97	0.172868	0.267015	0	0	5.44545	9.55801	CALM2	Duct
Fc gamma R-mediated phagocytosis	1/97	0.172868	0.267015	0	0	5.44545	9.55801	RAC1	Duct
Phosphatidylinositol signaling system	1/97	0.172868	0.267015	0	0	5.44545	9.55801	CALM2	Duct
Aldosterone synthesis and secretion	1/98	0.174488	0.267015	0	0	5.38904	9.40871	CALM2	Duct
Choline metabolism in cancer	1/98	0.174488	0.267015	0	0	5.38904	9.40871	RAC1	Duct
Inflammatory mediator regulation of TRP channels	1/98	0.174488	0.267015	0	0	5.38904	9.40871	CALM2	Duct
AGE-RAGE signaling pathway in diabetic complications	1/100	0.177721	0.267015	0	0	5.27964	9.1208	RAC1	Duct
Melanogenesis	1/101	0.179332	0.267015	0	0	5.22658	8.98196	CALM2	Duct
Pancreatic secretion	1/102	0.180941	0.267015	0	0	5.17457	8.84638	RAC1	Duct
Toll-like receptor signaling pathway	1/104	0.184148	0.267015	0	0	5.07358	8.58457	RAC1	Duct
C-type lectin receptor signaling pathway	1/104	0.184148	0.267015	0	0	5.07358	8.58457	CALM2	Duct
Glucagon signaling pathway	1/107	0.188937	0.270576	0	0	4.92925	8.21381	CALM2	Duct
HIF-1 signaling pathway	1/109	0.192114	0.271771	0	0	4.83748	7.98023	GAPDH	Duct
Sphingolipid signaling pathway	1/119	0.207818	0.290445	0	0	4.42529	6.95253	RAC1	Duct
Osteoclast differentiation	1/127	0.220168	0.303818	0	0	4.14265	6.26935	RAC1	Duct
Oocyte meiosis	1/129	0.223225	0.303818	0	0	4.07751	6.11452	CALM2	Duct
Dopaminergic synapse	1/132	0.22779	0.303818	0	0	3.98353	5.89295	CALM2	Duct
Apelin signaling pathway	1/137	0.23534	0.303818	0	0	3.83611	5.54978	CALM2	Duct
Yersinia infection	1/137	0.23534	0.303818	0	0	3.83611	5.54978	RAC1	Duct
Insulin signaling pathway	1/137	0.23534	0.303818	0	0	3.83611	5.54978	CALM2	Duct
Pathways of neurodegeneration	2/475	0.236753	0.303818	0	0	2.22707	3.20863	RAC1;CALM2	Duct
Measles	1/139	0.23834	0.303818	0	0	3.78013	5.42092	RACK1	Duct
Cell adhesion molecules	1/148	0.251698	0.317359	0	0	3.54708	4.89329	HLA-B	Duct
Adrenergic signaling in cardiomyocytes	1/150	0.254636	0.31761	0	0	3.49912	4.78652	CALM2	Duct
Non-alcoholic fatty liver disease	1/155	0.26193	0.323233	0	0	3.38465	4.53435	RAC1	Duct
Pathways in cancer	2/531	0.277437	0.335594	0	0	1.98559	2.54585	RAC1;CALM2	Duct
Wnt signaling pathway	1/166	0.277733	0.335594	0	0	3.15726	4.04474	RAC1	Duct
Tuberculosis	1/180	0.29737	0.355618	0	0	2.90826	3.52707	CALM2	Duct
Alcoholism	1/186	0.305626	0.358107	0	0	2.81309	3.33461	CALM2	Duct
RNA transport	1/186	0.305626	0.358107	0	0	2.81309	3.33461	EEF1A1	Duct
Neutrophil extracellular trap formation	1/189	0.309718	0.359273	0	0	2.76778	3.24409	RAC1	Duct
Chemokine signaling pathway	1/192	0.313787	0.360389	0	0	2.72389	3.1571	RAC1	Duct
Proteoglycans in cancer	1/205	0.331151	0.376603	0	0	2.54863	2.8167	RAC1	Duct
Human T-cell leukemia virus 1 infection	1/219	0.349371	0.393466	0	0	2.38327	2.5063	HLA-B	Duct
Chemical carcinogenesis	1/239	0.374563	0.415167	0	0	2.18078	2.14152	CYP2B6	Duct
Calcium signaling pathway	1/240	0.375797	0.415167	0	0	2.17155	2.12531	CALM2	Duct
Parkinson disease	1/249	0.3868	0.423265	0	0	2.09179	1.98688	CALM2	Duct
Endocytosis	1/252	0.390426	0.423265	0	0	2.06647	1.94355	HLA-B	Duct
Prion disease	1/273	0.415226	0.445983	0	0	1.9049	1.67428	RAC1	Duct
MAPK signaling pathway	1/294	0.439041	0.46416	0	0	1.76648	1.4541	RAC1	Duct
Cytokine-cytokine receptor interaction	1/295	0.440151	0.46416	0	0	1.76038	1.44463	CXCL17	Duct
MicroRNAs in cancer	1/310	0.45655	0.477115	0	0	1.67365	1.31224	SOX4	Duct
Human papillomavirus infection	1/331	0.478723	0.49582	0	0	1.56547	1.15318	HLA-B	Duct
PI3K-Akt signaling pathway	1/354	0.501997	0.515324	0	0	1.46176	1.00739	RAC1	Duct
Amyotrophic lateral sclerosis	1/364	0.511797	0.520776	0	0	1.42076	0.951664	RAC1	Duct
Olfactory transduction	1/440	0.580382	0.585429	0	0	1.17024	0.636692	CALM2	Duct
Herpes simplex virus 1 infection	1/498	0.626314	0.626314	0	0	1.0306	0.482223	HLA-B	Duct
Ribosome	31/158	9.17112e-48	7.15347e-46	0	0	127.212	13778.1	RPL30;RPL10;RPL31;RPLP1;RPLP0;RPL11;RPL8;RPL6;RPS4X;RPL7A;RPS15A;RPS3;RPL14;RPLP2;RPL18;RPS27A;RPL39;RPS13;RPS12;RPL19;RPL21;RPS7;RPS8;RPL22;RPL35A;RPS3A;RPL23A;RPS28;RPS27;RPS21;RPS24	Hillock
Coronavirus disease	33/232	4.68006e-46	1.82522e-44	0	0	90.8928	9486.99	RPL30;RPL10;RPL31;RPLP1;RPLP0;RPL11;RPL8;RPL6;RPS4X;RPL7A;RPS15A;RPS3;RPL14;RPLP2;RPL18;RPS27A;RPL39;RPS13;RPS12;RPL19;RPL21;RPS7;RPS8;RPL22;MX1;RPL35A;RPS3A;RPL23A;ISG15;RPS28;RPS27;RPS21;RPS24	Hillock
Oxidative phosphorylation	11/133	9.7093e-13	2.52442e-11	0	0	30.7941	851.781	UQCRQ;ATP6;ATP5MC2;COX2;COX1;UQCR10;CYTB;COX6A1;ND3;COX7C;ND5	Hillock
Thermogenesis	12/232	2.19639e-11	4.28295e-10	0	0	18.8622	462.909	UQCRQ;ATP6;ATP5MC2;COX2;COX1;UQCR10;CYTB;COX6A1;ND3;COX7C;ACTB;ND5	Hillock
Parkinson disease	12/249	5.00465e-11	7.80725e-10	0	0	17.4941	414.927	UQCRQ;ATP6;ATP5MC2;COX2;COX1;UQCR10;CYTB;COX6A1;ND3;RPS27A;COX7C;ND5	Hillock
Diabetic cardiomyopathy	11/203	9.79003e-11	1.2727e-09	0	0	19.4979	449.37	UQCRQ;ATP6;ATP5MC2;COX2;COX1;UQCR10;CYTB;COX6A1;ND3;COX7C;ND5	Hillock
Amyotrophic lateral sclerosis	13/364	2.99316e-10	3.33523e-09	0	0	12.9497	283.982	ATP6;ATP5MC2;UQCR10;COX6A1;COX7C;ACTB;UQCRQ;COX2;COX1;CYTB;ND3;SRSF7;ND5	Hillock
Prion disease	11/273	2.26881e-09	2.21209e-08	0	0	14.2379	283.391	UQCRQ;ATP6;ATP5MC2;COX2;COX1;UQCR10;CYTB;COX6A1;ND3;COX7C;ND5	Hillock
Huntington disease	11/306	7.45028e-09	6.45691e-08	0	0	12.624	236.258	UQCRQ;ATP6;ATP5MC2;COX2;COX1;UQCR10;CYTB;COX6A1;ND3;COX7C;ND5	Hillock
Cardiac muscle contraction	7/87	1.99916e-08	1.55935e-07	0	0	28.0155	496.658	UQCRQ;COX2;COX1;UQCR10;CYTB;COX6A1;COX7C	Hillock
Alzheimer disease	11/369	5.08931e-08	3.60878e-07	0	0	10.3691	174.133	UQCRQ;ATP6;ATP5MC2;COX2;COX1;UQCR10;CYTB;COX6A1;ND3;COX7C;ND5	Hillock
Pathways of neurodegeneration	12/475	7.24528e-08	4.70943e-07	0	0	8.85211	145.532	UQCRQ;ATP6;ATP5MC2;COX2;COX1;UQCR10;CYTB;COX6A1;ND3;RPS27A;COX7C;ND5	Hillock
Non-alcoholic fatty liver disease	7/155	1.05726e-06	6.34357e-06	0	0	15.0917	207.659	UQCRQ;COX2;COX1;UQCR10;CYTB;COX6A1;COX7C	Hillock
IL-17 signaling pathway	3/94	0.00420986	0.023455	0	0	9.91009	54.2114	DEFB4A;MUC5B;S100A8	Hillock
Pathogenic Escherichia coli infection	3/197	0.030682	0.159546	0	0	4.62441	16.1118	CLDN10;RPS3;ACTB	Hillock
Sulfur metabolism	1/10	0.0339766	0.165636	0	0	32.5523	110.095	PAPSS1	Hillock
Staphylococcus aureus infection	2/95	0.0426437	0.195659	0	0	6.36752	20.0887	KRT13;DEFB4A	Hillock
Selenocompound metabolism	1/17	0.0570808	0.230183	0	0	18.3042	52.4103	PAPSS1	Hillock
Nitrogen metabolism	1/17	0.0570808	0.230183	0	0	18.3042	52.4103	GLUL	Hillock
Leukocyte transendothelial migration	2/114	0.0590213	0.230183	0	0	5.28225	14.948	CLDN10;ACTB	Hillock
Arginine biosynthesis	1/22	0.0732495	0.27207	0	0	13.9426	36.4443	GLUL	Hillock
Fluid shear stress and atherosclerosis	2/139	0.0832538	0.295173	0	0	4.31289	10.7212	GSTP1;ACTB	Hillock
Retrograde endocannabinoid signaling	2/148	0.0926111	0.312349	0	0	4.04519	9.6249	ND3;ND5	Hillock
Glyoxylate and dicarboxylate metabolism	1/30	0.0985529	0.312349	0	0	10.0923	23.3855	GLUL	Hillock
Hepatitis C	2/157	0.102259	0.312349	0	0	3.80857	8.68447	CLDN10;MX1	Hillock
Necroptosis	2/159	0.10444	0.312349	0	0	3.75967	8.49363	FTH1;GLUL	Hillock
Hepatocellular carcinoma	2/168	0.114409	0.312349	0	0	3.55422	7.70546	GSTP1;ACTB	Hillock
Tight junction	2/169	0.115531	0.312349	0	0	3.53276	7.62444	CLDN10;ACTB	Hillock
Influenza A	2/172	0.118916	0.312349	0	0	3.46989	7.38855	MX1;ACTB	Hillock
Alanine, aspartate and glutamate metabolism	1/37	0.120134	0.312349	0	0	8.12704	17.2224	GLUL	Hillock
Ferroptosis	1/41	0.132237	0.332725	0	0	7.31287	14.7951	FTH1	Hillock
Vibrio cholerae infection	1/50	0.158871	0.387248	0	0	5.96699	10.9772	ACTB	Hillock
Glutathione metabolism	1/57	0.179028	0.410256	0	0	5.21928	8.97826	GSTP1	Hillock
Mineral absorption	1/60	0.18752	0.410256	0	0	4.95314	8.2909	FTH1	Hillock
Viral myocarditis	1/60	0.18752	0.410256	0	0	4.95314	8.2909	ACTB	Hillock
Shigellosis	2/246	0.208359	0.410256	0	0	2.40849	3.7777	RPS27A;ACTB	Hillock
Mitophagy	1/68	0.209746	0.410256	0	0	4.35996	6.80966	RPS27A	Hillock
Salmonella infection	2/249	0.212147	0.410256	0	0	2.37887	3.68839	RPS3;ACTB	Hillock
RIG-I-like receptor signaling pathway	1/70	0.215208	0.410256	0	0	4.23316	6.50278	ISG15	Hillock
Adherens junction	1/71	0.217925	0.410256	0	0	4.17248	6.35721	ACTB	Hillock
Metabolism of xenobiotics by cytochrome P450	1/76	0.231371	0.410256	0	0	3.89333	5.69879	GSTP1	Hillock
Gastric acid secretion	1/76	0.231371	0.410256	0	0	3.89333	5.69879	ACTB	Hillock
Arrhythmogenic right ventricular cardiomyopathy	1/77	0.234033	0.410256	0	0	3.84191	5.57958	ACTB	Hillock
Bacterial invasion of epithelial cells	1/77	0.234033	0.410256	0	0	3.84191	5.57958	ACTB	Hillock
Antigen processing and presentation	1/78	0.236686	0.410256	0	0	3.79183	5.4641	CD74	Hillock
GABAergic synapse	1/89	0.265276	0.44447	0	0	3.31601	4.4003	GLUL	Hillock
Hypertrophic cardiomyopathy	1/90	0.267822	0.44447	0	0	3.27859	4.31932	ACTB	Hillock
Salivary secretion	1/93	0.275408	0.445229	0	0	3.1712	4.08926	MUC5B	Hillock
Dilated cardiomyopathy	1/96	0.282917	0.445229	0	0	3.07059	3.87693	ACTB	Hillock
Prostate cancer	1/97	0.285403	0.445229	0	0	3.03845	3.80977	GSTP1	Hillock
Drug metabolism	1/108	0.312193	0.475204	0	0	2.72457	3.17177	GSTP1	Hillock
Human papillomavirus infection	2/331	0.316803	0.475204	0	0	1.77852	2.04437	MX1;ISG15	Hillock
Glutamatergic synapse	1/114	0.326386	0.480342	0	0	2.57913	2.88778	GLUL	Hillock
Thyroid hormone signaling pathway	1/121	0.34258	0.494838	0	0	2.42782	2.6008	ACTB	Hillock
Platelet activation	1/124	0.349403	0.495516	0	0	2.36824	2.49028	ACTB	Hillock
Purine metabolism	1/129	0.360618	0.496682	0	0	2.27516	2.32052	PAPSS1	Hillock
Yersinia infection	1/137	0.378169	0.496682	0	0	2.14046	2.08142	ACTB	Hillock
Estrogen signaling pathway	1/137	0.378169	0.496682	0	0	2.14046	2.08142	KRT13	Hillock
Measles	1/139	0.382481	0.496682	0	0	2.10923	2.02713	MX1	Hillock
Ubiquitin mediated proteolysis	1/140	0.384627	0.496682	0	0	2.09395	2.00073	RPS27A	Hillock
Apoptosis	1/142	0.388895	0.496682	0	0	2.06404	1.94937	ACTB	Hillock
Cell adhesion molecules	1/148	0.401527	0.496682	0	0	1.97919	1.80597	CLDN10	Hillock
Spliceosome	1/150	0.40568	0.496682	0	0	1.95243	1.76146	SRSF7	Hillock
Phagosome	1/152	0.409805	0.496682	0	0	1.92637	1.71847	ACTB	Hillock
Oxytocin signaling pathway	1/154	0.413901	0.496682	0	0	1.901	1.67692	ACTB	Hillock
Hippo signaling pathway	1/163	0.431992	0.510536	0	0	1.79457	1.50627	ACTB	Hillock
Tuberculosis	1/180	0.464673	0.535145	0	0	1.62274	1.2437	CD74	Hillock
NOD-like receptor signaling pathway	1/181	0.466537	0.535145	0	0	1.61364	1.23027	DEFB4A	Hillock
Neutrophil extracellular trap formation	1/189	0.481218	0.538602	0	0	1.54435	1.12959	ACTB	Hillock
Kaposi sarcoma-associated herpesvirus infection	1/193	0.488408	0.538602	0	0	1.51187	1.08341	RPS27A	Hillock
Focal adhesion	1/201	0.502495	0.538602	0	0	1.45081	0.998402	ACTB	Hillock
Epstein-Barr virus infection	1/202	0.504229	0.538602	0	0	1.44352	0.988412	ISG15	Hillock
Proteoglycans in cancer	1/205	0.509395	0.538602	0	0	1.42207	0.959234	ACTB	Hillock
Herpes simplex virus 1 infection	2/498	0.515519	0.538602	0	0	1.16966	0.774991	CD74;SRSF7	Hillock
Rap1 signaling pathway	1/210	0.517887	0.538602	0	0	1.3877	0.913105	ACTB	Hillock
Regulation of actin cytoskeleton	1/218	0.531174	0.545152	0	0	1.336	0.845241	ACTB	Hillock
Chemical carcinogenesis	1/239	0.564359	0.571688	0	0	1.21682	0.696099	GSTP1	Hillock
Pathways in cancer	1/531	0.844313	0.844313	0	0	0.538319	0.0911008	GSTP1	Hillock
Coronavirus disease	13/232	1.26886e-11	1.96674e-09	0	0	16.7041	419.111	RPS8;RPLP1;RPL11;C5AR1;MX1;ISG15;RPS26;RPS28;RPL36;CCL2;FAU;RPL39;RPS13	Macrophage
Ribosome	9/158	1.90222e-08	1.47422e-06	0	0	16.1357	286.855	RPS26;RPS28;RPS8;RPLP1;RPL11;RPL36;FAU;RPL39;RPS13	Macrophage
Thermogenesis	9/232	5.0801e-07	2.62472e-05	0	0	10.7409	155.665	NDUFB9;RHEB;NDUFS5;ATP6;COX2;COX1;ACTB;MGLL;ND4	Macrophage
Amyotrophic lateral sclerosis	10/364	2.63522e-06	0.000102115	0	0	7.57023	97.2513	NDUFB9;NDUFS5;ATP6;COX2;BAX;COX1;PFN1;ACTB;PSMA7;ND4	Macrophage
Parkinson disease	8/249	9.09771e-06	0.000282029	0	0	8.7086	101.085	NDUFB9;NDUFS5;ATP6;COX2;BAX;COX1;PSMA7;ND4	Macrophage
Prion disease	8/273	1.77096e-05	0.000371199	0	0	7.91024	86.5491	NDUFB9;NDUFS5;ATP6;COX2;BAX;COX1;PSMA7;ND4	Macrophage
Antigen processing and presentation	5/78	1.81389e-05	0.000371199	0	0	17.4254	190.241	CD74;HLA-DRA;IFI30;B2M;HLA-DPA1	Macrophage
Oxidative phosphorylation	6/133	1.91587e-05	0.000371199	0	0	12.1423	131.899	NDUFB9;NDUFS5;ATP6;COX2;COX1;ND4	Macrophage
Diabetic cardiomyopathy	7/203	2.16389e-05	0.000372671	0	0	9.26739	99.5412	NDUFB9;NDUFS5;ATP6;COX2;COX1;GAPDH;ND4	Macrophage
Huntington disease	8/306	3.99683e-05	0.000619509	0	0	7.02246	71.1194	NDUFB9;NDUFS5;ATP6;COX2;BAX;COX1;PSMA7;ND4	Macrophage
Influenza A	6/172	8.09198e-05	0.00114023	0	0	9.27132	87.3549	MX1;CCL2;HLA-DRA;BAX;ACTB;HLA-DPA1	Macrophage
Alzheimer disease	8/369	0.000147136	0.0019005	0	0	5.77832	50.9888	NDUFB9;NDUFS5;ATP6;COX2;COX1;GAPDH;PSMA7;ND4	Macrophage
Epstein-Barr virus infection	6/202	0.000194936	0.00232423	0	0	7.84031	66.9785	LYN;HLA-DRA;BAX;ISG15;B2M;HLA-DPA1	Macrophage
Non-alcoholic fatty liver disease	5/155	0.000467815	0.00517938	0	0	8.44744	64.7702	NDUFB9;NDUFS5;COX2;BAX;COX1	Macrophage
Ferroptosis	3/41	0.000655625	0.00677479	0	0	19.6174	143.794	FTH1;HMOX1;FTL	Macrophage
Pathways of neurodegeneration	8/475	0.000792428	0.00767664	0	0	4.44254	31.7216	NDUFB9;NDUFS5;ATP6;COX2;BAX;COX1;PSMA7;ND4	Macrophage
Viral myocarditis	3/60	0.00198874	0.0171253	0	0	13.0658	81.2725	HLA-DRA;ACTB;HLA-DPA1	Macrophage
Mineral absorption	3/60	0.00198874	0.0171253	0	0	13.0658	81.2725	FTH1;HMOX1;FTL	Macrophage
Human T-cell leukemia virus 1 infection	5/219	0.00218481	0.0178235	0	0	5.90193	36.1565	HLA-DRA;BAX;B2M;HLA-DPA1;ANAPC11	Macrophage
Fluid shear stress and atherosclerosis	4/139	0.00268536	0.0208115	0	0	7.41941	43.9225	MGST3;CCL2;HMOX1;ACTB	Macrophage
Retrograde endocannabinoid signaling	4/148	0.00336469	0.0248346	0	0	6.95253	39.5906	NDUFB9;NDUFS5;MGLL;ND4	Macrophage
Salmonella infection	5/249	0.00379114	0.0267103	0	0	5.1684	28.8143	BAX;DYNLL1;PFN1;GAPDH;ACTB	Macrophage
Necroptosis	4/159	0.00434336	0.0292704	0	0	6.45553	35.1123	H2AJ;FTH1;BAX;FTL	Macrophage
Herpes simplex virus 1 infection	7/498	0.00463418	0.0299291	0	0	3.64407	19.5843	CD74;RHEB;CCL2;HLA-DRA;BAX;B2M;HLA-DPA1	Macrophage
Hepatocellular carcinoma	4/168	0.00527459	0.0327024	0	0	6.09849	31.9857	MGST3;HMOX1;BAX;ACTB	Macrophage
Tuberculosis	4/180	0.00671233	0.0391133	0	0	5.67923	28.4178	CD74;HLA-DRA;BAX;HLA-DPA1	Macrophage
Rheumatoid arthritis	3/93	0.00683787	0.0391133	0	0	8.26125	41.1846	CCL2;HLA-DRA;HLA-DPA1	Macrophage
Staphylococcus aureus infection	3/95	0.00725059	0.0391133	0	0	8.08084	39.8117	C5AR1;HLA-DRA;HLA-DPA1	Macrophage
Asthma	2/31	0.00731798	0.0391133	0	0	16.9332	83.2675	HLA-DRA;HLA-DPA1	Macrophage
Chemokine signaling pathway	4/192	0.00838901	0.0433432	0	0	5.31349	25.4029	RAP1B;LYN;CCL7;CCL2	Macrophage
HIF-1 signaling pathway	3/109	0.0105513	0.052594	0	0	7.00861	31.8997	HMOX1;ELOC;GAPDH	Macrophage
Allograft rejection	2/38	0.0108581	0.052594	0	0	13.6358	61.6726	HLA-DRA;HLA-DPA1	Macrophage
Human immunodeficiency virus 1 infection	4/212	0.0117545	0.0552106	0	0	4.79771	21.3187	BAX;ELOC;RNF7;B2M	Macrophage
Lipid and atherosclerosis	4/215	0.012324	0.0561831	0	0	4.72878	20.7887	RAP1B;LYN;CCL2;BAX	Macrophage
Graft-versus-host disease	2/42	0.0131571	0.058267	0	0	12.2698	53.1378	HLA-DRA;HLA-DPA1	Macrophage
Type I diabetes mellitus	2/43	0.0137621	0.0592534	0	0	11.9699	51.301	HLA-DRA;HLA-DPA1	Macrophage
Human cytomegalovirus infection	4/225	0.0143494	0.0601122	0	0	4.51252	19.1513	RHEB;CCL2;BAX;B2M	Macrophage
Platelet activation	3/124	0.0149129	0.060829	0	0	6.13512	25.8014	RAP1B;LYN;ACTB	Macrophage
Proteasome	2/46	0.015648	0.0621908	0	0	11.1521	46.3638	PSMA7;PSMB9	Macrophage
Lysosome	3/128	0.0162237	0.0628668	0	0	5.9376	24.4705	ASAH1;SLC11A1;PSAP	Macrophage
Intestinal immune network for IgA production	2/48	0.0169634	0.0641297	0	0	10.6661	43.4826	HLA-DRA;HLA-DPA1	Macrophage
Sphingolipid metabolism	2/49	0.0176381	0.065093	0	0	10.4387	42.1481	ASAH1;PSAP	Macrophage
Systemic lupus erythematosus	3/135	0.018669	0.0672954	0	0	5.62074	22.3755	H2AJ;HLA-DRA;HLA-DPA1	Macrophage
Autoimmune thyroid disease	2/53	0.0204488	0.0707292	0	0	9.61801	37.4125	HLA-DRA;HLA-DPA1	Macrophage
Ubiquitin mediated proteolysis	3/140	0.0205343	0.0707292	0	0	5.41423	21.0379	ELOC;RNF7;ANAPC11	Macrophage
Glutathione metabolism	2/57	0.0234331	0.0789593	0	0	8.91672	33.4699	MGST3;LAP3	Macrophage
Phagosome	3/152	0.0254153	0.0838165	0	0	4.97517	18.2708	HLA-DRA;ACTB;HLA-DPA1	Macrophage
Inflammatory bowel disease	2/65	0.0298975	0.0965441	0	0	7.78131	27.3122	HLA-DRA;HLA-DPA1	Macrophage
Renal cell carcinoma	2/69	0.0333654	0.105544	0	0	7.31528	24.8737	RAP1B;ELOC	Macrophage
Leishmaniasis	2/77	0.0407431	0.126304	0	0	6.53235	20.9066	HLA-DRA;HLA-DPA1	Macrophage
Neutrophil extracellular trap formation	3/189	0.0440325	0.133066	0	0	3.97802	12.4227	H2AJ;C5AR1;ACTB	Macrophage
B cell receptor signaling pathway	2/81	0.0446415	0.133066	0	0	6.20034	19.2774	LYN;IFITM1	Macrophage
Pathogenic Escherichia coli infection	3/197	0.0487506	0.140489	0	0	3.81244	11.5175	BAX;GAPDH;ACTB	Macrophage
Human papillomavirus infection	4/331	0.0489446	0.140489	0	0	3.03333	9.15176	RHEB;MX1;BAX;ISG15	Macrophage
Cardiac muscle contraction	2/87	0.0507358	0.142983	0	0	5.76093	17.174	COX2;COX1	Macrophage
Th1 and Th2 cell differentiation	2/92	0.0560291	0.154792	0	0	5.43951	15.676	HLA-DRA;HLA-DPA1	Macrophage
Rap1 signaling pathway	3/210	0.0569235	0.154792	0	0	3.57065	10.2337	RAP1B;PFN1;ACTB	Macrophage
IL-17 signaling pathway	2/94	0.0581987	0.155531	0	0	5.32072	15.1316	CCL7;CCL2	Macrophage
Hematopoietic cell lineage	2/99	0.0637477	0.164855	0	0	5.04518	13.8885	HLA-DRA;HLA-DPA1	Macrophage
AGE-RAGE signaling pathway in diabetic complications	2/100	0.0648784	0.164855	0	0	4.99345	13.6583	CCL2;BAX	Macrophage
Viral protein interaction with cytokine and cytokine receptor	2/100	0.0648784	0.164855	0	0	4.99345	13.6583	CCL7;CCL2	Macrophage
Longevity regulating pathway	2/102	0.0671599	0.1679	0	0	4.89309	13.2147	RHEB;BAX	Macrophage
Th17 cell differentiation	2/107	0.0729784	0.17955	0	0	4.65891	12.1951	HLA-DRA;HLA-DPA1	Macrophage
Toxoplasmosis	2/112	0.0789535	0.191216	0	0	4.44602	11.288	HLA-DRA;HLA-DPA1	Macrophage
Leukocyte transendothelial migration	2/114	0.0813855	0.194073	0	0	4.36618	10.9528	RAP1B;ACTB	Macrophage
Shigellosis	3/246	0.0826562	0.194117	0	0	3.03611	7.56922	BAX;PFN1;ACTB	Macrophage
Sphingolipid signaling pathway	2/119	0.0875652	0.199453	0	0	4.17854	10.1763	ASAH1;BAX	Macrophage
Neurotrophin signaling pathway	2/119	0.0875652	0.199453	0	0	4.17854	10.1763	RAP1B;BAX	Macrophage
AMPK signaling pathway	2/120	0.0888178	0.199453	0	0	4.14292	10.0307	RAB10;RHEB	Macrophage
Thyroid hormone signaling pathway	2/121	0.0900757	0.199453	0	0	4.1079	9.88813	RHEB;ACTB	Macrophage
Yersinia infection	2/137	0.110883	0.242068	0	0	3.61811	7.95724	CCL2;ACTB	Macrophage
Measles	2/139	0.113566	0.244483	0	0	3.56493	7.75503	MX1;BAX	Macrophage
Apoptosis	2/142	0.117624	0.249749	0	0	3.48801	7.46526	BAX;ACTB	Macrophage
Cell adhesion molecules	2/148	0.125846	0.263597	0	0	3.34365	6.93036	HLA-DRA;HLA-DPA1	Macrophage
Hepatitis C	2/157	0.138427	0.286083	0	0	3.14807	6.22502	MX1;BAX	Macrophage
Thyroid cancer	1/37	0.142735	0.291104	0	0	6.73476	13.111	BAX	Macrophage
Porphyrin and chlorophyll metabolism	1/43	0.163902	0.329932	0	0	5.77091	10.4366	HMOX1	Macrophage
Vasopressin-regulated water reabsorption	1/44	0.167379	0.332612	0	0	5.63642	10.0751	DYNLL1	Macrophage
Pathways in cancer	4/531	0.178888	0.350983	0	0	1.86295	3.20612	MGST3;HMOX1;BAX;ELOC	Macrophage
Arginine and proline metabolism	1/50	0.187945	0.355261	0	0	4.94475	8.26568	LAP3	Macrophage
Vibrio cholerae infection	1/50	0.187945	0.355261	0	0	4.94475	8.26568	ACTB	Macrophage
Malaria	1/50	0.187945	0.355261	0	0	4.94475	8.26568	CCL2	Macrophage
Kaposi sarcoma-associated herpesvirus infection	2/193	0.19104	0.356762	0	0	2.55006	4.22105	LYN;BAX	Macrophage
Focal adhesion	2/201	0.20309	0.37149	0	0	2.44655	3.90006	RAP1B;ACTB	Macrophage
Regulation of lipolysis in adipocytes	1/55	0.204699	0.37149	0	0	4.48577	7.1154	MGLL	Macrophage
Viral carcinogenesis	2/203	0.206117	0.37149	0	0	2.42196	3.82504	LYN;BAX	Macrophage
Endometrial cancer	1/58	0.214587	0.38231	0	0	4.24904	6.53944	BAX	Macrophage
Long-term depression	1/60	0.221111	0.389457	0	0	4.10459	6.19419	LYN	Macrophage
Glycerolipid metabolism	1/61	0.224353	0.390728	0	0	4.03598	6.0319	MGLL	Macrophage
Regulation of actin cytoskeleton	2/218	0.22896	0.393117	0	0	2.25206	3.32001	PFN1;ACTB	Macrophage
Basal cell carcinoma	1/63	0.230798	0.393117	0	0	3.90539	5.72614	BAX	Macrophage
Glycolysis / Gluconeogenesis	1/67	0.243528	0.393887	0	0	3.66796	5.18108	GAPDH	Macrophage
Long-term potentiation	1/67	0.243528	0.393887	0	0	3.66796	5.18108	RAP1B	Macrophage
Fc epsilon RI signaling pathway	1/68	0.246678	0.393887	0	0	3.61303	5.05706	LYN	Macrophage
Epithelial cell signaling in Helicobacter pylori infection	1/70	0.252939	0.393887	0	0	3.50795	4.82206	LYN	Macrophage
RIG-I-like receptor signaling pathway	1/70	0.252939	0.393887	0	0	3.50795	4.82206	ISG15	Macrophage
Adherens junction	1/71	0.25605	0.393887	0	0	3.45767	4.71066	ACTB	Macrophage
Melanoma	1/72	0.259148	0.393887	0	0	3.40879	4.60308	BAX	Macrophage
Non-small cell lung cancer	1/72	0.259148	0.393887	0	0	3.40879	4.60308	BAX	Macrophage
p53 signaling pathway	1/73	0.262234	0.393887	0	0	3.36128	4.49913	BAX	Macrophage
PPAR signaling pathway	1/74	0.265307	0.393887	0	0	3.31507	4.39866	DBI	Macrophage
Glioma	1/75	0.268367	0.393887	0	0	3.27011	4.30149	BAX	Macrophage
Chronic myeloid leukemia	1/76	0.271415	0.393887	0	0	3.22634	4.20749	BAX	Macrophage
Gastric acid secretion	1/76	0.271415	0.393887	0	0	3.22634	4.20749	ACTB	Macrophage
Metabolism of xenobiotics by cytochrome P450	1/76	0.271415	0.393887	0	0	3.22634	4.20749	MGST3	Macrophage
Pancreatic cancer	1/76	0.271415	0.393887	0	0	3.22634	4.20749	BAX	Macrophage
Arrhythmogenic right ventricular cardiomyopathy	1/77	0.27445	0.393887	0	0	3.18373	4.11652	ACTB	Macrophage
Bacterial invasion of epithelial cells	1/77	0.27445	0.393887	0	0	3.18373	4.11652	ACTB	Macrophage
Synaptic vesicle cycle	1/78	0.277473	0.394571	0	0	3.14222	4.02843	NAPA	Macrophage
Complement and coagulation cascades	1/85	0.298286	0.420312	0	0	2.87936	3.48316	C5AR1	Macrophage
Colorectal cancer	1/86	0.30121	0.420609	0	0	2.84534	3.41425	BAX	Macrophage
ECM-receptor interaction	1/88	0.307023	0.424899	0	0	2.77965	3.28229	CD47	Macrophage
Hypertrophic cardiomyopathy	1/90	0.312789	0.429046	0	0	2.71691	3.15767	ACTB	Macrophage
Small cell lung cancer	1/92	0.318506	0.433057	0	0	2.65693	3.03982	BAX	Macrophage
Salivary secretion	1/93	0.321348	0.433121	0	0	2.62792	2.98329	CST3	Macrophage
Dilated cardiomyopathy	1/96	0.329802	0.440541	0	0	2.54454	2.82257	ACTB	Macrophage
Fc gamma R-mediated phagocytosis	1/97	0.332596	0.440541	0	0	2.51791	2.77178	LYN	Macrophage
Choline metabolism in cancer	1/98	0.335379	0.440541	0	0	2.49183	2.7223	RHEB	Macrophage
Progesterone-mediated oocyte maturation	1/100	0.340912	0.440699	0	0	2.44124	2.6271	ANAPC11	Macrophage
Chagas disease	1/102	0.346398	0.440699	0	0	2.39266	2.53662	CCL2	Macrophage
Pancreatic secretion	1/102	0.346398	0.440699	0	0	2.39266	2.53662	RAP1B	Macrophage
Cytokine-cytokine receptor interaction	2/295	0.346873	0.440699	0	0	1.65373	1.75097	CCL7;CCL2	Macrophage
NF-kappa B signaling pathway	1/104	0.35184	0.443375	0	0	2.34596	2.45055	LYN	Macrophage
Drug metabolism	1/108	0.362589	0.453236	0	0	2.25781	2.29051	MGST3	Macrophage
TNF signaling pathway	1/112	0.373161	0.46272	0	0	2.17601	2.14498	CCL2	Macrophage
Cell cycle	1/124	0.403851	0.496801	0	0	1.96252	1.77944	ANAPC11	Macrophage
Osteoclast differentiation	1/127	0.411289	0.501967	0	0	1.91551	1.70185	TYROBP	Macrophage
Oocyte meiosis	1/129	0.416196	0.503988	0	0	1.88538	1.65272	ANAPC11	Macrophage
Natural killer cell mediated cytotoxicity	1/131	0.421063	0.505929	0	0	1.85619	1.60555	TYROBP	Macrophage
Autophagy	1/137	0.435425	0.515197	0	0	1.77376	1.47476	RHEB	Macrophage
Insulin signaling pathway	1/137	0.435425	0.515197	0	0	1.77376	1.47476	RHEB	Macrophage
Spinocerebellar ataxia	1/143	0.449434	0.527745	0	0	1.6983	1.35824	PSMA7	Macrophage
Breast cancer	1/147	0.458583	0.531708	0	0	1.65144	1.28748	BAX	Macrophage
Phospholipase D signaling pathway	1/148	0.460846	0.531708	0	0	1.64012	1.27059	RHEB	Macrophage
Gastric cancer	1/149	0.4631	0.531708	0	0	1.62896	1.25399	BAX	Macrophage
mTOR signaling pathway	1/154	0.474232	0.533714	0	0	1.57532	1.17528	RHEB	Macrophage
Oxytocin signaling pathway	1/154	0.474232	0.533714	0	0	1.57532	1.17528	ACTB	Macrophage
Cushing syndrome	1/155	0.476431	0.533714	0	0	1.56501	1.16035	RAP1B	Macrophage
Cellular senescence	1/156	0.478621	0.533714	0	0	1.55484	1.14568	RHEB	Macrophage
Hepatitis B	1/162	0.491571	0.542718	0	0	1.49644	1.0627	BAX	Macrophage
Hippo signaling pathway	1/163	0.493698	0.542718	0	0	1.48713	1.04966	ACTB	Macrophage
Tight junction	1/169	0.506278	0.552627	0	0	1.43358	0.975794	ACTB	Macrophage
Protein processing in endoplasmic reticulum	1/171	0.510402	0.553233	0	0	1.41657	0.952724	BAX	Macrophage
NOD-like receptor signaling pathway	1/181	0.530518	0.571044	0	0	1.3372	0.847649	CCL2	Macrophage
Alcoholism	1/186	0.540268	0.577528	0	0	1.30073	0.800843	H2AJ	Macrophage
Transcriptional misregulation in cancer	1/192	0.551704	0.585713	0	0	1.25948	0.749069	BAX	Macrophage
Proteoglycans in cancer	1/205	0.575526	0.606847	0	0	1.17844	0.651055	ACTB	Macrophage
cAMP signaling pathway	1/216	0.594704	0.622831	0	0	1.11753	0.58077	RAP1B	Macrophage
Ras signaling pathway	1/232	0.621079	0.646089	0	0	1.03928	0.495005	RAP1B	Macrophage
Chemical carcinogenesis	1/239	0.632078	0.653148	0	0	1.00835	0.462573	MGST3	Macrophage
Endocytosis	1/252	0.651675	0.668938	0	0	0.955495	0.409152	RAB10	Macrophage
MAPK signaling pathway	1/294	0.708204	0.722181	0	0	0.816782	0.281809	RAP1B	Macrophage
MicroRNAs in cancer	1/310	0.727266	0.736772	0	0	0.773857	0.246445	HMOX1	Macrophage
Neuroactive ligand-receptor interaction	1/341	0.760765	0.765705	0	0	0.702188	0.192	C5AR1	Macrophage
PI3K-Akt signaling pathway	1/354	0.773572	0.773572	0	0	0.675879	0.173523	RHEB	Macrophage
Ether lipid metabolism	2/49	0.00950715	0.487337	0	0	14.595	67.9502	GDPD3;ENPP6	T naive
Antigen processing and presentation	2/78	0.0229686	0.487337	0	0	9.0127	34.0106	HSPA6;KLRD1	T naive
Other glycan degradation	1/18	0.0526664	0.487337	0	0	19.8634	58.4735	ENGASE	T naive
Purine metabolism	2/129	0.0573324	0.487337	0	0	5.37958	15.3796	NT5C2;PDE7A	T naive
MAPK signaling pathway	3/294	0.0583151	0.487337	0	0	3.55381	10.0995	HSPA6;NF1;ELK1	T naive
Natural killer cell mediated cytotoxicity	2/131	0.0589087	0.487337	0	0	5.29564	14.996	SYK;KLRD1	T naive
Hepatocellular carcinoma	2/168	0.0905466	0.487337	0	0	4.1076	9.86601	DPF3;ELK1	T naive
Nicotinate and nicotinamide metabolism	1/35	0.0998979	0.487337	0	0	9.92323	22.8592	NT5C2	T naive
Graft-versus-host disease	1/42	0.118666	0.487337	0	0	8.22613	17.5335	KLRD1	T naive
Epstein-Barr virus infection	2/202	0.123012	0.487337	0	0	3.40345	7.13184	NCOR2;SYK	T naive
Human T-cell leukemia virus 1 infection	2/219	0.140172	0.487337	0	0	3.13412	6.15819	SLC2A1;ELK1	T naive
Ovarian steroidogenesis	1/51	0.142232	0.487337	0	0	6.74237	13.1496	HSD17B2	T naive
Thermogenesis	2/232	0.153627	0.487337	0	0	2.95502	5.53543	DPF3;SLC25A20	T naive
Ras signaling pathway	2/232	0.153627	0.487337	0	0	2.95502	5.53543	NF1;ELK1	T naive
Pyrimidine metabolism	1/56	0.155055	0.487337	0	0	6.12789	11.4222	NT5C2	T naive
Legionellosis	1/57	0.157597	0.487337	0	0	6.01816	11.1198	HSPA6	T naive
Endometrial cancer	1/58	0.160132	0.487337	0	0	5.91228	10.8299	ELK1	T naive
Notch signaling pathway	1/59	0.162659	0.487337	0	0	5.81005	10.5516	NCOR2	T naive
Steroid hormone biosynthesis	1/61	0.16769	0.487337	0	0	5.61582	10.0278	HSD17B2	T naive
Acute myeloid leukemia	1/67	0.182607	0.487337	0	0	5.10375	8.67852	JUP	T naive
Fc epsilon RI signaling pathway	1/68	0.185067	0.487337	0	0	5.02732	8.48127	SYK	T naive
Adipocytokine signaling pathway	1/69	0.18752	0.487337	0	0	4.95314	8.2909	SLC2A1	T naive
Renal cell carcinoma	1/69	0.18752	0.487337	0	0	4.95314	8.2909	SLC2A1	T naive
Central carbon metabolism in cancer	1/70	0.189966	0.487337	0	0	4.88111	8.10708	SLC2A1	T naive
Prion disease	2/273	0.197489	0.487337	0	0	2.50274	4.05962	HSPA6;NCAM1	T naive
Leishmaniasis	1/77	0.206886	0.487337	0	0	4.42997	6.97982	ELK1	T naive
Arrhythmogenic right ventricular cardiomyopathy	1/77	0.206886	0.487337	0	0	4.42997	6.97982	JUP	T naive
Pathways in cancer	3/531	0.213222	0.487337	0	0	1.93501	2.9904	JUP;SLC2A1;ELK1	T naive
B cell receptor signaling pathway	1/81	0.216398	0.487337	0	0	4.20763	6.44035	SYK	T naive
Peroxisome	1/82	0.218758	0.487337	0	0	4.15547	6.31544	PEX12	T naive
ErbB signaling pathway	1/85	0.225797	0.487337	0	0	4.00646	5.96208	ELK1	T naive
Insulin secretion	1/86	0.22813	0.487337	0	0	3.95912	5.85095	SLC2A1	T naive
Bile secretion	1/90	0.237391	0.487337	0	0	3.78042	5.43643	SLC2A1	T naive
Morphine addiction	1/91	0.239689	0.487337	0	0	3.73823	5.33974	PDE7A	T naive
GnRH signaling pathway	1/93	0.244265	0.487337	0	0	3.6566	5.15398	ELK1	T naive
Fc gamma R-mediated phagocytosis	1/97	0.253336	0.487337	0	0	3.50353	4.81049	SYK	T naive
Longevity regulating pathway	1/102	0.264524	0.487337	0	0	3.32925	4.42732	HSPA6	T naive
Toll-like receptor signaling pathway	1/104	0.268953	0.487337	0	0	3.26428	4.28671	IRF5	T naive
C-type lectin receptor signaling pathway	1/104	0.268953	0.487337	0	0	3.26428	4.28671	SYK	T naive
NF-kappa B signaling pathway	1/104	0.268953	0.487337	0	0	3.26428	4.28671	SYK	T naive
Glucagon signaling pathway	1/107	0.275547	0.487337	0	0	3.17141	4.08794	SLC2A1	T naive
Insulin resistance	1/108	0.277732	0.487337	0	0	3.14161	4.02472	SLC2A1	T naive
HIF-1 signaling pathway	1/109	0.27991	0.487337	0	0	3.11237	3.96293	SLC2A1	T naive
Toxoplasmosis	1/112	0.286407	0.487337	0	0	3.02779	3.78577	HSPA6	T naive
Thyroid hormone signaling pathway	1/121	0.305554	0.487337	0	0	2.79944	3.31909	SLC2A1	T naive
Platelet activation	1/124	0.311824	0.487337	0	0	2.73074	3.18218	SYK	T naive
Osteoclast differentiation	1/127	0.318038	0.487337	0	0	2.66532	3.05335	SYK	T naive
Lysosome	1/128	0.320097	0.487337	0	0	2.6442	3.0121	CLN3	T naive
Insulin signaling pathway	1/137	0.338354	0.487337	0	0	2.4681	2.67458	ELK1	T naive
Estrogen signaling pathway	1/137	0.338354	0.487337	0	0	2.4681	2.67458	HSPA6	T naive
Measles	1/139	0.342346	0.487337	0	0	2.43208	2.60703	HSPA6	T naive
Apoptosis	1/142	0.348288	0.487337	0	0	2.37997	2.51022	PTPN13	T naive
Cell adhesion molecules	1/148	0.360015	0.487337	0	0	2.28214	2.33145	NCAM1	T naive
Phospholipase D signaling pathway	1/148	0.360015	0.487337	0	0	2.28214	2.33145	SYK	T naive
Gastric cancer	1/149	0.36195	0.487337	0	0	2.26661	2.30344	JUP	T naive
Spliceosome	1/150	0.363878	0.487337	0	0	2.25128	2.2759	HSPA6	T naive
Oxytocin signaling pathway	1/154	0.371535	0.488862	0	0	2.19198	2.17031	ELK1	T naive
Hepatitis B	1/162	0.386578	0.499885	0	0	2.08222	1.97899	ELK1	T naive
Protein processing in endoplasmic reticulum	1/171	0.403078	0.501702	0	0	1.97109	1.79098	HSPA6	T naive
Tuberculosis	1/180	0.419142	0.501702	0	0	1.87113	1.62703	SYK	T naive
Axon guidance	1/182	0.422654	0.501702	0	0	1.85027	1.59345	EPHA4	T naive
Neutrophil extracellular trap formation	1/189	0.43478	0.501702	0	0	1.78074	1.48321	SYK	T naive
Transcriptional misregulation in cancer	1/192	0.439901	0.501702	0	0	1.75251	1.43917	JUP	T naive
Kaposi sarcoma-associated herpesvirus infection	1/193	0.441597	0.501702	0	0	1.74329	1.42489	SYK	T naive
Herpes simplex virus 1 infection	2/498	0.44249	0.501702	0	0	1.35178	1.10216	SYK;ZNF41	T naive
Focal adhesion	1/201	0.454989	0.501702	0	0	1.67288	1.31736	ELK1	T naive
Viral carcinogenesis	1/203	0.458287	0.501702	0	0	1.65615	1.29223	SYK	T naive
Diabetic cardiomyopathy	1/203	0.458287	0.501702	0	0	1.65615	1.29223	SLC2A1	T naive
Proteoglycans in cancer	1/205	0.461566	0.501702	0	0	1.63975	1.26774	ELK1	T naive
Lipid and atherosclerosis	1/215	0.477669	0.511788	0	0	1.56233	1.15431	HSPA6	T naive
Human cytomegalovirus infection	1/225	0.493299	0.52109	0	0	1.49183	1.05419	ELK1	T naive
Coronavirus disease	1/232	0.503964	0.524963	0	0	1.44611	0.990945	SYK	T naive
Endocytosis	1/252	0.533237	0.547846	0	0	1.32953	0.835994	HSPA6	T naive
Human papillomavirus infection	1/331	0.633149	0.641705	0	0	1.00719	0.460336	HES4	T naive
PI3K-Akt signaling pathway	1/354	0.658055	0.658055	0	0	0.940462	0.393552	SYK	T naive
Coronavirus disease	33/232	2.06961e-37	3.06302e-35	0	0	40.8106	3447.2	RPL5;RPL32;RPL10;RPL34;RPLP1;RPLP0;RPL11;RPL6;RPS15;RPS4X;RPS16;RPS19;RPS18;RPS3;CCL2;RPS13;RPL21;RPS7;RPS8;STAT1;RPS5;MX2;RPL22;MX1;RPL35A;ISG15;RPS3A;CXCL10;OAS1;IL1B;RPL26;FAU;RPS24	Monocyte
Ribosome	25/158	1.6562e-29	1.22559e-27	0	0	42.195	2796.28	RPL5;RPL32;RPL10;RPL34;RPLP1;RPLP0;RPL11;RPL6;RPS15;RPS4X;RPS16;RPS19;RPS18;RPS3;RPS13;RPL21;RPS7;RPS8;RPS5;RPL22;RPL35A;RPS3A;RPL26;FAU;RPS24	Monocyte
Influenza A	12/172	2.59044e-10	1.27795e-08	0	0	14.6488	323.357	CXCL10;IL1A;RSAD2;OAS1;STAT1;IL1B;MX2;MX1;TNFSF10;HLA-DRA;CCL2;HLA-DRB1	Monocyte
Rheumatoid arthritis	9/93	2.74844e-09	8.9547e-08	0	0	20.4014	402.158	IL1A;IL1B;CCL2;HLA-DRA;CXCL3;CXCL5;HLA-DRB1;TNFSF13B;VEGFA	Monocyte
IL-17 signaling pathway	9/94	3.02524e-09	8.9547e-08	0	0	20.1604	395.472	CXCL10;CCL7;IL1B;CCL2;CXCL3;PTGS2;MMP9;CXCL5;S100A8	Monocyte
TNF signaling pathway	8/112	2.35953e-07	5.59088e-06	0	0	14.493	221.158	CXCL10;IL1B;IRF1;CCL2;CXCL3;PTGS2;MMP9;CXCL5	Monocyte
Leishmaniasis	7/77	2.64433e-07	5.59088e-06	0	0	18.6953	283.153	IL1A;NCF1;STAT1;IL1B;HLA-DRA;PTGS2;HLA-DRB1	Monocyte
Cytokine-cytokine receptor interaction	11/295	9.14534e-07	1.69189e-05	0	0	7.44383	103.505	CXCL10;IL1A;CCL8;CCL7;TNFRSF18;IL1B;TNFSF10;CCL2;CXCL3;CXCL5;TNFSF13B	Monocyte
[truncated: 150 more rows]
