# Supplementary material for: Nucleocapsid-specific T cell responses associate with control of SARS-CoV-2 in the upper airways before seroconversion
Source: Nat Commun. 2023 May 24;14:2952. doi: 10.1038/s41467-023-38020-8 (PMC10209201; doi:10.1038/s41467-023-38020-8)
Supplement: Supplementary file 4 — Supplementary Datasets 1–7 [file 41467_2023_38020_MOESM4_ESM.zip › Supplementarydataset6Yoshida_goEnrichment_allCelltypes.xlsx]

## Sheet: Sheet1
Term	Overlap	P.value	Adjusted.P.value	Old.P.value	Old.Adjusted.P.value	Odds.Ratio	Combined.Score	Genes	celltype
cellular response to type I interferon (GO:0071357)	15/65	1.70275e-14	1.8262e-11	0	0	21.6871	687.568	IFITM3;EGR1;IFITM1;IFI6;ISG15;HLA-F;IFIT3;PSMB8;IFIT2;OASL;ISG20;OAS1;IRF1;OAS3;IRF7	Goblet
type I interferon signaling pathway (GO:0060337)	15/65	1.70275e-14	1.8262e-11	0	0	21.6871	687.568	IFITM3;EGR1;IFITM1;IFI6;ISG15;HLA-F;IFIT3;PSMB8;IFIT2;OASL;ISG20;OAS1;IRF1;OAS3;IRF7	Goblet
defense response to symbiont (GO:0140546)	15/124	3.07241e-10	2.19678e-07	0	0	9.91838	217.246	IFITM3;BNIP3L;IFITM1;IFI6;ISG15;IFIT3;IFIT2;OASL;ISG20;OAS1;IRF1;OAS3;DDIT4;IRF7;TRIM56	Goblet
cytokine-mediated signaling pathway (GO:0019221)	32/621	4.31893e-10	2.31603e-07	0	0	4.07449	87.8576	IFITM3;IFITM1;CXCL8;ALOX15;IFI6;CXCL3;CXCL2;IFIT3;IFIT2;OASL;TRIM8;SOCS3;CD36;EGR1;IL33;HSP90AA1;TNFRSF12A;NOS2;ISG15;IRAK3;FOS;HLA-F;SOD2;MT3;PSMB8;ISG20;BCL6;OAS1;IRF1;OAS3;SAA1;IRF7	Goblet
defense response to virus (GO:0051607)	15/133	8.33155e-10	3.57423e-07	0	0	9.15768	191.449	IFITM3;BNIP3L;IFITM1;IFI6;ISG15;IFIT3;IFIT2;OASL;ISG20;OAS1;IRF1;OAS3;DDIT4;IRF7;TRIM56	Goblet
regulation of viral genome replication (GO:0045069)	9/67	4.69837e-07	0.000167967	0	0	10.9709	159.856	IFITM3;ISG20;IFITM1;CXCL8;OAS1;OAS3;ISG15;PABPC1;OASL	Goblet
positive regulation of interferon-beta production (GO:0032728)	7/36	6.80729e-07	0.000208595	0	0	16.969	240.961	HSP90AA1;OAS1;IRF1;OAS3;IRF7;ISG15;TRIM56	Goblet
negative regulation of viral genome replication (GO:0045071)	8/54	9.5754e-07	0.000256741	0	0	12.2593	169.901	IFITM3;ISG20;IFITM1;OAS1;OAS3;ISG15;OASL;RESF1	Goblet
arachidonic acid metabolic process (GO:0019369)	8/57	1.46514e-06	0.000349192	0	0	11.507	154.58	CYP2J2;CYP2A6;CYP2B6;CYP2A13;ALOX15;EPHX1;CYP2F1;ALOX15B	Goblet
epoxygenase P450 pathway (GO:0019373)	5/19	5.79425e-06	0.00116475	0	0	24.9481	300.84	CYP2J2;CYP2A6;CYP2B6;CYP2A13;CYP2F1	Goblet
regulation of interferon-beta production (GO:0032648)	7/49	5.97306e-06	0.00116475	0	0	11.7089	140.838	HSP90AA1;OAS1;IRF1;OAS3;IRF7;ISG15;TRIM56	Goblet
negative regulation of viral process (GO:0048525)	8/70	7.12457e-06	0.00127352	0	0	9.08822	107.713	IFITM3;TRIM8;ISG20;IFITM1;OAS1;OAS3;ISG15;OASL	Goblet
exogenous drug catabolic process (GO:0042738)	5/22	1.26672e-05	0.00209009	0	0	20.5423	231.646	CYP2J2;CYP2A6;CYP2B6;CYP2A13;CYP2F1	Goblet
epithelial cell differentiation (GO:0030855)	9/101	1.49995e-05	0.00228752	0	0	6.90448	76.6915	UPK1B;KRT4;DHRS9;AKR1C1;SPINK5;CDK1;SCRIB;CES1;CNN3	Goblet
drug catabolic process (GO:0042737)	5/23	1.59966e-05	0.00228752	0	0	19.4001	214.238	CYP2J2;CYP2A6;CYP2B6;CYP2A13;CYP2F1	Goblet
regulation of ribonuclease activity (GO:0060700)	3/5	2.86251e-05	0.00383755	0	0	104.107	1089.09	OAS1;OAS3;OASL	Goblet
nuclear-transcribed mRNA catabolic process, nonsense-mediated decay (GO:0000184)	9/113	3.69187e-05	0.00442215	0	0	6.10407	62.303	RPL4;RPL5;RPL36A;RPS3A;EIF3E;PABPC1;RPL10A;RPL6;RPL7	Goblet
antigen processing and presentation of endogenous peptide antigen (GO:0002483)	4/14	3.7109e-05	0.00442215	0	0	27.8488	284.103	ERAP2;TAP2;TAP1;HLA-F	Goblet
interferon-gamma-mediated signaling pathway (GO:0060333)	7/68	5.34381e-05	0.00578553	0	0	8.0541	79.2281	TRIM8;OAS1;IRF1;OAS3;IRF7;HLA-F;OASL	Goblet
regulation of nuclease activity (GO:0032069)	3/6	5.66416e-05	0.00578553	0	0	69.4014	678.66	OAS1;OAS3;OASL	Goblet
positive regulation of tau-protein kinase activity (GO:1902949)	3/6	5.66416e-05	0.00578553	0	0	69.4014	678.66	EGR1;HSP90AA1;CLU	Goblet
positive regulation of cellular biosynthetic process (GO:0031328)	11/180	6.06907e-05	0.00591734	0	0	4.60904	44.7525	RPL5;EGR1;HSP90AA1;CXCL8;ELOVL5;DUOXA2;EIF3E;CD36;EEF2;CLU;KLF2	Goblet
epithelium development (GO:0060429)	9/122	6.74229e-05	0.00628792	0	0	5.61533	53.9326	SLC9A3R1;UPK1B;KRT4;DHRS9;AKR1C1;SPINK5;CDK1;CES1;CNN3	Goblet
negative regulation of cellular process (GO:0048523)	21/566	7.43803e-05	0.00664774	0	0	2.77663	26.3955	BNIP3L;IFITM1;NIBAN2;CXCL8;HPGD;DUSP1;TESC;F2R;SOD2;ALOX15B;CLU;MT3;IFIT3;SULT2B1;SLC9A3R1;BCL6;IRF1;TXNIP;BRD7;HRAS;FBP1	Goblet
lipoxin biosynthetic process (GO:2001301)	3/7	9.80695e-05	0.00841437	0	0	52.0484	480.398	HPGD;ALOX15;ALOX15B	Goblet
positive regulation of type I interferon production (GO:0032481)	7/77	0.000118781	0.00979946	0	0	7.01536	63.4064	HSP90AA1;OAS1;IRF1;OAS3;IRF7;ISG15;TRIM56	Goblet
innate immune response (GO:0045087)	14/302	0.000127302	0.0101134	0	0	3.45887	31.0224	IFITM3;CFD;IFITM1;PPP1R14B;NOS2;IFI6;ISG15;C3;TRIM8;BPIFB1;OAS1;SAA1;IRF7;TRIM56	Goblet
antigen processing and presentation of endogenous peptide antigen via MHC class I (GO:0019885)	3/8	0.000155245	0.0118929	0	0	41.6366	365.174	ERAP2;TAP2;TAP1	Goblet
nuclear-transcribed mRNA catabolic process (GO:0000956)	10/171	0.000187559	0.0136299	0	0	4.38415	37.6222	RPL4;RPL5;RPL36A;RPS3A;EIF3E;PABPC1;RPL10A;RPL6;RPL7;ZFP36L1	Goblet
long-chain fatty acid metabolic process (GO:0001676)	7/83	0.000190628	0.0136299	0	0	6.45954	55.3271	CYP2J2;HPGD;ELOVL5;ALOX15;EPHX1;ADTRP;ALOX15B	Goblet
retinol metabolic process (GO:0042572)	4/21	0.000204974	0.0137397	0	0	16.3758	139.074	DHRS9;RDH10;ADH7;DHRS3	Goblet
linoleic acid metabolic process (GO:0043651)	4/21	0.000204974	0.0137397	0	0	16.3758	139.074	CYP2J2;ELOVL5;ALOX15;ALOX15B	Goblet
neutrophil degranulation (GO:0043312)	18/481	0.000218887	0.0142276	0	0	2.78208	23.4445	CFD;SERPINB3;GPI;PIGR;HSP90AA1;BRI3;MGST1;PLAUR;PYGL;EEF2;ABCA13;C3;PLAC8;TCN1;ANPEP;CD36;S100A9;CD177	Goblet
neutrophil activation involved in immune response (GO:0002283)	18/485	0.000242027	0.0152691	0	0	2.75768	22.9617	CFD;SERPINB3;GPI;PIGR;HSP90AA1;BRI3;MGST1;PLAUR;PYGL;EEF2;ABCA13;C3;PLAC8;TCN1;ANPEP;CD36;S100A9;CD177	Goblet
neutrophil mediated immunity (GO:0002446)	18/488	0.000260758	0.0159807	0	0	2.73965	22.6074	CFD;SERPINB3;GPI;PIGR;HSP90AA1;BRI3;MGST1;PLAUR;PYGL;EEF2;ABCA13;C3;PLAC8;TCN1;ANPEP;CD36;S100A9;CD177	Goblet
regulation of peptidase activity (GO:0052547)	4/23	0.000296492	0.0171885	0	0	14.6505	119.014	SERPINB3;SERPINB4;CSTA;PSMB8	Goblet
ERK1 and ERK2 cascade (GO:0070371)	4/23	0.000296492	0.0171885	0	0	14.6505	119.014	MAP2K2;CDK1;MT3;ZFP36L1	Goblet
SRP-dependent cotranslational protein targeting to membrane (GO:0006614)	7/90	0.000315042	0.0177833	0	0	5.91265	47.6725	RPL4;RPL5;RPL36A;RPS3A;RPL10A;RPL6;RPL7	Goblet
regulation of tau-protein kinase activity (GO:1902947)	3/10	0.000325647	0.0179106	0	0	29.7374	238.782	EGR1;HSP90AA1;CLU	Goblet
positive regulation of cell death (GO:0010942)	6/66	0.000365784	0.0196152	0	0	6.99395	55.3464	EGR1;DDIT4;CD36;FOS;CLU;MT3	Goblet
cytoplasmic translation (GO:0002181)	7/93	0.000385173	0.0201511	0	0	5.70552	44.8558	RPL4;RPL5;RPL36A;RPS3A;RPL10A;RPL6;RPL7	Goblet
negative regulation of cell population proliferation (GO:0008285)	15/379	0.000407473	0.0205092	0	0	2.93143	22.8814	IFITM1;NIBAN2;CXCL8;KRT4;TESC;F2R;SOD2;ALOX15B;IFIT3;SULT2B1;SLC9A3R1;IRF1;APOD;BRD7;HRAS	Goblet
cotranslational protein targeting to membrane (GO:0006613)	7/94	0.00041114	0.0205092	0	0	5.63966	43.97	RPL4;RPL5;RPL36A;RPS3A;RPL10A;RPL6;RPL7	Goblet
pyrimidine nucleoside catabolic process (GO:0046135)	3/11	0.000443019	0.0209998	0	0	26.0189	200.915	DPYS;UPP1;TYMP	Goblet
regulation of monocyte chemotactic protein-1 production (GO:0071637)	3/11	0.000443019	0.0209998	0	0	26.0189	200.915	OAS1;OAS3;APOD	Goblet
cellular response to oxidative stress (GO:0034599)	8/125	0.000450345	0.0209998	0	0	4.8025	37.0056	JUN;GPX2;TXNRD1;GSR;FOS;SOD2;MT3;ATF4	Goblet
positive regulation of macromolecule metabolic process (GO:0010604)	15/384	0.000467119	0.0213185	0	0	2.89096	22.1706	RPL5;EGR1;IL33;CXCL8;TESC;SCRIB;CLU;MT3;KLF2;RESF1;HEY1;ITGB8;CD36;ADTRP;ATF4	Goblet
positive regulation of neuron death (GO:1901216)	5/47	0.000550537	0.0240969	0	0	8.3042	62.3199	EGR1;DDIT4;FOS;CLU;ATF4	Goblet
regulation of toll-like receptor signaling pathway (GO:0034121)	4/27	0.0005617	0.0240969	0	0	12.1002	90.5642	IRF1;IRF7;IRAK3;CD36	Goblet
positive regulation of nitric oxide biosynthetic process (GO:0045429)	4/27	0.0005617	0.0240969	0	0	12.1002	90.5642	HSP90AA1;CD36;CLU;KLF2	Goblet
nucleoside catabolic process (GO:0009164)	3/12	0.000584436	0.0245807	0	0	23.1268	172.176	DPYS;UPP1;TYMP	Goblet
response to molecule of bacterial origin (GO:0002237)	6/73	0.000630364	0.025739	0	0	6.26101	46.1387	CXCL8;NOS2;F2R;IRAK3;CXCL2;S100A9	Goblet
response to interferon-beta (GO:0035456)	4/28	0.000647975	0.025739	0	0	11.5954	85.1295	IFITM3;IFITM1;OAS1;IRF1	Goblet
positive regulation of nitric oxide metabolic process (GO:1904407)	4/28	0.000647975	0.025739	0	0	11.5954	85.1295	HSP90AA1;CD36;CLU;KLF2	Goblet
regulation of cell population proliferation (GO:0042127)	23/764	0.000699067	0.0272636	0	0	2.23059	16.2069	SERPINB3;PTGFR;IFITM1;JUN;NIBAN2;CXCL8;TESC;F2R;PTN;SOD2;ALOX15B;AREG;CLU;IFIT3;ZFP36L1;SULT2B1;SLC9A3R1;BCL6;IRF1;CHP2;BRD7;HRAS;FGFR3	Goblet
protein targeting to ER (GO:0045047)	7/103	0.00071352	0.0273304	0	0	5.10859	37.0133	RPL4;RPL5;RPL36A;RPS3A;RPL10A;RPL6;RPL7	Goblet
steroid metabolic process (GO:0008202)	7/104	0.000755795	0.0284418	0	0	5.05567	36.3388	SULT2B1;CYP2A6;CYP2B6;DHRS9;AKR1C1;UGT2A1;GBA2	Goblet
organic substance transport (GO:0071702)	8/136	0.000787264	0.0291152	0	0	4.38732	31.3559	TCN2;TCN1;SPNS2;TAP2;TAP1;TXNIP;ABCA13;RAMP1	Goblet
cholesterol metabolic process (GO:0008203)	6/77	0.000837065	0.0299251	0	0	5.90707	41.8552	SULT2B1;INSIG1;GBA2;MT3;TM7SF2;CES1	Goblet
neutrophil migration (GO:1990266)	6/77	0.000837065	0.0299251	0	0	5.90707	41.8552	CXCL8;SAA1;CXCL3;CXCL2;S100A9;CD177	Goblet
positive regulation of chemokine production (GO:0032722)	5/53	0.000960382	0.0337708	0	0	7.26396	50.4713	EGR1;IL33;OAS1;OAS3;ALOX15B	Goblet
unsaturated fatty acid metabolic process (GO:0033559)	5/54	0.00104613	0.0361928	0	0	7.11536	48.8302	CYP2J2;ELOVL5;ALOX15;EPHX1;ALOX15B	Goblet
monocarboxylic acid metabolic process (GO:0032787)	8/143	0.00109088	0.0365735	0	0	4.15834	28.3631	CYP2J2;LDHB;GATM;AKR1C1;CD36;UGT2A1;ADH7;GBA2	Goblet
translation (GO:0006412)	10/214	0.00109124	0.0365735	0	0	3.45243	23.5471	RPL4;EEF1G;RPL5;PPA2;RPL36A;RPS3A;RPL10A;EEF2;RPL6;RPL7	Goblet
negative regulation of cytokine-mediated signaling pathway (GO:0001960)	5/55	0.00113743	0.0369309	0	0	6.9727	47.2678	OAS1;OAS3;IRAK3;ISG15;PARP14	Goblet
positive regulation of cytokine production (GO:0001819)	13/335	0.00116962	0.0369309	0	0	2.85718	19.289	EGR1;IL33;NOS2;F2R;CXCL17;SCRIB;ISG15;ALOX15B;C3;IRF1;SAA1;IRF7;ATF4	Goblet
pyrimidine nucleoside metabolic process (GO:0006213)	3/15	0.00117077	0.0369309	0	0	17.3424	117.063	DPYS;UPP1;TYMP	Goblet
lipoxygenase pathway (GO:0019372)	3/15	0.00117077	0.0369309	0	0	17.3424	117.063	HPGD;ALOX15;ALOX15B	Goblet
antigen processing and presentation of peptide antigen via MHC class I (GO:0002474)	4/33	0.00122416	0.0369834	0	0	9.59376	64.331	ERAP2;TAP2;TAP1;HLA-F	Goblet
apoptotic mitochondrial changes (GO:0008637)	4/33	0.00122416	0.0369834	0	0	9.59376	64.331	IFI6;SOD2;CLU;IFIT2	Goblet
primary alcohol metabolic process (GO:0034308)	4/33	0.00122416	0.0369834	0	0	9.59376	64.331	DHRS9;RDH10;ADH7;DHRS3	Goblet
icosanoid metabolic process (GO:0006690)	5/57	0.00133756	0.0398481	0	0	6.70383	44.3586	CYP2J2;HPGD;ALOX15;EPHX1;ALOX15B	Goblet
negative regulation of type I interferon-mediated signaling pathway (GO:0060339)	3/16	0.00142573	0.0418929	0	0	16.0076	104.899	OAS1;OAS3;ISG15	Goblet
negative regulation of hydrolase activity (GO:0051346)	5/58	0.00144683	0.0419385	0	0	6.57701	43.003	SERPINB3;SERPINB4;CSTA;SH2D4A;HRAS	Goblet
regulation of neuron death (GO:1901214)	6/86	0.00149125	0.0426497	0	0	5.24012	34.1035	EGR1;DDIT4;NENF;FOS;HLA-F;CLU	Goblet
positive regulation of multicellular organismal process (GO:0051240)	13/345	0.00152145	0.0429408	0	0	2.76969	17.97	SERPINB3;IL33;NIBAN2;ZBTB16;F2R;PTN;PLAC8;HCAR2;GATM;UCP2;MFAP2;SAA1;CD36	Goblet
cellular response to cytokine stimulus (GO:0071345)	16/482	0.0017095	0.0459289	0	0	2.43853	15.5372	EGR1;HSP90AA1;CXCL8;NOS2;DUSP1;ALOX15;IRAK3;FOS;CXCL2;ZFP36L1;SOCS3;BCL6;OAS1;IRF1;SAA1;CD36	Goblet
positive regulation of gene expression (GO:0010628)	16/482	0.0017095	0.0459289	0	0	2.43853	15.5372	RPL5;EGR1;IL33;MAP2K2;CXCL8;TESC;EEF2;CLU;MT3;HEY1;SAA1;ITGB8;EIF3E;CD36;ADTRP;ATF4	Goblet
pyrimidine-containing compound catabolic process (GO:0072529)	3/17	0.00171297	0.0459289	0	0	14.8634	94.673	DPYS;UPP1;TYMP	Goblet
negative regulation of chemokine production (GO:0032682)	3/17	0.00171297	0.0459289	0	0	14.8634	94.673	OAS1;OAS3;APOD	Goblet
cellular response to interferon-gamma (GO:0071346)	7/121	0.00182884	0.0484305	0	0	4.29803	27.0951	TRIM8;OAS1;IRF1;OAS3;IRF7;HLA-F;OASL	Goblet
glucose metabolic process (GO:0006006)	5/62	0.00195051	0.0501456	0	0	6.11422	38.1507	GPI;OAS1;APOD;FBP1;ATF4	Goblet
regulation of sodium:proton antiporter activity (GO:0032415)	2/5	0.00199424	0.0501456	0	0	46.1053	286.659	SLC9A3R1;TESC	Goblet
glutathione transport (GO:0034635)	2/5	0.00199424	0.0501456	0	0	46.1053	286.659	SLC9A3R1;MGST1	Goblet
peptidyl-cysteine S-nitrosylation (GO:0018119)	2/5	0.00199424	0.0501456	0	0	46.1053	286.659	NOS2;S100A9	Goblet
regulation of adaptive immune response (GO:0002819)	3/18	0.00203388	0.0501456	0	0	13.8718	85.975	IRF1;ALOX15;IRF7	Goblet
release of cytochrome c from mitochondria (GO:0001836)	3/18	0.00203388	0.0501456	0	0	13.8718	85.975	IFI6;SOD2;CLU	Goblet
negative regulation of innate immune response (GO:0045824)	4/38	0.00208772	0.0501959	0	0	8.18084	50.4895	OAS1;OAS3;IRAK3;ISG15	Goblet
negative regulation of peptidase activity (GO:0010466)	5/63	0.00209421	0.0501959	0	0	6.0085	37.0639	SERPINB3;SERPINB4;SERPINB11;CSTA;SPINK5	Goblet
retinoid metabolic process (GO:0001523)	6/92	0.00210612	0.0501959	0	0	4.87304	30.0321	DHRS9;RDH10;AKR1C1;ALDH1A1;ADH7;DHRS3	Goblet
diterpenoid metabolic process (GO:0016101)	5/64	0.00224549	0.0529294	0	0	5.90636	36.0219	RDH10;AKR1C1;ALDH1A1;ADH7;DHRS3	Goblet
regulation of ERK1 and ERK2 cascade (GO:0070372)	10/238	0.00239551	0.0558518	0	0	3.08522	18.6167	DUSP4;SLC9A3R1;PSCA;F2R;ALOX15;CD36;FAM83D;HRAS;MT3;FGFR3	Goblet
regulation of apoptotic process (GO:0042981)	21/742	0.00250118	0.0576757	0	0	2.07957	12.4587	BNIP3L;ANKLE2;JUN;HSP90AA1;NIBAN2;GADD45B;TNFRSF12A;MGMT;SIAH2;IFI6;PLAUR;SCRIB;RPS3A;CLU;MT3;IFIT3;IFIT2;BCL6;CDK1;ATF4;TGM2	Goblet
regulation of nitric oxide biosynthetic process (GO:0045428)	4/40	0.00252751	0.0576757	0	0	7.72556	46.2029	HSP90AA1;CD36;CLU;KLF2	Goblet
cellular response to oxygen-containing compound (GO:1901701)	12/323	0.00256458	0.0579055	0	0	2.72229	16.2411	EGR1;JUN;CXCL8;TESC;INSIG1;CAPN2;FOS;CXCL3;MT3;CXCL2;TGM2;ZFP36L1	Goblet
cellular response to metal ion (GO:0071248)	7/131	0.0028652	0.0623112	0	0	3.9494	23.1242	JUN;ALOX15;CHP2;FOS;MT3;SYT8;FBP1	Goblet
negative regulation of neuron death (GO:1901215)	6/98	0.00289546	0.0623112	0	0	4.55384	26.6155	F2R;NENF;HLA-F;SOD2;MT3;ATF4	Goblet
positive regulation of programmed cell death (GO:0043068)	11/286	0.00293914	0.0623112	0	0	2.8171	16.4227	BNIP3L;JUN;GADD45B;TNFRSF12A;BCL6;NOS2;SCRIB;CLU;IFIT2;ATF4;TGM2	Goblet
astrocyte development (GO:0014002)	2/6	0.00296305	0.0623112	0	0	34.5772	201.292	MT3;S100A9	Goblet
cobalamin transport (GO:0015889)	2/6	0.00296305	0.0623112	0	0	34.5772	201.292	TCN2;TCN1	Goblet
coumarin metabolic process (GO:0009804)	2/6	0.00296305	0.0623112	0	0	34.5772	201.292	CYP2A6;CYP2A13	Goblet
vesicle fusion with endoplasmic reticulum-Golgi intermediate compartment (ERGIC) membrane (GO:1990668)	2/6	0.00296305	0.0623112	0	0	34.5772	201.292	TAP2;TAP1	Goblet
regulation of nervous system development (GO:0051960)	4/42	0.00302703	0.0629896	0	0	7.31821	42.4469	HEY1;BHLHE40;PTN;TYMP	Goblet
positive regulation of nucleic acid-templated transcription (GO:1903508)	16/511	0.00305404	0.0629896	0	0	2.29221	13.2748	EGR1;JUN;MAP2K2;NIBAN2;TESC;ZBTB16;F2R;FOS;MT3;KLF2;HEY1;IRF1;IRF7;BRD7;ATF4;TRIM56	Goblet
purinergic nucleotide receptor signaling pathway (GO:0035590)	3/21	0.00321137	0.0656037	0	0	11.5581	66.3557	C3;ENTPD5;TXNIP	Goblet
sterol metabolic process (GO:0016125)	5/70	0.00332511	0.0666575	0	0	5.35952	30.5828	SULT2B1;INSIG1;GBA2;TM7SF2;CES1	Goblet
neutrophil chemotaxis (GO:0030593)	5/70	0.00332511	0.0666575	0	0	5.35952	30.5828	CXCL8;SAA1;CXCL3;CXCL2;S100A9	Goblet
cellular response to chemical stress (GO:0062197)	6/101	0.00336438	0.0668204	0	0	4.40937	25.1092	GPX2;TXNRD1;GSR;SOD2;MT3;ATF4	Goblet
positive regulation of protein modification process (GO:0031401)	9/214	0.0038717	0.0761907	0	0	3.08075	17.1107	C3;ANKLE2;HSP90AA1;TESK1;PLAUR;ADTRP;HRAS;RAMP1;MT3	Goblet
antigen processing and presentation of exogenous peptide antigen via MHC class I, TAP-dependent (GO:0002479)	5/73	0.00398587	0.0770242	0	0	5.12229	28.3006	TAP2;TAP1;CD36;HLA-F;PSMB8	Goblet
granulocyte chemotaxis (GO:0071621)	5/73	0.00398587	0.0770242	0	0	5.12229	28.3006	CXCL8;SAA1;CXCL3;CXCL2;S100A9	Goblet
astrocyte differentiation (GO:0048708)	2/7	0.00410905	0.077315	0	0	27.6604	151.982	MT3;S100A9	Goblet
complement activation, alternative pathway (GO:0006957)	2/7	0.00410905	0.077315	0	0	27.6604	151.982	C3;CFD	Goblet
peptide transport (GO:0015833)	2/7	0.00410905	0.077315	0	0	27.6604	151.982	TAP2;TAP1	Goblet
regulation of immune response (GO:0050776)	8/179	0.00441236	0.0823002	0	0	3.27687	17.7716	C3;IFITM1;CLEC2B;BCL6;IRF1;SPINK5;IRF7;HLA-F	Goblet
negative regulation of apoptotic process (GO:0043066)	15/485	0.00455733	0.0842713	0	0	2.25786	12.1722	BNIP3L;ANKLE2;NIBAN2;MGMT;SIAH2;F2R;IFI6;PLAUR;RPS3A;SOD2;MTRNR2L2;MT3;IFIT3;RNF213;CDK1	Goblet
positive regulation of transcription from RNA polymerase II promoter in response to stress (GO:0036003)	3/24	0.0047346	0.0846482	0	0	9.90543	53.0224	MT3;KLF2;ATF4	Goblet
protein insertion into mitochondrial membrane (GO:0051204)	3/24	0.0047346	0.0846482	0	0	9.90543	53.0224	HSP90AA1;SAMM50;TIMM10	Goblet
protein kinase B signaling (GO:0043491)	3/24	0.0047346	0.0846482	0	0	9.90543	53.0224	ADTRP;MT3;ZFP36L1	Goblet
cellular response to hormone stimulus (GO:0032870)	5/76	0.00473557	0.0846482	0	0	4.9051	26.2553	AKR1C1;NCOA4;ADTRP;RAMP1;ZFP36L1	Goblet
regulation of protein metabolic process (GO:0051246)	4/48	0.00492103	0.0865214	0	0	6.31834	33.5772	SERPINB4;PLAUR;FAM83D;KLF2	Goblet
negative regulation of mitotic cell cycle (GO:0045930)	4/48	0.00492103	0.0865214	0	0	6.31834	33.5772	SLC9A3R1;BCL6;SCRIB;ZFP36L1	Goblet
regulation of protein phosphorylation (GO:0001932)	10/266	0.00525503	0.0881886	0	0	2.74382	14.4011	C3;SLC9A3R1;HSP90AA1;DNAJC10;TESK1;PLAUR;ADTRP;HRAS;MT3;ATF4	Goblet
antigen processing and presentation of exogenous peptide antigen via MHC class I (GO:0042590)	5/78	0.00528782	0.0881886	0	0	4.77023	25.0072	TAP2;TAP1;CD36;HLA-F;PSMB8	Goblet
3'-phosphoadenosine 5'-phosphosulfate metabolic process (GO:0050427)	3/25	0.00532376	0.0881886	0	0	9.45471	49.5008	SULT2B1;SLC26A2;ABHD14B	Goblet
positive regulation of vascular endothelial growth factor production (GO:0010575)	3/25	0.00532376	0.0881886	0	0	9.45471	49.5008	C3;CXCL17;ATF4	Goblet
pyrimidine nucleobase catabolic process (GO:0006208)	2/8	0.00542699	0.0881886	0	0	23.0491	120.233	ALDH6A1;DPYS	Goblet
regulation of apoptotic cell clearance (GO:2000425)	2/8	0.00542699	0.0881886	0	0	23.0491	120.233	C3;TGM2	Goblet
regulation of protein glycosylation (GO:0060049)	2/8	0.00542699	0.0881886	0	0	23.0491	120.233	MT3;RAMP1	Goblet
regulation of transcription from RNA polymerase II promoter in response to oxidative stress (GO:0043619)	2/8	0.00542699	0.0881886	0	0	23.0491	120.233	MT3;ATF4	Goblet
negative regulation of long-term synaptic potentiation (GO:1900272)	2/8	0.00542699	0.0881886	0	0	23.0491	120.233	FAM107A;PTN	Goblet
positive regulation of monocyte chemotactic protein-1 production (GO:0071639)	2/8	0.00542699	0.0881886	0	0	23.0491	120.233	OAS1;OAS3	Goblet
organic hydroxy compound biosynthetic process (GO:1901617)	4/50	0.00569596	0.0918634	0	0	6.04302	31.2303	INSIG1;ALOX15;ALOX15B;TM7SF2	Goblet
negative regulation of cell cycle (GO:0045786)	5/80	0.00588414	0.0941901	0	0	4.64255	23.8418	SLC9A3R1;HPGD;DUSP1;SCRIB;ALOX15B	Goblet
regulation of cytokine production (GO:0001817)	7/150	0.0060089	0.0954747	0	0	3.42133	17.4984	IL33;BCL6;NOS2;IRF7;SAA1;ISG15;TRIM56	Goblet
cholesterol transport (GO:0030301)	4/51	0.00611224	0.0964026	0	0	5.91414	30.1471	AKR1C1;CD36;CLU;CES1	Goblet
inflammatory response (GO:0006954)	9/230	0.00616034	0.0964521	0	0	2.85537	14.5327	PTGFR;CXCL8;NOS2;F2R;ALOX15;FOS;CXCL3;S100A9;CXCL2	Goblet
cellular response to cadmium ion (GO:0071276)	3/27	0.00662922	0.100855	0	0	8.66593	43.4706	JUN;FOS;MT3	Goblet
regulation of vascular endothelial growth factor production (GO:0010574)	3/27	0.00662922	0.100855	0	0	8.66593	43.4706	C3;CXCL17;ATF4	Goblet
response to glucocorticoid (GO:0051384)	3/27	0.00662922	0.100855	0	0	8.66593	43.4706	PDCD7;FAM107A;ZFP36L1	Goblet
hepoxilin biosynthetic process (GO:0051122)	2/9	0.00691173	0.100855	0	0	19.7554	98.2739	ALOX15;ALOX15B	Goblet
hepoxilin metabolic process (GO:0051121)	2/9	0.00691173	0.100855	0	0	19.7554	98.2739	ALOX15;ALOX15B	Goblet
response to type I interferon (GO:0034340)	2/9	0.00691173	0.100855	0	0	19.7554	98.2739	ISG15;TRIM56	Goblet
intestinal cholesterol absorption (GO:0030299)	2/9	0.00691173	0.100855	0	0	19.7554	98.2739	AKR1C1;CD36	Goblet
unsaturated fatty acid biosynthetic process (GO:0006636)	2/9	0.00691173	0.100855	0	0	19.7554	98.2739	ALOX15;ALOX15B	Goblet
peptidyl-cysteine modification (GO:0018198)	2/9	0.00691173	0.100855	0	0	19.7554	98.2739	NOS2;S100A9	Goblet
progesterone metabolic process (GO:0042448)	2/9	0.00691173	0.100855	0	0	19.7554	98.2739	DHRS9;AKR1C1	Goblet
amide transport (GO:0042886)	3/28	0.00734697	0.104366	0	0	8.31887	40.8745	TAP2;TAP1;ABCA13	Goblet
receptor clustering (GO:0043113)	3/28	0.00734697	0.104366	0	0	8.31887	40.8745	PIGR;SCRIB;PTN	Goblet
regulation of multicellular organismal development (GO:2000026)	3/28	0.00734697	0.104366	0	0	8.31887	40.8745	CDK1;PTN;ALOX15B	Goblet
mucosal immune response (GO:0002385)	3/28	0.00734697	0.104366	0	0	8.31887	40.8745	PIGR;BPIFB1;NOS2	Goblet
regulation of proteolysis (GO:0030162)	4/54	0.00748108	0.105572	0	0	5.55845	27.2107	SERPINB3;SERPINB4;CSTA;PLAUR	Goblet
protein targeting to mitochondrion (GO:0006626)	4/55	0.00797862	0.111131	0	0	5.44918	26.3249	HSP90AA1;SAMM50;TIMM10;SLC25A6	Goblet
negative regulation of cysteine-type endopeptidase activity involved in apoptotic process (GO:0043154)	4/55	0.00797862	0.111131	0	0	5.44918	26.3249	SIAH2;PLAUR;IFI6;MT3	Goblet
response to cadmium ion (GO:0046686)	3/29	0.00810894	0.112217	0	0	7.99851	38.5111	JUN;FOS;MT3	Goblet
response to lipopolysaccharide (GO:0032496)	7/159	0.00817789	0.112446	0	0	3.21727	15.4632	CXCL8;NOS2;F2R;IRAK3;CXCL3;S100A9;CXCL2	Goblet
cellular response to dopamine (GO:1903351)	2/10	0.00855826	0.112623	0	0	17.2851	82.2918	ATF4;TGM2	Goblet
cellular response to oxidised low-density lipoprotein particle stimulus (GO:0140052)	2/10	0.00855826	0.112623	0	0	17.2851	82.2918	ADTRP;CD36	Goblet
cytoplasmic pattern recognition receptor signaling pathway in response to virus (GO:0039528)	2/10	0.00855826	0.112623	0	0	17.2851	82.2918	OAS3;IRF7	Goblet
regulation of phagocytosis, engulfment (GO:0060099)	2/10	0.00855826	0.112623	0	0	17.2851	82.2918	C3;ALOX15	Goblet
removal of superoxide radicals (GO:0019430)	2/10	0.00855826	0.112623	0	0	17.2851	82.2918	SOD2;MT3	Goblet
response to dopamine (GO:1903350)	2/10	0.00855826	0.112623	0	0	17.2851	82.2918	ATF4;TGM2	Goblet
negative regulation of tyrosine phosphorylation of STAT protein (GO:0042532)	2/10	0.00855826	0.112623	0	0	17.2851	82.2918	SOCS3;PARP14	Goblet
regulation of type I interferon-mediated signaling pathway (GO:0060338)	3/30	0.00891572	0.11471	0	0	7.70188	36.3524	OAS1;OAS3;ISG15	Goblet
long-chain fatty acid biosynthetic process (GO:0042759)	3/30	0.00891572	0.11471	0	0	7.70188	36.3524	HPGD;ALOX15;ALOX15B	Goblet
peptide biosynthetic process (GO:0043043)	7/162	0.00901508	0.11471	0	0	3.15452	14.8542	RPL4;RPL5;RPL36A;RPS3A;RPL10A;RPL6;RPL7	Goblet
fatty acid metabolic process (GO:0006631)	6/124	0.00903652	0.11471	0	0	3.54575	16.688	CYP2J2;HPGD;ALOX15;CD36;ALOX15B;CES1	Goblet
ribosomal large subunit biogenesis (GO:0042273)	4/57	0.00903777	0.11471	0	0	5.24302	24.6754	RPL5;RPL10A;RPL6;RPL7	Goblet
monocarboxylic acid transport (GO:0015718)	4/57	0.00903777	0.11471	0	0	5.24302	24.6754	SLC9A3R1;AKR1C1;SLC16A11;CD36	Goblet
'de novo' posttranslational protein folding (GO:0051084)	3/31	0.00976783	0.122794	0	0	7.42643	34.3744	SDF2L1;ENTPD5;HSPA2	Goblet
fatty acid oxidation (GO:0019395)	4/59	0.0101846	0.122794	0	0	5.05185	23.1722	PHYH;ECI1;ALOX15;ADH7	Goblet
response to reactive oxygen species (GO:0000302)	4/59	0.0101846	0.122794	0	0	5.05185	23.1722	JUN;APOD;FOS;SOD2	Goblet
regulation of MAPK cascade (GO:0043408)	7/166	0.010227	0.122794	0	0	3.07453	14.0897	MAP2K2;DUSP1;GDF15;F2R;FAM83D;FGFR3;HRAS	Goblet
pyrimidine nucleoside salvage (GO:0043097)	2/11	0.0103617	0.122794	0	0	15.3637	70.2068	UPP1;TYMP	Goblet
pyrimidine-containing compound salvage (GO:0008655)	2/11	0.0103617	0.122794	0	0	15.3637	70.2068	UPP1;TYMP	Goblet
cell-cell junction maintenance (GO:0045217)	2/11	0.0103617	0.122794	0	0	15.3637	70.2068	F2R;CD177	Goblet
cellular response to superoxide (GO:0071451)	2/11	0.0103617	0.122794	0	0	15.3637	70.2068	SOD2;MT3	Goblet
intestinal lipid absorption (GO:0098856)	2/11	0.0103617	0.122794	0	0	15.3637	70.2068	AKR1C1;CD36	Goblet
negative regulation of lymphocyte migration (GO:2000402)	2/11	0.0103617	0.122794	0	0	15.3637	70.2068	APOD;ADTRP	Goblet
negative regulation of platelet-derived growth factor receptor signaling pathway (GO:0010642)	2/11	0.0103617	0.122794	0	0	15.3637	70.2068	SLC9A3R1;APOD	Goblet
PERK-mediated unfolded protein response (GO:0036499)	2/11	0.0103617	0.122794	0	0	15.3637	70.2068	CXCL8;ATF4	Goblet
regulation of cellular biosynthetic process (GO:0031326)	3/32	0.0106657	0.124337	0	0	7.16999	32.5569	C3;CXCL8;CES1	Goblet
superoxide metabolic process (GO:0006801)	3/32	0.0106657	0.124337	0	0	7.16999	32.5569	NOS2;SOD2;MT3	Goblet
negative regulation of developmental growth (GO:0048640)	3/32	0.0106657	0.124337	0	0	7.16999	32.5569	GDF15;MT3;FGFR3	Goblet
cellular protein catabolic process (GO:0044257)	4/60	0.0107917	0.124453	0	0	4.96138	22.47	BNIP3L;MYLIP;SIAH2;CAPN2	Goblet
cellular response to chemokine (GO:1990869)	4/60	0.0107917	0.124453	0	0	4.96138	22.47	CXCL8;DUSP1;CXCL3;CXCL2	Goblet
positive regulation of phosphorylation (GO:0042327)	9/253	0.0111222	0.127578	0	0	2.58316	11.6212	C3;HSP90AA1;ENTPD5;TESK1;PLAUR;ADTRP;HRAS;MT3;FGFR3	Goblet
O-glycan processing (GO:0016266)	4/61	0.0114217	0.129126	0	0	4.87409	21.7981	MUC2;MUC16;GCNT3;MUC5B	Goblet
negative regulation of cell death (GO:0060548)	5/94	0.0114377	0.129126	0	0	3.90947	17.4786	BNIP3L;NENF;HLA-F;CLU;MT3	Goblet
negative regulation of MAPK cascade (GO:0043409)	5/94	0.0114377	0.129126	0	0	3.90947	17.4786	DUSP4;SLC9A3R1;PSCA;DUSP1;IRAK3	Goblet
bile acid metabolic process (GO:0008206)	3/33	0.0116099	0.130384	0	0	6.93063	30.8822	AKR1C1;UGT2A1;GBA2	Goblet
pyrimidine nucleobase metabolic process (GO:0006206)	2/12	0.0123171	0.134797	0	0	13.8267	60.7926	ALDH6A1;DPYS	Goblet
ethanol oxidation (GO:0006069)	2/12	0.0123171	0.134797	0	0	13.8267	60.7926	ALDH1A1;ADH7	Goblet
smooth muscle cell differentiation (GO:0051145)	2/12	0.0123171	0.134797	0	0	13.8267	60.7926	HEY1;MRTFB	Goblet
macrophage chemotaxis (GO:0048246)	2/12	0.0123171	0.134797	0	0	13.8267	60.7926	CXCL17;SAA1	Goblet
nucleoside salvage (GO:0043174)	2/12	0.0123171	0.134797	0	0	13.8267	60.7926	UPP1;TYMP	Goblet
regulation of cell adhesion (GO:0030155)	6/133	0.0124835	0.135407	0	0	3.29296	14.4342	CXCL8;DUSP1;TESC;SAA1;CELSR2;TGM2	Goblet
secondary alcohol biosynthetic process (GO:1902653)	3/34	0.0126007	0.135407	0	0	6.70672	29.3352	INSIG1;TM7SF2;CES1	Goblet
positive regulation of pri-miRNA transcription by RNA polymerase II (GO:1902895)	3/34	0.0126007	0.135407	0	0	6.70672	29.3352	EGR1;JUN;FOS	Goblet
regulation of gene expression (GO:0010468)	25/1079	0.0127428	0.135407	0	0	1.68922	7.36971	RPL5;CXCL8;CLU;CELSR2;RPL6;ZFP36L1;HEY1;ITGB8;CD36;HRAS;EGR1;IL33;MAP2K2;NOS2;TESC;FOXN3;PARP14;UPK3B;MT3;BCL6;HNRNPH1;BHLHE40;MATR3;ADTRP;ATF4	Goblet
anterior/posterior pattern specification (GO:0009952)	4/63	0.0127516	0.135407	0	0	4.70839	20.5385	HEY1;BHLHE40;CELSR2;HES4	Goblet
negative regulation of endopeptidase activity (GO:0010951)	4/63	0.0127516	0.135407	0	0	4.70839	20.5385	SERPINB3;SERPINB4;SERPINB11;MT3	Goblet
positive regulation of cold-induced thermogenesis (GO:0120162)	5/97	0.0129749	0.137099	0	0	3.78141	16.4293	PLAC8;GATM;UCP2;MFAP2;CD36	Goblet
mitochondrion organization (GO:0007005)	7/175	0.0133815	0.140646	0	0	2.90848	12.5468	BNIP3L;SAMM50;PYROXD2;TIMM10;IFIT2;SLC25A6;TYMP	Goblet
antimicrobial humoral immune response mediated by antimicrobial peptide (GO:0061844)	4/64	0.013452	0.140646	0	0	4.62968	19.9476	CXCL8;CXCL3;CXCL2;S100A9	Goblet
cellular response to virus (GO:0098586)	3/35	0.0136384	0.140646	0	0	6.49681	27.9029	HSP90AA1;OAS1;IFI6	Goblet
cholesterol biosynthetic process (GO:0006695)	3/35	0.0136384	0.140646	0	0	6.49681	27.9029	INSIG1;TM7SF2;CES1	Goblet
oxoacid metabolic process (GO:0043436)	3/35	0.0136384	0.140646	0	0	6.49681	27.9029	SULT2B1;PPA2;ABHD14B	Goblet
cellular response to lipid (GO:0071396)	8/219	0.0140461	0.143658	0	0	2.65022	11.3043	CXCL8;TESC;INSIG1;NCOA4;MGST1;ADTRP;CXCL3;CXCL2	Goblet
regulation of RNA metabolic process (GO:0051252)	4/65	0.0141764	0.143658	0	0	4.55355	19.3807	OAS1;HNRNPH1;OAS3;OASL	Goblet
regulation of chemokine (C-X-C motif) ligand 2 production (GO:2000341)	2/13	0.0144199	0.143658	0	0	12.5691	53.2821	OAS1;OAS3	Goblet
regulation of platelet-derived growth factor receptor signaling pathway (GO:0010640)	2/13	0.0144199	0.143658	0	0	12.5691	53.2821	SLC9A3R1;APOD	Goblet
lipid oxidation (GO:0034440)	2/13	0.0144199	0.143658	0	0	12.5691	53.2821	ALOX15;ALOX15B	Goblet
negative regulation of mononuclear cell migration (GO:0071676)	2/13	0.0144199	0.143658	0	0	12.5691	53.2821	DUSP1;ADTRP	Goblet
positive regulation of reactive oxygen species biosynthetic process (GO:1903428)	2/13	0.0144199	0.143658	0	0	12.5691	53.2821	DUOXA2;CD36	Goblet
positive regulation of apoptotic process (GO:0043065)	10/310	0.0144663	0.143658	0	0	2.3361	9.89558	BNIP3L;JUN;GADD45B;TNFRSF12A;BCL6;SCRIB;CLU;IFIT2;ATF4;TGM2	Goblet
negative regulation of signal transduction (GO:0009968)	9/267	0.0153401	0.151634	0	0	2.44123	10.1977	SLC9A3R1;NIBAN2;CXCL8;HEY1;GDF15;SIAH2;DDIT4;APOD;IRAK3	Goblet
central nervous system development (GO:0007417)	9/268	0.0156809	0.153635	0	0	2.43168	10.1044	C3;ANKLE2;MARCKS;ZBTB16;DDIT4;SPINK5;APOD;LSR;GBA2	Goblet
cellular macromolecule biosynthetic process (GO:0034645)	10/314	0.0156858	0.153635	0	0	2.30489	9.57681	RPL4;EEF1G;RPL5;CDK1;RPL36A;RPS3A;RPL10A;EEF2;RPL6;RPL7	Goblet
protein O-linked glycosylation (GO:0006493)	5/102	0.0158366	0.153895	0	0	3.58558	14.8638	SDF2L1;MUC2;MUC16;GCNT3;MUC5B	Goblet
proton transmembrane transport (GO:1902600)	3/37	0.0158558	0.153895	0	0	6.11402	25.3378	UCP2;ATP12A;ATP6V1B1	Goblet
pyrimidine nucleoside biosynthetic process (GO:0046134)	2/14	0.0166655	0.155424	0	0	11.5211	47.172	UPP1;TYMP	Goblet
cell junction maintenance (GO:0034331)	2/14	0.0166655	0.155424	0	0	11.5211	47.172	F2R;CD177	Goblet
cellular response to low-density lipoprotein particle stimulus (GO:0071404)	2/14	0.0166655	0.155424	0	0	11.5211	47.172	CD36;CES1	Goblet
regulation of retinoic acid receptor signaling pathway (GO:0048385)	2/14	0.0166655	0.155424	0	0	11.5211	47.172	DHRS3;KLF2	Goblet
retinal metabolic process (GO:0042574)	2/14	0.0166655	0.155424	0	0	11.5211	47.172	AKR1C1;RDH10	Goblet
vasodilation (GO:0042311)	2/14	0.0166655	0.155424	0	0	11.5211	47.172	SOD2;KLF2	Goblet
polarized epithelial cell differentiation (GO:0030859)	2/14	0.0166655	0.155424	0	0	11.5211	47.172	SLC9A3R1;SCRIB	Goblet
positive regulation of glycoprotein biosynthetic process (GO:0010560)	2/14	0.0166655	0.155424	0	0	11.5211	47.172	IL33;RAMP1	Goblet
positive regulation of leukocyte degranulation (GO:0043302)	2/14	0.0166655	0.155424	0	0	11.5211	47.172	HLA-F;CD177	Goblet
sterol biosynthetic process (GO:0016126)	3/38	0.017036	0.158191	0	0	5.93903	24.1863	INSIG1;TM7SF2;CES1	Goblet
receptor-mediated endocytosis (GO:0006898)	6/143	0.0172945	0.159899	0	0	3.05104	12.3792	HSP90AA1;HSPH1;CXCL8;SAA1;CD36;RAMP1	Goblet
positive regulation of cellular metabolic process (GO:0031325)	5/105	0.017741	0.163324	0	0	3.47748	14.0208	CXCL8;AKR1C1;CDK1;SCRIB;MT3	Goblet
regulation of endopeptidase activity (GO:0052548)	4/71	0.0190409	0.1661	0	0	4.14451	16.4171	SERPINB3;SERPINB4;SERPINB11;PSMB8	Goblet
aflatoxin metabolic process (GO:0046222)	2/15	0.0190493	0.1661	0	0	10.6343	42.1195	CYP2A13;MGST1	Goblet
central nervous system neuron development (GO:0021954)	2/15	0.0190493	0.1661	0	0	10.6343	42.1195	HSP90AA1;GBA2	Goblet
regulation of nuclear-transcribed mRNA catabolic process, deadenylation-dependent decay (GO:1900151)	2/15	0.0190493	0.1661	0	0	10.6343	42.1195	PABPC1;ZFP36L1	Goblet
endoderm development (GO:0007492)	2/15	0.0190493	0.1661	0	0	10.6343	42.1195	DUSP4;DUSP1	Goblet
establishment of apical/basal cell polarity (GO:0035089)	2/15	0.0190493	0.1661	0	0	10.6343	42.1195	SLC9A3R1;SCRIB	Goblet
integrated stress response signaling (GO:0140467)	2/15	0.0190493	0.1661	0	0	10.6343	42.1195	CXCL8;ATF4	Goblet
interleukin-27-mediated signaling pathway (GO:0070106)	2/15	0.0190493	0.1661	0	0	10.6343	42.1195	OAS1;OASL	Goblet
macrophage migration (GO:1905517)	2/15	0.0190493	0.1661	0	0	10.6343	42.1195	CXCL17;SAA1	Goblet
mycotoxin metabolic process (GO:0043385)	2/15	0.0190493	0.1661	0	0	10.6343	42.1195	CYP2A13;MGST1	Goblet
organic heteropentacyclic compound metabolic process (GO:1901376)	2/15	0.0190493	0.1661	0	0	10.6343	42.1195	CYP2A13;MGST1	Goblet
positive regulation of nuclear-transcribed mRNA catabolic process, deadenylation-dependent decay (GO:1900153)	2/15	0.0190493	0.1661	0	0	10.6343	42.1195	PABPC1;ZFP36L1	Goblet
protein localization to cell-cell junction (GO:0150105)	2/15	0.0190493	0.1661	0	0	10.6343	42.1195	LSR;SCRIB	Goblet
positive regulation of ossification (GO:0045778)	3/40	0.0195399	0.169688	0	0	5.61743	22.1063	ZBTB16;ISG15;PTN	Goblet
gluconeogenesis (GO:0006094)	3/41	0.0208638	0.178614	0	0	5.46933	21.1649	GPI;FBP1;ATF4	Goblet
hexose metabolic process (GO:0019318)	3/41	0.0208638	0.178614	0	0	5.46933	21.1649	OAS1;APOD;FBP1	Goblet
response to endoplasmic reticulum stress (GO:0034976)	5/110	0.0212405	0.178614	0	0	3.31104	12.7536	JUN;CXCL8;ALOX15;DNAJC10;ATF4	Goblet
cellular response to organic cyclic compound (GO:0071407)	6/150	0.0213363	0.178614	0	0	2.90169	11.1638	EGR1;INSIG1;NCOA4;ADTRP;TGM2;ZFP36L1	Goblet
cellular response to corticosteroid stimulus (GO:0071384)	2/16	0.0215669	0.178614	0	0	9.87419	37.8832	FAM107A;ZFP36L1	Goblet
cellular response to sterol (GO:0036315)	2/16	0.0215669	0.178614	0	0	9.87419	37.8832	INSIG1;CES1	Goblet
regulation of interleukin-1 production (GO:0032652)	2/16	0.0215669	0.178614	0	0	9.87419	37.8832	F2R;SAA1	Goblet
regulation of monocyte differentiation (GO:0045655)	2/16	0.0215669	0.178614	0	0	9.87419	37.8832	IRF7;ZFP36L1	Goblet
negative regulation of cell-substrate junction organization (GO:0150118)	2/16	0.0215669	0.178614	0	0	9.87419	37.8832	FAM107A;APOD	Goblet
negative regulation of focal adhesion assembly (GO:0051895)	2/16	0.0215669	0.178614	0	0	9.87419	37.8832	FAM107A;APOD	Goblet
negative regulation of natural killer cell mediated cytotoxicity (GO:0045953)	2/16	0.0215669	0.178614	0	0	9.87419	37.8832	SERPINB4;HLA-F	Goblet
negative regulation of receptor signaling pathway via JAK-STAT (GO:0046426)	2/16	0.0215669	0.178614	0	0	9.87419	37.8832	SOCS3;PARP14	Goblet
negative regulation of macromolecule metabolic process (GO:0010605)	7/194	0.0222305	0.182244	0	0	2.61043	9.93605	MAP2K2;CXCL8;NOS2;ITGB8;PARP14;UPK3B;HRAS	Goblet
regulation of chemokine production (GO:0032642)	3/42	0.0222359	0.182244	0	0	5.32882	20.2817	EGR1;IL33;ALOX15B	Goblet
negative regulation of programmed cell death (GO:0043069)	11/381	0.0222601	0.182244	0	0	2.08356	7.92785	BNIP3L;ANKLE2;NIBAN2;MGMT;SIAH2;IFI6;CDK1;PLAUR;RPS3A;MT3;IFIT3	Goblet
regulation of cytoskeleton organization (GO:0051493)	5/112	0.0227575	0.185139	0	0	3.24882	12.2898	FAM107A;TESK1;CAPN2;BAIAP2;S100A9	Goblet
protein localization to membrane (GO:0072657)	7/195	0.0227864	0.185139	0	0	2.59641	9.81856	PIGR;SLC9A3R1;TESC;AP3D1;SCRIB;PTN;RAMP1	Goblet
positive regulation of metabolic process (GO:0009893)	5/113	0.0235417	0.190554	0	0	3.21858	12.0664	PLAC8;GATM;UCP2;MFAP2;CD36	Goblet
negative regulation of proteolysis (GO:0045861)	3/43	0.0236561	0.19076	0	0	5.19533	19.452	SERPINB3;SERPINB4;CSTA	Goblet
regulation of steroid biosynthetic process (GO:0050810)	2/17	0.0242141	0.191267	0	0	9.21544	34.289	EGR1;CES1	Goblet
reverse cholesterol transport (GO:0043691)	2/17	0.0242141	0.191267	0	0	9.21544	34.289	CLU;CES1	Goblet
modified amino acid transport (GO:0072337)	2/17	0.0242141	0.191267	0	0	9.21544	34.289	SLC9A3R1;MGST1	Goblet
negative regulation of cytokine production involved in immune response (GO:0002719)	2/17	0.0242141	0.191267	0	0	9.21544	34.289	IRAK3;HLA-F	Goblet
negative regulation of viral entry into host cell (GO:0046597)	2/17	0.0242141	0.191267	0	0	9.21544	34.289	IFITM3;IFITM1	Goblet
cellular response to transforming growth factor beta stimulus (GO:0071560)	5/114	0.0243431	0.191267	0	0	3.18889	11.8483	JUN;HPGD;GDF15;FOS;ZFP36L1	Goblet
response to lipid (GO:0033993)	5/114	0.0243431	0.191267	0	0	3.18889	11.8483	NOS2;F2R;IRAK3;CD36;S100A9	Goblet
positive regulation of tumor necrosis factor production (GO:0032760)	4/77	0.0248254	0.194144	0	0	3.8027	14.0544	IL33;OAS1;OAS3;CLU	Goblet
hexose biosynthetic process (GO:0019319)	3/44	0.0251243	0.194144	0	0	5.06836	18.6714	GPI;FBP1;ATF4	Goblet
positive regulation of biosynthetic process (GO:0009891)	3/44	0.0251243	0.194144	0	0	5.06836	18.6714	CXCL8;F2R;CD36	Goblet
cellular response to lectin (GO:1990858)	5/115	0.0251618	0.194144	0	0	3.15974	11.6355	MUC2;MUC16;MUC5B;HRAS;PSMB8	Goblet
stimulatory C-type lectin receptor signaling pathway (GO:0002223)	5/115	0.0251618	0.194144	0	0	3.15974	11.6355	MUC2;MUC16;MUC5B;HRAS;PSMB8	Goblet
regulation of pri-miRNA transcription by RNA polymerase II (GO:1902893)	3/45	0.0266406	0.2024	0	0	4.94743	17.936	EGR1;JUN;FOS	Goblet
regulation of catabolic process (GO:0009894)	2/18	0.0269867	0.2024	0	0	8.63904	31.2078	HPGD;FAM83D	Goblet
cellular response to glucocorticoid stimulus (GO:0071385)	2/18	0.0269867	0.2024	0	0	8.63904	31.2078	FAM107A;ZFP36L1	Goblet
regulation of single stranded viral RNA replication via double stranded DNA intermediate (GO:0045091)	2/18	0.0269867	0.2024	0	0	8.63904	31.2078	CXCL8;RESF1	Goblet
response to interferon-alpha (GO:0035455)	2/18	0.0269867	0.2024	0	0	8.63904	31.2078	IFITM3;IFITM1	Goblet
nitric oxide mediated signal transduction (GO:0007263)	2/18	0.0269867	0.2024	0	0	8.63904	31.2078	NOS2;CD36	Goblet
positive regulation of macrophage derived foam cell differentiation (GO:0010744)	2/18	0.0269867	0.2024	0	0	8.63904	31.2078	CD36;ALOX15B	Goblet
prostanoid metabolic process (GO:0006692)	2/18	0.0269867	0.2024	0	0	8.63904	31.2078	HPGD;AKR1C1	Goblet
innate immune response activating cell surface receptor signaling pathway (GO:0002220)	5/119	0.0286126	0.213847	0	0	3.04825	10.8332	MUC2;MUC16;MUC5B;HRAS;PSMB8	Goblet
positive regulation of cellular amide metabolic process (GO:0034250)	4/81	0.02921	0.216532	0	0	3.60442	12.7353	RPL5;EIF3E;EEF2;CLU	Goblet
positive regulation of tumor necrosis factor superfamily cytokine production (GO:1903557)	4/81	0.02921	0.216532	0	0	3.60442	12.7353	IL33;OAS1;OAS3;CLU	Goblet
rRNA metabolic process (GO:0016072)	6/162	0.029668	0.216532	0	0	2.67684	9.41629	RPL4;RPL5;RPL36A;RPL10A;RPL6;RPL7	Goblet
regulation of wound healing (GO:0061041)	3/47	0.0298168	0.216532	0	0	4.72207	16.5871	TNFRSF12A;F2R;HRAS	Goblet
purine ribonucleoside bisphosphate metabolic process (GO:0034035)	2/19	0.0298804	0.216532	0	0	8.13044	28.5423	SULT2B1;ABHD14B	Goblet
diol metabolic process (GO:0034311)	2/19	0.0298804	0.216532	0	0	8.13044	28.5423	HSP90AA1;DEGS2	Goblet
ethanol metabolic process (GO:0006067)	2/19	0.0298804	0.216532	0	0	8.13044	28.5423	ALDH1A1;ADH7	Goblet
negative regulation of immune system process (GO:0002683)	2/19	0.0298804	0.216532	0	0	8.13044	28.5423	SPINK5;ADTRP	Goblet
positive regulation of actin cytoskeleton reorganization (GO:2000251)	2/19	0.0298804	0.216532	0	0	8.13044	28.5423	BAIAP2;HRAS	Goblet
negative regulation of MAP kinase activity (GO:0043407)	3/48	0.0314766	0.226568	0	0	4.6169	15.9676	SERPINB3;DUSP1;IRAK3	Goblet
positive regulation of endocytosis (GO:0045807)	3/48	0.0314766	0.226568	0	0	4.6169	15.9676	C3;ABCA13;CLU	Goblet
protein targeting to lysosome (GO:0006622)	2/20	0.0328914	0.228872	0	0	7.67836	26.2181	NCOA4;CLU	Goblet
calcium-independent cell-cell adhesion via plasma membrane cell-adhesion molecules (GO:0016338)	2/20	0.0328914	0.228872	0	0	7.67836	26.2181	CLDN22;CLDN23	Goblet
cardiac ventricle development (GO:0003231)	2/20	0.0328914	0.228872	0	0	7.67836	26.2181	HEY1;MATR3	Goblet
cellular response to interferon-beta (GO:0035458)	2/20	0.0328914	0.228872	0	0	7.67836	26.2181	OAS1;IRF1	Goblet
regulation of lymphocyte differentiation (GO:0045619)	2/20	0.0328914	0.228872	0	0	7.67836	26.2181	SPINK5;ZFP36L1	Goblet
energy reserve metabolic process (GO:0006112)	2/20	0.0328914	0.228872	0	0	7.67836	26.2181	PYGL;MT3	Goblet
regulation of protein modification by small protein conjugation or removal (GO:1903320)	2/20	0.0328914	0.228872	0	0	7.67836	26.2181	EGR1;HSP90AA1	Goblet
negative regulation of viral life cycle (GO:1903901)	2/20	0.0328914	0.228872	0	0	7.67836	26.2181	IFITM3;IFITM1	Goblet
receptor internalization (GO:0031623)	3/49	0.0331838	0.228872	0	0	4.5163	15.3811	CXCL8;CD36;RAMP1	Goblet
response to unfolded protein (GO:0006986)	3/49	0.0331838	0.228872	0	0	4.5163	15.3811	HSP90AA1;HSPH1;HSPA2	Goblet
secondary alcohol metabolic process (GO:1902652)	3/49	0.0331838	0.228872	0	0	4.5163	15.3811	SULT2B1;GBA2;CES1	Goblet
negative regulation of catabolic process (GO:0009895)	3/49	0.0331838	0.228872	0	0	4.5163	15.3811	HCAR2;IRAK3;FBP1	Goblet
positive regulation of reactive oxygen species metabolic process (GO:2000379)	3/49	0.0331838	0.228872	0	0	4.5163	15.3811	AKR1C1;CD36;CD177	Goblet
regulation of tumor necrosis factor production (GO:0032680)	5/124	0.0333289	0.229136	0	0	2.91942	9.92992	IL33;OAS1;OAS3;IRAK3;CLU	Goblet
gene expression (GO:0010467)	10/356	0.033487	0.229488	0	0	2.02072	6.86358	RPL4;RPL5;HNRNPH1;TESC;DUOXA2;RPL36A;RPS3A;RPL10A;RPL6;RPL7	Goblet
positive regulation of transcription, DNA-templated (GO:0045893)	25/1183	0.034369	0.234782	0	0	1.52894	5.15346	CITED4;PLAC8;HEY1;CHP2;BRD7;HRAS;EGR1;IL33;JUN;MAP2K2;NIBAN2;TESC;ZBTB16;F2R;MRTFB;PTOV1;ABHD14B;FOS;MT3;KLF2;H1-4;IRF1;IRF7;ATF4;TRIM56	Goblet
negative regulation of ERK1 and ERK2 cascade (GO:0070373)	3/50	0.0349383	0.237913	0	0	4.41999	14.8254	DUSP4;SLC9A3R1;PSCA	Goblet
negative regulation of phosphorylation (GO:0042326)	4/86	0.0352972	0.23915	0	0	3.38378	11.3152	ANKLE2;DNAJC10;TESK1;FBP1	Goblet
negative regulation of growth (GO:0045926)	5/126	0.0353429	0.23915	0	0	2.87088	9.59635	BCL6;ALOX15B;MT3;FGFR3;FBP1	Goblet
cobalamin metabolic process (GO:0009235)	2/21	0.0360156	0.241417	0	0	7.27387	24.1769	TCN2;TCN1	Goblet
innate immune response in mucosa (GO:0002227)	2/21	0.0360156	0.241417	0	0	7.27387	24.1769	BPIFB1;NOS2	Goblet
positive regulation of transcription from RNA polymerase II promoter involved in cellular response to chemical stimulus (GO:1901522)	2/21	0.0360156	0.241417	0	0	7.27387	24.1769	MT3;ATF4	Goblet
positive regulation of ERK1 and ERK2 cascade (GO:0070374)	6/172	0.0380534	0.252993	0	0	2.5143	8.21865	F2R;ALOX15;CD36;MT3;FGFR3;HRAS	Goblet
positive regulation of macromolecule biosynthetic process (GO:0010557)	5/129	0.0385022	0.252993	0	0	2.80099	9.12293	RPL5;IL33;HSPH1;EIF3E;EEF2	Goblet
cartilage development (GO:0051216)	3/52	0.0385885	0.252993	0	0	4.23915	13.7976	ZBTB16;ITGB8;FGFR3	Goblet
regulation of intrinsic apoptotic signaling pathway (GO:2001242)	3/52	0.0385885	0.252993	0	0	4.23915	13.7976	SLC9A3R1;PLAUR;S100A9	Goblet
rRNA processing (GO:0006364)	6/173	0.0389669	0.252993	0	0	2.49912	8.10974	RPL4;RPL5;RPL36A;RPL10A;RPL6;RPL7	Goblet
chaperone-mediated protein complex assembly (GO:0051131)	2/22	0.0392492	0.252993	0	0	6.90982	22.3728	HSP90AA1;CLU	Goblet
tetrapyrrole metabolic process (GO:0033013)	2/22	0.0392492	0.252993	0	0	6.90982	22.3728	TCN2;TCN1	Goblet
negative regulation of myeloid cell differentiation (GO:0045638)	2/22	0.0392492	0.252993	0	0	6.90982	22.3728	ZBTB16;ZFP36L1	Goblet
negative regulation of phosphate metabolic process (GO:0045936)	2/22	0.0392492	0.252993	0	0	6.90982	22.3728	ANKLE2;TESK1	Goblet
peptidyl-threonine dephosphorylation (GO:0035970)	2/22	0.0392492	0.252993	0	0	6.90982	22.3728	DUSP4;DUSP1	Goblet
regulation of cysteine-type endopeptidase activity involved in apoptotic process (GO:0043281)	4/89	0.0392759	0.252993	0	0	3.26385	10.5656	SIAH2;F2R;IFI6;MT3	Goblet
regulation of type I interferon production (GO:0032479)	4/89	0.0392759	0.252993	0	0	3.26385	10.5656	IRF1;IRF7;ISG15;TRIM56	Goblet
transforming growth factor beta receptor signaling pathway (GO:0007179)	4/89	0.0392759	0.252993	0	0	3.26385	10.5656	JUN;HPGD;GDF15;FOS	Goblet
regulation of response to external stimulus (GO:0032101)	5/130	0.0395925	0.254269	0	0	2.77844	8.9719	BCL6;IRF1;F2R;ALOX15;CD36	Goblet
epidermal cell differentiation (GO:0009913)	3/53	0.0404835	0.258444	0	0	4.15415	13.3218	CSTA;SPINK5;TXNIP	Goblet
negative regulation of cysteine-type endopeptidase activity (GO:2000117)	3/53	0.0404835	0.258444	0	0	4.15415	13.3218	SIAH2;IFI6;MT3	Goblet
cellular amino acid catabolic process (GO:0009063)	4/90	0.0406567	0.258779	0	0	3.22574	10.3307	ALDH6A1;NOS2;CRYM;IDO1	Goblet
toll-like receptor signaling pathway (GO:0002224)	4/91	0.0420649	0.26695	0	0	3.1885	10.1029	OAS1;IRAK3;CD36;S100A9	Goblet
regulation of interferon-gamma-mediated signaling pathway (GO:0060334)	2/23	0.0425885	0.267112	0	0	6.58045	20.769	SOCS3;PARP14	Goblet
glucose 6-phosphate metabolic process (GO:0051156)	2/23	0.0425885	0.267112	0	0	6.58045	20.769	GPI;PGD	Goblet
response to nutrient levels (GO:0031667)	2/23	0.0425885	0.267112	0	0	6.58045	20.769	FAM107A;ATF4	Goblet
negative regulation of intracellular protein transport (GO:0090317)	2/23	0.0425885	0.267112	0	0	6.58045	20.769	INSIG1;APOD	Goblet
cellular response to fibroblast growth factor stimulus (GO:0044344)	4/92	0.0435003	0.271245	0	0	3.1521	9.8818	CXCL8;HNRNPH1;FGFR3;ZFP36L1	Goblet
negative regulation of mitotic cell cycle phase transition (GO:1901991)	4/92	0.0435003	0.271245	0	0	3.1521	9.8818	FAM107A;BRD7;PSMB8;ZFP36L1	Goblet
regulated exocytosis (GO:0045055)	6/180	0.0457521	0.279893	0	0	2.39772	7.3958	CFD;SELENOP;CD36;CLU;STEAP2;SYT8	Goblet
axon extension (GO:0048675)	2/24	0.0460298	0.279893	0	0	6.28102	19.3359	HSP90AA1;NRP2	Goblet
C21-steroid hormone metabolic process (GO:0008207)	2/24	0.0460298	0.279893	0	0	6.28102	19.3359	DHRS9;AKR1C1	Goblet
cellular response to catecholamine stimulus (GO:0071870)	2/24	0.0460298	0.279893	0	0	6.28102	19.3359	ATF4;TGM2	Goblet
regulation of keratinocyte proliferation (GO:0010837)	2/24	0.0460298	0.279893	0	0	6.28102	19.3359	AREG;ZFP36L1	Goblet
regulation of vascular endothelial growth factor receptor signaling pathway (GO:0030947)	2/24	0.0460298	0.279893	0	0	6.28102	19.3359	NIBAN2;MT3	Goblet
negative regulation of lipid metabolic process (GO:0045833)	2/24	0.0460298	0.279893	0	0	6.28102	19.3359	HCAR2;APOD	Goblet
positive regulation of phospholipase activity (GO:0010518)	2/24	0.0460298	0.279893	0	0	6.28102	19.3359	FGFR3;HRAS	Goblet
chemokine-mediated signaling pathway (GO:0070098)	3/56	0.046445	0.279893	0	0	3.91842	12.0275	CXCL8;CXCL3;CXCL2	Goblet
tight junction assembly (GO:0120192)	3/56	0.046445	0.279893	0	0	3.91842	12.0275	CLDN22;CLDN23;LSR	Goblet
mitochondrial transport (GO:0006839)	3/56	0.046445	0.279893	0	0	3.91842	12.0275	HSP90AA1;TIMM10;SLC25A6	Goblet
hemopoiesis (GO:0030097)	4/94	0.0464531	0.279893	0	0	3.08174	9.45883	GLRX5;ZBTB16;ETV6;ATF4	Goblet
regulation of epidermal cell differentiation (GO:0045604)	2/25	0.0495695	0.294039	0	0	6.00763	18.0492	SULT2B1;ZFP36L1	Goblet
divalent inorganic cation homeostasis (GO:0072507)	2/25	0.0495695	0.294039	0	0	6.00763	18.0492	MT3;ATP6V1B1	Goblet
ribosomal large subunit assembly (GO:0000027)	2/25	0.0495695	0.294039	0	0	6.00763	18.0492	RPL5;RPL6	Goblet
negative regulation of cell junction assembly (GO:1901889)	2/25	0.0495695	0.294039	0	0	6.00763	18.0492	FAM107A;APOD	Goblet
peptide catabolic process (GO:0043171)	2/25	0.0495695	0.294039	0	0	6.00763	18.0492	ERAP2;ANPEP	Goblet
apoptotic process (GO:0006915)	7/231	0.0496233	0.294039	0	0	2.17511	6.5325	IFI27L2;ZBTB16;IRF1;DDIT4;IFI6;ALOX15B;IFIT2	Goblet
regulation of cellular component organization (GO:0051128)	5/139	0.0502482	0.296921	0	0	2.59064	7.74803	HSP90AA1;FAM107A;IRAK3;CD36;CD177	Goblet
receptor metabolic process (GO:0043112)	3/58	0.0506463	0.297634	0	0	3.77554	11.262	CXCL8;CD36;RAMP1	Goblet
membrane lipid biosynthetic process (GO:0046467)	3/58	0.0506463	0.297634	0	0	3.77554	11.262	ELOVL5;SPNS2;DEGS2	Goblet
positive regulation of intracellular signal transduction (GO:1902533)	13/546	0.0523499	0.304327	0	0	1.70732	5.03625	HSP90AA1;GDF15;F2R;AREG;OASL;TRIM8;SLC9A3R1;TSPAN6;HRAS;S100A9;FGFR3;TMEM9B;TGM2	Goblet
regulation of neuron apoptotic process (GO:0043523)	4/98	0.0526851	0.304327	0	0	2.95	8.68311	F2R;SOD2;MT3;ATF4	Goblet
positive regulation of apoptotic signaling pathway (GO:2001235)	3/59	0.0528139	0.304327	0	0	3.70794	10.905	SLC9A3R1;TNFRSF12A;S100A9	Goblet
positive regulation of tyrosine phosphorylation of STAT protein (GO:0042531)	3/59	0.0528139	0.304327	0	0	3.70794	10.905	SOCS3;PARP14;FGFR3	Goblet
chaperone cofactor-dependent protein refolding (GO:0051085)	2/26	0.053204	0.304327	0	0	5.75702	16.8889	SDF2L1;HSPA2	Goblet
regulation of monocyte chemotaxis (GO:0090025)	2/26	0.053204	0.304327	0	0	5.75702	16.8889	DUSP1;CXCL17	Goblet
regulation of myelination (GO:0031641)	2/26	0.053204	0.304327	0	0	5.75702	16.8889	PTN;TYMP	Goblet
regulation of regulatory T cell differentiation (GO:0045589)	2/26	0.053204	0.304327	0	0	5.75702	16.8889	BCL6;IRF1	Goblet
glial cell development (GO:0021782)	2/26	0.053204	0.304327	0	0	5.75702	16.8889	MT3;S100A9	Goblet
maturation of LSU-rRNA (GO:0000470)	2/26	0.053204	0.304327	0	0	5.75702	16.8889	RPL10A;RPL7	Goblet
regulation of blood coagulation (GO:0030193)	2/27	0.05693	0.322203	0	0	5.52646	15.8385	F2R;ADTRP	Goblet
regulation of transcription regulatory region DNA binding (GO:2000677)	2/27	0.05693	0.322203	0	0	5.52646	15.8385	NIBAN2;HEY1	Goblet
negative regulation of catalytic activity (GO:0043086)	2/27	0.05693	0.322203	0	0	5.52646	15.8385	SERPINB3;MT3	Goblet
nucleobase-containing small molecule interconversion (GO:0015949)	2/27	0.05693	0.322203	0	0	5.52646	15.8385	TXNRD1;GSR	Goblet
ribosome biogenesis (GO:0042254)	6/192	0.059001	0.323569	0	0	2.24165	6.34431	RPL4;RPL5;RPL36A;RPL10A;RPL6;RPL7	Goblet
regulation of cell death (GO:0010941)	4/102	0.0593496	0.323569	0	0	2.82902	7.99003	BNIP3L;CD36;CLU;MT3	Goblet
positive regulation of cellular protein metabolic process (GO:0032270)	4/102	0.0593496	0.323569	0	0	2.82902	7.99003	RPL5;HSP90AA1;EIF3E;EEF2	Goblet
regulation of neurogenesis (GO:0050767)	3/62	0.0595796	0.323569	0	0	3.51886	9.92474	HEY1;BHLHE40;TGM2	Goblet
positive regulation of interleukin-1 production (GO:0032732)	3/62	0.0595796	0.323569	0	0	3.51886	9.92474	EGR1;SAA1;CD36	Goblet
cellular response to acid chemical (GO:0071229)	2/28	0.0607441	0.323569	0	0	5.31363	14.8839	CAPN2;KLF2	Goblet
regulation of phosphatase activity (GO:0010921)	2/28	0.0607441	0.323569	0	0	5.31363	14.8839	SH2D4A;CHP2	Goblet
sulfur compound transport (GO:0072348)	2/28	0.0607441	0.323569	0	0	5.31363	14.8839	SLC9A3R1;MGST1	Goblet
negative regulation of oxidative stress-induced cell death (GO:1903202)	2/28	0.0607441	0.323569	0	0	5.31363	14.8839	SOD2;ATF4	Goblet
positive regulation of response to wounding (GO:1903036)	2/28	0.0607441	0.323569	0	0	5.31363	14.8839	PTN;HRAS	Goblet
amyloid fibril formation (GO:1990000)	3/63	0.061921	0.323569	0	0	3.46004	9.62546	SIAH2;SAA1;CD36	Goblet
negative regulation of intrinsic apoptotic signaling pathway (GO:2001243)	3/64	0.0643047	0.323569	0	0	3.40314	9.33864	PLAUR;SOD2;CLU	Goblet
regulation of cell cycle (GO:0051726)	8/296	0.0644097	0.323569	0	0	1.93399	5.30395	JUN;CXCL8;GADD45B;HPGD;DUSP1;IRF1;ALOX15B;HRAS	Goblet
regulation of response to biotic stimulus (GO:0002831)	2/29	0.064643	0.323569	0	0	5.11657	14.0136	IRF1;CD36	Goblet
intrinsic apoptotic signaling pathway in response to endoplasmic reticulum stress (GO:0070059)	2/29	0.064643	0.323569	0	0	5.11657	14.0136	DNAJC10;ATF4	Goblet
lipid catabolic process (GO:0016042)	2/29	0.064643	0.323569	0	0	5.11657	14.0136	MT3;CES1	Goblet
transition metal ion homeostasis (GO:0055076)	2/29	0.064643	0.323569	0	0	5.11657	14.0136	CYBRD1;MT3	Goblet
MyD88-dependent toll-like receptor signaling pathway (GO:0002755)	2/29	0.064643	0.323569	0	0	5.11657	14.0136	IRAK3;CD36	Goblet
negative regulation of mRNA catabolic process (GO:1902373)	2/29	0.064643	0.323569	0	0	5.11657	14.0136	PABPC1;TENT5C	Goblet
positive regulation of dephosphorylation (GO:0035306)	2/29	0.064643	0.323569	0	0	5.11657	14.0136	ANKLE2;CHP2	Goblet
response to cytokine (GO:0034097)	5/150	0.0653483	0.323569	0	0	2.39276	6.52751	IFITM3;IFITM1;ISG15;IRAK3;TRIM56	Goblet
steroid biosynthetic process (GO:0006694)	3/65	0.0667302	0.323569	0	0	3.34808	9.06358	HSD11B2;INSIG1;TM7SF2	Goblet
positive regulation of cellular process (GO:0048522)	14/625	0.0676935	0.323569	0	0	1.60326	4.31719	SERPINB3;PTGFR;F2R;PTN;AREG;MT3;ZFP36L1;SAA1;CHP2;CD36;HRAS;S100A9;FGFR3;TGM2	Goblet
regulation of long-term synaptic potentiation (GO:1900271)	2/30	0.0686235	0.323569	0	0	4.93358	13.2177	FAM107A;PTN	Goblet
negative regulation of Notch signaling pathway (GO:0045746)	2/30	0.0686235	0.323569	0	0	4.93358	13.2177	NIBAN2;HEY1	Goblet
cellular response to nutrient levels (GO:0031669)	3/66	0.0691971	0.323569	0	0	3.29477	8.79965	FAM107A;WIPI1;ELAPOR1	Goblet
embryonic organ development (GO:0048568)	3/66	0.0691971	0.323569	0	0	3.29477	8.79965	CXCL8;HEY1;ATF4	Goblet
ERBB signaling pathway (GO:0038127)	3/66	0.0691971	0.323569	0	0	3.29477	8.79965	PIGR;HSP90AA1;AREG	Goblet
anion homeostasis (GO:0055081)	1/5	0.0697266	0.323569	0	0	17.2281	45.8815	CYBRD1	Goblet
bile acid secretion (GO:0032782)	1/5	0.0697266	0.323569	0	0	17.2281	45.8815	SLC9A3R1	Goblet
cannabinoid signaling pathway (GO:0038171)	1/5	0.0697266	0.323569	0	0	17.2281	45.8815	ALOX15B	Goblet
cellular response to heparin (GO:0071504)	1/5	0.0697266	0.323569	0	0	17.2281	45.8815	EGR1	Goblet
regulation of germinal center formation (GO:0002634)	1/5	0.0697266	0.323569	0	0	17.2281	45.8815	BCL6	Goblet
regulation of growth hormone receptor signaling pathway (GO:0060398)	1/5	0.0697266	0.323569	0	0	17.2281	45.8815	GDF15	Goblet
regulation of guanylate cyclase activity (GO:0031282)	1/5	0.0697266	0.323569	0	0	17.2281	45.8815	NOS2	Goblet
cellular response to salt stress (GO:0071472)	1/5	0.0697266	0.323569	0	0	17.2281	45.8815	ZFP36L1	Goblet
cellular response to testosterone stimulus (GO:0071394)	1/5	0.0697266	0.323569	0	0	17.2281	45.8815	NCOA4	Goblet
regulation of hydrogen peroxide biosynthetic process (GO:0010728)	1/5	0.0697266	0.323569	0	0	17.2281	45.8815	DUOXA2	Goblet
regulation of integrin biosynthetic process (GO:0045113)	1/5	0.0697266	0.323569	0	0	17.2281	45.8815	S100A9	Goblet
chronic inflammatory response (GO:0002544)	1/5	0.0697266	0.323569	0	0	17.2281	45.8815	S100A9	Goblet
copper ion import (GO:0015677)	1/5	0.0697266	0.323569	0	0	17.2281	45.8815	STEAP2	Goblet
regulation of miRNA metabolic process (GO:2000628)	1/5	0.0697266	0.323569	0	0	17.2281	45.8815	HRAS	Goblet
regulation of mRNA binding (GO:1902415)	1/5	0.0697266	0.323569	0	0	17.2281	45.8815	EIF3E	Goblet
disaccharide biosynthetic process (GO:0046351)	1/5	0.0697266	0.323569	0	0	17.2281	45.8815	FBP1	Goblet
DNA catabolic process, exonucleolytic (GO:0000738)	1/5	0.0697266	0.323569	0	0	17.2281	45.8815	ISG20	Goblet
regulation of neutrophil degranulation (GO:0043313)	1/5	0.0697266	0.323569	0	0	17.2281	45.8815	CD177	Goblet
establishment of monopolar cell polarity (GO:0061162)	1/5	0.0697266	0.323569	0	0	17.2281	45.8815	SCRIB	Goblet
establishment of T cell polarity (GO:0001768)	1/5	0.0697266	0.323569	0	0	17.2281	45.8815	SCRIB	Goblet
regulation of sequestering of zinc ion (GO:0061088)	1/5	0.0697266	0.323569	0	0	17.2281	45.8815	AP3D1	Goblet
exocyst localization (GO:0051601)	1/5	0.0697266	0.323569	0	0	17.2281	45.8815	TNFAIP2	Goblet
fatty acid omega-oxidation (GO:0010430)	1/5	0.0697266	0.323569	0	0	17.2281	45.8815	ADH7	Goblet
fructose catabolic process (GO:0006001)	1/5	0.0697266	0.323569	0	0	17.2281	45.8815	ALDH1A1	Goblet
fructose catabolic process to hydroxyacetone phosphate and glyceraldehyde-3-phosphate (GO:0061624)	1/5	0.0697266	0.323569	0	0	17.2281	45.8815	ALDH1A1	Goblet
gamma-aminobutyric acid metabolic process (GO:0009448)	1/5	0.0697266	0.323569	0	0	17.2281	45.8815	ALDH1A1	Goblet
glial cell-derived neurotrophic factor receptor signaling pathway (GO:0035860)	1/5	0.0697266	0.323569	0	0	17.2281	45.8815	GDF15	Goblet
glomerular visceral epithelial cell migration (GO:0090521)	1/5	0.0697266	0.323569	0	0	17.2281	45.8815	TESK1	Goblet
regulation of triglyceride metabolic process (GO:0090207)	1/5	0.0697266	0.323569	0	0	17.2281	45.8815	C3	Goblet
glucosylceramide metabolic process (GO:0006678)	1/5	0.0697266	0.323569	0	0	17.2281	45.8815	GBA2	Goblet
response to cocaine (GO:0042220)	1/5	0.0697266	0.323569	0	0	17.2281	45.8815	TGM2	Goblet
response to salt stress (GO:0009651)	1/5	0.0697266	0.323569	0	0	17.2281	45.8815	ZFP36L1	Goblet
lipid transport across blood-brain barrier (GO:1990379)	1/5	0.0697266	0.323569	0	0	17.2281	45.8815	CD36	Goblet
long-chain fatty acid catabolic process (GO:0042758)	1/5	0.0697266	0.323569	0	0	17.2281	45.8815	ADTRP	Goblet
mammary gland duct morphogenesis (GO:0060603)	1/5	0.0697266	0.323569	0	0	17.2281	45.8815	SCRIB	Goblet
tryptophan catabolic process to kynurenine (GO:0019441)	1/5	0.0697266	0.323569	0	0	17.2281	45.8815	IDO1	Goblet
negative regulation of adaptive immune response (GO:0002820)	1/5	0.0697266	0.323569	0	0	17.2281	45.8815	ALOX15	Goblet
negative regulation of cysteine-type endopeptidase activity involved in apoptotic signaling pathway (GO:2001268)	1/5	0.0697266	0.323569	0	0	17.2281	45.8815	PLAUR	Goblet
negative regulation of macrophage cytokine production (GO:0010936)	1/5	0.0697266	0.323569	0	0	17.2281	45.8815	IRAK3	Goblet
negative regulation of regulatory T cell differentiation (GO:0045590)	1/5	0.0697266	0.323569	0	0	17.2281	45.8815	IRF1	Goblet
negative regulation of response to food (GO:0032096)	1/5	0.0697266	0.323569	0	0	17.2281	45.8815	NENF	Goblet
negative regulation of T cell migration (GO:2000405)	1/5	0.0697266	0.323569	0	0	17.2281	45.8815	APOD	Goblet
p38MAPK cascade (GO:0038066)	1/5	0.0697266	0.323569	0	0	17.2281	45.8815	ZFP36L1	Goblet
positive regulation of leukocyte mediated immunity (GO:0002705)	1/5	0.0697266	0.323569	0	0	17.2281	45.8815	NOS2	Goblet
positive regulation of membrane permeability (GO:1905710)	1/5	0.0697266	0.323569	0	0	17.2281	45.8815	MT3	Goblet
positive regulation of MHC class I biosynthetic process (GO:0045345)	1/5	0.0697266	0.323569	0	0	17.2281	45.8815	HSPH1	Goblet
positive regulation of necrotic cell death (GO:0010940)	1/5	0.0697266	0.323569	0	0	17.2281	45.8815	MT3	Goblet
positive regulation of vascular associated smooth muscle cell apoptotic process (GO:1905461)	1/5	0.0697266	0.323569	0	0	17.2281	45.8815	SOD2	Goblet
prostaglandin transport (GO:0015732)	1/5	0.0697266	0.323569	0	0	17.2281	45.8815	NOS2	Goblet
ncRNA processing (GO:0034470)	6/201	0.0702958	0.323569	0	0	2.1372	5.67437	RPL4;RPL5;RPL36A;RPL10A;RPL6;RPL7	Goblet
MAPK cascade (GO:0000165)	8/303	0.0716358	0.323569	0	0	1.88742	4.97554	MAP2K2;CDK1;AREG;HRAS;MT3;FGFR3;PSMB8;ZFP36L1	Goblet
regulation of epidermal growth factor receptor signaling pathway (GO:0042058)	3/67	0.0717049	0.323569	0	0	3.24312	8.54626	PLAUR;IFI6;AREG	Goblet
vascular endothelial growth factor receptor signaling pathway (GO:0048010)	3/67	0.0717049	0.323569	0	0	3.24312	8.54626	NRP2;HSP90AA1;BAIAP2	Goblet
lipid transport (GO:0006869)	4/109	0.0720359	0.323569	0	0	2.63948	6.94338	AKR1C1;SPNS2;CD36;ABCA13	Goblet
negative regulation of nucleic acid-templated transcription (GO:1903507)	11/464	0.0722293	0.323569	0	0	1.6945	4.45299	JUN;NIBAN2;HEY1;BCL6;ZBTB16;IRF1;BHLHE40;ID3;FOXN3;BRD7;MT3	Goblet
regulation of macrophage derived foam cell differentiation (GO:0010743)	2/31	0.0726825	0.323569	0	0	4.76322	12.4875	CD36;ALOX15B	Goblet
vitamin transport (GO:0051180)	2/31	0.0726825	0.323569	0	0	4.76322	12.4875	TCN2;TCN1	Goblet
negative regulation of DNA binding (GO:0043392)	2/31	0.0726825	0.323569	0	0	4.76322	12.4875	JUN;HEY1	Goblet
negative regulation of peptidyl-tyrosine phosphorylation (GO:0050732)	2/31	0.0726825	0.323569	0	0	4.76322	12.4875	SOCS3;PARP14	Goblet
peptide cross-linking (GO:0018149)	2/31	0.0726825	0.323569	0	0	4.76322	12.4875	CSTA;TGM2	Goblet
prostaglandin metabolic process (GO:0006693)	2/31	0.0726825	0.323569	0	0	4.76322	12.4875	HPGD;AKR1C1	Goblet
positive regulation of NF-kappaB transcription factor activity (GO:0051092)	5/155	0.0729646	0.323569	0	0	2.31241	6.05338	TRIM8;IRAK3;CD36;CLU;S100A9	Goblet
regulation of interleukin-6 production (GO:0032675)	4/110	0.0739527	0.323569	0	0	2.61444	6.80887	IL33;NOS2;F2R;IRAK3	Goblet
regulation of tyrosine phosphorylation of STAT protein (GO:0042509)	3/68	0.074253	0.323569	0	0	3.19307	8.30286	SOCS3;PARP14;FGFR3	Goblet
positive regulation of protein localization to nucleus (GO:1900182)	3/68	0.074253	0.323569	0	0	3.19307	8.30286	TESK1;CHP2;CDK1	Goblet
regulation of cell differentiation (GO:0045595)	5/156	0.0745438	0.323569	0	0	2.29698	5.96381	BCL6;HEY1;ALOX15B;ATF4;ZFP36L1	Goblet
regulation of signal transduction by p53 class mediator (GO:1901796)	5/156	0.0745438	0.323569	0	0	2.29698	5.96381	RPL5;TAF10;CCNG1;CDK1;BRD7	Goblet
establishment or maintenance of epithelial cell apical/basal polarity (GO:0045197)	2/32	0.076817	0.323569	0	0	4.60421	11.8159	SLC9A3R1;SCRIB	Goblet
negative regulation of cell-matrix adhesion (GO:0001953)	2/32	0.076817	0.323569	0	0	4.60421	11.8159	FAM107A;APOD	Goblet
cellular response to calcium ion (GO:0071277)	3/69	0.0768409	0.323569	0	0	3.14453	8.06891	ALOX15;CHP2;SYT8	Goblet
cellular response to decreased oxygen levels (GO:0036294)	3/69	0.0768409	0.323569	0	0	3.14453	8.06891	BNIP3L;MT3;ZFP36L1	Goblet
positive regulation of protein polymerization (GO:0032273)	3/69	0.0768409	0.323569	0	0	3.14453	8.06891	HSP90AA1;ALOX15;BAIAP2	Goblet
regulation of inflammatory response (GO:0050727)	6/206	0.0770741	0.323569	0	0	2.08324	5.33932	IL33;BCL6;ALOX15;SAA1;CXCL17;S100A9	Goblet
Fc receptor signaling pathway (GO:0038093)	4/112	0.0778633	0.323569	0	0	2.56576	6.54988	PIGR;JUN;FOS;PSMB8	Goblet
cellular protein metabolic process (GO:0044267)	10/417	0.0791721	0.323569	0	0	1.71245	4.343	RPL4;C3;RPL5;SIAH2;RPL36A;RPS3A;RPL10A;RPL6;RPL7;UBE2M	Goblet
positive regulation of cell differentiation (GO:0045597)	7/258	0.0792302	0.323569	0	0	1.93845	4.91473	SERPINB3;IFITM1;ZBTB16;CD36;PTN;ALOX15B;ZFP36L1	Goblet
fatty acid catabolic process (GO:0009062)	3/70	0.0794681	0.323569	0	0	3.09744	7.84395	PHYH;ECI1;ADTRP	Goblet
positive regulation of cell-substrate adhesion (GO:0010811)	3/70	0.0794681	0.323569	0	0	3.09744	7.84395	ALOX15;TESK1;CD36	Goblet
actin filament bundle assembly (GO:0051017)	2/33	0.0810239	0.323569	0	0	4.45546	11.1966	FAM107A;BAIAP2	Goblet
actin filament bundle organization (GO:0061572)	2/33	0.0810239	0.323569	0	0	4.45546	11.1966	FAM107A;BAIAP2	Goblet
apoptotic cell clearance (GO:0043277)	2/33	0.0810239	0.323569	0	0	4.45546	11.1966	ALOX15;TGM2	Goblet
RNA stabilization (GO:0043489)	2/33	0.0810239	0.323569	0	0	4.45546	11.1966	PABPC1;TENT5C	Goblet
mitotic G2 DNA damage checkpoint signaling (GO:0007095)	2/33	0.0810239	0.323569	0	0	4.45546	11.1966	CDK1;FOXN3	Goblet
negative regulation of smooth muscle cell proliferation (GO:0048662)	2/33	0.0810239	0.323569	0	0	4.45546	11.1966	APOD;SOD2	Goblet
neuron projection extension (GO:1990138)	2/33	0.0810239	0.323569	0	0	4.45546	11.1966	NRP2;HSP90AA1	Goblet
positive regulation of cholesterol transport (GO:0032376)	2/33	0.0810239	0.323569	0	0	4.45546	11.1966	ABCA13;CES1	Goblet
cholesterol homeostasis (GO:0042632)	3/71	0.082134	0.323569	0	0	3.05173	7.6275	INSIG1;AKR1C1;CES1	Goblet
fatty acid biosynthetic process (GO:0006633)	3/71	0.082134	0.323569	0	0	3.05173	7.6275	HPGD;ELOVL5;ALOX15	Goblet
gland development (GO:0048732)	3/71	0.082134	0.323569	0	0	3.05173	7.6275	SLC9A3R1;LSR;ALOX15B	Goblet
negative regulation of neuron apoptotic process (GO:0043524)	3/71	0.082134	0.323569	0	0	3.05173	7.6275	F2R;SOD2;MT3	Goblet
3'-phosphoadenosine 5'-phosphosulfate biosynthetic process (GO:0050428)	1/6	0.0830794	0.323569	0	0	13.7818	34.2886	SLC26A2	Goblet
proton-transporting V-type ATPase complex assembly (GO:0070070)	1/6	0.0830794	0.323569	0	0	13.7818	34.2886	ATP6V1B1	Goblet
purine ribonucleoside bisphosphate biosynthetic process (GO:0034036)	1/6	0.0830794	0.323569	0	0	13.7818	34.2886	SLC26A2	Goblet
amylin receptor signaling pathway (GO:0097647)	1/6	0.0830794	0.323569	0	0	13.7818	34.2886	RAMP1	Goblet
regulation of adiponectin secretion (GO:0070163)	1/6	0.0830794	0.323569	0	0	13.7818	34.2886	HCAR2	Goblet
regulation of digestive system process (GO:0044058)	1/6	0.0830794	0.323569	0	0	13.7818	34.2886	TYMP	Goblet
cellular response to bacterial lipopeptide (GO:0071221)	1/6	0.0830794	0.323569	0	0	13.7818	34.2886	CD36	Goblet
regulation of glomerular filtration (GO:0003093)	1/6	0.0830794	0.323569	0	0	13.7818	34.2886	F2R	Goblet
cellular response to magnesium ion (GO:0071286)	1/6	0.0830794	0.323569	0	0	13.7818	34.2886	FBP1	Goblet
regulation of hepatocyte proliferation (GO:2000345)	1/6	0.0830794	0.323569	0	0	13.7818	34.2886	PTN	Goblet
regulation of hormone biosynthetic process (GO:0046885)	1/6	0.0830794	0.323569	0	0	13.7818	34.2886	EGR1	Goblet
cholesterol import (GO:0070508)	1/6	0.0830794	0.323569	0	0	13.7818	34.2886	CD36	Goblet
regulation of keratinocyte apoptotic process (GO:1902172)	1/6	0.0830794	0.323569	0	0	13.7818	34.2886	ZFP36L1	Goblet
regulation of macromolecule biosynthetic process (GO:0010556)	1/6	0.0830794	0.323569	0	0	13.7818	34.2886	S100A9	Goblet
regulation of macrophage apoptotic process (GO:2000109)	1/6	0.0830794	0.323569	0	0	13.7818	34.2886	IRF7	Goblet
regulation of macrophage proliferation (GO:0120040)	1/6	0.0830794	0.323569	0	0	13.7818	34.2886	IL33	Goblet
regulation of mitotic sister chromatid segregation (GO:0033047)	1/6	0.0830794	0.323569	0	0	13.7818	34.2886	DUSP1	Goblet
regulation of mitotic spindle checkpoint (GO:1903504)	1/6	0.0830794	0.323569	0	0	13.7818	34.2886	DUSP1	Goblet
regulation of NK T cell activation (GO:0051133)	1/6	0.0830794	0.323569	0	0	13.7818	34.2886	HSPH1	Goblet
establishment of lymphocyte polarity (GO:0001767)	1/6	0.0830794	0.323569	0	0	13.7818	34.2886	SCRIB	Goblet
gamma-aminobutyric acid transport (GO:0015812)	1/6	0.0830794	0.323569	0	0	13.7818	34.2886	SLC9A3R1	Goblet
regulation of transmission of nerve impulse (GO:0051969)	1/6	0.0830794	0.323569	0	0	13.7818	34.2886	TYMP	Goblet
glycoside metabolic process (GO:0016137)	1/6	0.0830794	0.323569	0	0	13.7818	34.2886	GBA2	Goblet
glycosyl compound catabolic process (GO:1901658)	1/6	0.0830794	0.323569	0	0	13.7818	34.2886	GBA2	Goblet
glycosylceramide catabolic process (GO:0046477)	1/6	0.0830794	0.323569	0	0	13.7818	34.2886	GBA2	Goblet
response to heparin (GO:0071503)	1/6	0.0830794	0.323569	0	0	13.7818	34.2886	EGR1	Goblet
response to peptidoglycan (GO:0032494)	1/6	0.0830794	0.323569	0	0	13.7818	34.2886	IRAK3	Goblet
response to testosterone (GO:0033574)	1/6	0.0830794	0.323569	0	0	13.7818	34.2886	NCOA4	Goblet
ISG15-protein conjugation (GO:0032020)	1/6	0.0830794	0.323569	0	0	13.7818	34.2886	ISG15	Goblet
leukocyte chemotaxis involved in inflammatory response (GO:0002232)	1/6	0.0830794	0.323569	0	0	13.7818	34.2886	PTN	Goblet
sterol import (GO:0035376)	1/6	0.0830794	0.323569	0	0	13.7818	34.2886	CD36	Goblet
lipoxin metabolic process (GO:2001300)	1/6	0.0830794	0.323569	0	0	13.7818	34.2886	HPGD	Goblet
transmembrane receptor protein tyrosine phosphatase signaling pathway (GO:0007185)	1/6	0.0830794	0.323569	0	0	13.7818	34.2886	PTN	Goblet
mitochondrial protein catabolic process (GO:0035694)	1/6	0.0830794	0.323569	0	0	13.7818	34.2886	BNIP3L	Goblet
valine metabolic process (GO:0006573)	1/6	0.0830794	0.323569	0	0	13.7818	34.2886	ALDH6A1	Goblet
vesicle localization (GO:0051648)	1/6	0.0830794	0.323569	0	0	13.7818	34.2886	TESK1	Goblet
negative regulation of endoplasmic reticulum calcium ion concentration (GO:0032471)	1/6	0.0830794	0.323569	0	0	13.7818	34.2886	TGM2	Goblet
negative regulation of erythrocyte differentiation (GO:0045647)	1/6	0.0830794	0.323569	0	0	13.7818	34.2886	ZFP36L1	Goblet
negative regulation of meiotic cell cycle (GO:0051447)	1/6	0.0830794	0.323569	0	0	13.7818	34.2886	DUSP1	Goblet
negative regulation of monocyte chemotaxis (GO:0090027)	1/6	0.0830794	0.323569	0	0	13.7818	34.2886	DUSP1	Goblet
negative regulation of myeloid cell apoptotic process (GO:0033033)	1/6	0.0830794	0.323569	0	0	13.7818	34.2886	IRF7	Goblet
negative regulation of serine-type peptidase activity (GO:1902572)	1/6	0.0830794	0.323569	0	0	13.7818	34.2886	SPINK5	Goblet
neurotransmitter receptor transport, endosome to postsynaptic membrane (GO:0098887)	1/6	0.0830794	0.323569	0	0	13.7818	34.2886	SCRIB	Goblet
neutrophil extravasation (GO:0072672)	1/6	0.0830794	0.323569	0	0	13.7818	34.2886	CD177	Goblet
oxygen homeostasis (GO:0032364)	1/6	0.0830794	0.323569	0	0	13.7818	34.2886	SOD2	Goblet
positive regulation of cholesterol metabolic process (GO:0090205)	1/6	0.0830794	0.323569	0	0	13.7818	34.2886	CES1	Goblet
positive regulation of granulocyte differentiation (GO:0030854)	1/6	0.0830794	0.323569	0	0	13.7818	34.2886	TESC	Goblet
positive regulation of killing of cells of other organism (GO:0051712)	1/6	0.0830794	0.323569	0	0	13.7818	34.2886	NOS2	Goblet
positive regulation of protein glycosylation (GO:0060050)	1/6	0.0830794	0.323569	0	0	13.7818	34.2886	RAMP1	Goblet
positive regulation of RNA binding (GO:1905216)	1/6	0.0830794	0.323569	0	0	13.7818	34.2886	EIF3E	Goblet
positive regulation of skeletal muscle fiber development (GO:0048743)	1/6	0.0830794	0.323569	0	0	13.7818	34.2886	NIBAN2	Goblet
positive regulation of sterol transport (GO:0032373)	1/6	0.0830794	0.323569	0	0	13.7818	34.2886	ABCA13	Goblet
protection from natural killer cell mediated cytotoxicity (GO:0042270)	1/6	0.0830794	0.323569	0	0	13.7818	34.2886	SERPINB4	Goblet
sterol homeostasis (GO:0055092)	3/72	0.0848381	0.323569	0	0	3.00735	7.41916	INSIG1;AKR1C1;CES1	Goblet
regulation of activated T cell proliferation (GO:0046006)	2/34	0.0853003	0.323569	0	0	4.31601	10.6242	SCRIB;IDO1	Goblet
positive regulation of DNA binding (GO:0043388)	2/34	0.0853003	0.323569	0	0	4.31601	10.6242	NIBAN2;PLAUR	Goblet
positive regulation of epidermal growth factor receptor signaling pathway (GO:0045742)	2/34	0.0853003	0.323569	0	0	4.31601	10.6242	PLAUR;AREG	Goblet
phosphate-containing compound metabolic process (GO:0006796)	6/212	0.0856794	0.323569	0	0	2.02194	4.96819	DUSP4;GPI;ISYNA1;PPA2;ALOX15B;FBP1	Goblet
sphingolipid metabolic process (GO:0006665)	4/116	0.0859877	0.323569	0	0	2.47362	6.06916	ELOVL5;SPNS2;DEGS2;GBA2	Goblet
regulation of actin filament polymerization (GO:0030833)	3/73	0.0875798	0.323569	0	0	2.96424	7.21852	ALOX15;BAIAP2;GBA2	Goblet
regulation of actin filament-based process (GO:0032970)	3/73	0.0875798	0.323569	0	0	2.96424	7.21852	FAM107A;TESK1;BAIAP2	Goblet
regulation of protein polymerization (GO:0032271)	2/35	0.0896435	0.323569	0	0	4.18501	10.0939	HSP90AA1;GBA2	Goblet
response to estrogen (GO:0043627)	2/35	0.0896435	0.323569	0	0	4.18501	10.0939	CITED4;NCOA4	Goblet
negative regulation of cell cycle G1/S phase transition (GO:1902807)	2/35	0.0896435	0.323569	0	0	4.18501	10.0939	FAM107A;BRD7	Goblet
peptidyl-tyrosine dephosphorylation (GO:0035335)	2/35	0.0896435	0.323569	0	0	4.18501	10.0939	DUSP4;DUSP1	Goblet
positive regulation of protein-containing complex assembly (GO:0031334)	4/118	0.0901989	0.323569	0	0	2.42998	5.8459	HSP90AA1;ISG15;CD36;CLU	Goblet
sphingolipid biosynthetic process (GO:0030148)	3/74	0.0903585	0.323569	0	0	2.92234	7.02521	ELOVL5;SPNS2;DEGS2	Goblet
integrin-mediated signaling pathway (GO:0007229)	3/75	0.0931738	0.323569	0	0	2.8816	6.83887	ITGB8;ISG15;PTN	Goblet
axonal transport (GO:0098930)	2/36	0.0940505	0.323569	0	0	4.06171	9.60158	AP3D1;SYBU	Goblet
regulation of embryonic development (GO:0045995)	2/36	0.0940505	0.323569	0	0	4.06171	9.60158	NIBAN2;CDK1	Goblet
dendrite morphogenesis (GO:0048813)	2/36	0.0940505	0.323569	0	0	4.06171	9.60158	PTN;CELSR2	Goblet
regulation of ossification (GO:0030278)	2/36	0.0940505	0.323569	0	0	4.06171	9.60158	ZBTB16;PTN	Goblet
endoderm formation (GO:0001706)	2/36	0.0940505	0.323569	0	0	4.06171	9.60158	DUSP4;DUSP1	Goblet
regulation of protein import into nucleus (GO:0042306)	2/36	0.0940505	0.323569	0	0	4.06171	9.60158	CHP2;APOD	Goblet
negative regulation of DNA metabolic process (GO:0051053)	2/36	0.0940505	0.323569	0	0	4.06171	9.60158	H1-4;NIBAN2	Goblet
negative regulation of toll-like receptor signaling pathway (GO:0034122)	2/36	0.0940505	0.323569	0	0	4.06171	9.60158	BPIFB1;IRAK3	Goblet
positive regulation of bone mineralization (GO:0030501)	2/36	0.0940505	0.323569	0	0	4.06171	9.60158	ISG15;PTN	Goblet
positive regulation of myeloid leukocyte differentiation (GO:0002763)	2/36	0.0940505	0.323569	0	0	4.06171	9.60158	TESC;ZFP36L1	Goblet
positive regulation of interleukin-6 production (GO:0032755)	3/76	0.0960249	0.323569	0	0	2.84198	6.65919	IL33;NOS2;F2R	Goblet
amino sugar catabolic process (GO:0046348)	1/7	0.0962411	0.323569	0	0	11.4843	26.8835	ALDH1A1	Goblet
antigen processing and presentation of endogenous peptide antigen via MHC class I via ER pathway (GO:0002484)	1/7	0.0962411	0.323569	0	0	11.4843	26.8835	HLA-F	Goblet
antigen processing and presentation of endogenous peptide antigen via MHC class I via ER pathway, TAP-independent (GO:0002486)	1/7	0.0962411	0.323569	0	0	11.4843	26.8835	HLA-F	Goblet
arginine catabolic process (GO:0006527)	1/7	0.0962411	0.323569	0	0	11.4843	26.8835	NOS2	Goblet
atrioventricular valve formation (GO:0003190)	1/7	0.0962411	0.323569	0	0	11.4843	26.8835	HEY1	Goblet
regulation of bile acid metabolic process (GO:1904251)	1/7	0.0962411	0.323569	0	0	11.4843	26.8835	CES1	Goblet
bleb assembly (GO:0032060)	1/7	0.0962411	0.323569	0	0	11.4843	26.8835	EMP1	Goblet
calcitonin family receptor signaling pathway (GO:0097646)	1/7	0.0962411	0.323569	0	0	11.4843	26.8835	RAMP1	Goblet
cellular amino acid biosynthetic process (GO:0008652)	1/7	0.0962411	0.323569	0	0	11.4843	26.8835	ALDH1A1	Goblet
cellular cation homeostasis (GO:0030003)	1/7	0.0962411	0.323569	0	0	11.4843	26.8835	MT3	Goblet
regulation of entry of bacterium into host cell (GO:2000535)	1/7	0.0962411	0.323569	0	0	11.4843	26.8835	CXCL8	Goblet
regulation of glial cell differentiation (GO:0045685)	1/7	0.0962411	0.323569	0	0	11.4843	26.8835	CDK1	Goblet
cellular response to laminar fluid shear stress (GO:0071499)	1/7	0.0962411	0.323569	0	0	11.4843	26.8835	KLF2	Goblet
cellular response to monoamine stimulus (GO:0071868)	1/7	0.0962411	0.323569	0	0	11.4843	26.8835	TGM2	Goblet
chemical homeostasis within a tissue (GO:0048875)	1/7	0.0962411	0.323569	0	0	11.4843	26.8835	OAS1	Goblet
regulation of ketone biosynthetic process (GO:0010566)	1/7	0.0962411	0.323569	0	0	11.4843	26.8835	EGR1	Goblet
creatine metabolic process (GO:0006600)	1/7	0.0962411	0.323569	0	0	11.4843	26.8835	GATM	Goblet
regulation of MHC class I biosynthetic process (GO:0045343)	1/7	0.0962411	0.323569	0	0	11.4843	26.8835	HSPH1	Goblet
dendrite arborization (GO:0140059)	1/7	0.0962411	0.323569	0	0	11.4843	26.8835	PTN	Goblet
regulation of natural killer cell cytokine production (GO:0002727)	1/7	0.0962411	0.323569	0	0	11.4843	26.8835	HLA-F	Goblet
regulation of necrotic cell death (GO:0010939)	1/7	0.0962411	0.323569	0	0	11.4843	26.8835	MT3	Goblet
DNA ligation (GO:0006266)	1/7	0.0962411	0.323569	0	0	11.4843	26.8835	MGMT	Goblet
dorsal aorta development (GO:0035907)	1/7	0.0962411	0.323569	0	0	11.4843	26.8835	HEY1	Goblet
dorsal aorta morphogenesis (GO:0035912)	1/7	0.0962411	0.323569	0	0	11.4843	26.8835	HEY1	Goblet
fatty acid elongation, monounsaturated fatty acid (GO:0034625)	1/7	0.0962411	0.323569	0	0	11.4843	26.8835	ELOVL5	Goblet
fatty acid elongation, polyunsaturated fatty acid (GO:0034626)	1/7	0.0962411	0.323569	0	0	11.4843	26.8835	ELOVL5	Goblet
fatty acid elongation, saturated fatty acid (GO:0019367)	1/7	0.0962411	0.323569	0	0	11.4843	26.8835	ELOVL5	Goblet
fatty acid elongation, unsaturated fatty acid (GO:0019368)	1/7	0.0962411	0.323569	0	0	11.4843	26.8835	ELOVL5	Goblet
gas homeostasis (GO:0033483)	1/7	0.0962411	0.323569	0	0	11.4843	26.8835	SOD2	Goblet
regulation of transforming growth factor beta activation (GO:1901388)	1/7	0.0962411	0.323569	0	0	11.4843	26.8835	ITGB8	Goblet
gland morphogenesis (GO:0022612)	1/7	0.0962411	0.323569	0	0	11.4843	26.8835	SLC9A3R1	Goblet
regulation of vascular associated smooth muscle cell apoptotic process (GO:1905459)	1/7	0.0962411	0.323569	0	0	11.4843	26.8835	SOD2	Goblet
glyceraldehyde-3-phosphate metabolic process (GO:0019682)	1/7	0.0962411	0.323569	0	0	11.4843	26.8835	ALDH1A1	Goblet
Golgi disassembly (GO:0090166)	1/7	0.0962411	0.323569	0	0	11.4843	26.8835	CDK1	Goblet
heart trabecula formation (GO:0060347)	1/7	0.0962411	0.323569	0	0	11.4843	26.8835	HEY1	Goblet
hemostasis (GO:0007599)	1/7	0.0962411	0.323569	0	0	11.4843	26.8835	GPI	Goblet
RIG-I signaling pathway (GO:0039529)	1/7	0.0962411	0.323569	0	0	11.4843	26.8835	OAS3	Goblet
iron import into cell (GO:0033212)	1/7	0.0962411	0.323569	0	0	11.4843	26.8835	CYBRD1	Goblet
surfactant homeostasis (GO:0043129)	1/7	0.0962411	0.323569	0	0	11.4843	26.8835	OAS1	Goblet
thyroid hormone transport (GO:0070327)	1/7	0.0962411	0.323569	0	0	11.4843	26.8835	CRYM	Goblet
modulation by symbiont of host apoptotic process (GO:0052150)	1/7	0.0962411	0.323569	0	0	11.4843	26.8835	RNF213	Goblet
mRNA transcription by RNA polymerase II (GO:0042789)	1/7	0.0962411	0.323569	0	0	11.4843	26.8835	ATF4	Goblet
negative regulation of cell cycle phase transition (GO:1901988)	1/7	0.0962411	0.323569	0	0	11.4843	26.8835	ZFP36L1	Goblet
negative regulation of interferon-gamma-mediated signaling pathway (GO:0060336)	1/7	0.0962411	0.323569	0	0	11.4843	26.8835	PARP14	Goblet
negative regulation of intracellular transport (GO:0032387)	1/7	0.0962411	0.323569	0	0	11.4843	26.8835	INSIG1	Goblet
negative regulation of p38MAPK cascade (GO:1903753)	1/7	0.0962411	0.323569	0	0	11.4843	26.8835	DUSP1	Goblet
negative regulation of protein import (GO:1904590)	1/7	0.0962411	0.323569	0	0	11.4843	26.8835	APOD	Goblet
negative regulation of protein import into nucleus (GO:0042308)	1/7	0.0962411	0.323569	0	0	11.4843	26.8835	APOD	Goblet
negative regulation of response to interferon-gamma (GO:0060331)	1/7	0.0962411	0.323569	0	0	11.4843	26.8835	PARP14	Goblet
neuron projection arborization (GO:0140058)	1/7	0.0962411	0.323569	0	0	11.4843	26.8835	PTN	Goblet
neurotransmitter receptor transport, endosome to plasma membrane (GO:0099639)	1/7	0.0962411	0.323569	0	0	11.4843	26.8835	SCRIB	Goblet
nuclear-transcribed mRNA catabolic process, deadenylation-independent decay (GO:0031086)	1/7	0.0962411	0.323569	0	0	11.4843	26.8835	ZFP36L1	Goblet
nucleobase catabolic process (GO:0046113)	1/7	0.0962411	0.323569	0	0	11.4843	26.8835	DPYS	Goblet
pentose metabolic process (GO:0019321)	1/7	0.0962411	0.323569	0	0	11.4843	26.8835	FGGY	Goblet
platelet dense granule organization (GO:0060155)	1/7	0.0962411	0.323569	0	0	11.4843	26.8835	F2R	Goblet
positive regulation of hormone metabolic process (GO:0032352)	1/7	0.0962411	0.323569	0	0	11.4843	26.8835	EGR1	Goblet
positive regulation of lymphocyte apoptotic process (GO:0070230)	1/7	0.0962411	0.323569	0	0	11.4843	26.8835	IDO1	Goblet
positive regulation of miRNA metabolic process (GO:2000630)	1/7	0.0962411	0.323569	0	0	11.4843	26.8835	HRAS	Goblet
positive regulation of mRNA binding (GO:1902416)	1/7	0.0962411	0.323569	0	0	11.4843	26.8835	EIF3E	Goblet
positive regulation of natural killer cell cytokine production (GO:0002729)	1/7	0.0962411	0.323569	0	0	11.4843	26.8835	HLA-F	Goblet
positive regulation of NK T cell activation (GO:0051135)	1/7	0.0962411	0.323569	0	0	11.4843	26.8835	HSPH1	Goblet
positive regulation of vascular associated smooth muscle cell differentiation (GO:1905065)	1/7	0.0962411	0.323569	0	0	11.4843	26.8835	SOD2	Goblet
regulation of actin cytoskeleton reorganization (GO:2000249)	2/37	0.0985188	0.329163	0	0	3.94546	9.14364	BAIAP2;HRAS	Goblet
regulation of p38MAPK cascade (GO:1900744)	2/37	0.0985188	0.329163	0	0	3.94546	9.14364	GADD45B;DUSP1	Goblet
regulation of vascular associated smooth muscle cell proliferation (GO:1904705)	2/37	0.0985188	0.329163	0	0	3.94546	9.14364	JUN;SOD2	Goblet
negative regulation of G1/S transition of mitotic cell cycle (GO:2000134)	2/37	0.0985188	0.329163	0	0	3.94546	9.14364	FAM107A;BRD7	Goblet
positive regulation of cell motility (GO:2000147)	6/221	0.0995378	0.332051	0	0	1.93641	4.46771	SERPINB3;DUOXA2;F2R;FAM107A;SOD2;HRAS	Goblet
positive regulation of MAPK cascade (GO:0043410)	7/274	0.100751	0.333236	0	0	1.82079	4.17889	GDF15;F2R;ALOX15;CD36;HRAS;MT3;FGFR3	Goblet
positive regulation of epithelial cell proliferation (GO:0050679)	4/123	0.101149	0.333236	0	0	2.32729	5.33219	NRP2;PTN;AREG;HRAS	Goblet
negative regulation of apoptotic signaling pathway (GO:2001234)	3/78	0.101833	0.333236	0	0	2.76592	6.31853	SIAH2;PLAUR;CLU	Goblet
negative regulation of protein serine/threonine kinase activity (GO:0071901)	3/78	0.101833	0.333236	0	0	2.76592	6.31853	DUSP1;TESK1;IRAK3	Goblet
actin-myosin filament sliding (GO:0033275)	2/38	0.103046	0.333236	0	0	3.83567	8.71688	TNNC1;TPM2	Goblet
connective tissue development (GO:0061448)	2/38	0.103046	0.333236	0	0	3.83567	8.71688	ZBTB16;ITGB8	Goblet
ventricular septum development (GO:0003281)	2/38	0.103046	0.333236	0	0	3.83567	8.71688	HEY1;MATR3	Goblet
muscle filament sliding (GO:0030049)	2/38	0.103046	0.333236	0	0	3.83567	8.71688	TNNC1;TPM2	Goblet
positive regulation of cell development (GO:0010720)	2/38	0.103046	0.333236	0	0	3.83567	8.71688	NIBAN2;TGM2	Goblet
platelet degranulation (GO:0002576)	4/125	0.105693	0.333236	0	0	2.28858	5.14294	CFD;SELENOP;CD36;CLU	Goblet
regulation of cellular component biogenesis (GO:0044087)	2/39	0.107628	0.333236	0	0	3.73182	8.31848	HSP90AA1;CD36	Goblet
cellular response to ketone (GO:1901655)	2/39	0.107628	0.333236	0	0	3.73182	8.31848	PTGFR;NCOA4	Goblet
regulation of receptor-mediated endocytosis (GO:0048259)	2/39	0.107628	0.333236	0	0	3.73182	8.31848	C3;CLU	Goblet
regulation of viral entry into host cell (GO:0046596)	2/39	0.107628	0.333236	0	0	3.73182	8.31848	IFITM3;IFITM1	Goblet
negative regulation of protein secretion (GO:0050709)	2/39	0.107628	0.333236	0	0	3.73182	8.31848	F2R;ADTRP	Goblet
skin development (GO:0043588)	3/80	0.107777	0.333236	0	0	2.6938	6.00096	CSTA;TXNIP;LSR	Goblet
negative regulation of cellular component organization (GO:0051129)	3/80	0.107777	0.333236	0	0	2.6938	6.00096	IRAK3;HSPA2;CLU	Goblet
positive regulation of cell adhesion (GO:0045785)	3/80	0.107777	0.333236	0	0	2.6938	6.00096	ALOX15;SAA1;TGM2	Goblet
antigen processing and presentation of exogenous peptide antigen via MHC class I, TAP-independent (GO:0002480)	1/8	0.109215	0.333236	0	0	9.84316	21.7971	HLA-F	Goblet
regulation of alpha-beta T cell proliferation (GO:0046640)	1/8	0.109215	0.333236	0	0	9.84316	21.7971	IRF1	Goblet
aromatic compound catabolic process (GO:0019439)	1/8	0.109215	0.333236	0	0	9.84316	21.7971	CYP2F1	Goblet
regulation of anion transport (GO:0044070)	1/8	0.109215	0.333236	0	0	9.84316	21.7971	CES1	Goblet
axon extension involved in axon guidance (GO:0048846)	1/8	0.109215	0.333236	0	0	9.84316	21.7971	NRP2	Goblet
regulation of CD8-positive, alpha-beta T cell proliferation (GO:2000564)	1/8	0.109215	0.333236	0	0	9.84316	21.7971	IRF1	Goblet
carbohydrate phosphorylation (GO:0046835)	1/8	0.109215	0.333236	0	0	9.84316	21.7971	FGGY	Goblet
regulation of chemokine (C-C motif) ligand 5 production (GO:0071649)	1/8	0.109215	0.333236	0	0	9.84316	21.7971	OAS3	Goblet
regulation of extracellular matrix constituent secretion (GO:0003330)	1/8	0.109215	0.333236	0	0	9.84316	21.7971	ADTRP	Goblet
regulation of MyD88-independent toll-like receptor signaling pathway (GO:0034127)	1/8	0.109215	0.333236	0	0	9.84316	21.7971	IRF7	Goblet
regulation of myeloid leukocyte differentiation (GO:0002761)	1/8	0.109215	0.333236	0	0	9.84316	21.7971	IRF7	Goblet
regulation of oxidative stress-induced neuron death (GO:1903203)	1/8	0.109215	0.333236	0	0	9.84316	21.7971	ATF4	Goblet
regulation of pattern recognition receptor signaling pathway (GO:0062207)	1/8	0.109215	0.333236	0	0	9.84316	21.7971	CD36	Goblet
endosomal vesicle fusion (GO:0034058)	1/8	0.109215	0.333236	0	0	9.84316	21.7971	SAMD9	Goblet
regulation of proton transport (GO:0010155)	1/8	0.109215	0.333236	0	0	9.84316	21.7971	SLC9A3R1	Goblet
establishment of Golgi localization (GO:0051683)	1/8	0.109215	0.333236	0	0	9.84316	21.7971	SLC9A3R1	Goblet
regulation of response to wounding (GO:1903034)	1/8	0.109215	0.333236	0	0	9.84316	21.7971	TNFRSF12A	Goblet
regulation of skeletal muscle fiber development (GO:0048742)	1/8	0.109215	0.333236	0	0	9.84316	21.7971	NIBAN2	Goblet
regulation of striated muscle tissue development (GO:0016202)	1/8	0.109215	0.333236	0	0	9.84316	21.7971	MRTFB	Goblet
fructose metabolic process (GO:0006000)	1/8	0.109215	0.333236	0	0	9.84316	21.7971	FBP1	Goblet
glycoside catabolic process (GO:0016139)	1/8	0.109215	0.333236	0	0	9.84316	21.7971	GBA2	Goblet
hair cell differentiation (GO:0035315)	1/8	0.109215	0.333236	0	0	9.84316	21.7971	SPINK5	Goblet
isoprenoid metabolic process (GO:0006720)	1/8	0.109215	0.333236	0	0	9.84316	21.7971	PHYH	Goblet
lens fiber cell development (GO:0070307)	1/8	0.109215	0.333236	0	0	9.84316	21.7971	ATF4	Goblet
leukocyte aggregation (GO:0070486)	1/8	0.109215	0.333236	0	0	9.84316	21.7971	S100A9	Goblet
SREBP signaling pathway (GO:0032933)	1/8	0.109215	0.333236	0	0	9.84316	21.7971	INSIG1	Goblet
lipid import into cell (GO:0140354)	1/8	0.109215	0.333236	0	0	9.84316	21.7971	CD36	Goblet
synaptic vesicle budding (GO:0070142)	1/8	0.109215	0.333236	0	0	9.84316	21.7971	AP3D1	Goblet
negative regulation by symbiont of host apoptotic process (GO:0033668)	1/8	0.109215	0.333236	0	0	9.84316	21.7971	RNF213	Goblet
negative regulation by symbiont of host programmed cell death (GO:0052041)	1/8	0.109215	0.333236	0	0	9.84316	21.7971	RNF213	Goblet
negative regulation of appetite (GO:0032099)	1/8	0.109215	0.333236	0	0	9.84316	21.7971	NENF	Goblet
negative regulation of B cell apoptotic process (GO:0002903)	1/8	0.109215	0.333236	0	0	9.84316	21.7971	BCL6	Goblet
negative regulation of neural precursor cell proliferation (GO:2000178)	1/8	0.109215	0.333236	0	0	9.84316	21.7971	PTN	Goblet
neuron projection extension involved in neuron projection guidance (GO:1902284)	1/8	0.109215	0.333236	0	0	9.84316	21.7971	NRP2	Goblet
peptidyl-serine autophosphorylation (GO:0036289)	1/8	0.109215	0.333236	0	0	9.84316	21.7971	MAP2K2	Goblet
positive regulation of apoptotic cell clearance (GO:2000427)	1/8	0.109215	0.333236	0	0	9.84316	21.7971	C3	Goblet
positive regulation of homotypic cell-cell adhesion (GO:0034112)	1/8	0.109215	0.333236	0	0	9.84316	21.7971	PLAUR	Goblet
positive regulation of membrane invagination (GO:1905155)	1/8	0.109215	0.333236	0	0	9.84316	21.7971	C3	Goblet
positive regulation of muscle contraction (GO:0045933)	1/8	0.109215	0.333236	0	0	9.84316	21.7971	F2R	Goblet
positive regulation of myeloid cell apoptotic process (GO:0033034)	1/8	0.109215	0.333236	0	0	9.84316	21.7971	HCAR2	Goblet
positive regulation of oligodendrocyte differentiation (GO:0048714)	1/8	0.109215	0.333236	0	0	9.84316	21.7971	PTN	Goblet
protein localization to microtubule cytoskeleton (GO:0072698)	1/8	0.109215	0.333236	0	0	9.84316	21.7971	FAM83D	Goblet
defense response to bacterium (GO:0042742)	5/176	0.109926	0.334929	0	0	2.02625	4.47387	OAS1;NOS2;OAS3;ISG15;S100A9	Goblet
bone development (GO:0060348)	2/40	0.112265	0.339644	0	0	3.63343	7.94592	FGFR3;TGM2	Goblet
detection of chemical stimulus involved in sensory perception of bitter taste (GO:0001580)	2/40	0.112265	0.339644	0	0	3.63343	7.94592	PIGR;CST1	Goblet
negative regulation of blood coagulation (GO:0030195)	2/40	0.112265	0.339644	0	0	3.63343	7.94592	PLAUR;ADTRP	Goblet
positive regulation of intrinsic apoptotic signaling pathway (GO:2001244)	2/40	0.112265	0.339644	0	0	3.63343	7.94592	SLC9A3R1;S100A9	Goblet
positive regulation of wound healing (GO:0090303)	2/40	0.112265	0.339644	0	0	3.63343	7.94592	F2R;HRAS	Goblet
positive regulation of cytoskeleton organization (GO:0051495)	3/82	0.113853	0.340306	0	0	2.62533	5.70446	ALOX15;BAIAP2;HRAS	Goblet
cellular response to insulin stimulus (GO:0032869)	4/129	0.115054	0.340306	0	0	2.2149	4.78939	INSIG1;BAIAP2;ZFP36L1;ATP6V1B1	Goblet
protein stabilization (GO:0050821)	5/179	0.115833	0.340306	0	0	1.99101	4.29184	RPL5;HSP90AA1;TESC;CLU;MT3	Goblet
regulation of defense response (GO:0031347)	3/83	0.116939	0.340306	0	0	2.59239	5.56353	BCL6;IRF1;ALOX15	Goblet
regulation of interleukin-1 beta production (GO:0032651)	3/83	0.116939	0.340306	0	0	2.59239	5.56353	EGR1;F2R;CD36	Goblet
peptide metabolic process (GO:0006518)	3/83	0.116939	0.340306	0	0	2.59239	5.56353	ERAP2;ANPEP;GSR	Goblet
regulation of cell development (GO:0060284)	2/41	0.116952	0.340306	0	0	3.54008	7.59699	HEY1;BHLHE40	Goblet
regulation of release of cytochrome c from mitochondria (GO:0090199)	2/41	0.116952	0.340306	0	0	3.54008	7.59699	PLAUR;CLU	Goblet
sensory perception of bitter taste (GO:0050913)	2/41	0.116952	0.340306	0	0	3.54008	7.59699	PIGR;CST1	Goblet
keratinocyte differentiation (GO:0030216)	2/41	0.116952	0.340306	0	0	3.54008	7.59699	CSTA;TXNIP	Goblet
nucleobase-containing compound catabolic process (GO:0034655)	2/41	0.116952	0.340306	0	0	3.54008	7.59699	ISG20;ENTPD5	Goblet
positive regulation of biomineral tissue development (GO:0070169)	2/41	0.116952	0.340306	0	0	3.54008	7.59699	ISG15;PTN	Goblet
cellular response to hypoxia (GO:0071456)	4/131	0.119867	0.340306	0	0	2.17979	4.62416	BNIP3L;MT3;PSMB8;ZFP36L1	Goblet
anaphase-promoting complex-dependent catabolic process (GO:0031145)	3/84	0.120056	0.340306	0	0	2.56025	5.42722	CDC20B;CDK1;PSMB8	Goblet
regulation of ubiquitin-dependent protein catabolic process (GO:2000058)	2/42	0.121688	0.340306	0	0	3.4514	7.26968	RPL5;CLU	Goblet
acid secretion (GO:0046717)	1/9	0.122002	0.340306	0	0	8.61233	18.1179	SLC9A3R1	Goblet
axon regeneration (GO:0031103)	1/9	0.122002	0.340306	0	0	8.61233	18.1179	APOD	Goblet
basement membrane assembly (GO:0070831)	1/9	0.122002	0.340306	0	0	8.61233	18.1179	NTN4	Goblet
regulation of CD8-positive, alpha-beta T cell activation (GO:2001185)	1/9	0.122002	0.340306	0	0	8.61233	18.1179	IRF1	Goblet
regulation of cell adhesion molecule production (GO:0060353)	1/9	0.122002	0.340306	0	0	8.61233	18.1179	CXCL8	Goblet
cellular response to leptin stimulus (GO:0044320)	1/9	0.122002	0.340306	0	0	8.61233	18.1179	MT3	Goblet
cellular response to nitric oxide (GO:0071732)	1/9	0.122002	0.340306	0	0	8.61233	18.1179	MT3	Goblet
cellular response to reactive nitrogen species (GO:1902170)	1/9	0.122002	0.340306	0	0	8.61233	18.1179	MT3	Goblet
cellular response to sterol depletion (GO:0071501)	1/9	0.122002	0.340306	0	0	8.61233	18.1179	INSIG1	Goblet
cholesterol catabolic process (GO:0006707)	1/9	0.122002	0.340306	0	0	8.61233	18.1179	MT3	Goblet
regulation of leukocyte mediated cytotoxicity (GO:0001910)	1/9	0.122002	0.340306	0	0	8.61233	18.1179	NOS2	Goblet
regulation of peroxisome proliferator activated receptor signaling pathway (GO:0035358)	1/9	0.122002	0.340306	0	0	8.61233	18.1179	ALOX15	Goblet
endochondral ossification (GO:0001958)	1/9	0.122002	0.340306	0	0	8.61233	18.1179	FGFR3	Goblet
endosome to melanosome transport (GO:0035646)	1/9	0.122002	0.340306	0	0	8.61233	18.1179	AP3D1	Goblet
endosome to pigment granule transport (GO:0043485)	1/9	0.122002	0.340306	0	0	8.61233	18.1179	AP3D1	Goblet
fatty acid alpha-oxidation (GO:0001561)	1/9	0.122002	0.340306	0	0	8.61233	18.1179	PHYH	Goblet
fructose 1,6-bisphosphate metabolic process (GO:0030388)	1/9	0.122002	0.340306	0	0	8.61233	18.1179	FBP1	Goblet
response to magnesium ion (GO:0032026)	1/9	0.122002	0.340306	0	0	8.61233	18.1179	FBP1	Goblet
response to misfolded protein (GO:0051788)	1/9	0.122002	0.340306	0	0	8.61233	18.1179	CLU	Goblet
hormone transport (GO:0009914)	1/9	0.122002	0.340306	0	0	8.61233	18.1179	CRYM	Goblet
inositol metabolic process (GO:0006020)	1/9	0.122002	0.340306	0	0	8.61233	18.1179	ISYNA1	Goblet
kynurenine metabolic process (GO:0070189)	1/9	0.122002	0.340306	0	0	8.61233	18.1179	IDO1	Goblet
sterol catabolic process (GO:0016127)	1/9	0.122002	0.340306	0	0	8.61233	18.1179	MT3	Goblet
sympathetic ganglion development (GO:0061549)	1/9	0.122002	0.340306	0	0	8.61233	18.1179	NRP2	Goblet
synapse pruning (GO:0098883)	1/9	0.122002	0.340306	0	0	8.61233	18.1179	C3	Goblet
maintenance of apical/basal cell polarity (GO:0035090)	1/9	0.122002	0.340306	0	0	8.61233	18.1179	SLC9A3R1	Goblet
maintenance of epithelial cell apical/basal polarity (GO:0045199)	1/9	0.122002	0.340306	0	0	8.61233	18.1179	SLC9A3R1	Goblet
negative regulation of biomineralization (GO:0110150)	1/9	0.122002	0.340306	0	0	8.61233	18.1179	HEY1	Goblet
negative regulation of leukocyte degranulation (GO:0043301)	1/9	0.122002	0.340306	0	0	8.61233	18.1179	HLA-F	Goblet
negative regulation of leukocyte proliferation (GO:0070664)	1/9	0.122002	0.340306	0	0	8.61233	18.1179	IL33	Goblet
negative regulation of protein-containing complex disassembly (GO:0043242)	1/9	0.122002	0.340306	0	0	8.61233	18.1179	IRAK3	Goblet
negative regulation of systemic arterial blood pressure (GO:0003085)	1/9	0.122002	0.340306	0	0	8.61233	18.1179	SOD2	Goblet
negative regulation of T cell cytokine production (GO:0002725)	1/9	0.122002	0.340306	0	0	8.61233	18.1179	HLA-F	Goblet
negative regulation of ubiquitin protein ligase activity (GO:1904667)	1/9	0.122002	0.340306	0	0	8.61233	18.1179	RPL5	Goblet
neurotransmitter receptor transport to postsynaptic membrane (GO:0098969)	1/9	0.122002	0.340306	0	0	8.61233	18.1179	SCRIB	Goblet
nucleoside diphosphate catabolic process (GO:0009134)	1/9	0.122002	0.340306	0	0	8.61233	18.1179	ENTPD5	Goblet
organic cyclic compound catabolic process (GO:1901361)	1/9	0.122002	0.340306	0	0	8.61233	18.1179	CYP2F1	Goblet
positive regulation of autophagosome assembly (GO:2000786)	1/9	0.122002	0.340306	0	0	8.61233	18.1179	ELAPOR1	Goblet
positive regulation of megakaryocyte differentiation (GO:0045654)	1/9	0.122002	0.340306	0	0	8.61233	18.1179	TESC	Goblet
positive regulation of mitochondrial calcium ion concentration (GO:0051561)	1/9	0.122002	0.340306	0	0	8.61233	18.1179	TGM2	Goblet
positive regulation of mitochondrial membrane permeability involved in apoptotic process (GO:1902110)	1/9	0.122002	0.340306	0	0	8.61233	18.1179	BNIP3L	Goblet
positive regulation of NLRP3 inflammasome complex assembly (GO:1900227)	1/9	0.122002	0.340306	0	0	8.61233	18.1179	CD36	Goblet
positive regulation of phagocytosis, engulfment (GO:0060100)	1/9	0.122002	0.340306	0	0	8.61233	18.1179	C3	Goblet
positive regulation of smooth muscle cell apoptotic process (GO:0034393)	1/9	0.122002	0.340306	0	0	8.61233	18.1179	SOD2	Goblet
positive regulation of smooth muscle contraction (GO:0045987)	1/9	0.122002	0.340306	0	0	8.61233	18.1179	F2R	Goblet
negative regulation of defense response (GO:0031348)	3/85	0.123203	0.343208	0	0	2.5289	5.29532	CXCL17;SAA1;IRAK3	Goblet
transmembrane receptor protein serine/threonine kinase signaling pathway (GO:0007178)	4/133	0.124765	0.345374	0	0	2.14578	4.46605	JUN;HPGD;GDF15;FOS	Goblet
regulation of cytokine production involved in inflammatory response (GO:1900015)	2/43	0.12647	0.345374	0	0	3.36705	6.96223	NOS2;APOD	Goblet
lipid modification (GO:0030258)	2/43	0.12647	0.345374	0	0	3.36705	6.96223	ALOX15;ALOX15B	Goblet
positive regulation of leukocyte mediated cytotoxicity (GO:0001912)	2/43	0.12647	0.345374	0	0	3.36705	6.96223	NOS2;HLA-F	Goblet
transmembrane receptor protein tyrosine kinase signaling pathway (GO:0007169)	9/404	0.128853	0.345374	0	0	1.5833	3.2443	NRP2;HSP90AA1;HNRNPH1;GDF15;DDIT4;BAIAP2;HRAS;FGFR3;ATP6V1B1	Goblet
regulation of transcription from RNA polymerase II promoter in response to stress (GO:0043618)	3/87	0.129587	0.345374	0	0	2.46844	5.04401	KLF2;PSMB8;ATF4	Goblet
negative regulation of angiogenesis (GO:0016525)	3/87	0.129587	0.345374	0	0	2.46844	5.04401	NIBAN2;SPINK5;KLF2	Goblet
cardiac ventricle morphogenesis (GO:0003208)	2/44	0.131296	0.345374	0	0	3.28672	6.67303	HEY1;TNNC1	Goblet
detection of chemical stimulus involved in sensory perception of taste (GO:0050912)	2/44	0.131296	0.345374	0	0	3.28672	6.67303	PIGR;CST1	Goblet
intracellular steroid hormone receptor signaling pathway (GO:0030518)	2/44	0.131296	0.345374	0	0	3.28672	6.67303	SCGB2A1;NCOA4	Goblet
metal ion homeostasis (GO:0055065)	2/44	0.131296	0.345374	0	0	3.28672	6.67303	MT3;ATP6V1B1	Goblet
mRNA stabilization (GO:0048255)	2/44	0.131296	0.345374	0	0	3.28672	6.67303	PABPC1;TENT5C	Goblet
positive regulation of mRNA catabolic process (GO:0061014)	2/44	0.131296	0.345374	0	0	3.28672	6.67303	PABPC1;ZFP36L1	Goblet
positive regulation of receptor-mediated endocytosis (GO:0048260)	2/44	0.131296	0.345374	0	0	3.28672	6.67303	C3;CLU	Goblet
sensory perception of mechanical stimulus (GO:0050954)	3/88	0.132822	0.345374	0	0	2.43927	4.92426	TIMM10;CRYM;ATP6V1B1	Goblet
protein poly-ADP-ribosylation (GO:0070212)	1/10	0.134607	0.345374	0	0	7.65501	15.3513	PARP14	Goblet
arginine metabolic process (GO:0006525)	1/10	0.134607	0.345374	0	0	7.65501	15.3513	NOS2	Goblet
regulation of bile acid biosynthetic process (GO:0070857)	1/10	0.134607	0.345374	0	0	7.65501	15.3513	CES1	Goblet
regulation of carbohydrate biosynthetic process (GO:0043255)	1/10	0.134607	0.345374	0	0	7.65501	15.3513	FBP1	Goblet
cellular response to acetylcholine (GO:1905145)	1/10	0.134607	0.345374	0	0	7.65501	15.3513	SLURP2	Goblet
regulation of epithelial cell apoptotic process (GO:1904035)	1/10	0.134607	0.345374	0	0	7.65501	15.3513	ZFP36L1	Goblet
regulation of glycoprotein biosynthetic process (GO:0010559)	1/10	0.134607	0.345374	0	0	7.65501	15.3513	MT3	Goblet
regulation of granulocyte differentiation (GO:0030852)	1/10	0.134607	0.345374	0	0	7.65501	15.3513	TESC	Goblet
cellular response to prostaglandin stimulus (GO:0071379)	1/10	0.134607	0.345374	0	0	7.65501	15.3513	PTGFR	Goblet
DNA dealkylation (GO:0035510)	1/10	0.134607	0.345374	0	0	7.65501	15.3513	MGMT	Goblet
DNA dealkylation involved in DNA repair (GO:0006307)	1/10	0.134607	0.345374	0	0	7.65501	15.3513	MGMT	Goblet
regulation of protein neddylation (GO:2000434)	1/10	0.134607	0.345374	0	0	7.65501	15.3513	RPL5	Goblet
fructose 6-phosphate metabolic process (GO:0006002)	1/10	0.134607	0.345374	0	0	7.65501	15.3513	FBP1	Goblet
granulocyte activation (GO:0036230)	1/10	0.134607	0.345374	0	0	7.65501	15.3513	CXCL8	Goblet
granulocyte migration (GO:0097530)	1/10	0.134607	0.345374	0	0	7.65501	15.3513	CD177	Goblet
response to laminar fluid shear stress (GO:0034616)	1/10	0.134607	0.345374	0	0	7.65501	15.3513	KLF2	Goblet
indolalkylamine catabolic process (GO:0046218)	1/10	0.134607	0.345374	0	0	7.65501	15.3513	IDO1	Goblet
secretory granule organization (GO:0033363)	1/10	0.134607	0.345374	0	0	7.65501	15.3513	F2R	Goblet
leptin-mediated signaling pathway (GO:0033210)	1/10	0.134607	0.345374	0	0	7.65501	15.3513	MT3	Goblet
lipoprotein transport (GO:0042953)	1/10	0.134607	0.345374	0	0	7.65501	15.3513	CD36	Goblet
long-chain fatty acid import into cell (GO:0044539)	1/10	0.134607	0.345374	0	0	7.65501	15.3513	CD36	Goblet
low-density lipoprotein particle receptor catabolic process (GO:0032802)	1/10	0.134607	0.345374	0	0	7.65501	15.3513	MYLIP	Goblet
low-density lipoprotein receptor particle metabolic process (GO:0032799)	1/10	0.134607	0.345374	0	0	7.65501	15.3513	MYLIP	Goblet
modification-dependent macromolecule catabolic process (GO:0043632)	1/10	0.134607	0.345374	0	0	7.65501	15.3513	ISG15	Goblet
myelin maintenance (GO:0043217)	1/10	0.134607	0.345374	0	0	7.65501	15.3513	CLU	Goblet
negative regulation of cholesterol storage (GO:0010887)	1/10	0.134607	0.345374	0	0	7.65501	15.3513	CES1	Goblet
negative regulation of extracellular matrix organization (GO:1903054)	1/10	0.134607	0.345374	0	0	7.65501	15.3513	ADTRP	Goblet
negative regulation of glycolytic process (GO:0045820)	1/10	0.134607	0.345374	0	0	7.65501	15.3513	FBP1	Goblet
negative regulation of inclusion body assembly (GO:0090084)	1/10	0.134607	0.345374	0	0	7.65501	15.3513	HSPA2	Goblet
negative regulation of leukocyte migration (GO:0002686)	1/10	0.134607	0.345374	0	0	7.65501	15.3513	ADTRP	Goblet
negative regulation of lymphocyte apoptotic process (GO:0070229)	1/10	0.134607	0.345374	0	0	7.65501	15.3513	BCL6	Goblet
negative regulation of phosphatidylinositol 3-kinase signaling (GO:0014067)	1/10	0.134607	0.345374	0	0	7.65501	15.3513	SLC9A3R1	Goblet
negative regulation of protein autophosphorylation (GO:0031953)	1/10	0.134607	0.345374	0	0	7.65501	15.3513	TESK1	Goblet
negative regulation of protein exit from endoplasmic reticulum (GO:0070862)	1/10	0.134607	0.345374	0	0	7.65501	15.3513	INSIG1	Goblet
negative regulation of purine nucleotide metabolic process (GO:1900543)	1/10	0.134607	0.345374	0	0	7.65501	15.3513	FBP1	Goblet
negative regulation of toll-like receptor 4 signaling pathway (GO:0034144)	1/10	0.134607	0.345374	0	0	7.65501	15.3513	BPIFB1	Goblet
negative regulation of transcription from RNA polymerase II promoter in response to stress (GO:0097201)	1/10	0.134607	0.345374	0	0	7.65501	15.3513	JUN	Goblet
negative regulation of viral-induced cytoplasmic pattern recognition receptor signaling pathway (GO:0039532)	1/10	0.134607	0.345374	0	0	7.65501	15.3513	TSPAN6	Goblet
neuron projection regeneration (GO:0031102)	1/10	0.134607	0.345374	0	0	7.65501	15.3513	PTN	Goblet
neuron remodeling (GO:0016322)	1/10	0.134607	0.345374	0	0	7.65501	15.3513	C3	Goblet
nucleoside metabolic process (GO:0009116)	1/10	0.134607	0.345374	0	0	7.65501	15.3513	TYMP	Goblet
positive regulation of coagulation (GO:0050820)	1/10	0.134607	0.345374	0	0	7.65501	15.3513	F2R	Goblet
positive regulation of epidermis development (GO:0045684)	1/10	0.134607	0.345374	0	0	7.65501	15.3513	SULT2B1	Goblet
positive regulation of hemostasis (GO:1900048)	1/10	0.134607	0.345374	0	0	7.65501	15.3513	F2R	Goblet
positive regulation of lipase activity (GO:0060193)	1/10	0.134607	0.345374	0	0	7.65501	15.3513	FGFR3	Goblet
positive regulation of monocyte differentiation (GO:0045657)	1/10	0.134607	0.345374	0	0	7.65501	15.3513	ZFP36L1	Goblet
positive regulation of receptor recycling (GO:0001921)	1/10	0.134607	0.345374	0	0	7.65501	15.3513	SCRIB	Goblet
positive regulation of RIG-I signaling pathway (GO:1900246)	1/10	0.134607	0.345374	0	0	7.65501	15.3513	OASL	Goblet
positive regulation of skeletal muscle tissue development (GO:0048643)	1/10	0.134607	0.345374	0	0	7.65501	15.3513	NIBAN2	Goblet
positive regulation of T cell apoptotic process (GO:0070234)	1/10	0.134607	0.345374	0	0	7.65501	15.3513	IDO1	Goblet
positive regulation of vascular endothelial growth factor receptor signaling pathway (GO:0030949)	1/10	0.134607	0.345374	0	0	7.65501	15.3513	MT3	Goblet
regulation of endothelial cell migration (GO:0010594)	3/89	0.136085	0.346466	0	0	2.41078	4.80824	GPI;NRP2;PTN	Goblet
second-messenger-mediated signaling (GO:0019932)	3/89	0.136085	0.346466	0	0	2.41078	4.80824	CXCL8;NOS2;CD36	Goblet
protein import (GO:0017038)	3/89	0.136085	0.346466	0	0	2.41078	4.80824	HSP90AA1;SAMM50;CLU	Goblet
chromosome condensation (GO:0030261)	2/45	0.136163	0.346466	0	0	3.21012	6.40065	H1-4;CDK1	Goblet
regulation of receptor signaling pathway via JAK-STAT (GO:0046425)	2/45	0.136163	0.346466	0	0	3.21012	6.40065	SOCS3;F2R	Goblet
mitotic G2/M transition checkpoint (GO:0044818)	2/45	0.136163	0.346466	0	0	3.21012	6.40065	CDK1;FOXN3	Goblet
positive regulation of RNA metabolic process (GO:0051254)	2/45	0.136163	0.346466	0	0	3.21012	6.40065	MAP2K2;HRAS	Goblet
negative regulation of transcription, DNA-templated (GO:0045892)	18/948	0.138775	0.347339	0	0	1.35146	2.669	IL33;JUN;NIBAN2;ZBTB16;FOXN3;MT3;KLF2;ETV6;HEY1;BCL6;IRF1;BHLHE40;IRF7;ID3;BRD7;CRYM;FBP1;ATF4	Goblet
positive regulation of response to external stimulus (GO:0032103)	4/139	0.139955	0.347339	0	0	2.04978	4.03077	IL33;PTN;S100A9;OASL	Goblet
regulation of actin cytoskeleton organization (GO:0032956)	3/91	0.142693	0.347339	0	0	2.35575	4.58679	FAM107A;TESK1;BAIAP2	Goblet
sensory perception of sound (GO:0007605)	3/91	0.142693	0.347339	0	0	2.35575	4.58679	TIMM10;CRYM;ATP6V1B1	Goblet
positive regulation of supramolecular fiber organization (GO:1902905)	3/91	0.142693	0.347339	0	0	2.35575	4.58679	ALOX15;BAIAP2;CLU	Goblet
regulation of DNA binding (GO:0051101)	2/47	0.146015	0.347339	0	0	3.06713	5.9013	JUN;PLAUR	Goblet
regulation of protein localization to nucleus (GO:1900180)	2/47	0.146015	0.347339	0	0	3.06713	5.9013	TESK1;CDK1	Goblet
epidermal growth factor receptor signaling pathway (GO:0007173)	2/47	0.146015	0.347339	0	0	3.06713	5.9013	PIGR;AREG	Goblet
epithelial to mesenchymal transition (GO:0001837)	2/47	0.146015	0.347339	0	0	3.06713	5.9013	HEY1;FAM83D	Goblet
negative regulation of cold-induced thermogenesis (GO:0120163)	2/47	0.146015	0.347339	0	0	3.06713	5.9013	ALDH1A1;ATF4	Goblet
protein localization to phagophore assembly site (GO:0034497)	1/11	0.147032	0.347339	0	0	6.88916	13.2072	WIPI1	Goblet
protein polyglutamylation (GO:0018095)	1/11	0.147032	0.347339	0	0	6.88916	13.2072	TPGS1	Goblet
alcohol catabolic process (GO:0046164)	1/11	0.147032	0.347339	0	0	6.88916	13.2072	MT3	Goblet
axonal transport of mitochondrion (GO:0019896)	1/11	0.147032	0.347339	0	0	6.88916	13.2072	SYBU	Goblet
regulation of coagulation (GO:0050818)	1/11	0.147032	0.347339	0	0	6.88916	13.2072	F2R	Goblet
regulation of cysteine-type endopeptidase activity involved in apoptotic signaling pathway (GO:2001267)	1/11	0.147032	0.347339	0	0	6.88916	13.2072	PLAUR	Goblet
regulation of cytoplasmic transport (GO:1903649)	1/11	0.147032	0.347339	0	0	6.88916	13.2072	MAP2K2	Goblet
cellular glucan metabolic process (GO:0006073)	1/11	0.147032	0.347339	0	0	6.88916	13.2072	PYGL	Goblet
cellular response to cholesterol (GO:0071397)	1/11	0.147032	0.347339	0	0	6.88916	13.2072	CES1	Goblet
regulation of inclusion body assembly (GO:0090083)	1/11	0.147032	0.347339	0	0	6.88916	13.2072	HSPA2	Goblet
central nervous system myelination (GO:0022010)	1/11	0.147032	0.347339	0	0	6.88916	13.2072	CLU	Goblet
regulation of lymphocyte migration (GO:2000401)	1/11	0.147032	0.347339	0	0	6.88916	13.2072	ADTRP	Goblet
copper ion transport (GO:0006825)	1/11	0.147032	0.347339	0	0	6.88916	13.2072	STEAP2	Goblet
regulation of mitochondrial depolarization (GO:0051900)	1/11	0.147032	0.347339	0	0	6.88916	13.2072	IFI6	Goblet
regulation of mRNA 3'-end processing (GO:0031440)	1/11	0.147032	0.347339	0	0	6.88916	13.2072	ZFP36L1	Goblet
regulation of pH (GO:0006885)	1/11	0.147032	0.347339	0	0	6.88916	13.2072	ATP6V1B1	Goblet
regulation of phospholipase activity (GO:0010517)	1/11	0.147032	0.347339	0	0	6.88916	13.2072	FGFR3	Goblet
embryonic eye morphogenesis (GO:0048048)	1/11	0.147032	0.347339	0	0	6.88916	13.2072	MFAP2	Goblet
establishment of epithelial cell apical/basal polarity (GO:0045198)	1/11	0.147032	0.347339	0	0	6.88916	13.2072	SLC9A3R1	Goblet
regulation of stress-activated protein kinase signaling cascade (GO:0070302)	1/11	0.147032	0.347339	0	0	6.88916	13.2072	MAP2K2	Goblet
regulation of T cell apoptotic process (GO:0070232)	1/11	0.147032	0.347339	0	0	6.88916	13.2072	IDO1	Goblet
glucocorticoid biosynthetic process (GO:0006704)	1/11	0.147032	0.347339	0	0	6.88916	13.2072	HSD11B2	Goblet
glucocorticoid metabolic process (GO:0008211)	1/11	0.147032	0.347339	0	0	6.88916	13.2072	HSD11B2	Goblet
Golgi inheritance (GO:0048313)	1/11	0.147032	0.347339	0	0	6.88916	13.2072	CDK1	Goblet
response to corticosteroid (GO:0031960)	1/11	0.147032	0.347339	0	0	6.88916	13.2072	PDCD7	Goblet
hematopoietic stem cell proliferation (GO:0071425)	1/11	0.147032	0.347339	0	0	6.88916	13.2072	ETV6	Goblet
response to sterol (GO:0036314)	1/11	0.147032	0.347339	0	0	6.88916	13.2072	INSIG1	Goblet
induction of positive chemotaxis (GO:0050930)	1/11	0.147032	0.347339	0	0	6.88916	13.2072	CXCL8	Goblet
lipoprotein biosynthetic process (GO:0042158)	1/11	0.147032	0.347339	0	0	6.88916	13.2072	WIPI1	Goblet
lipoprotein localization (GO:0044872)	1/11	0.147032	0.347339	0	0	6.88916	13.2072	CD36	Goblet
tetrahydrobiopterin metabolic process (GO:0046146)	1/11	0.147032	0.347339	0	0	6.88916	13.2072	HSP90AA1	Goblet
mesonephros development (GO:0001823)	1/11	0.147032	0.347339	0	0	6.88916	13.2072	ZBTB16	Goblet
tryptophan catabolic process (GO:0006569)	1/11	0.147032	0.347339	0	0	6.88916	13.2072	IDO1	Goblet
tryptophan metabolic process (GO:0006568)	1/11	0.147032	0.347339	0	0	6.88916	13.2072	IDO1	Goblet
negative regulation of activated T cell proliferation (GO:0046007)	1/11	0.147032	0.347339	0	0	6.88916	13.2072	SCRIB	Goblet
negative regulation of defense response to virus (GO:0050687)	1/11	0.147032	0.347339	0	0	6.88916	13.2072	TSPAN6	Goblet
negative regulation of natural killer cell mediated immunity (GO:0002716)	1/11	0.147032	0.347339	0	0	6.88916	13.2072	HLA-F	Goblet
negative regulation of oxidative stress-induced neuron death (GO:1903204)	1/11	0.147032	0.347339	0	0	6.88916	13.2072	ATF4	Goblet
negative regulation of receptor signaling pathway via STAT (GO:1904893)	1/11	0.147032	0.347339	0	0	6.88916	13.2072	SOCS3	Goblet
negative regulation of response to cytokine stimulus (GO:0060761)	1/11	0.147032	0.347339	0	0	6.88916	13.2072	IRAK3	Goblet
negative regulation of sprouting angiogenesis (GO:1903671)	1/11	0.147032	0.347339	0	0	6.88916	13.2072	KLF2	Goblet
Notch signaling involved in heart development (GO:0061314)	1/11	0.147032	0.347339	0	0	6.88916	13.2072	HEY1	Goblet
nucleus localization (GO:0051647)	1/11	0.147032	0.347339	0	0	6.88916	13.2072	SLC9A3R1	Goblet
positive regulation of chondrocyte differentiation (GO:0032332)	1/11	0.147032	0.347339	0	0	6.88916	13.2072	ZBTB16	Goblet
positive regulation of dendrite development (GO:1900006)	1/11	0.147032	0.347339	0	0	6.88916	13.2072	PTN	Goblet
positive regulation of DNA methylation-dependent heterochromatin assembly (GO:0090309)	1/11	0.147032	0.347339	0	0	6.88916	13.2072	RESF1	Goblet
positive regulation of epidermal growth factor-activated receptor activity (GO:0045741)	1/11	0.147032	0.347339	0	0	6.88916	13.2072	AREG	Goblet
positive regulation of keratinocyte proliferation (GO:0010838)	1/11	0.147032	0.347339	0	0	6.88916	13.2072	AREG	Goblet
positive regulation of leukocyte apoptotic process (GO:2000108)	1/11	0.147032	0.347339	0	0	6.88916	13.2072	HCAR2	Goblet
positive regulation of lipid localization (GO:1905954)	1/11	0.147032	0.347339	0	0	6.88916	13.2072	C3	Goblet
positive regulation of nitric-oxide synthase biosynthetic process (GO:0051770)	1/11	0.147032	0.347339	0	0	6.88916	13.2072	IL33	Goblet
positive regulation of production of miRNAs involved in gene silencing by miRNA (GO:1903800)	1/11	0.147032	0.347339	0	0	6.88916	13.2072	MAP2K2	Goblet
positive regulation of transcription from RNA polymerase II promoter in response to endoplasmic reticulum stress (GO:1990440)	1/11	0.147032	0.347339	0	0	6.88916	13.2072	ATF4	Goblet
positive regulation of vacuole organization (GO:0044090)	1/11	0.147032	0.347339	0	0	6.88916	13.2072	ELAPOR1	Goblet
protein kinase C-activating G protein-coupled receptor signaling pathway (GO:0007205)	1/11	0.147032	0.347339	0	0	6.88916	13.2072	F2R	Goblet
regulation of programmed cell death (GO:0043067)	5/194	0.147528	0.348127	0	0	1.83159	3.50518	BNIP3L;HSP90AA1;BCL6;CLU;TGM2	Goblet
regulation of epithelial cell proliferation (GO:0050678)	3/93	0.149406	0.352172	0	0	2.30317	4.37852	KRT4;HRAS;ZFP36L1	Goblet
nitrogen compound transport (GO:0071705)	4/143	0.150472	0.354294	0	0	1.99039	3.76976	TCN2;TCN1;TXNIP;RAMP1	Goblet
cellular response to alcohol (GO:0097306)	2/48	0.150995	0.354748	0	0	3.00031	5.6721	PTGFR;CES1	Goblet
establishment of protein localization to mitochondrion (GO:0072655)	2/48	0.150995	0.354748	0	0	3.00031	5.6721	TIMM10;SLC25A6	Goblet
interleukin-1-mediated signaling pathway (GO:0070498)	3/94	0.1528	0.356631	0	0	2.27774	4.27902	EGR1;IRAK3;PSMB8	Goblet
inner mitochondrial membrane organization (GO:0007007)	2/49	0.156008	0.356631	0	0	2.93632	5.45523	SAMM50;TIMM10	Goblet
negative regulation of cell projection organization (GO:0031345)	2/49	0.156008	0.356631	0	0	2.93632	5.45523	MYLIP;MT3	Goblet
positive regulation of actin filament polymerization (GO:0030838)	2/49	0.156008	0.356631	0	0	2.93632	5.45523	ALOX15;BAIAP2	Goblet
regulation of signal transduction (GO:0009966)	5/198	0.156549	0.356631	0	0	1.79326	3.3254	ALOX15;CD36;CLU;DHRS3;CD177	Goblet
negative regulation of intracellular signal transduction (GO:1902532)	5/198	0.156549	0.356631	0	0	1.79326	3.3254	SLC9A3R1;DUSP1;TSPAN6;DDIT4;PLAUR	Goblet
regulation of mRNA stability (GO:0043488)	4/146	0.158552	0.356631	0	0	1.94804	3.58766	PABPC1;TENT5C;PSMB8;ZFP36L1	Goblet
protein mono-ADP-ribosylation (GO:0140289)	1/12	0.159279	0.356631	0	0	6.26256	11.5049	PARP14	Goblet
actin crosslink formation (GO:0051764)	1/12	0.159279	0.356631	0	0	6.26256	11.5049	BAIAP2	Goblet
pyrimidine-containing compound metabolic process (GO:0072527)	1/12	0.159279	0.356631	0	0	6.26256	11.5049	TYMP	Goblet
angiotensin maturation (GO:0002003)	1/12	0.159279	0.356631	0	0	6.26256	11.5049	CES1	Goblet
regulation of angiotensin levels in blood (GO:0002002)	1/12	0.159279	0.356631	0	0	6.26256	11.5049	CES1	Goblet
regulation of axon regeneration (GO:0048679)	1/12	0.159279	0.356631	0	0	6.26256	11.5049	PTN	Goblet
regulation of B cell apoptotic process (GO:0002902)	1/12	0.159279	0.356631	0	0	6.26256	11.5049	BCL6	Goblet
calcium ion-regulated exocytosis of neurotransmitter (GO:0048791)	1/12	0.159279	0.356631	0	0	6.26256	11.5049	SYT8	Goblet
cellular response to fluid shear stress (GO:0071498)	1/12	0.159279	0.356631	0	0	6.26256	11.5049	KLF2	Goblet
regulation of hemopoiesis (GO:1903706)	1/12	0.159279	0.356631	0	0	6.26256	11.5049	PTN	Goblet
regulation of leukocyte cell-cell adhesion (GO:1903037)	1/12	0.159279	0.356631	0	0	6.26256	11.5049	ADTRP	Goblet
regulation of muscle system process (GO:0090257)	1/12	0.159279	0.356631	0	0	6.26256	11.5049	TNNC1	Goblet
regulation of sensory perception (GO:0051931)	1/12	0.159279	0.356631	0	0	6.26256	11.5049	F2R	Goblet
ganglion development (GO:0061548)	1/12	0.159279	0.356631	0	0	6.26256	11.5049	NRP2	Goblet
Golgi localization (GO:0051645)	1/12	0.159279	0.356631	0	0	6.26256	11.5049	SLC9A3R1	Goblet
sensory perception of taste (GO:0050909)	1/12	0.159279	0.356631	0	0	6.26256	11.5049	CD36	Goblet
sphingoid metabolic process (GO:0046519)	1/12	0.159279	0.356631	0	0	6.26256	11.5049	DEGS2	Goblet
lysine catabolic process (GO:0006554)	1/12	0.159279	0.356631	0	0	6.26256	11.5049	CRYM	Goblet
lysine metabolic process (GO:0006553)	1/12	0.159279	0.356631	0	0	6.26256	11.5049	CRYM	Goblet
maintenance of protein localization in endoplasmic reticulum (GO:0035437)	1/12	0.159279	0.356631	0	0	6.26256	11.5049	INSIG1	Goblet
toll-like receptor 3 signaling pathway (GO:0034138)	1/12	0.159279	0.356631	0	0	6.26256	11.5049	OAS1	Goblet
mitochondrial genome maintenance (GO:0000002)	1/12	0.159279	0.356631	0	0	6.26256	11.5049	TYMP	Goblet
urogenital system development (GO:0001655)	1/12	0.159279	0.356631	0	0	6.26256	11.5049	ALOX15B	Goblet
mitotic nuclear membrane disassembly (GO:0007077)	1/12	0.159279	0.356631	0	0	6.26256	11.5049	CDK1	Goblet
morphogenesis of a polarized epithelium (GO:0001738)	1/12	0.159279	0.356631	0	0	6.26256	11.5049	SCRIB	Goblet
mRNA transcription (GO:0009299)	1/12	0.159279	0.356631	0	0	6.26256	11.5049	ATF4	Goblet
negative regulation of amyloid fibril formation (GO:1905907)	1/12	0.159279	0.356631	0	0	6.26256	11.5049	CLU	Goblet
negative regulation of cell division (GO:0051782)	1/12	0.159279	0.356631	0	0	6.26256	11.5049	TXNIP	Goblet
negative regulation of cilium assembly (GO:1902018)	1/12	0.159279	0.356631	0	0	6.26256	11.5049	TESK1	Goblet
negative regulation of hemostasis (GO:1900047)	1/12	0.159279	0.356631	0	0	6.26256	11.5049	ADTRP	Goblet
negative regulation of JUN kinase activity (GO:0043508)	1/12	0.159279	0.356631	0	0	6.26256	11.5049	SERPINB3	Goblet
negative regulation of leukocyte apoptotic process (GO:2000107)	1/12	0.159279	0.356631	0	0	6.26256	11.5049	IRF7	Goblet
negative regulation of leukocyte chemotaxis (GO:0002689)	1/12	0.159279	0.356631	0	0	6.26256	11.5049	DUSP1	Goblet
negative regulation of oxidoreductase activity (GO:0051354)	1/12	0.159279	0.356631	0	0	6.26256	11.5049	MT3	Goblet
positive regulation of myeloid leukocyte mediated immunity (GO:0002888)	1/12	0.159279	0.356631	0	0	6.26256	11.5049	CD177	Goblet
positive regulation of neuroinflammatory response (GO:0150078)	1/12	0.159279	0.356631	0	0	6.26256	11.5049	IL33	Goblet
protein insertion into mitochondrial inner membrane (GO:0045039)	1/12	0.159279	0.356631	0	0	6.26256	11.5049	TIMM10	Goblet
protein localization to condensed chromosome (GO:1903083)	1/12	0.159279	0.356631	0	0	6.26256	11.5049	CDK1	Goblet
regulation of complement activation (GO:0030449)	2/50	0.161053	0.359478	0	0	2.875	5.24981	C3;CLU	Goblet
ribosome assembly (GO:0042255)	2/50	0.161053	0.359478	0	0	2.875	5.24981	RPL5;RPL6	Goblet
neuron migration (GO:0001764)	2/50	0.161053	0.359478	0	0	2.875	5.24981	DDIT4;NAV1	Goblet
positive regulation of cytosolic calcium ion concentration (GO:0007204)	4/147	0.16128	0.359612	0	0	1.93432	3.52938	PTGFR;F2R;SAA1;CD36	Goblet
regulation of MAP kinase activity (GO:0043405)	3/97	0.163126	0.363349	0	0	2.20471	3.99766	DUSP1;IRAK3;HRAS	Goblet
regulation of cytosolic calcium ion concentration (GO:0051480)	4/148	0.164026	0.363907	0	0	1.92079	3.47227	PTGFR;F2R;SAA1;CD36	Goblet
negative regulation of cellular macromolecule biosynthetic process (GO:2000113)	11/547	0.165084	0.363907	0	0	1.42593	2.56854	JUN;NIBAN2;HEY1;BCL6;ZBTB16;IRF1;BHLHE40;ID3;FOXN3;BRD7;MT3	Goblet
positive regulation of protein phosphorylation (GO:0001934)	8/371	0.166016	0.363907	0	0	1.52848	2.74465	C3;HSP90AA1;GDF15;TESK1;PLAUR;ADTRP;HRAS;MT3	Goblet
mitotic nuclear membrane organization (GO:0101024)	2/51	0.166127	0.363907	0	0	2.81618	5.05506	ANKLE2;CDK1	Goblet
mitotic nuclear membrane reassembly (GO:0007084)	2/51	0.166127	0.363907	0	0	2.81618	5.05506	ANKLE2;CDK1	Goblet
positive regulation of fat cell differentiation (GO:0045600)	2/51	0.166127	0.363907	0	0	2.81618	5.05506	ZBTB16;ZFP36L1	Goblet
positive regulation of hydrolase activity (GO:0051345)	4/149	0.166789	0.363907	0	0	1.90744	3.41628	F2R;CHP2;HRAS;TGM2	Goblet
sprouting angiogenesis (GO:0002040)	2/52	0.171229	0.363907	0	0	2.75972	4.87023	RNF213;ADTRP	Goblet
negative regulation of protein metabolic process (GO:0051248)	2/52	0.171229	0.363907	0	0	2.75972	4.87023	IRAK3;CLU	Goblet
protein neddylation (GO:0045116)	1/13	0.17135	0.363907	0	0	5.74038	10.1263	UBE2M	Goblet
pteridine-containing compound metabolic process (GO:0042558)	1/13	0.17135	0.363907	0	0	5.74038	10.1263	HSP90AA1	Goblet
alpha-linolenic acid metabolic process (GO:0036109)	1/13	0.17135	0.363907	0	0	5.74038	10.1263	ELOVL5	Goblet
cellular potassium ion homeostasis (GO:0030007)	1/13	0.17135	0.363907	0	0	5.74038	10.1263	ATP12A	Goblet
regulation of homotypic cell-cell adhesion (GO:0034110)	1/13	0.17135	0.363907	0	0	5.74038	10.1263	PLAUR	Goblet
central nervous system neuron axonogenesis (GO:0021955)	1/13	0.17135	0.363907	0	0	5.74038	10.1263	HSP90AA1	Goblet
regulation of mitotic cell cycle spindle assembly checkpoint (GO:0090266)	1/13	0.17135	0.363907	0	0	5.74038	10.1263	DUSP1	Goblet
DNA catabolic process (GO:0006308)	1/13	0.17135	0.363907	0	0	5.74038	10.1263	ISG20	Goblet
regulation of oxidoreductase activity (GO:0051341)	1/13	0.17135	0.363907	0	0	5.74038	10.1263	MT3	Goblet
embryonic hemopoiesis (GO:0035162)	1/13	0.17135	0.363907	0	0	5.74038	10.1263	ATF4	Goblet
endochondral bone morphogenesis (GO:0060350)	1/13	0.17135	0.363907	0	0	5.74038	10.1263	FGFR3	Goblet
regulation of protein exit from endoplasmic reticulum (GO:0070861)	1/13	0.17135	0.363907	0	0	5.74038	10.1263	INSIG1	Goblet
fatty acid elongation (GO:0030497)	1/13	0.17135	0.363907	0	0	5.74038	10.1263	ELOVL5	Goblet
response to nitric oxide (GO:0071731)	1/13	0.17135	0.363907	0	0	5.74038	10.1263	MT3	Goblet
homeostasis of number of cells (GO:0048872)	1/13	0.17135	0.363907	0	0	5.74038	10.1263	F2R	Goblet
icosanoid secretion (GO:0032309)	1/13	0.17135	0.363907	0	0	5.74038	10.1263	NOS2	Goblet
semaphorin-plexin signaling pathway involved in neuron projection guidance (GO:1902285)	1/13	0.17135	0.363907	0	0	5.74038	10.1263	NRP2	Goblet
sodium ion export across plasma membrane (GO:0036376)	1/13	0.17135	0.363907	0	0	5.74038	10.1263	ATP12A	Goblet
mitochondrial outer membrane permeabilization (GO:0097345)	1/13	0.17135	0.363907	0	0	5.74038	10.1263	BNIP3L	Goblet
mitochondrion transport along microtubule (GO:0047497)	1/13	0.17135	0.363907	0	0	5.74038	10.1263	SYBU	Goblet
very long-chain fatty acid biosynthetic process (GO:0042761)	1/13	0.17135	0.363907	0	0	5.74038	10.1263	ELOVL5	Goblet
negative regulation by host of viral transcription (GO:0043922)	1/13	0.17135	0.363907	0	0	5.74038	10.1263	JUN	Goblet
negative regulation of chromatin organization (GO:1905268)	1/13	0.17135	0.363907	0	0	5.74038	10.1263	H1-4	Goblet
negative regulation of chromatin silencing (GO:0031936)	1/13	0.17135	0.363907	0	0	5.74038	10.1263	H1-4	Goblet
negative regulation of gene silencing (GO:0060969)	1/13	0.17135	0.363907	0	0	5.74038	10.1263	H1-4	Goblet
negative regulation of nucleocytoplasmic transport (GO:0046823)	1/13	0.17135	0.363907	0	0	5.74038	10.1263	APOD	Goblet
negative regulation of vascular endothelial growth factor receptor signaling pathway (GO:0030948)	1/13	0.17135	0.363907	0	0	5.74038	10.1263	NIBAN2	Goblet
negative regulation of viral release from host cell (GO:1902187)	1/13	0.17135	0.363907	0	0	5.74038	10.1263	TRIM8	Goblet
pentose-phosphate shunt (GO:0006098)	1/13	0.17135	0.363907	0	0	5.74038	10.1263	PGD	Goblet
positive regulation of calcineurin-mediated signaling (GO:0106058)	1/13	0.17135	0.363907	0	0	5.74038	10.1263	CHP2	Goblet
positive regulation of calcineurin-NFAT signaling cascade (GO:0070886)	1/13	0.17135	0.363907	0	0	5.74038	10.1263	CHP2	Goblet
positive regulation of fatty acid biosynthetic process (GO:0045723)	1/13	0.17135	0.363907	0	0	5.74038	10.1263	ELOVL5	Goblet
positive regulation of heterochromatin assembly (GO:0031453)	1/13	0.17135	0.363907	0	0	5.74038	10.1263	RESF1	Goblet
positive regulation of nuclear-transcribed mRNA poly(A) tail shortening (GO:0060213)	1/13	0.17135	0.363907	0	0	5.74038	10.1263	PABPC1	Goblet
positive regulation of purine nucleotide biosynthetic process (GO:1900373)	1/13	0.17135	0.363907	0	0	5.74038	10.1263	NOS2	Goblet
positive regulation of ruffle assembly (GO:1900029)	1/13	0.17135	0.363907	0	0	5.74038	10.1263	HRAS	Goblet
positive regulation of steroid metabolic process (GO:0045940)	1/13	0.17135	0.363907	0	0	5.74038	10.1263	CES1	Goblet
protein localization to mitochondrion (GO:0070585)	1/13	0.17135	0.363907	0	0	5.74038	10.1263	ISG15	Goblet
positive regulation of translation (GO:0045727)	3/100	0.173654	0.368434	0	0	2.1362	3.73983	RPL5;EIF3E;EEF2	Goblet
bicellular tight junction assembly (GO:0070830)	2/53	0.176356	0.369774	0	0	2.70547	4.69467	CLDN22;CLDN23	Goblet
cellular macromolecule catabolic process (GO:0044265)	2/53	0.176356	0.369774	0	0	2.70547	4.69467	ISG20;SIAH2	Goblet
regulation of immune effector process (GO:0002697)	2/53	0.176356	0.369774	0	0	2.70547	4.69467	C3;CLU	Goblet
positive regulation of macroautophagy (GO:0016239)	2/53	0.176356	0.369774	0	0	2.70547	4.69467	BNIP3L;ELAPOR1	Goblet
regulation of protein kinase B signaling (GO:0051896)	5/207	0.177641	0.369774	0	0	1.71257	2.95931	SLC9A3R1;HSP90AA1;GDF15;AREG;FGFR3	Goblet
intrinsic apoptotic signaling pathway (GO:0097193)	3/102	0.180776	0.369774	0	0	2.09283	3.57978	DNAJC10;IFI6;ATF4	Goblet
positive regulation of protein kinase activity (GO:0045860)	4/154	0.180845	0.369774	0	0	1.84339	3.15241	EGR1;HSP90AA1;MAP2K2;CLU	Goblet
regulation of focal adhesion assembly (GO:0051893)	2/54	0.181507	0.369774	0	0	2.65331	4.52776	FAM107A;APOD	Goblet
regulation of humoral immune response (GO:0002920)	2/54	0.181507	0.369774	0	0	2.65331	4.52776	C3;CLU	Goblet
nuclear membrane reassembly (GO:0031468)	2/54	0.181507	0.369774	0	0	2.65331	4.52776	ANKLE2;CDK1	Goblet
positive regulation of leukocyte chemotaxis (GO:0002690)	2/54	0.181507	0.369774	0	0	2.65331	4.52776	CXCL17;PTN	Goblet
negative regulation of gene expression (GO:0010629)	7/322	0.181867	0.369774	0	0	1.53952	2.62408	MAP2K2;CXCL8;NOS2;ITGB8;PARP14;UPK3B;HRAS	Goblet
2-oxoglutarate metabolic process (GO:0006103)	1/14	0.183249	0.369774	0	0	5.29855	8.99115	PHYH	Goblet
protein maturation by iron-sulfur cluster transfer (GO:0097428)	1/14	0.183249	0.369774	0	0	5.29855	8.99115	GLRX5	Goblet
antiviral innate immune response (GO:0140374)	1/14	0.183249	0.369774	0	0	5.29855	8.99115	OAS1	Goblet
bone morphogenesis (GO:0060349)	1/14	0.183249	0.369774	0	0	5.29855	8.99115	FGFR3	Goblet
regulation of DNA methylation-dependent heterochromatin assembly (GO:0090308)	1/14	0.183249	0.369774	0	0	5.29855	8.99115	RESF1	Goblet
ceramide transport (GO:0035627)	1/14	0.183249	0.369774	0	0	5.29855	8.99115	ABCA13	Goblet
regulation of integrin-mediated signaling pathway (GO:2001044)	1/14	0.183249	0.369774	0	0	5.29855	8.99115	CD177	Goblet
cGMP-mediated signaling (GO:0019934)	1/14	0.183249	0.369774	0	0	5.29855	8.99115	CD36	Goblet
regulation of macrophage cytokine production (GO:0010935)	1/14	0.183249	0.369774	0	0	5.29855	8.99115	IRAK3	Goblet
covalent chromatin modification (GO:0016569)	1/14	0.183249	0.369774	0	0	5.29855	8.99115	MT3	Goblet
regulation of nitric-oxide synthase biosynthetic process (GO:0051769)	1/14	0.183249	0.369774	0	0	5.29855	8.99115	IL33	Goblet
regulation of response to endoplasmic reticulum stress (GO:1905897)	1/14	0.183249	0.369774	0	0	5.29855	8.99115	CLU	Goblet
regulation of response to interferon-gamma (GO:0060330)	1/14	0.183249	0.369774	0	0	5.29855	8.99115	SOCS3	Goblet
regulation of sensory perception of pain (GO:0051930)	1/14	0.183249	0.369774	0	0	5.29855	8.99115	F2R	Goblet
regulation of vasculogenesis (GO:2001212)	1/14	0.183249	0.369774	0	0	5.29855	8.99115	HEY1	Goblet
renal absorption (GO:0070293)	1/14	0.183249	0.369774	0	0	5.29855	8.99115	SLC9A3R1	Goblet
response to chemokine (GO:1990868)	1/14	0.183249	0.369774	0	0	5.29855	8.99115	DUSP1	Goblet
immune response-regulating cell surface receptor signaling pathway (GO:0002768)	1/14	0.183249	0.369774	0	0	5.29855	8.99115	PIGR	Goblet
intestinal absorption (GO:0050892)	1/14	0.183249	0.369774	0	0	5.29855	8.99115	CD36	Goblet
sulfate transport (GO:0008272)	1/14	0.183249	0.369774	0	0	5.29855	8.99115	SLC26A2	Goblet
T cell differentiation in thymus (GO:0033077)	1/14	0.183249	0.369774	0	0	5.29855	8.99115	ZFP36L1	Goblet
maturation of LSU-rRNA from tricistronic rRNA transcript (SSU-rRNA, 5.8S rRNA, LSU-rRNA) (GO:0000463)	1/14	0.183249	0.369774	0	0	5.29855	8.99115	RPL7	Goblet
microvillus organization (GO:0032528)	1/14	0.183249	0.369774	0	0	5.29855	8.99115	SLC9A3R1	Goblet
negative regulation of coagulation (GO:0050819)	1/14	0.183249	0.369774	0	0	5.29855	8.99115	ADTRP	Goblet
negative regulation of interleukin-12 production (GO:0032695)	1/14	0.183249	0.369774	0	0	5.29855	8.99115	IRAK3	Goblet
negative regulation of T cell differentiation (GO:0045581)	1/14	0.183249	0.369774	0	0	5.29855	8.99115	IRF1	Goblet
negative regulation of T cell mediated immunity (GO:0002710)	1/14	0.183249	0.369774	0	0	5.29855	8.99115	HLA-F	Goblet
negative regulation of translational initiation (GO:0045947)	1/14	0.183249	0.369774	0	0	5.29855	8.99115	EIF3E	Goblet
negative regulation of viral transcription (GO:0032897)	1/14	0.183249	0.369774	0	0	5.29855	8.99115	IFITM3	Goblet
nuclear membrane disassembly (GO:0051081)	1/14	0.183249	0.369774	0	0	5.29855	8.99115	CDK1	Goblet
nuclear migration (GO:0007097)	1/14	0.183249	0.369774	0	0	5.29855	8.99115	SLC9A3R1	Goblet
nucleoside phosphate catabolic process (GO:1901292)	1/14	0.183249	0.369774	0	0	5.29855	8.99115	ENTPD5	Goblet
peptidyl-serine dephosphorylation (GO:0070262)	1/14	0.183249	0.369774	0	0	5.29855	8.99115	DUSP1	Goblet
positive regulation of cyclase activity (GO:0031281)	1/14	0.183249	0.369774	0	0	5.29855	8.99115	NOS2	Goblet
positive regulation of macrophage chemotaxis (GO:0010759)	1/14	0.183249	0.369774	0	0	5.29855	8.99115	CXCL17	Goblet
positive regulation of regulatory T cell differentiation (GO:0045591)	1/14	0.183249	0.369774	0	0	5.29855	8.99115	BCL6	Goblet
positive regulation of sodium ion transmembrane transporter activity (GO:2000651)	1/14	0.183249	0.369774	0	0	5.29855	8.99115	TESC	Goblet
positive regulation of superoxide anion generation (GO:0032930)	1/14	0.183249	0.369774	0	0	5.29855	8.99115	CD177	Goblet
positive regulation of transmembrane transport (GO:0034764)	1/14	0.183249	0.369774	0	0	5.29855	8.99115	C3	Goblet
protein localization to kinetochore (GO:0034501)	1/14	0.183249	0.369774	0	0	5.29855	8.99115	CDK1	Goblet
cellular response to interleukin-1 (GO:0071347)	4/155	0.183703	0.37034	0	0	1.83109	3.10267	EGR1;CXCL8;IRAK3;PSMB8	Goblet
cellular response to organonitrogen compound (GO:0071417)	3/103	0.184367	0.371331	0	0	2.0718	3.50305	EGR1;CAPN2;ZFP36L1	Goblet
negative regulation of transcription by RNA polymerase II (GO:0000122)	13/684	0.18631	0.374891	0	0	1.34643	2.26246	IL33;JUN;ZBTB16;KLF2;ETV6;HEY1;BCL6;BHLHE40;IRF7;ID3;CRYM;FBP1;ATF4	Goblet
pyruvate metabolic process (GO:0006090)	2/55	0.18668	0.374934	0	0	2.60311	4.36895	GPI;LDHB	Goblet
negative regulation of protein modification by small protein conjugation or removal (GO:1903321)	2/55	0.18668	0.374934	0	0	2.60311	4.36895	RPL5;ISG15	Goblet
autophagosome organization (GO:1905037)	2/56	0.191874	0.376291	0	0	2.55478	4.21772	WIPI1;ELAPOR1	Goblet
negative regulation of metabolic process (GO:0009892)	2/56	0.191874	0.376291	0	0	2.55478	4.21772	ALDH1A1;ATF4	Goblet
positive regulation of interleukin-1 beta production (GO:0032731)	2/56	0.191874	0.376291	0	0	2.55478	4.21772	EGR1;CD36	Goblet
cellular response to starvation (GO:0009267)	4/158	0.192364	0.376291	0	0	1.79514	2.95906	WIPI1;ATF4;ELAPOR1;ATP6V1B1	Goblet
skeletal system development (GO:0001501)	4/158	0.192364	0.376291	0	0	1.79514	2.95906	ZBTB16;ITGB8;FGFR3;TGM2	Goblet
organonitrogen compound biosynthetic process (GO:1901566)	4/158	0.192364	0.376291	0	0	1.79514	2.95906	ELOVL5;SPNS2;MGST1;DEGS2	Goblet
negative regulation of multicellular organismal process (GO:0051241)	5/214	0.194747	0.376291	0	0	1.65462	2.70705	HEY1;GDF15;F2R;ALDH1A1;ATF4	Goblet
acute-phase response (GO:0006953)	1/15	0.194978	0.376291	0	0	4.91983	8.04328	SAA1	Goblet
androgen receptor signaling pathway (GO:0030521)	1/15	0.194978	0.376291	0	0	4.91983	8.04328	SCGB2A1	Goblet
anterograde synaptic vesicle transport (GO:0048490)	1/15	0.194978	0.376291	0	0	4.91983	8.04328	AP3D1	Goblet
regulation of amyloid fibril formation (GO:1905906)	1/15	0.194978	0.376291	0	0	4.91983	8.04328	CLU	Goblet
cellular response to estrogen stimulus (GO:0071391)	1/15	0.194978	0.376291	0	0	4.91983	8.04328	NCOA4	Goblet
cellular sodium ion homeostasis (GO:0006883)	1/15	0.194978	0.376291	0	0	4.91983	8.04328	ATP12A	Goblet
contractile actin filament bundle assembly (GO:0030038)	1/15	0.194978	0.376291	0	0	4.91983	8.04328	PDLIM1	Goblet
regulation of non-canonical Wnt signaling pathway (GO:2000050)	1/15	0.194978	0.376291	0	0	4.91983	8.04328	RNF213	Goblet
regulation of nuclear-transcribed mRNA poly(A) tail shortening (GO:0060211)	1/15	0.194978	0.376291	0	0	4.91983	8.04328	PABPC1	Goblet
regulation of phospholipase C activity (GO:1900274)	1/15	0.194978	0.376291	0	0	4.91983	8.04328	HRAS	Goblet
regulation of secretion (GO:0051046)	1/15	0.194978	0.376291	0	0	4.91983	8.04328	CES1	Goblet
regulation of superoxide anion generation (GO:0032928)	1/15	0.194978	0.376291	0	0	4.91983	8.04328	CD177	Goblet
fibrinolysis (GO:0042730)	1/15	0.194978	0.376291	0	0	4.91983	8.04328	PLAUR	Goblet
regulation of triglyceride biosynthetic process (GO:0010866)	1/15	0.194978	0.376291	0	0	4.91983	8.04328	C3	Goblet
glucan catabolic process (GO:0009251)	1/15	0.194978	0.376291	0	0	4.91983	8.04328	PYGL	Goblet
glucuronate metabolic process (GO:0019585)	1/15	0.194978	0.376291	0	0	4.91983	8.04328	UGT2A1	Goblet
glycogen catabolic process (GO:0005980)	1/15	0.194978	0.376291	0	0	4.91983	8.04328	PYGL	Goblet
response to ethanol (GO:0045471)	1/15	0.194978	0.376291	0	0	4.91983	8.04328	ADH7	Goblet
stress fiber assembly (GO:0043149)	1/15	0.194978	0.376291	0	0	4.91983	8.04328	PDLIM1	Goblet
synaptic vesicle transport along microtubule (GO:0099517)	1/15	0.194978	0.376291	0	0	4.91983	8.04328	AP3D1	Goblet
mammary gland epithelium development (GO:0061180)	1/15	0.194978	0.376291	0	0	4.91983	8.04328	SCRIB	Goblet
medium-chain fatty acid metabolic process (GO:0051791)	1/15	0.194978	0.376291	0	0	4.91983	8.04328	CES1	Goblet
microvillus assembly (GO:0030033)	1/15	0.194978	0.376291	0	0	4.91983	8.04328	SLC9A3R1	Goblet
negative regulation of blood pressure (GO:0045776)	1/15	0.194978	0.376291	0	0	4.91983	8.04328	NOS2	Goblet
negative regulation of leukocyte mediated cytotoxicity (GO:0001911)	1/15	0.194978	0.376291	0	0	4.91983	8.04328	HLA-F	Goblet
negative regulation of single stranded viral RNA replication via double stranded DNA intermediate (GO:0045869)	1/15	0.194978	0.376291	0	0	4.91983	8.04328	RESF1	Goblet
negative regulation of ubiquitin-protein transferase activity (GO:0051444)	1/15	0.194978	0.376291	0	0	4.91983	8.04328	RPL5	Goblet
neurotrophin TRK receptor signaling pathway (GO:0048011)	1/15	0.194978	0.376291	0	0	4.91983	8.04328	DDIT4	Goblet
nitric oxide biosynthetic process (GO:0006809)	1/15	0.194978	0.376291	0	0	4.91983	8.04328	NOS2	Goblet
nucleobase-containing small molecule catabolic process (GO:0034656)	1/15	0.194978	0.376291	0	0	4.91983	8.04328	ENTPD5	Goblet
nucleosome positioning (GO:0016584)	1/15	0.194978	0.376291	0	0	4.91983	8.04328	H1-4	Goblet
phosphatidylethanolamine biosynthetic process (GO:0006646)	1/15	0.194978	0.376291	0	0	4.91983	8.04328	ALOX15	Goblet
positive regulation of cell killing (GO:0031343)	1/15	0.194978	0.376291	0	0	4.91983	8.04328	NOS2	Goblet
positive regulation of lyase activity (GO:0051349)	1/15	0.194978	0.376291	0	0	4.91983	8.04328	NOS2	Goblet
positive regulation of natural killer cell activation (GO:0032816)	1/15	0.194978	0.376291	0	0	4.91983	8.04328	HLA-F	Goblet
positive regulation of pattern recognition receptor signaling pathway (GO:0062208)	1/15	0.194978	0.376291	0	0	4.91983	8.04328	OASL	Goblet
regulation of phosphatidylinositol 3-kinase signaling (GO:0014066)	3/106	0.19525	0.376291	0	0	2.01114	3.28515	SLC9A3R1;ENTPD5;F2R	Goblet
small GTPase mediated signal transduction (GO:0007264)	3/106	0.19525	0.376291	0	0	2.01114	3.28515	JUN;SIAH2;HRAS	Goblet
regulation of bone mineralization (GO:0030500)	2/57	0.197087	0.378471	0	0	2.5082	4.07359	ISG15;PTN	Goblet
cellular response to peptide (GO:1901653)	2/57	0.197087	0.378471	0	0	2.5082	4.07359	CD36;ZFP36L1	Goblet
regulation of reactive oxygen species metabolic process (GO:2000377)	2/57	0.197087	0.378471	0	0	2.5082	4.07359	AKR1C1;MT3	Goblet
positive regulation of interferon-gamma production (GO:0032729)	2/57	0.197087	0.378471	0	0	2.5082	4.07359	SCRIB;ISG15	Goblet
response to calcium ion (GO:0051592)	3/107	0.198913	0.381635	0	0	1.99171	3.21638	ALOX15;CHP2;SYT8	Goblet
extracellular structure organization (GO:0043062)	5/216	0.199738	0.382875	0	0	1.63877	2.63965	SPINK5;MFAP2;ITGB8;COL6A3;MMP10	Goblet
positive regulation of protein kinase B signaling (GO:0051897)	4/161	0.201151	0.384904	0	0	1.76057	2.82343	HSP90AA1;GDF15;FGFR3;AREG	Goblet
regulation of cell growth (GO:0001558)	5/217	0.202249	0.384904	0	0	1.63095	2.60668	BCL6;FAM107A;S100A9;MT3;FBP1	Goblet
external encapsulating structure organization (GO:0045229)	5/217	0.202249	0.384904	0	0	1.63095	2.60668	SPINK5;MFAP2;ITGB8;COL6A3;MMP10	Goblet
autophagosome assembly (GO:0000045)	2/58	0.202317	0.384904	0	0	2.46328	3.93613	WIPI1;ELAPOR1	Goblet
regulation of neurotransmitter receptor activity (GO:0099601)	2/58	0.202317	0.384904	0	0	2.46328	3.93613	SLURP2;PSCA	Goblet
negative regulation of neuron projection development (GO:0010977)	2/58	0.202317	0.384904	0	0	2.46328	3.93613	MYLIP;MT3	Goblet
regulation of protein ubiquitination (GO:0031396)	3/109	0.206287	0.384904	0	0	1.95393	3.08425	HSP90AA1;FAM107A;ISG15	Goblet
3'-UTR-mediated mRNA destabilization (GO:0061158)	1/16	0.206538	0.384904	0	0	4.59161	7.2422	ZFP36L1	Goblet
aromatic amino acid family catabolic process (GO:0009074)	1/16	0.206538	0.384904	0	0	4.59161	7.2422	IDO1	Goblet
regulation of amyloid-beta clearance (GO:1900221)	1/16	0.206538	0.384904	0	0	4.59161	7.2422	CLU	Goblet
autophagy of nucleus (GO:0044804)	1/16	0.206538	0.384904	0	0	4.59161	7.2422	WIPI1	Goblet
basement membrane organization (GO:0071711)	1/16	0.206538	0.384904	0	0	4.59161	7.2422	NTN4	Goblet
regulation of cholesterol storage (GO:0010885)	1/16	0.206538	0.384904	0	0	4.59161	7.2422	CES1	Goblet
regulation of chromatin silencing (GO:0031935)	1/16	0.206538	0.384904	0	0	4.59161	7.2422	H1-4	Goblet
cellular polysaccharide catabolic process (GO:0044247)	1/16	0.206538	0.384904	0	0	4.59161	7.2422	PYGL	Goblet
regulation of ERBB signaling pathway (GO:1901184)	1/16	0.206538	0.384904	0	0	4.59161	7.2422	IFI6	Goblet
regulation of intrinsic apoptotic signaling pathway in response to DNA damage (GO:1902229)	1/16	0.206538	0.384904	0	0	4.59161	7.2422	CLU	Goblet
glutamine family amino acid catabolic process (GO:0009065)	1/16	0.206538	0.384904	0	0	4.59161	7.2422	NOS2	Goblet
Golgi to endosome transport (GO:0006895)	1/16	0.206538	0.384904	0	0	4.59161	7.2422	WIPI1	Goblet
response to organophosphorus (GO:0046683)	1/16	0.206538	0.384904	0	0	4.59161	7.2422	AKR1C1	Goblet
sympathetic nervous system development (GO:0048485)	1/16	0.206538	0.384904	0	0	4.59161	7.2422	NRP2	Goblet
negative regulation of release of cytochrome c from mitochondria (GO:0090201)	1/16	0.206538	0.384904	0	0	4.59161	7.2422	CLU	Goblet
negative regulation of transcription regulatory region DNA binding (GO:2000678)	1/16	0.206538	0.384904	0	0	4.59161	7.2422	HEY1	Goblet
neutrophil activation (GO:0042119)	1/16	0.206538	0.384904	0	0	4.59161	7.2422	CXCL8	Goblet
nitric oxide metabolic process (GO:0046209)	1/16	0.206538	0.384904	0	0	4.59161	7.2422	NOS2	Goblet
nucleoside diphosphate metabolic process (GO:0009132)	1/16	0.206538	0.384904	0	0	4.59161	7.2422	ENTPD5	Goblet
oogenesis (GO:0048477)	1/16	0.206538	0.384904	0	0	4.59161	7.2422	PTN	Goblet
polyol biosynthetic process (GO:0046173)	1/16	0.206538	0.384904	0	0	4.59161	7.2422	ISYNA1	Goblet
positive regulation by host of viral transcription (GO:0043923)	1/16	0.206538	0.384904	0	0	4.59161	7.2422	JUN	Goblet
positive regulation of collagen biosynthetic process (GO:0032967)	1/16	0.206538	0.384904	0	0	4.59161	7.2422	F2R	Goblet
positive regulation of small molecule metabolic process (GO:0062013)	1/16	0.206538	0.384904	0	0	4.59161	7.2422	CES1	Goblet
positive regulation of vasoconstriction (GO:0045907)	1/16	0.206538	0.384904	0	0	4.59161	7.2422	F2R	Goblet
mitotic DNA damage checkpoint signaling (GO:0044773)	2/59	0.207563	0.386478	0	0	2.41994	3.80493	CDK1;FOXN3	Goblet
apical junction assembly (GO:0043297)	2/60	0.212823	0.394115	0	0	2.3781	3.67962	CLDN22;CLDN23	Goblet
ribonucleoprotein complex biogenesis (GO:0022613)	2/60	0.212823	0.394115	0	0	2.3781	3.67962	RPL5;RPL7	Goblet
regulation of neuron projection development (GO:0010975)	4/165	0.213049	0.394115	0	0	1.71648	2.65408	MYLIP;PTN;S100A9;MT3	Goblet
regulation of protein serine/threonine kinase activity (GO:0071900)	3/111	0.213722	0.394115	0	0	1.91755	2.95893	MAP2K2;CCNG1;TESK1	Goblet
Fc-epsilon receptor signaling pathway (GO:0038095)	3/111	0.213722	0.394115	0	0	1.91755	2.95893	JUN;FOS;PSMB8	Goblet
pulmonary valve morphogenesis (GO:0003184)	1/17	0.217934	0.394115	0	0	4.30441	6.55805	HEY1	Goblet
aorta morphogenesis (GO:0035909)	1/17	0.217934	0.394115	0	0	4.30441	6.55805	HEY1	Goblet
regulation of cellular respiration (GO:0043457)	1/17	0.217934	0.394115	0	0	4.30441	6.55805	NOS2	Goblet
cell surface receptor signaling pathway involved in heart development (GO:0061311)	1/17	0.217934	0.394115	0	0	4.30441	6.55805	HEY1	Goblet
cellular response to fatty acid (GO:0071398)	1/17	0.217934	0.394115	0	0	4.30441	6.55805	AKR1C1	Goblet
cellular response to gamma radiation (GO:0071480)	1/17	0.217934	0.394115	0	0	4.30441	6.55805	HRAS	Goblet
regulation of Golgi organization (GO:1903358)	1/17	0.217934	0.394115	0	0	4.30441	6.55805	MAP2K2	Goblet
regulation of leukocyte migration (GO:0002685)	1/17	0.217934	0.394115	0	0	4.30441	6.55805	ADTRP	Goblet
regulation of neuroblast proliferation (GO:1902692)	1/17	0.217934	0.394115	0	0	4.30441	6.55805	PTN	Goblet
regulation of NLRP3 inflammasome complex assembly (GO:1900225)	1/17	0.217934	0.394115	0	0	4.30441	6.55805	CD36	Goblet
regulation of receptor recycling (GO:0001919)	1/17	0.217934	0.394115	0	0	4.30441	6.55805	SCRIB	Goblet
regulation of stem cell proliferation (GO:0072091)	1/17	0.217934	0.394115	0	0	4.30441	6.55805	ZFP36L1	Goblet
sulfation (GO:0051923)	1/17	0.217934	0.394115	0	0	4.30441	6.55805	SULT2B1	Goblet
synaptic vesicle membrane organization (GO:0048499)	1/17	0.217934	0.394115	0	0	4.30441	6.55805	AP3D1	Goblet
mesenchyme morphogenesis (GO:0072132)	1/17	0.217934	0.394115	0	0	4.30441	6.55805	HEY1	Goblet
negative regulation of amyloid-beta formation (GO:1902430)	1/17	0.217934	0.394115	0	0	4.30441	6.55805	CLU	Goblet
negative regulation of ATP metabolic process (GO:1903579)	1/17	0.217934	0.394115	0	0	4.30441	6.55805	FBP1	Goblet
negative regulation of execution phase of apoptosis (GO:1900118)	1/17	0.217934	0.394115	0	0	4.30441	6.55805	MTRNR2L2	Goblet
negative regulation of peptidyl-threonine phosphorylation (GO:0010801)	1/17	0.217934	0.394115	0	0	4.30441	6.55805	DDIT4	Goblet
negative regulation of vascular associated smooth muscle cell proliferation (GO:1904706)	1/17	0.217934	0.394115	0	0	4.30441	6.55805	SOD2	Goblet
positive regulation of blood coagulation (GO:0030194)	1/17	0.217934	0.394115	0	0	4.30441	6.55805	F2R	Goblet
positive regulation of collagen metabolic process (GO:0010714)	1/17	0.217934	0.394115	0	0	4.30441	6.55805	F2R	Goblet
positive regulation of macrophage activation (GO:0043032)	1/17	0.217934	0.394115	0	0	4.30441	6.55805	IL33	Goblet
positive regulation of positive chemotaxis (GO:0050927)	1/17	0.217934	0.394115	0	0	4.30441	6.55805	CXCL8	Goblet
positive regulation of stem cell differentiation (GO:2000738)	1/17	0.217934	0.394115	0	0	4.30441	6.55805	PTN	Goblet
protein localization to chromosome, centromeric region (GO:0071459)	1/17	0.217934	0.394115	0	0	4.30441	6.55805	CDK1	Goblet
regulation of DNA-templated transcription, initiation (GO:2000142)	2/61	0.218095	0.394115	0	0	2.33767	3.55986	JUN;CDK1	Goblet
negative regulation of response to stimulus (GO:0048585)	2/61	0.218095	0.394115	0	0	2.33767	3.55986	SPINK5;CLU	Goblet
pattern recognition receptor signaling pathway (GO:0002221)	2/61	0.218095	0.394115	0	0	2.33767	3.55986	CD36;S100A9	Goblet
positive regulation of interleukin-8 production (GO:0032757)	2/61	0.218095	0.394115	0	0	2.33767	3.55986	NOS2;F2R	Goblet
cell-cell adhesion via plasma-membrane adhesion molecules (GO:0098742)	4/170	0.228187	0.401602	0	0	1.66435	2.45923	CLDN22;CLDN23;CELSR2;CD177	Goblet
cellular response to reactive oxygen species (GO:0034614)	2/63	0.228673	0.401602	0	0	2.2608	3.33572	JUN;FOS	Goblet
organonitrogen compound catabolic process (GO:1901565)	2/63	0.228673	0.401602	0	0	2.2608	3.33572	ERAP2;ANPEP	Goblet
cellular response to molecule of bacterial origin (GO:0071219)	3/115	0.228759	0.401602	0	0	1.84869	2.72697	CXCL8;CXCL3;CXCL2	Goblet
acidic amino acid transport (GO:0015800)	1/18	0.229166	0.401602	0	0	4.05101	5.96839	SLC9A3R1	Goblet
protein O-linked mannosylation (GO:0035269)	1/18	0.229166	0.401602	0	0	4.05101	5.96839	SDF2L1	Goblet
pulmonary valve development (GO:0003177)	1/18	0.229166	0.401602	0	0	4.05101	5.96839	HEY1	Goblet
regulation of B cell differentiation (GO:0045577)	1/18	0.229166	0.401602	0	0	4.05101	5.96839	ZFP36L1	Goblet
regulation of cartilage development (GO:0061035)	1/18	0.229166	0.401602	0	0	4.05101	5.96839	ZBTB16	Goblet
regulation of cellular protein catabolic process (GO:1903362)	1/18	0.229166	0.401602	0	0	4.05101	5.96839	HSP90AA1	Goblet
cell migration involved in sprouting angiogenesis (GO:0002042)	1/18	0.229166	0.401602	0	0	4.05101	5.96839	ADTRP	Goblet
regulation of early endosome to late endosome transport (GO:2000641)	1/18	0.229166	0.401602	0	0	4.05101	5.96839	MAP2K2	Goblet
cellular response to alkaloid (GO:0071312)	1/18	0.229166	0.401602	0	0	4.05101	5.96839	TGM2	Goblet
cellular response to zinc ion (GO:0071294)	1/18	0.229166	0.401602	0	0	4.05101	5.96839	MT3	Goblet
regulation of multicellular organism growth (GO:0040014)	1/18	0.229166	0.401602	0	0	4.05101	5.96839	GDF15	Goblet
regulation of oxidative stress-induced intrinsic apoptotic signaling pathway (GO:1902175)	1/18	0.229166	0.401602	0	0	4.05101	5.96839	SOD2	Goblet
regulation of production of miRNAs involved in gene silencing by miRNA (GO:1903798)	1/18	0.229166	0.401602	0	0	4.05101	5.96839	MAP2K2	Goblet
regulation of protein sumoylation (GO:0033233)	1/18	0.229166	0.401602	0	0	4.05101	5.96839	EGR1	Goblet
regulation of protein-containing complex disassembly (GO:0043244)	1/18	0.229166	0.401602	0	0	4.05101	5.96839	IRAK3	Goblet
epithelial structure maintenance (GO:0010669)	1/18	0.229166	0.401602	0	0	4.05101	5.96839	MUC2	Goblet
establishment of vesicle localization (GO:0051650)	1/18	0.229166	0.401602	0	0	4.05101	5.96839	TESK1	Goblet
regulation of transcription by RNA polymerase I (GO:0006356)	1/18	0.229166	0.401602	0	0	4.05101	5.96839	ATF4	Goblet
regulation of transforming growth factor beta production (GO:0071634)	1/18	0.229166	0.401602	0	0	4.05101	5.96839	ITGB8	Goblet
response to axon injury (GO:0048678)	1/18	0.229166	0.401602	0	0	4.05101	5.96839	APOD	Goblet
interleukin-6-mediated signaling pathway (GO:0070102)	1/18	0.229166	0.401602	0	0	4.05101	5.96839	SOCS3	Goblet
intracellular estrogen receptor signaling pathway (GO:0030520)	1/18	0.229166	0.401602	0	0	4.05101	5.96839	NCOA4	Goblet
long-chain fatty-acyl-CoA biosynthetic process (GO:0035338)	1/18	0.229166	0.401602	0	0	4.05101	5.96839	ELOVL5	Goblet
maintenance of gastrointestinal epithelium (GO:0030277)	1/18	0.229166	0.401602	0	0	4.05101	5.96839	MUC2	Goblet
negative regulation of leukocyte cell-cell adhesion (GO:1903038)	1/18	0.229166	0.401602	0	0	4.05101	5.96839	ADTRP	Goblet
negative regulation of lipid catabolic process (GO:0050995)	1/18	0.229166	0.401602	0	0	4.05101	5.96839	HCAR2	Goblet
neuron maturation (GO:0042551)	1/18	0.229166	0.401602	0	0	4.05101	5.96839	C3	Goblet
positive chemotaxis (GO:0050918)	1/18	0.229166	0.401602	0	0	4.05101	5.96839	SCRIB	Goblet
positive regulation of amyloid-beta formation (GO:1902004)	1/18	0.229166	0.401602	0	0	4.05101	5.96839	CLU	Goblet
positive regulation of cartilage development (GO:0061036)	1/18	0.229166	0.401602	0	0	4.05101	5.96839	ZBTB16	Goblet
positive regulation of cell cycle phase transition (GO:1901989)	1/18	0.229166	0.401602	0	0	4.05101	5.96839	FAM83D	Goblet
positive regulation of fatty acid metabolic process (GO:0045923)	1/18	0.229166	0.401602	0	0	4.05101	5.96839	ELOVL5	Goblet
positive regulation of glial cell differentiation (GO:0045687)	1/18	0.229166	0.401602	0	0	4.05101	5.96839	PTN	Goblet
positive regulation of I-kappaB kinase/NF-kappaB signaling (GO:0043123)	4/171	0.231248	0.404919	0	0	1.6543	2.42234	TRIM8;TSPAN6;F2R;TMEM9B	Goblet
regulation of protein-containing complex assembly (GO:0043254)	3/116	0.232549	0.405117	0	0	1.83223	2.67259	HSP90AA1;CD36;CLU	Goblet
positive regulation of transcription by RNA polymerase II (GO:0045944)	16/908	0.233596	0.405117	0	0	1.24574	1.81151	EGR1;IL33;JUN;CITED4;MRTFB;PTOV1;ABHD14B;FOS;KLF2;PLAC8;HEY1;IRF1;CHP2;IRF7;HRAS;ATF4	Goblet
regulation of cellular ketone metabolic process (GO:0010565)	2/64	0.233975	0.405117	0	0	2.22422	3.23077	PSMB8;CES1	Goblet
regulation of extrinsic apoptotic signaling pathway (GO:2001236)	2/64	0.233975	0.405117	0	0	2.22422	3.23077	TNFRSF12A;SIAH2	Goblet
regulation of innate immune response (GO:0045088)	2/64	0.233975	0.405117	0	0	2.22422	3.23077	IRF1;IRAK3	Goblet
protein catabolic process (GO:0030163)	2/64	0.233975	0.405117	0	0	2.22422	3.23077	HSP90AA1;SIAH2	Goblet
inorganic anion transmembrane transport (GO:0098661)	2/65	0.239285	0.405117	0	0	2.18881	3.13021	GABRP;SLC26A2	Goblet
regulation of cellular response to stress (GO:0080135)	3/118	0.240163	0.405117	0	0	1.80018	2.56785	HSP90AA1;HSPH1;ATF4	Goblet
negative regulation of response to external stimulus (GO:0032102)	3/118	0.240163	0.405117	0	0	1.80018	2.56785	CXCL17;SAA1;IRAK3	Goblet
aspartate family amino acid catabolic process (GO:0009068)	1/19	0.240237	0.405117	0	0	3.82576	5.45602	CRYM	Goblet
aspartate family amino acid metabolic process (GO:0009066)	1/19	0.240237	0.405117	0	0	3.82576	5.45602	ASPG	Goblet
atrioventricular valve morphogenesis (GO:0003181)	1/19	0.240237	0.405117	0	0	3.82576	5.45602	HEY1	Goblet
regulation of collagen biosynthetic process (GO:0032965)	1/19	0.240237	0.405117	0	0	3.82576	5.45602	F2R	Goblet
cellular glucuronidation (GO:0052695)	1/19	0.240237	0.405117	0	0	3.82576	5.45602	UGT2A1	Goblet
regulation of epithelial cell differentiation (GO:0030856)	1/19	0.240237	0.405117	0	0	3.82576	5.45602	ALOX15B	Goblet
cellular response to copper ion (GO:0071280)	1/19	0.240237	0.405117	0	0	3.82576	5.45602	MT3	Goblet
regulation of glucose transmembrane transport (GO:0010827)	1/19	0.240237	0.405117	0	0	3.82576	5.45602	C3	Goblet
regulation of leukocyte chemotaxis (GO:0002688)	1/19	0.240237	0.405117	0	0	3.82576	5.45602	PTN	Goblet
regulation of nervous system process (GO:0031644)	1/19	0.240237	0.405117	0	0	3.82576	5.45602	TYMP	Goblet
regulation of neuroinflammatory response (GO:0150077)	1/19	0.240237	0.405117	0	0	3.82576	5.45602	IL33	Goblet
DNA alkylation (GO:0006305)	1/19	0.240237	0.405117	0	0	3.82576	5.45602	FOS	Goblet
DNA methylation or demethylation (GO:0044728)	1/19	0.240237	0.405117	0	0	3.82576	5.45602	FOS	Goblet
regulation of oligodendrocyte differentiation (GO:0048713)	1/19	0.240237	0.405117	0	0	3.82576	5.45602	PTN	Goblet
endocardial cushion morphogenesis (GO:0003203)	1/19	0.240237	0.405117	0	0	3.82576	5.45602	HEY1	Goblet
regulation of RIG-I signaling pathway (GO:0039535)	1/19	0.240237	0.405117	0	0	3.82576	5.45602	OASL	Goblet
establishment of skin barrier (GO:0061436)	1/19	0.240237	0.405117	0	0	3.82576	5.45602	LSR	Goblet
establishment or maintenance of apical/basal cell polarity (GO:0035088)	1/19	0.240237	0.405117	0	0	3.82576	5.45602	SCRIB	Goblet
regulation of stem cell population maintenance (GO:2000036)	1/19	0.240237	0.405117	0	0	3.82576	5.45602	PTN	Goblet
fatty acid transmembrane transport (GO:1902001)	1/19	0.240237	0.405117	0	0	3.82576	5.45602	CD36	Goblet
regulation of T cell cytokine production (GO:0002724)	1/19	0.240237	0.405117	0	0	3.82576	5.45602	HLA-F	Goblet
glycerolipid catabolic process (GO:0046503)	1/19	0.240237	0.405117	0	0	3.82576	5.45602	GPCPD1	Goblet
regulation of water loss via skin (GO:0033561)	1/19	0.240237	0.405117	0	0	3.82576	5.45602	LSR	Goblet
response to cholesterol (GO:0070723)	1/19	0.240237	0.405117	0	0	3.82576	5.45602	CES1	Goblet
heart trabecula morphogenesis (GO:0061384)	1/19	0.240237	0.405117	0	0	3.82576	5.45602	HEY1	Goblet
response to fatty acid (GO:0070542)	1/19	0.240237	0.405117	0	0	3.82576	5.45602	CD36	Goblet
histone deubiquitination (GO:0016578)	1/19	0.240237	0.405117	0	0	3.82576	5.45602	TAF10	Goblet
N-glycan processing (GO:0006491)	1/19	0.240237	0.405117	0	0	3.82576	5.45602	MGAT4B	Goblet
negative regulation of amyloid precursor protein catabolic process (GO:1902992)	1/19	0.240237	0.405117	0	0	3.82576	5.45602	CLU	Goblet
negative regulation of cytokine production involved in inflammatory response (GO:1900016)	1/19	0.240237	0.405117	0	0	3.82576	5.45602	APOD	Goblet
negative regulation of oxidative stress-induced intrinsic apoptotic signaling pathway (GO:1902176)	1/19	0.240237	0.405117	0	0	3.82576	5.45602	SOD2	Goblet
negative regulation of protein localization to nucleus (GO:1900181)	1/19	0.240237	0.405117	0	0	3.82576	5.45602	APOD	Goblet
positive regulation of cellular protein catabolic process (GO:1903364)	1/19	0.240237	0.405117	0	0	3.82576	5.45602	HSP90AA1	Goblet
positive regulation of G protein-coupled receptor signaling pathway (GO:0045745)	1/19	0.240237	0.405117	0	0	3.82576	5.45602	C3	Goblet
positive regulation of leukocyte activation (GO:0002696)	1/19	0.240237	0.405117	0	0	3.82576	5.45602	IL33	Goblet
positive regulation of macrophage migration (GO:1905523)	1/19	0.240237	0.405117	0	0	3.82576	5.45602	CXCL17	Goblet
positive regulation of monocyte chemotaxis (GO:0090026)	1/19	0.240237	0.405117	0	0	3.82576	5.45602	CXCL17	Goblet
positive regulation of neutrophil chemotaxis (GO:0090023)	1/19	0.240237	0.405117	0	0	3.82576	5.45602	CXCL8	Goblet
cellular component disassembly (GO:0022411)	2/66	0.2446	0.411503	0	0	2.1545	3.03381	CAPN2;MMP10	Goblet
regulation of protein localization (GO:0032880)	2/66	0.2446	0.411503	0	0	2.1545	3.03381	HSP90AA1;TESK1	Goblet
extracellular matrix disassembly (GO:0022617)	2/66	0.2446	0.411503	0	0	2.1545	3.03381	CAPN2;MMP10	Goblet
cellular response to lipopolysaccharide (GO:0071222)	3/120	0.247819	0.411863	0	0	1.76923	2.46818	CXCL8;CXCL3;CXCL2	Goblet
protein N-linked glycosylation (GO:0006487)	2/67	0.24992	0.411863	0	0	2.12124	2.94135	ENTPD5;MGAT4B	Goblet
branched-chain amino acid catabolic process (GO:0009083)	1/20	0.25115	0.411863	0	0	3.62422	5.0076	ALDH6A1	Goblet
branched-chain amino acid metabolic process (GO:0009081)	1/20	0.25115	0.411863	0	0	3.62422	5.0076	ALDH6A1	Goblet
cardiac epithelial to mesenchymal transition (GO:0060317)	1/20	0.25115	0.411863	0	0	3.62422	5.0076	HEY1	Goblet
cellular modified amino acid biosynthetic process (GO:0042398)	1/20	0.25115	0.411863	0	0	3.62422	5.0076	GATM	Goblet
cellular monovalent inorganic cation homeostasis (GO:0030004)	1/20	0.25115	0.411863	0	0	3.62422	5.0076	ATP12A	Goblet
regulation of granulocyte chemotaxis (GO:0071622)	1/20	0.25115	0.411863	0	0	3.62422	5.0076	CXCL17	Goblet
embryonic digestive tract development (GO:0048566)	1/20	0.25115	0.411863	0	0	3.62422	5.0076	CXCL8	Goblet
regulation of programmed necrotic cell death (GO:0062098)	1/20	0.25115	0.411863	0	0	3.62422	5.0076	HSP90AA1	Goblet
endoplasmic reticulum calcium ion homeostasis (GO:0032469)	1/20	0.25115	0.411863	0	0	3.62422	5.0076	TGM2	Goblet
epithelial cilium movement involved in extracellular fluid movement (GO:0003351)	1/20	0.25115	0.411863	0	0	3.62422	5.0076	SLC9A3R1	Goblet
establishment of epithelial cell polarity (GO:0090162)	1/20	0.25115	0.411863	0	0	3.62422	5.0076	SLC9A3R1	Goblet
regulation of smooth muscle contraction (GO:0006940)	1/20	0.25115	0.411863	0	0	3.62422	5.0076	F2R	Goblet
eye morphogenesis (GO:0048592)	1/20	0.25115	0.411863	0	0	3.62422	5.0076	MFAP2	Goblet
fatty acid transport (GO:0015908)	1/20	0.25115	0.411863	0	0	3.62422	5.0076	CD36	Goblet
regulation of T cell migration (GO:2000404)	1/20	0.25115	0.411863	0	0	3.62422	5.0076	APOD	Goblet
hepaticobiliary system development (GO:0061008)	1/20	0.25115	0.411863	0	0	3.62422	5.0076	LSR	Goblet
skeletal muscle contraction (GO:0003009)	1/20	0.25115	0.411863	0	0	3.62422	5.0076	TNNC1	Goblet
toll-like receptor 4 signaling pathway (GO:0034142)	1/20	0.25115	0.411863	0	0	3.62422	5.0076	OAS1	Goblet
modulation by symbiont of entry into host (GO:0052372)	1/20	0.25115	0.411863	0	0	3.62422	5.0076	CXCL8	Goblet
negative regulation of dephosphorylation (GO:0035305)	1/20	0.25115	0.411863	0	0	3.62422	5.0076	SH2D4A	Goblet
negative regulation of lipid storage (GO:0010888)	1/20	0.25115	0.411863	0	0	3.62422	5.0076	CES1	Goblet
positive regulation of alpha-beta T cell activation (GO:0046635)	1/20	0.25115	0.411863	0	0	3.62422	5.0076	HSPH1	Goblet
positive regulation of embryonic development (GO:0040019)	1/20	0.25115	0.411863	0	0	3.62422	5.0076	NIBAN2	Goblet
positive regulation of epidermal cell differentiation (GO:0045606)	1/20	0.25115	0.411863	0	0	3.62422	5.0076	SULT2B1	Goblet
positive regulation of epithelial cell differentiation (GO:0030858)	1/20	0.25115	0.411863	0	0	3.62422	5.0076	SULT2B1	Goblet
positive regulation of G2/M transition of mitotic cell cycle (GO:0010971)	1/20	0.25115	0.411863	0	0	3.62422	5.0076	CDK1	Goblet
positive regulation of hormone secretion (GO:0046887)	1/20	0.25115	0.411863	0	0	3.62422	5.0076	HCAR2	Goblet
positive regulation of interferon-alpha production (GO:0032727)	1/20	0.25115	0.411863	0	0	3.62422	5.0076	IRF7	Goblet
positive regulation of natural killer cell mediated cytotoxicity (GO:0045954)	1/20	0.25115	0.411863	0	0	3.62422	5.0076	HLA-F	Goblet
positive regulation of nitrogen compound metabolic process (GO:0051173)	1/20	0.25115	0.411863	0	0	3.62422	5.0076	KLF2	Goblet
positive regulation of peptidyl-lysine acetylation (GO:2000758)	1/20	0.25115	0.411863	0	0	3.62422	5.0076	BRD7	Goblet
regulation of mitotic cell cycle (GO:0007346)	4/178	0.252939	0.414164	0	0	1.58718	2.18175	SLC9A3R1;CDK1;SCRIB;PSMB8	Goblet
negative regulation of immune response (GO:0050777)	4/178	0.252939	0.414164	0	0	1.58718	2.18175	SPINK5;ALOX15;IRAK3;RAMP1	Goblet
regulation of translational initiation (GO:0006446)	2/68	0.255243	0.417617	0	0	2.089	2.85261	EIF3E;ATF4	Goblet
regulation of mRNA catabolic process (GO:0061013)	3/122	0.255512	0.417739	0	0	1.73932	2.37327	PABPC1;PSMB8;ZFP36L1	Goblet
acetylcholine receptor signaling pathway (GO:0095500)	1/21	0.261907	0.420502	0	0	3.44283	4.61259	SLURP2	Goblet
androgen metabolic process (GO:0008209)	1/21	0.261907	0.420502	0	0	3.44283	4.61259	DHRS9	Goblet
calcium-mediated signaling using intracellular calcium source (GO:0035584)	1/21	0.261907	0.420502	0	0	3.44283	4.61259	PTGFR	Goblet
regulation of cholesterol metabolic process (GO:0090181)	1/21	0.261907	0.420502	0	0	3.44283	4.61259	CES1	Goblet
cellular response to inorganic substance (GO:0071241)	1/21	0.261907	0.420502	0	0	3.44283	4.61259	MT3	Goblet
cellular response to steroid hormone stimulus (GO:0071383)	1/21	0.261907	0.420502	0	0	3.44283	4.61259	ADTRP	Goblet
regulation of lipid catabolic process (GO:0050994)	1/21	0.261907	0.420502	0	0	3.44283	4.61259	HCAR2	Goblet
regulation of lipopolysaccharide-mediated signaling pathway (GO:0031664)	1/21	0.261907	0.420502	0	0	3.44283	4.61259	CD36	Goblet
endocardial cushion development (GO:0003197)	1/21	0.261907	0.420502	0	0	3.44283	4.61259	HEY1	Goblet
regulation of ubiquitin protein ligase activity (GO:1904666)	1/21	0.261907	0.420502	0	0	3.44283	4.61259	RPL5	Goblet
intrinsic apoptotic signaling pathway in response to DNA damage by p53 class mediator (GO:0042771)	1/21	0.261907	0.420502	0	0	3.44283	4.61259	DDIT4	Goblet
sterol transport (GO:0015918)	1/21	0.261907	0.420502	0	0	3.44283	4.61259	CD36	Goblet
zinc ion transport (GO:0006829)	1/21	0.261907	0.420502	0	0	3.44283	4.61259	MT3	Goblet
negative regulation of peptidyl-serine phosphorylation (GO:0033137)	1/21	0.261907	0.420502	0	0	3.44283	4.61259	DDIT4	Goblet
negative regulation of reproductive process (GO:2000242)	1/21	0.261907	0.420502	0	0	3.44283	4.61259	DUSP1	Goblet
negative regulation of small GTPase mediated signal transduction (GO:0051058)	1/21	0.261907	0.420502	0	0	3.44283	4.61259	FBP1	Goblet
neurotrophin signaling pathway (GO:0038179)	1/21	0.261907	0.420502	0	0	3.44283	4.61259	DDIT4	Goblet
positive regulation of glycolytic process (GO:0045821)	1/21	0.261907	0.420502	0	0	3.44283	4.61259	ENTPD5	Goblet
positive regulation of immune system process (GO:0002684)	1/21	0.261907	0.420502	0	0	3.44283	4.61259	HCAR2	Goblet
positive regulation of lipid storage (GO:0010884)	1/21	0.261907	0.420502	0	0	3.44283	4.61259	C3	Goblet
positive regulation of phosphatase activity (GO:0010922)	1/21	0.261907	0.420502	0	0	3.44283	4.61259	CHP2	Goblet
positive regulation of purine nucleotide metabolic process (GO:1900544)	1/21	0.261907	0.420502	0	0	3.44283	4.61259	ENTPD5	Goblet
positive regulation of transcription regulatory region DNA binding (GO:2000679)	1/21	0.261907	0.420502	0	0	3.44283	4.61259	NIBAN2	Goblet
positive regulation of vascular associated smooth muscle cell proliferation (GO:1904707)	1/21	0.261907	0.420502	0	0	3.44283	4.61259	JUN	Goblet
extracellular matrix organization (GO:0030198)	6/300	0.262423	0.421006	0	0	1.41034	1.88675	SPINK5;MFAP2;CAPN2;ITGB8;COL6A3;MMP10	Goblet
axonogenesis (GO:0007409)	5/240	0.262613	0.421006	0	0	1.46959	1.96495	NRP2;HSP90AA1;NIBAN2;NTN4;BAIAP2	Goblet
carbohydrate homeostasis (GO:0033500)	2/70	0.265895	0.425948	0	0	2.02735	2.68554	OAS1;PYGL	Goblet
regulation of protein secretion (GO:0050708)	3/125	0.267112	0.427579	0	0	1.69629	2.23925	NOS2;SAA1;ADTRP	Goblet
negative regulation of cell growth (GO:0030308)	3/126	0.270993	0.427916	0	0	1.68241	2.19666	BCL6;MT3;FBP1	Goblet
regulation of G1/S transition of mitotic cell cycle (GO:2000045)	2/71	0.271221	0.427916	0	0	1.99786	2.60685	FAM107A;BRD7	Goblet
regulation of glycolytic process (GO:0006110)	2/71	0.271221	0.427916	0	0	1.99786	2.60685	ENTPD5;FBP1	Goblet
Fc-gamma receptor signaling pathway involved in phagocytosis (GO:0038096)	2/71	0.271221	0.427916	0	0	1.99786	2.60685	HSP90AA1;BAIAP2	Goblet
regulation of TOR signaling (GO:0032006)	2/71	0.271221	0.427916	0	0	1.99786	2.60685	DDIT4;FAM83D	Goblet
positive regulation of cellular protein localization (GO:1903829)	2/71	0.271221	0.427916	0	0	1.99786	2.60685	TESK1;CDK1	Goblet
protein mannosylation (GO:0035268)	1/22	0.27251	0.427916	0	0	3.27872	4.2626	SDF2L1	Goblet
amino acid import (GO:0043090)	1/22	0.27251	0.427916	0	0	3.27872	4.2626	SLC9A3R1	Goblet
regulation of execution phase of apoptosis (GO:1900117)	1/22	0.27251	0.427916	0	0	3.27872	4.2626	MTRNR2L2	Goblet
cellular response to osmotic stress (GO:0071470)	1/22	0.27251	0.427916	0	0	3.27872	4.2626	ZFP36L1	Goblet
regulation of lipid storage (GO:0010883)	1/22	0.27251	0.427916	0	0	3.27872	4.2626	C3	Goblet
regulation of macrophage chemotaxis (GO:0010758)	1/22	0.27251	0.427916	0	0	3.27872	4.2626	CXCL17	Goblet
regulation of vacuole organization (GO:0044088)	1/22	0.27251	0.427916	0	0	3.27872	4.2626	ELAPOR1	Goblet
glutathione derivative biosynthetic process (GO:1901687)	1/22	0.27251	0.427916	0	0	3.27872	4.2626	MGST1	Goblet
glutathione derivative metabolic process (GO:1901685)	1/22	0.27251	0.427916	0	0	3.27872	4.2626	MGST1	Goblet
regulation of viral release from host cell (GO:1902186)	1/22	0.27251	0.427916	0	0	3.27872	4.2626	TRIM8	Goblet
metallo-sulfur cluster assembly (GO:0031163)	1/22	0.27251	0.427916	0	0	3.27872	4.2626	GLRX5	Goblet
microglial cell activation (GO:0001774)	1/22	0.27251	0.427916	0	0	3.27872	4.2626	CLU	Goblet
mitochondrial calcium ion homeostasis (GO:0051560)	1/22	0.27251	0.427916	0	0	3.27872	4.2626	TGM2	Goblet
negative regulation of biomineral tissue development (GO:0070168)	1/22	0.27251	0.427916	0	0	3.27872	4.2626	HEY1	Goblet
positive regulation of amyloid precursor protein catabolic process (GO:1902993)	1/22	0.27251	0.427916	0	0	3.27872	4.2626	CLU	Goblet
positive regulation of DNA-templated transcription, initiation (GO:2000144)	1/22	0.27251	0.427916	0	0	3.27872	4.2626	JUN	Goblet
positive regulation of granulocyte chemotaxis (GO:0071624)	1/22	0.27251	0.427916	0	0	3.27872	4.2626	CXCL8	Goblet
positive regulation of neutrophil migration (GO:1902624)	1/22	0.27251	0.427916	0	0	3.27872	4.2626	CXCL8	Goblet
positive regulation of peptidase activity (GO:0010952)	1/22	0.27251	0.427916	0	0	3.27872	4.2626	SERPINB3	Goblet
proteasomal ubiquitin-independent protein catabolic process (GO:0010499)	1/22	0.27251	0.427916	0	0	3.27872	4.2626	PSMB8	Goblet
cell morphogenesis involved in differentiation (GO:0000904)	2/72	0.276546	0.43362	0	0	1.96922	2.53119	NTN4;ATF4	Goblet
Fc-gamma receptor signaling pathway (GO:0038094)	2/72	0.276546	0.43362	0	0	1.96922	2.53119	HSP90AA1;BAIAP2	Goblet
positive regulation of DNA-binding transcription factor activity (GO:0051091)	5/246	0.279024	0.436028	0	0	1.43257	1.82861	TRIM8;IRAK3;CD36;CLU;S100A9	Goblet
insulin receptor signaling pathway (GO:0008286)	2/73	0.281869	0.436028	0	0	1.94139	2.4584	BAIAP2;ATP6V1B1	Goblet
positive regulation of JNK cascade (GO:0046330)	2/73	0.281869	0.436028	0	0	1.94139	2.4584	GADD45B;HRAS	Goblet
muscle contraction (GO:0006936)	3/129	0.282671	0.436028	0	0	1.6421	2.07475	MYLPF;TPM2;TNNC1	Goblet
blood vessel endothelial cell migration (GO:0043534)	1/23	0.282961	0.436028	0	0	3.12953	3.95087	ADTRP	Goblet
regulation of cysteine-type endopeptidase activity (GO:2000116)	1/23	0.282961	0.436028	0	0	3.12953	3.95087	MT3	Goblet
regulation of mononuclear cell migration (GO:0071675)	1/23	0.282961	0.436028	0	0	3.12953	3.95087	CXCL17	Goblet
regulation of necroptotic process (GO:0060544)	1/23	0.282961	0.436028	0	0	3.12953	3.95087	HSP90AA1	Goblet
DNA methylation (GO:0006306)	1/23	0.282961	0.436028	0	0	3.12953	3.95087	FOS	Goblet
ear morphogenesis (GO:0042471)	1/23	0.282961	0.436028	0	0	3.12953	3.95087	ATP6V1B1	Goblet
regulation of supramolecular fiber organization (GO:1902903)	1/23	0.282961	0.436028	0	0	3.12953	3.95087	GBA2	Goblet
regulation of toll-like receptor 4 signaling pathway (GO:0034143)	1/23	0.282961	0.436028	0	0	3.12953	3.95087	BPIFB1	Goblet
response to copper ion (GO:0046688)	1/23	0.282961	0.436028	0	0	3.12953	3.95087	MT3	Goblet
negative regulation of extrinsic apoptotic signaling pathway in absence of ligand (GO:2001240)	1/23	0.282961	0.436028	0	0	3.12953	3.95087	IFI6	Goblet
negative regulation of G protein-coupled receptor signaling pathway (GO:0045744)	1/23	0.282961	0.436028	0	0	3.12953	3.95087	CXCL8	Goblet
negative regulation of GTPase activity (GO:0034260)	1/23	0.282961	0.436028	0	0	3.12953	3.95087	HRAS	Goblet
negative regulation of reactive oxygen species metabolic process (GO:2000378)	1/23	0.282961	0.436028	0	0	3.12953	3.95087	MT3	Goblet
negative regulation of signal transduction in absence of ligand (GO:1901099)	1/23	0.282961	0.436028	0	0	3.12953	3.95087	IFI6	Goblet
oligosaccharide biosynthetic process (GO:0009312)	1/23	0.282961	0.436028	0	0	3.12953	3.95087	ABO	Goblet
positive regulation of cell cycle G2/M phase transition (GO:1902751)	1/23	0.282961	0.436028	0	0	3.12953	3.95087	CDK1	Goblet
positive regulation of cholesterol efflux (GO:0010875)	1/23	0.282961	0.436028	0	0	3.12953	3.95087	CES1	Goblet
positive regulation of histone acetylation (GO:0035066)	1/23	0.282961	0.436028	0	0	3.12953	3.95087	BRD7	Goblet
positive regulation of natural killer cell mediated immunity (GO:0002717)	1/23	0.282961	0.436028	0	0	3.12953	3.95087	HLA-F	Goblet
positive regulation of transcription by RNA polymerase I (GO:0045943)	1/23	0.282961	0.436028	0	0	3.12953	3.95087	ATF4	Goblet
regulation of mitotic cell cycle phase transition (GO:1901990)	4/188	0.2846	0.43824	0	0	1.50015	1.8852	HSP90AA1;CDK1;PSMB8;ZFP36L1	Goblet
protein glycosylation (GO:0006486)	3/130	0.286574	0.440644	0	0	1.62909	2.03597	ENTPD5;MGAT4B;GCNT3	Goblet
proteolysis involved in cellular protein catabolic process (GO:0051603)	2/74	0.287189	0.440644	0	0	1.91433	2.38834	CAPN2;ISG15	Goblet
regulation of cytokine-mediated signaling pathway (GO:0001959)	2/74	0.287189	0.440644	0	0	1.91433	2.38834	SOCS3;IRAK3	Goblet
cellular response to amino acid starvation (GO:0034198)	2/74	0.287189	0.440644	0	0	1.91433	2.38834	ATF4;ATP6V1B1	Goblet
Fc receptor mediated stimulatory signaling pathway (GO:0002431)	2/74	0.287189	0.440644	0	0	1.91433	2.38834	HSP90AA1;BAIAP2	Goblet
regulation of intracellular signal transduction (GO:1902531)	8/437	0.292135	0.441437	0	0	1.28892	1.58606	RPL5;ENTPD5;TAF10;DDIT4;CCNG1;CDK1;BRD7;FAM83D	Goblet
fibroblast growth factor receptor signaling pathway (GO:0008543)	2/75	0.292505	0.441437	0	0	1.88801	2.32088	HNRNPH1;FGFR3	Goblet
response to amino acid starvation (GO:1990928)	2/75	0.292505	0.441437	0	0	1.88801	2.32088	ATF4;ATP6V1B1	Goblet
regulation of cell size (GO:0008361)	1/24	0.293262	0.441437	0	0	2.99331	3.67186	SLC9A3R1	Goblet
canonical glycolysis (GO:0061621)	1/24	0.293262	0.441437	0	0	2.99331	3.67186	GPI	Goblet
carbohydrate biosynthetic process (GO:0016051)	1/24	0.293262	0.441437	0	0	2.99331	3.67186	ABO	Goblet
defense response to fungus (GO:0050832)	1/24	0.293262	0.441437	0	0	2.99331	3.67186	S100A9	Goblet
regulation of monooxygenase activity (GO:0032768)	1/24	0.293262	0.441437	0	0	2.99331	3.67186	HSP90AA1	Goblet
DNA packaging (GO:0006323)	1/24	0.293262	0.441437	0	0	2.99331	3.67186	H1-4	Goblet
regulation of ruffle assembly (GO:1900027)	1/24	0.293262	0.441437	0	0	2.99331	3.67186	HRAS	Goblet
extracellular matrix assembly (GO:0085029)	1/24	0.293262	0.441437	0	0	2.99331	3.67186	NTN4	Goblet
glucose catabolic process to pyruvate (GO:0061718)	1/24	0.293262	0.441437	0	0	2.99331	3.67186	GPI	Goblet
response to gamma radiation (GO:0010332)	1/24	0.293262	0.441437	0	0	2.99331	3.67186	HRAS	Goblet
inner ear morphogenesis (GO:0042472)	1/24	0.293262	0.441437	0	0	2.99331	3.67186	ATP6V1B1	Goblet
iron-sulfur cluster assembly (GO:0016226)	1/24	0.293262	0.441437	0	0	2.99331	3.67186	GLRX5	Goblet
leukotriene metabolic process (GO:0006691)	1/24	0.293262	0.441437	0	0	2.99331	3.67186	ALOX15	Goblet
long-chain fatty-acyl-CoA metabolic process (GO:0035336)	1/24	0.293262	0.441437	0	0	2.99331	3.67186	ELOVL5	Goblet
negative regulation of neuron differentiation (GO:0045665)	1/24	0.293262	0.441437	0	0	2.99331	3.67186	HEY1	Goblet
negative regulation of NIK/NF-kappaB signaling (GO:1901223)	1/24	0.293262	0.441437	0	0	2.99331	3.67186	TSPAN6	Goblet
neuromuscular junction development (GO:0007528)	1/24	0.293262	0.441437	0	0	2.99331	3.67186	F2R	Goblet
peptidyl-glutamic acid modification (GO:0018200)	1/24	0.293262	0.441437	0	0	2.99331	3.67186	TPGS1	Goblet
phospholipid catabolic process (GO:0009395)	1/24	0.293262	0.441437	0	0	2.99331	3.67186	GPCPD1	Goblet
positive regulation of carbohydrate metabolic process (GO:0045913)	1/24	0.293262	0.441437	0	0	2.99331	3.67186	ENTPD5	Goblet
positive regulation of neuron apoptotic process (GO:0043525)	1/24	0.293262	0.441437	0	0	2.99331	3.67186	ATF4	Goblet
positive regulation of p38MAPK cascade (GO:1900745)	1/24	0.293262	0.441437	0	0	2.99331	3.67186	GADD45B	Goblet
positive regulation of protein targeting to membrane (GO:0090314)	1/24	0.293262	0.441437	0	0	2.99331	3.67186	HRAS	Goblet
potassium ion homeostasis (GO:0055075)	1/24	0.293262	0.441437	0	0	2.99331	3.67186	ATP12A	Goblet
negative regulation of Wnt signaling pathway (GO:0030178)	4/191	0.294217	0.442564	0	0	1.47586	1.80562	SLC9A3R1;RNF213;SIAH2;PSMB8	Goblet
cell morphogenesis involved in neuron differentiation (GO:0048667)	2/76	0.297815	0.447348	0	0	1.8624	2.25589	BAIAP2;CELSR2	Goblet
water-soluble vitamin metabolic process (GO:0006767)	2/76	0.297815	0.447348	0	0	1.8624	2.25589	TCN2;TCN1	Goblet
positive regulation of peptidyl-tyrosine phosphorylation (GO:0050731)	3/134	0.302224	0.449466	0	0	1.57902	1.88944	SOCS3;PARP14;FGFR3	Goblet
purine ribonucleotide metabolic process (GO:0009150)	2/77	0.303119	0.449466	0	0	1.83747	2.19326	SULT2B1;ABHD14B	Goblet
negative regulation of developmental process (GO:0051093)	2/77	0.303119	0.449466	0	0	1.83747	2.19326	HEY1;FGFR3	Goblet
receptor catabolic process (GO:0032801)	1/25	0.303416	0.449466	0	0	2.86844	3.42105	MYLIP	Goblet
cardiac conduction system development (GO:0003161)	1/25	0.303416	0.449466	0	0	2.86844	3.42105	HEY1	Goblet
regulation of cholesterol transport (GO:0032374)	1/25	0.303416	0.449466	0	0	2.86844	3.42105	ABCA13	Goblet
regulation of dopamine secretion (GO:0014059)	1/25	0.303416	0.449466	0	0	2.86844	3.42105	SYT8	Goblet
regulation of interferon-alpha production (GO:0032647)	1/25	0.303416	0.449466	0	0	2.86844	3.42105	IRF7	Goblet
regulation of neutrophil chemotaxis (GO:0090022)	1/25	0.303416	0.449466	0	0	2.86844	3.42105	CXCL8	Goblet
energy derivation by oxidation of organic compounds (GO:0015980)	1/25	0.303416	0.449466	0	0	2.86844	3.42105	MT3	Goblet
glycolytic process through glucose-6-phosphate (GO:0061620)	1/25	0.303416	0.449466	0	0	2.86844	3.42105	GPI	Goblet
response to dsRNA (GO:0043331)	1/25	0.303416	0.449466	0	0	2.86844	3.42105	IRAK3	Goblet
sodium ion homeostasis (GO:0055078)	1/25	0.303416	0.449466	0	0	2.86844	3.42105	ATP12A	Goblet
ventricular cardiac muscle tissue development (GO:0003229)	1/25	0.303416	0.449466	0	0	2.86844	3.42105	TNNC1	Goblet
negative regulation of cellular carbohydrate metabolic process (GO:0010677)	1/25	0.303416	0.449466	0	0	2.86844	3.42105	FBP1	Goblet
negative regulation of response to endoplasmic reticulum stress (GO:1903573)	1/25	0.303416	0.449466	0	0	2.86844	3.42105	CLU	Goblet
negative regulation of sequestering of calcium ion (GO:0051283)	1/25	0.303416	0.449466	0	0	2.86844	3.42105	F2R	Goblet
outflow tract septum morphogenesis (GO:0003148)	1/25	0.303416	0.449466	0	0	2.86844	3.42105	NRP2	Goblet
positive regulation of ERBB signaling pathway (GO:1901186)	1/25	0.303416	0.449466	0	0	2.86844	3.42105	PLAUR	Goblet
positive regulation of release of cytochrome c from mitochondria (GO:0090200)	1/25	0.303416	0.449466	0	0	2.86844	3.42105	PLAUR	Goblet
cellular response to tumor necrosis factor (GO:0071356)	4/194	0.303876	0.449837	0	0	1.45233	1.72993	CXCL8;TNFRSF12A;PSMB8;ZFP36L1	Goblet
negative regulation of blood vessel morphogenesis (GO:2000181)	2/78	0.308416	0.456243	0	0	1.8132	2.13288	NIBAN2;SPINK5	Goblet
protein localization to plasma membrane (GO:0072659)	3/136	0.310066	0.458051	0	0	1.55512	1.821	SLC9A3R1;TESC;RAMP1	Goblet
ribonucleoprotein complex assembly (GO:0022618)	3/136	0.310066	0.458051	0	0	1.55512	1.821	RPL5;HSP90AA1;RPL6	Goblet
nervous system development (GO:0007399)	8/447	0.313152	0.459002	0	0	1.25891	1.46167	MYLIP;ANKLE2;MARCKS;ZBTB16;SPINK5;NAV1;PTN;GBA2	Goblet
regulation of biomineral tissue development (GO:0070167)	1/26	0.313424	0.459002	0	0	2.75357	3.19468	HEY1	Goblet
regulation of chondrocyte differentiation (GO:0032330)	1/26	0.313424	0.459002	0	0	2.75357	3.19468	ZBTB16	Goblet
cellular response to drug (GO:0035690)	1/26	0.313424	0.459002	0	0	2.75357	3.19468	FBP1	Goblet
regulation of mitotic metaphase/anaphase transition (GO:0030071)	1/26	0.313424	0.459002	0	0	2.75357	3.19468	DUSP1	Goblet
retinoic acid metabolic process (GO:0042573)	1/26	0.313424	0.459002	0	0	2.75357	3.19468	ADH7	Goblet
RNA polyadenylation (GO:0043631)	1/26	0.313424	0.459002	0	0	2.75357	3.19468	PABPC1	Goblet
mRNA polyadenylation (GO:0006378)	1/26	0.313424	0.459002	0	0	2.75357	3.19468	PABPC1	Goblet
negative regulation of intrinsic apoptotic signaling pathway in response to DNA damage (GO:1902230)	1/26	0.313424	0.459002	0	0	2.75357	3.19468	CLU	Goblet
negative regulation of protein transport (GO:0051224)	1/26	0.313424	0.459002	0	0	2.75357	3.19468	ADTRP	Goblet
negative regulation of proteolysis involved in cellular protein catabolic process (GO:1903051)	1/26	0.313424	0.459002	0	0	2.75357	3.19468	RPL5	Goblet
positive regulation of T cell mediated cytotoxicity (GO:0001916)	1/26	0.313424	0.459002	0	0	2.75357	3.19468	HLA-F	Goblet
regulation of cellular response to heat (GO:1900034)	2/79	0.313705	0.459002	0	0	1.78956	2.07465	HSP90AA1;HSPH1	Goblet
positive regulation of proteasomal ubiquitin-dependent protein catabolic process (GO:0032436)	2/79	0.313705	0.459002	0	0	1.78956	2.07465	CDC20B;CLU	Goblet
regulation of fat cell differentiation (GO:0045598)	2/80	0.318985	0.465458	0	0	1.76653	2.01846	ZBTB16;ZFP36L1	Goblet
regulation of organelle organization (GO:0033043)	2/80	0.318985	0.465458	0	0	1.76653	2.01846	CAPN2;S100A9	Goblet
response to interferon-gamma (GO:0034341)	2/80	0.318985	0.465458	0	0	1.76653	2.01846	IFITM3;IFITM1	Goblet
negative regulation of extrinsic apoptotic signaling pathway (GO:2001237)	2/80	0.318985	0.465458	0	0	1.76653	2.01846	SIAH2;IFI6	Goblet
protein peptidyl-prolyl isomerization (GO:0000413)	1/27	0.32329	0.466032	0	0	2.64753	2.9896	PPIC	Goblet
acute inflammatory response (GO:0002526)	1/27	0.32329	0.466032	0	0	2.64753	2.9896	SAA1	Goblet
calcium-ion regulated exocytosis (GO:0017156)	1/27	0.32329	0.466032	0	0	2.64753	2.9896	SYT8	Goblet
cellular lipid catabolic process (GO:0044242)	1/27	0.32329	0.466032	0	0	2.64753	2.9896	MT3	Goblet
regulation of epidermal growth factor-activated receptor activity (GO:0007176)	1/27	0.32329	0.466032	0	0	2.64753	2.9896	AREG	Goblet
cellular response to unfolded protein (GO:0034620)	1/27	0.32329	0.466032	0	0	2.64753	2.9896	HSPA2	Goblet
cellular senescence (GO:0090398)	1/27	0.32329	0.466032	0	0	2.64753	2.9896	HRAS	Goblet
entrainment of circadian clock by photoperiod (GO:0043153)	1/27	0.32329	0.466032	0	0	2.64753	2.9896	BHLHE40	Goblet
release of sequestered calcium ion into cytosol (GO:0051209)	1/27	0.32329	0.466032	0	0	2.64753	2.9896	F2R	Goblet
melanosome organization (GO:0032438)	1/27	0.32329	0.466032	0	0	2.64753	2.9896	AP3D1	Goblet
mitotic chromosome condensation (GO:0007076)	1/27	0.32329	0.466032	0	0	2.64753	2.9896	CDK1	Goblet
monovalent inorganic cation homeostasis (GO:0055067)	1/27	0.32329	0.466032	0	0	2.64753	2.9896	ATP6V1B1	Goblet
negative regulation of plasma membrane bounded cell projection assembly (GO:0120033)	1/27	0.32329	0.466032	0	0	2.64753	2.9896	TESK1	Goblet
positive regulation of calcium ion transmembrane transport (GO:1904427)	1/27	0.32329	0.466032	0	0	2.64753	2.9896	F2R	Goblet
positive regulation of cellular component movement (GO:0051272)	1/27	0.32329	0.466032	0	0	2.64753	2.9896	DUOXA2	Goblet
positive regulation of gene silencing by miRNA (GO:2000637)	1/27	0.32329	0.466032	0	0	2.64753	2.9896	MAP2K2	Goblet
positive regulation of striated muscle cell differentiation (GO:0051155)	1/27	0.32329	0.466032	0	0	2.64753	2.9896	NIBAN2	Goblet
presynaptic endocytosis (GO:0140238)	1/27	0.32329	0.466032	0	0	2.64753	2.9896	SYT8	Goblet
activation of cysteine-type endopeptidase activity involved in apoptotic process (GO:0006919)	2/81	0.324256	0.466485	0	0	1.74408	1.96422	F2R;S100A9	Goblet
regulation of interleukin-8 production (GO:0032677)	2/81	0.324256	0.466485	0	0	1.74408	1.96422	NOS2;F2R	Goblet
phospholipase C-activating G protein-coupled receptor signaling pathway (GO:0007200)	2/81	0.324256	0.466485	0	0	1.74408	1.96422	F2R;TGM2	Goblet
protein localization to cell periphery (GO:1990778)	3/140	0.325765	0.468342	0	0	1.50941	1.69292	SLC9A3R1;TESC;RAMP1	Goblet
modification-dependent protein catabolic process (GO:0019941)	4/201	0.326535	0.468427	0	0	1.40023	1.56716	MYLIP;RNF213;SIAH2;ISG15	Goblet
cell-cell junction organization (GO:0045216)	2/82	0.329516	0.468427	0	0	1.72219	1.91186	F2R;CD177	Goblet
regulation of G protein-coupled receptor signaling pathway (GO:0008277)	2/82	0.329516	0.468427	0	0	1.72219	1.91186	C3;CXCL8	Goblet
positive regulation of cellular catabolic process (GO:0031331)	3/141	0.329691	0.468427	0	0	1.49839	1.66261	TRIM8;HSP90AA1;ENTPD5	Goblet
generation of neurons (GO:0048699)	4/202	0.329782	0.468427	0	0	1.39308	1.54538	HEY1;DDIT4;BHLHE40;NAV1	Goblet
regulation of B cell activation (GO:0050864)	1/28	0.333013	0.468427	0	0	2.54934	2.80318	ZFP36L1	Goblet
regulation of calcineurin-NFAT signaling cascade (GO:0070884)	1/28	0.333013	0.468427	0	0	2.54934	2.80318	CHP2	Goblet
bile acid and bile salt transport (GO:0015721)	1/28	0.333013	0.468427	0	0	2.54934	2.80318	AKR1C1	Goblet
cellular response to epidermal growth factor stimulus (GO:0071364)	1/28	0.333013	0.468427	0	0	2.54934	2.80318	ZFP36L1	Goblet
regulation of extrinsic apoptotic signaling pathway in absence of ligand (GO:2001239)	1/28	0.333013	0.468427	0	0	2.54934	2.80318	IFI6	Goblet
cellular response to interleukin-6 (GO:0071354)	1/28	0.333013	0.468427	0	0	2.54934	2.80318	SOCS3	Goblet
cellular zinc ion homeostasis (GO:0006882)	1/28	0.333013	0.468427	0	0	2.54934	2.80318	MT3	Goblet
regulation of immunoglobulin production (GO:0002637)	1/28	0.333013	0.468427	0	0	2.54934	2.80318	GPI	Goblet
cristae formation (GO:0042407)	1/28	0.333013	0.468427	0	0	2.54934	2.80318	SAMM50	Goblet
regulation of microtubule polymerization or depolymerization (GO:0031110)	1/28	0.333013	0.468427	0	0	2.54934	2.80318	GBA2	Goblet
regulation of muscle contraction (GO:0006937)	1/28	0.333013	0.468427	0	0	2.54934	2.80318	TNNC1	Goblet
regulation of protein transport (GO:0051223)	1/28	0.333013	0.468427	0	0	2.54934	2.80318	SAA1	Goblet
regulation of reactive oxygen species biosynthetic process (GO:1903426)	1/28	0.333013	0.468427	0	0	2.54934	2.80318	CD36	Goblet
glycerophospholipid catabolic process (GO:0046475)	1/28	0.333013	0.468427	0	0	2.54934	2.80318	GPCPD1	Goblet
glycogen metabolic process (GO:0005977)	1/28	0.333013	0.468427	0	0	2.54934	2.80318	PYGL	Goblet
leukocyte cell-cell adhesion (GO:0007159)	1/28	0.333013	0.468427	0	0	2.54934	2.80318	CD177	Goblet
ventricular septum morphogenesis (GO:0060412)	1/28	0.333013	0.468427	0	0	2.54934	2.80318	HEY1	Goblet
negative regulation of axonogenesis (GO:0050771)	1/28	0.333013	0.468427	0	0	2.54934	2.80318	MT3	Goblet
negative regulation of phosphatase activity (GO:0010923)	1/28	0.333013	0.468427	0	0	2.54934	2.80318	SH2D4A	Goblet
phagosome acidification (GO:0090383)	1/28	0.333013	0.468427	0	0	2.54934	2.80318	ATP6V1B1	Goblet
photoperiodism (GO:0009648)	1/28	0.333013	0.468427	0	0	2.54934	2.80318	BHLHE40	Goblet
positive regulation of cytosolic calcium ion concentration involved in phospholipase C-activating G protein-coupled signaling pathway (GO:0051482)	1/28	0.333013	0.468427	0	0	2.54934	2.80318	F2R	Goblet
positive regulation of defense response to virus by host (GO:0002230)	1/28	0.333013	0.468427	0	0	2.54934	2.80318	HSP90AA1	Goblet
positive regulation of phosphatidylinositol 3-kinase activity (GO:0043552)	1/28	0.333013	0.468427	0	0	2.54934	2.80318	FGFR3	Goblet
positive regulation of protein import into nucleus (GO:0042307)	1/28	0.333013	0.468427	0	0	2.54934	2.80318	CHP2	Goblet
protein localization to cell surface (GO:0034394)	1/28	0.333013	0.468427	0	0	2.54934	2.80318	CD177	Goblet
protein localization to lysosome (GO:0061462)	1/28	0.333013	0.468427	0	0	2.54934	2.80318	NCOA4	Goblet
regulation of angiogenesis (GO:0045765)	4/203	0.333031	0.468427	0	0	1.38601	1.52395	NIBAN2;CXCL8;SPINK5;ITGB8	Goblet
regulation of Notch signaling pathway (GO:0008593)	2/83	0.334765	0.469941	0	0	1.70084	1.86128	NIBAN2;HEY1	Goblet
regulation of osteoblast differentiation (GO:0045667)	2/83	0.334765	0.469941	0	0	1.70084	1.86128	IFITM1;ATF4	Goblet
epidermis development (GO:0008544)	2/83	0.334765	0.469941	0	0	1.70084	1.86128	SPINK5;EMP1	Goblet
negative regulation of DNA-binding transcription factor activity (GO:0043433)	3/143	0.337541	0.473529	0	0	1.47684	1.60394	BHLHE40;ID3;IRAK3	Goblet
protein deubiquitination (GO:0016579)	5/267	0.337786	0.473563	0	0	1.31632	1.42866	IL33;SIAH2;TAF10;CDK1;PSMB8	Goblet
response to insulin (GO:0032868)	2/84	0.340001	0.475031	0	0	1.68002	1.81241	INSIG1;ZFP36L1	Goblet
negative regulation of cell migration (GO:0030336)	3/144	0.341465	0.475031	0	0	1.46629	1.57554	IFITM1;ADTRP;ALOX15B	Goblet
actin filament polymerization (GO:0030041)	1/29	0.342598	0.475031	0	0	2.45817	2.63318	FAM107A	Goblet
regulation of actin polymerization or depolymerization (GO:0008064)	1/29	0.342598	0.475031	0	0	2.45817	2.63318	GBA2	Goblet
regulation of DNA biosynthetic process (GO:2000278)	1/29	0.342598	0.475031	0	0	2.45817	2.63318	NIBAN2	Goblet
regulation of fatty acid biosynthetic process (GO:0042304)	1/29	0.342598	0.475031	0	0	2.45817	2.63318	ELOVL5	Goblet
regulation of gluconeogenesis (GO:0006111)	1/29	0.342598	0.475031	0	0	2.45817	2.63318	FBP1	Goblet
regulation of protein targeting to membrane (GO:0090313)	1/29	0.342598	0.475031	0	0	2.45817	2.63318	HRAS	Goblet
regulation of T cell mediated cytotoxicity (GO:0001914)	1/29	0.342598	0.475031	0	0	2.45817	2.63318	HLA-F	Goblet
glycolytic process (GO:0006096)	1/29	0.342598	0.475031	0	0	2.45817	2.63318	GPI	Goblet
response to zinc ion (GO:0010043)	1/29	0.342598	0.475031	0	0	2.45817	2.63318	MT3	Goblet
telomere maintenance via telomerase (GO:0007004)	1/29	0.342598	0.475031	0	0	2.45817	2.63318	HSP90AA1	Goblet
negative regulation of wound healing (GO:0061045)	1/29	0.342598	0.475031	0	0	2.45817	2.63318	ADTRP	Goblet
positive regulation of extrinsic apoptotic signaling pathway (GO:2001238)	1/29	0.342598	0.475031	0	0	2.45817	2.63318	TNFRSF12A	Goblet
positive regulation of leukocyte migration (GO:0002687)	1/29	0.342598	0.475031	0	0	2.45817	2.63318	PTN	Goblet
positive regulation of viral genome replication (GO:0045070)	1/29	0.342598	0.475031	0	0	2.45817	2.63318	PABPC1	Goblet
protein ADP-ribosylation (GO:0006471)	1/29	0.342598	0.475031	0	0	2.45817	2.63318	PARP14	Goblet
positive regulation of cell migration (GO:0030335)	5/269	0.343453	0.475908	0	0	1.30621	1.39596	SERPINB3;F2R;FAM107A;SOD2;HRAS	Goblet
regulation of cell cycle G2/M phase transition (GO:1902749)	2/85	0.345226	0.477748	0	0	1.65969	1.76518	HSP90AA1;CDK1	Goblet
Wnt signaling pathway, planar cell polarity pathway (GO:0060071)	2/85	0.345226	0.477748	0	0	1.65969	1.76518	CELSR2;PSMB8	Goblet
regulation of interferon-gamma production (GO:0032649)	2/86	0.350436	0.479452	0	0	1.63985	1.71951	SCRIB;ISG15	Goblet
glucose homeostasis (GO:0042593)	2/86	0.350436	0.479452	0	0	1.63985	1.71951	OAS1;PYGL	Goblet
response to interleukin-1 (GO:0070555)	2/86	0.350436	0.479452	0	0	1.63985	1.71951	CXCL8;IRAK3	Goblet
transport across blood-brain barrier (GO:0150104)	2/86	0.350436	0.479452	0	0	1.63985	1.71951	SLC9A3R1;CD36	Goblet
positive regulation of endothelial cell migration (GO:0010595)	2/86	0.350436	0.479452	0	0	1.63985	1.71951	GPI;NRP2	Goblet
alpha-amino acid catabolic process (GO:1901606)	1/30	0.352046	0.479452	0	0	2.37328	2.47769	IDO1	Goblet
artery morphogenesis (GO:0048844)	1/30	0.352046	0.479452	0	0	2.37328	2.47769	HPGD	Goblet
regulation of catecholamine secretion (GO:0050433)	1/30	0.352046	0.479452	0	0	2.37328	2.47769	SYT8	Goblet
regulation of macrophage activation (GO:0043030)	1/30	0.352046	0.479452	0	0	2.37328	2.47769	IL33	Goblet
regulation of natural killer cell mediated cytotoxicity (GO:0042269)	1/30	0.352046	0.479452	0	0	2.37328	2.47769	HLA-F	Goblet
fatty-acyl-CoA biosynthetic process (GO:0046949)	1/30	0.352046	0.479452	0	0	2.37328	2.47769	ELOVL5	Goblet
regulation of vasoconstriction (GO:0019229)	1/30	0.352046	0.479452	0	0	2.37328	2.47769	F2R	Goblet
response to alcohol (GO:0097305)	1/30	0.352046	0.479452	0	0	2.37328	2.47769	ADH7	Goblet
RNA-dependent DNA biosynthetic process (GO:0006278)	1/30	0.352046	0.479452	0	0	2.37328	2.47769	HSP90AA1	Goblet
ion homeostasis (GO:0050801)	1/30	0.352046	0.479452	0	0	2.37328	2.47769	AP3D1	Goblet
maintenance of blood-brain barrier (GO:0035633)	1/30	0.352046	0.479452	0	0	2.37328	2.47769	LSR	Goblet
TRIF-dependent toll-like receptor signaling pathway (GO:0035666)	1/30	0.352046	0.479452	0	0	2.37328	2.47769	IRF7	Goblet
zinc ion homeostasis (GO:0055069)	1/30	0.352046	0.479452	0	0	2.37328	2.47769	MT3	Goblet
morphogenesis of an epithelium (GO:0002009)	1/30	0.352046	0.479452	0	0	2.37328	2.47769	SLC9A3R1	Goblet
plasma membrane invagination (GO:0099024)	1/30	0.352046	0.479452	0	0	2.37328	2.47769	CD36	Goblet
positive regulation of endopeptidase activity (GO:0010950)	1/30	0.352046	0.479452	0	0	2.37328	2.47769	SERPINB3	Goblet
positive regulation of lipid kinase activity (GO:0090218)	1/30	0.352046	0.479452	0	0	2.37328	2.47769	FGFR3	Goblet
positive regulation of protein import (GO:1904591)	1/30	0.352046	0.479452	0	0	2.37328	2.47769	CHP2	Goblet
positive regulation of small GTPase mediated signal transduction (GO:0051057)	1/30	0.352046	0.479452	0	0	2.37328	2.47769	TGM2	Goblet
primary neural tube formation (GO:0014020)	1/30	0.352046	0.479452	0	0	2.37328	2.47769	SCRIB	Goblet
regulation of establishment of planar polarity (GO:0090175)	2/88	0.360814	0.485355	0	0	1.60155	1.63261	CELSR2;PSMB8	Goblet
metal ion transport (GO:0030001)	2/88	0.360814	0.485355	0	0	1.60155	1.63261	MT3;RAMP1	Goblet
negative regulation of binding (GO:0051100)	2/88	0.360814	0.485355	0	0	1.60155	1.63261	JUN;IFIT2	Goblet
positive regulation of neuron projection development (GO:0010976)	2/88	0.360814	0.485355	0	0	1.60155	1.63261	PTN;S100A9	Goblet
regulation of G2/M transition of mitotic cell cycle (GO:0010389)	3/149	0.361049	0.485355	0	0	1.41571	1.44224	HSP90AA1;CDK1;PSMB8	Goblet
activation of protein kinase B activity (GO:0032148)	1/31	0.361358	0.485355	0	0	2.29406	2.33509	MT3	Goblet
regulation of calcium ion-dependent exocytosis (GO:0017158)	1/31	0.361358	0.485355	0	0	2.29406	2.33509	SYT8	Goblet
regulation of cellular component size (GO:0032535)	1/31	0.361358	0.485355	0	0	2.29406	2.33509	SLC9A3R1	Goblet
regulation of developmental growth (GO:0048638)	1/31	0.361358	0.485355	0	0	2.29406	2.33509	FGFR3	Goblet
cellular nitrogen compound biosynthetic process (GO:0044271)	1/31	0.361358	0.485355	0	0	2.29406	2.33509	NOS2	Goblet
cellular response to cAMP (GO:0071320)	1/31	0.361358	0.485355	0	0	2.29406	2.33509	ZFP36L1	Goblet
tube closure (GO:0060606)	1/31	0.361358	0.485355	0	0	2.29406	2.33509	SCRIB	Goblet
MyD88-independent toll-like receptor signaling pathway (GO:0002756)	1/31	0.361358	0.485355	0	0	2.29406	2.33509	IRF7	Goblet
negative regulation of axon extension (GO:0030517)	1/31	0.361358	0.485355	0	0	2.29406	2.33509	MT3	Goblet
negative regulation of interleukin-6 production (GO:0032715)	1/31	0.361358	0.485355	0	0	2.29406	2.33509	IRAK3	Goblet
negative regulation of response to biotic stimulus (GO:0002832)	1/31	0.361358	0.485355	0	0	2.29406	2.33509	IRAK3	Goblet
negative regulation of response to DNA damage stimulus (GO:2001021)	1/31	0.361358	0.485355	0	0	2.29406	2.33509	CLU	Goblet
phosphatidylethanolamine metabolic process (GO:0046337)	1/31	0.361358	0.485355	0	0	2.29406	2.33509	ALOX15	Goblet
positive regulation of locomotion (GO:0040017)	1/31	0.361358	0.485355	0	0	2.29406	2.33509	DUOXA2	Goblet
positive regulation of mononuclear cell migration (GO:0071677)	1/31	0.361358	0.485355	0	0	2.29406	2.33509	CXCL17	Goblet
positive regulation of proteolysis involved in cellular protein catabolic process (GO:1903052)	1/31	0.361358	0.485355	0	0	2.29406	2.33509	CLU	Goblet
positive regulation of Rho protein signal transduction (GO:0035025)	1/31	0.361358	0.485355	0	0	2.29406	2.33509	F2R	Goblet
protein modification by small protein removal (GO:0070646)	5/276	0.363329	0.487697	0	0	1.27202	1.28785	IL33;SIAH2;TAF10;CDK1;PSMB8	Goblet
positive regulation of inflammatory response (GO:0050729)	2/89	0.36598	0.490921	0	0	1.58306	1.59125	IL33;S100A9	Goblet
positive regulation of GTPase activity (GO:0043547)	4/214	0.368825	0.490921	0	0	1.31267	1.3093	F2R;SCRIB;HRAS;TGM2	Goblet
regulation of cell migration (GO:0030334)	7/408	0.369943	0.490921	0	0	1.20399	1.19726	SERPINB3;IFITM1;F2R;FAM107A;SOD2;ALOX15B;HRAS	Goblet
aortic valve morphogenesis (GO:0003180)	1/32	0.370536	0.490921	0	0	2.21994	2.20397	HEY1	Goblet
cardiac muscle tissue morphogenesis (GO:0055008)	1/32	0.370536	0.490921	0	0	2.21994	2.20397	TNNC1	Goblet
cellular response to topologically incorrect protein (GO:0035967)	1/32	0.370536	0.490921	0	0	2.21994	2.20397	HSPA2	Goblet
chondrocyte differentiation (GO:0002062)	1/32	0.370536	0.490921	0	0	2.21994	2.20397	FGFR3	Goblet
ERBB2 signaling pathway (GO:0038128)	1/32	0.370536	0.490921	0	0	2.21994	2.20397	HSP90AA1	Goblet
response to amino acid (GO:0043200)	1/32	0.370536	0.490921	0	0	2.21994	2.20397	CAPN2	Goblet
RNA biosynthetic process (GO:0032774)	1/32	0.370536	0.490921	0	0	2.21994	2.20397	TAF10	Goblet
skeletal muscle organ development (GO:0060538)	1/32	0.370536	0.490921	0	0	2.21994	2.20397	MYLPF	Goblet
liver development (GO:0001889)	1/32	0.370536	0.490921	0	0	2.21994	2.20397	LSR	Goblet
long-chain fatty acid transport (GO:0015909)	1/32	0.370536	0.490921	0	0	2.21994	2.20397	CD36	Goblet
metal ion export (GO:0070839)	1/32	0.370536	0.490921	0	0	2.21994	2.20397	ATP12A	Goblet
mitochondrial membrane organization (GO:0007006)	1/32	0.370536	0.490921	0	0	2.21994	2.20397	SAMM50	Goblet
modulation by host of symbiont process (GO:0051851)	1/32	0.370536	0.490921	0	0	2.21994	2.20397	JUN	Goblet
negative regulation of DNA biosynthetic process (GO:2000279)	1/32	0.370536	0.490921	0	0	2.21994	2.20397	NIBAN2	Goblet
peptidyl-proline modification (GO:0018208)	1/32	0.370536	0.490921	0	0	2.21994	2.20397	PPIC	Goblet
positive regulation of glucose transmembrane transport (GO:0010828)	1/32	0.370536	0.490921	0	0	2.21994	2.20397	C3	Goblet
positive regulation of interleukin-10 production (GO:0032733)	1/32	0.370536	0.490921	0	0	2.21994	2.20397	ISG15	Goblet
positive regulation of receptor signaling pathway via STAT (GO:1904894)	1/32	0.370536	0.490921	0	0	2.21994	2.20397	F2R	Goblet
positive regulation of autophagy (GO:0010508)	2/90	0.371131	0.491178	0	0	1.56499	1.55122	TRIM8;BNIP3L	Goblet
positive regulation of cell population proliferation (GO:0008284)	8/474	0.371189	0.491178	0	0	1.1843	1.1737	SERPINB3;PTGFR;F2R;CHP2;PTN;AREG;HRAS;FGFR3	Goblet
actin filament organization (GO:0007015)	3/152	0.37276	0.49265	0	0	1.38699	1.36871	MARCKS;TPM2;BAIAP2	Goblet
negative regulation of protein phosphorylation (GO:0001933)	3/152	0.37276	0.49265	0	0	1.38699	1.36871	DDIT4;DNAJC10;TESK1	Goblet
regulation of stem cell differentiation (GO:2000736)	2/91	0.376264	0.496974	0	0	1.54733	1.51246	PTN;PSMB8	Goblet
dephosphorylation (GO:0016311)	3/153	0.376655	0.497185	0	0	1.37768	1.3452	DUSP4;DUSP1;FBP1	Goblet
regulation of cholesterol efflux (GO:0010874)	1/33	0.379584	0.497681	0	0	2.15046	2.08311	CES1	Goblet
regulation of histone acetylation (GO:0035065)	1/33	0.379584	0.497681	0	0	2.15046	2.08311	BRD7	Goblet
regulation of sprouting angiogenesis (GO:1903670)	1/33	0.379584	0.497681	0	0	2.15046	2.08311	KLF2	Goblet
vasculogenesis (GO:0001570)	1/33	0.379584	0.497681	0	0	2.15046	2.08311	ITGB8	Goblet
very long-chain fatty acid metabolic process (GO:0000038)	1/33	0.379584	0.497681	0	0	2.15046	2.08311	ELOVL5	Goblet
negative regulation of JNK cascade (GO:0046329)	1/33	0.379584	0.497681	0	0	2.15046	2.08311	SERPINB3	Goblet
positive regulation of ATP metabolic process (GO:1903580)	1/33	0.379584	0.497681	0	0	2.15046	2.08311	ENTPD5	Goblet
positive regulation of cytokine production involved in immune response (GO:0002720)	1/33	0.379584	0.497681	0	0	2.15046	2.08311	HLA-F	Goblet
positive regulation of histone modification (GO:0031058)	1/33	0.379584	0.497681	0	0	2.15046	2.08311	BRD7	Goblet
positive regulation of organelle organization (GO:0010638)	1/33	0.379584	0.497681	0	0	2.15046	2.08311	ELAPOR1	Goblet
positive regulation of receptor signaling pathway via JAK-STAT (GO:0046427)	1/33	0.379584	0.497681	0	0	2.15046	2.08311	F2R	Goblet
visual perception (GO:0007601)	2/93	0.386478	0.502312	0	0	1.51317	1.43854	RDH10;DHRS3	Goblet
regulation of amyloid-beta formation (GO:1902003)	1/34	0.388501	0.502312	0	0	2.08519	1.97146	CLU	Goblet
regulation of cell adhesion mediated by integrin (GO:0033628)	1/34	0.388501	0.502312	0	0	2.08519	1.97146	TESC	Goblet
cardiac muscle contraction (GO:0060048)	1/34	0.388501	0.502312	0	0	2.08519	1.97146	TNNC1	Goblet
cellular response to amino acid stimulus (GO:0071230)	1/34	0.388501	0.502312	0	0	2.08519	1.97146	CAPN2	Goblet
regulation of glucose metabolic process (GO:0010906)	1/34	0.388501	0.502312	0	0	2.08519	1.97146	FBP1	Goblet
central nervous system neuron differentiation (GO:0021953)	1/34	0.388501	0.502312	0	0	2.08519	1.97146	GBA2	Goblet
regulation of keratinocyte differentiation (GO:0045616)	1/34	0.388501	0.502312	0	0	2.08519	1.97146	ZFP36L1	Goblet
regulation of myoblast differentiation (GO:0045661)	1/34	0.388501	0.502312	0	0	2.08519	1.97146	ZFP36L1	Goblet
epithelial tube morphogenesis (GO:0060562)	1/34	0.388501	0.502312	0	0	2.08519	1.97146	SCRIB	Goblet
female gamete generation (GO:0007292)	1/34	0.388501	0.502312	0	0	2.08519	1.97146	PTN	Goblet
response to steroid hormone (GO:0048545)	1/34	0.388501	0.502312	0	0	2.08519	1.97146	ADTRP	Goblet
striated muscle tissue development (GO:0014706)	1/34	0.388501	0.502312	0	0	2.08519	1.97146	MYLPF	Goblet
synaptic vesicle recycling (GO:0036465)	1/34	0.388501	0.502312	0	0	2.08519	1.97146	SYT8	Goblet
ventricular cardiac muscle tissue morphogenesis (GO:0055010)	1/34	0.388501	0.502312	0	0	2.08519	1.97146	TNNC1	Goblet
negative regulation of mitochondrion organization (GO:0010823)	1/34	0.388501	0.502312	0	0	2.08519	1.97146	CLU	Goblet
neural tube closure (GO:0001843)	1/34	0.388501	0.502312	0	0	2.08519	1.97146	SCRIB	Goblet
organelle disassembly (GO:1903008)	1/34	0.388501	0.502312	0	0	2.08519	1.97146	CDK1	Goblet
phosphatidylinositol 3-kinase signaling (GO:0014065)	1/34	0.388501	0.502312	0	0	2.08519	1.97146	ZFP36L1	Goblet
positive regulation of calcium ion transport into cytosol (GO:0010524)	1/34	0.388501	0.502312	0	0	2.08519	1.97146	F2R	Goblet
positive regulation of protein dephosphorylation (GO:0035307)	1/34	0.388501	0.502312	0	0	2.08519	1.97146	ANKLE2	Goblet
positive regulation of release of sequestered calcium ion into cytosol (GO:0051281)	1/34	0.388501	0.502312	0	0	2.08519	1.97146	F2R	Goblet
positive regulation of telomerase activity (GO:0051973)	1/34	0.388501	0.502312	0	0	2.08519	1.97146	HSP90AA1	Goblet
supramolecular fiber organization (GO:0097435)	6/351	0.390579	0.504693	0	0	1.1987	1.12693	MARCKS;SIAH2;TPM2;SAA1;COL6A3;CD36	Goblet
regulation of kinase activity (GO:0043549)	2/94	0.391558	0.505047	0	0	1.49664	1.40328	SLC9A3R1;FGFR3	Goblet
negative regulation of cellular protein metabolic process (GO:0032269)	2/94	0.391558	0.505047	0	0	1.49664	1.40328	SERPINB3;CSTA	Goblet
positive regulation of epithelial cell migration (GO:0010634)	2/94	0.391558	0.505047	0	0	1.49664	1.40328	GPI;NRP2	Goblet
regulation of cell cycle phase transition (GO:1901987)	2/95	0.396619	0.505751	0	0	1.48048	1.36911	CDK1;PSMB8	Goblet
ciliary basal body-plasma membrane docking (GO:0097711)	2/95	0.396619	0.505751	0	0	1.48048	1.36911	HSP90AA1;CDK1	Goblet
sensory perception of light stimulus (GO:0050953)	2/95	0.396619	0.505751	0	0	1.48048	1.36911	RDH10;DHRS3	Goblet
regulation of autophagosome assembly (GO:2000785)	1/35	0.397291	0.505751	0	0	2.02376	1.8681	ELAPOR1	Goblet
regulation of blood circulation (GO:1903522)	1/35	0.397291	0.505751	0	0	2.02376	1.8681	CYP2J2	Goblet
blood vessel diameter maintenance (GO:0097746)	1/35	0.397291	0.505751	0	0	2.02376	1.8681	KLF2	Goblet
cellular response to amyloid-beta (GO:1904646)	1/35	0.397291	0.505751	0	0	2.02376	1.8681	CD36	Goblet
regulation of JUN kinase activity (GO:0043506)	1/35	0.397291	0.505751	0	0	2.02376	1.8681	SERPINB3	Goblet
regulation of lipid biosynthetic process (GO:0046890)	1/35	0.397291	0.505751	0	0	2.02376	1.8681	C3	Goblet
regulation of phosphatidylinositol 3-kinase activity (GO:0043551)	1/35	0.397291	0.505751	0	0	2.02376	1.8681	FGFR3	Goblet
regulation of regulated secretory pathway (GO:1903305)	1/35	0.397291	0.505751	0	0	2.02376	1.8681	SYT8	Goblet
response to exogenous dsRNA (GO:0043330)	1/35	0.397291	0.505751	0	0	2.02376	1.8681	IRAK3	Goblet
semaphorin-plexin signaling pathway (GO:0071526)	1/35	0.397291	0.505751	0	0	2.02376	1.8681	NRP2	Goblet
intracellular pH reduction (GO:0051452)	1/35	0.397291	0.505751	0	0	2.02376	1.8681	ATP6V1B1	Goblet
muscle cell differentiation (GO:0042692)	1/35	0.397291	0.505751	0	0	2.02376	1.8681	MRTFB	Goblet
negative regulation of neurogenesis (GO:0050768)	1/35	0.397291	0.505751	0	0	2.02376	1.8681	PTN	Goblet
negative regulation of organelle assembly (GO:1902116)	1/35	0.397291	0.505751	0	0	2.02376	1.8681	TESK1	Goblet
negative regulation of Ras protein signal transduction (GO:0046580)	1/35	0.397291	0.505751	0	0	2.02376	1.8681	FBP1	Goblet
negative regulation of T cell proliferation (GO:0042130)	1/35	0.397291	0.505751	0	0	2.02376	1.8681	SCRIB	Goblet
positive regulation of cell cycle G1/S phase transition (GO:1902808)	1/35	0.397291	0.505751	0	0	2.02376	1.8681	FAM83D	Goblet
positive regulation of immunoglobulin production (GO:0002639)	1/35	0.397291	0.505751	0	0	2.02376	1.8681	GPI	Goblet
positive regulation of lipid biosynthetic process (GO:0046889)	1/35	0.397291	0.505751	0	0	2.02376	1.8681	ELOVL5	Goblet
regulation of I-kappaB kinase/NF-kappaB signaling (GO:0043122)	4/224	0.401277	0.510405	0	0	1.25236	1.14354	TRIM8;TSPAN6;F2R;TMEM9B	Goblet
cellular transition metal ion homeostasis (GO:0046916)	2/96	0.401661	0.510405	0	0	1.46465	1.33598	CYBRD1;MT3	Goblet
regulation of vesicle-mediated transport (GO:0060627)	2/96	0.401661	0.510405	0	0	1.46465	1.33598	MAP2K2;CD177	Goblet
aortic valve development (GO:0003176)	1/36	0.405955	0.510718	0	0	1.96583	1.77222	HEY1	Goblet
regulation of cell cycle G1/S phase transition (GO:1902806)	1/36	0.405955	0.510718	0	0	1.96583	1.77222	FAM83D	Goblet
regulation of defense response to virus by host (GO:0050691)	1/36	0.405955	0.510718	0	0	1.96583	1.77222	HSP90AA1	Goblet
cellular response to heat (GO:0034605)	1/36	0.405955	0.510718	0	0	1.96583	1.77222	HSP90AA1	Goblet
cyclic-nucleotide-mediated signaling (GO:0019935)	1/36	0.405955	0.510718	0	0	1.96583	1.77222	CD36	Goblet
regulation of microtubule-based process (GO:0032886)	1/36	0.405955	0.510718	0	0	1.96583	1.77222	FAM107A	Goblet
regulation of mRNA processing (GO:0050684)	1/36	0.405955	0.510718	0	0	1.96583	1.77222	ZFP36L1	Goblet
retina homeostasis (GO:0001895)	1/36	0.405955	0.510718	0	0	1.96583	1.77222	PIGR	Goblet
intrinsic apoptotic signaling pathway by p53 class mediator (GO:0072332)	1/36	0.405955	0.510718	0	0	1.96583	1.77222	DDIT4	Goblet
macrophage activation (GO:0042116)	1/36	0.405955	0.510718	0	0	1.96583	1.77222	CLU	Goblet
telomere maintenance via telomere lengthening (GO:0010833)	1/36	0.405955	0.510718	0	0	1.96583	1.77222	HSP90AA1	Goblet
transferrin transport (GO:0033572)	1/36	0.405955	0.510718	0	0	1.96583	1.77222	ATP6V1B1	Goblet
transition metal ion transport (GO:0000041)	1/36	0.405955	0.510718	0	0	1.96583	1.77222	MT3	Goblet
mitochondrion disassembly (GO:0061726)	1/36	0.405955	0.510718	0	0	1.96583	1.77222	WIPI1	Goblet
positive regulation of cytokine-mediated signaling pathway (GO:0001961)	1/36	0.405955	0.510718	0	0	1.96583	1.77222	PARP14	Goblet
positive regulation of substrate adhesion-dependent cell spreading (GO:1900026)	1/36	0.405955	0.510718	0	0	1.96583	1.77222	TESK1	Goblet
positive regulation of T cell mediated immunity (GO:0002711)	1/36	0.405955	0.510718	0	0	1.96583	1.77222	HLA-F	Goblet
protein maturation (GO:0051604)	2/97	0.406683	0.511333	0	0	1.44916	1.30384	TESC;DUOXA2	Goblet
regulation of peptidyl-serine phosphorylation (GO:0033135)	2/98	0.411684	0.517016	0	0	1.43399	1.27266	HSP90AA1;DDIT4	Goblet
positive regulation of defense response (GO:0031349)	2/98	0.411684	0.517016	0	0	1.43399	1.27266	IL33;S100A9	Goblet
anterograde axonal transport (GO:0008089)	1/37	0.414495	0.517215	0	0	1.91113	1.68312	AP3D1	Goblet
regulation of erythrocyte differentiation (GO:0045646)	1/37	0.414495	0.517215	0	0	1.91113	1.68312	ZFP36L1	Goblet
regulation of microtubule cytoskeleton organization (GO:0070507)	1/37	0.414495	0.517215	0	0	1.91113	1.68312	FAM107A	Goblet
regulation of protein autophosphorylation (GO:0031952)	1/37	0.414495	0.517215	0	0	1.91113	1.68312	TESK1	Goblet
skeletal muscle tissue development (GO:0007519)	1/37	0.414495	0.517215	0	0	1.91113	1.68312	MYLPF	Goblet
negative regulation of stress-activated MAPK cascade (GO:0032873)	1/37	0.414495	0.517215	0	0	1.91113	1.68312	DUSP1	Goblet
phagocytosis, engulfment (GO:0006911)	1/37	0.414495	0.517215	0	0	1.91113	1.68312	CD36	Goblet
phagosome maturation (GO:0090382)	1/37	0.414495	0.517215	0	0	1.91113	1.68312	ATP6V1B1	Goblet
positive regulation of calcium ion transport (GO:0051928)	1/37	0.414495	0.517215	0	0	1.91113	1.68312	F2R	Goblet
positive regulation of myeloid cell differentiation (GO:0045639)	1/37	0.414495	0.517215	0	0	1.91113	1.68312	TESC	Goblet
positive regulation of signaling receptor activity (GO:2000273)	1/37	0.414495	0.517215	0	0	1.91113	1.68312	AREG	Goblet
sensory perception of chemical stimulus (GO:0007606)	2/99	0.416665	0.519017	0	0	1.41914	1.24241	CD36;UGT2A1	Goblet
organic anion transport (GO:0015711)	2/99	0.416665	0.519017	0	0	1.41914	1.24241	SLC9A3R1;MGST1	Goblet
positive regulation of stress-activated MAPK cascade (GO:0032874)	2/99	0.416665	0.519017	0	0	1.41914	1.24241	GADD45B;HRAS	Goblet
regulation of axon extension (GO:0030516)	1/38	0.422913	0.523471	0	0	1.85938	1.60017	MT3	Goblet
regulation of cell communication (GO:0010646)	1/38	0.422913	0.523471	0	0	1.85938	1.60017	TYMP	Goblet
response to cAMP (GO:0051591)	1/38	0.422913	0.523471	0	0	1.85938	1.60017	ZFP36L1	Goblet
synaptic vesicle endocytosis (GO:0048488)	1/38	0.422913	0.523471	0	0	1.85938	1.60017	SYT8	Goblet
tRNA aminoacylation (GO:0043039)	1/38	0.422913	0.523471	0	0	1.85938	1.60017	PPA2	Goblet
mRNA destabilization (GO:0061157)	1/38	0.422913	0.523471	0	0	1.85938	1.60017	ZFP36L1	Goblet
negative regulation of TOR signaling (GO:0032007)	1/38	0.422913	0.523471	0	0	1.85938	1.60017	DDIT4	Goblet
negative regulation of ubiquitin-dependent protein catabolic process (GO:2000059)	1/38	0.422913	0.523471	0	0	1.85938	1.60017	RPL5	Goblet
positive regulation of production of molecular mediator of immune response (GO:0002702)	1/38	0.422913	0.523471	0	0	1.85938	1.60017	GPI	Goblet
positive regulation of signaling (GO:0023056)	1/38	0.422913	0.523471	0	0	1.85938	1.60017	SCRIB	Goblet
negative regulation of canonical Wnt signaling pathway (GO:0090090)	3/165	0.422926	0.523471	0	0	1.27484	1.09708	SLC9A3R1;SIAH2;PSMB8	Goblet
regulation of dendrite development (GO:0050773)	1/39	0.43121	0.531297	0	0	1.81036	1.5228	PTN	Goblet
regulation of nitric-oxide synthase activity (GO:0050999)	1/39	0.43121	0.531297	0	0	1.81036	1.5228	HSP90AA1	Goblet
regulation of peptidyl-threonine phosphorylation (GO:0010799)	1/39	0.43121	0.531297	0	0	1.81036	1.5228	DDIT4	Goblet
regulation of T cell differentiation (GO:0045580)	1/39	0.43121	0.531297	0	0	1.81036	1.5228	SPINK5	Goblet
negative regulation of cellular metabolic process (GO:0031324)	1/39	0.43121	0.531297	0	0	1.81036	1.5228	MT3	Goblet
negative regulation of secretion by cell (GO:1903531)	1/39	0.43121	0.531297	0	0	1.81036	1.5228	ADTRP	Goblet
calcium-mediated signaling (GO:0019722)	2/102	0.431478	0.531297	0	0	1.37635	1.15688	PTGFR;CXCL8	Goblet
regulation of protein catabolic process (GO:0042176)	2/102	0.431478	0.531297	0	0	1.37635	1.15688	IRAK3;FAM83D	Goblet
positive regulation of vasculature development (GO:1904018)	2/102	0.431478	0.531297	0	0	1.37635	1.15688	CXCL8;ITGB8	Goblet
cellular protein-containing complex assembly (GO:0034622)	3/168	0.434321	0.534492	0	0	1.25147	1.04369	HSP90AA1;SAMM50;CLU	Goblet
protein transport (GO:0015031)	6/369	0.436507	0.536113	0	0	1.1382	0.943514	AP3D1;TXNIP;CD36;RAMP1;CLU;ATP6V1B1	Goblet
autophagy of mitochondrion (GO:0000422)	1/40	0.439388	0.536113	0	0	1.76385	1.45054	WIPI1	Goblet
carboxylic acid metabolic process (GO:0019752)	1/40	0.439388	0.536113	0	0	1.76385	1.45054	CYP2J2	Goblet
regulation of microtubule polymerization (GO:0031113)	1/40	0.439388	0.536113	0	0	1.76385	1.45054	GBA2	Goblet
digestive tract development (GO:0048565)	1/40	0.439388	0.536113	0	0	1.76385	1.45054	CXCL8	Goblet
regulation of sodium ion transmembrane transporter activity (GO:2000649)	1/40	0.439388	0.536113	0	0	1.76385	1.45054	SLC9A3R1	Goblet
fatty acid derivative biosynthetic process (GO:1901570)	1/40	0.439388	0.536113	0	0	1.76385	1.45054	HPGD	Goblet
response to organonitrogen compound (GO:0010243)	1/40	0.439388	0.536113	0	0	1.76385	1.45054	IRAK3	Goblet
lymphocyte migration (GO:0072676)	1/40	0.439388	0.536113	0	0	1.76385	1.45054	SAA1	Goblet
synaptic vesicle exocytosis (GO:0016079)	1/40	0.439388	0.536113	0	0	1.76385	1.45054	SYT8	Goblet
negative regulation of ERBB signaling pathway (GO:1901185)	1/40	0.439388	0.536113	0	0	1.76385	1.45054	AREG	Goblet
negative regulation of protein kinase B signaling (GO:0051898)	1/40	0.439388	0.536113	0	0	1.76385	1.45054	SLC9A3R1	Goblet
organic hydroxy compound transport (GO:0015850)	1/40	0.439388	0.536113	0	0	1.76385	1.45054	AKR1C1	Goblet
positive regulation of catalytic activity (GO:0043085)	1/40	0.439388	0.536113	0	0	1.76385	1.45054	MT3	Goblet
positive regulation of double-strand break repair (GO:2000781)	1/40	0.439388	0.536113	0	0	1.76385	1.45054	MGMT	Goblet
cellular metal ion homeostasis (GO:0006875)	2/104	0.441242	0.537763	0	0	1.34923	1.10389	ATP12A;MT3	Goblet
translational elongation (GO:0006414)	2/104	0.441242	0.537763	0	0	1.34923	1.10389	EEF1G;EEF2	Goblet
regulation of JNK cascade (GO:0046328)	2/105	0.446089	0.542247	0	0	1.33606	1.07852	GADD45B;HRAS	Goblet
carbohydrate catabolic process (GO:0016052)	1/41	0.447449	0.542247	0	0	1.71967	1.38295	GPI	Goblet
regulation of mitochondrial membrane potential (GO:0051881)	1/41	0.447449	0.542247	0	0	1.71967	1.38295	PPA2	Goblet
regulation of protein dephosphorylation (GO:0035304)	1/41	0.447449	0.542247	0	0	1.71967	1.38295	ANKLE2	Goblet
epithelial cell migration (GO:0010631)	1/41	0.447449	0.542247	0	0	1.71967	1.38295	TESK1	Goblet
regulation of viral transcription (GO:0046782)	1/41	0.447449	0.542247	0	0	1.71967	1.38295	IFITM3	Goblet
heart contraction (GO:0060047)	1/41	0.447449	0.542247	0	0	1.71967	1.38295	TNNC1	Goblet
T cell differentiation (GO:0030217)	1/41	0.447449	0.542247	0	0	1.71967	1.38295	ZFP36L1	Goblet
visual system development (GO:0150063)	1/41	0.447449	0.542247	0	0	1.71967	1.38295	C3	Goblet
negative regulation of cell-cell adhesion (GO:0022408)	1/41	0.447449	0.542247	0	0	1.71967	1.38295	ADTRP	Goblet
cellular response to peptide hormone stimulus (GO:0071375)	2/106	0.450913	0.545828	0	0	1.32314	1.05386	INSIG1;ZFP36L1	Goblet
positive regulation of protein serine/threonine kinase activity (GO:0071902)	2/106	0.450913	0.545828	0	0	1.32314	1.05386	MAP2K2;HRAS	Goblet
calcium ion transmembrane import into cytosol (GO:0097553)	1/42	0.455394	0.547238	0	0	1.67764	1.31962	F2R	Goblet
regulation of DNA recombination (GO:0000018)	1/42	0.455394	0.547238	0	0	1.67764	1.31962	H1-4	Goblet
regulation of double-strand break repair (GO:2000779)	1/42	0.455394	0.547238	0	0	1.67764	1.31962	MGMT	Goblet
ceramide biosynthetic process (GO:0046513)	1/42	0.455394	0.547238	0	0	1.67764	1.31962	DEGS2	Goblet
histone H3 acetylation (GO:0043966)	1/42	0.455394	0.547238	0	0	1.67764	1.31962	TAF10	Goblet
skeletal system morphogenesis (GO:0048705)	1/42	0.455394	0.547238	0	0	1.67764	1.31962	FGFR3	Goblet
translesion synthesis (GO:0019985)	1/42	0.455394	0.547238	0	0	1.67764	1.31962	ISG15	Goblet
negative regulation of protein catabolic process (GO:0042177)	1/42	0.455394	0.547238	0	0	1.67764	1.31962	IRAK3	Goblet
phosphatidylinositol phosphate biosynthetic process (GO:0046854)	1/42	0.455394	0.547238	0	0	1.67764	1.31962	SOCS3	Goblet
positive regulation of ATPase activity (GO:0032781)	1/42	0.455394	0.547238	0	0	1.67764	1.31962	DNAJC10	Goblet
positive regulation of epithelial to mesenchymal transition (GO:0010718)	1/42	0.455394	0.547238	0	0	1.67764	1.31962	SERPINB3	Goblet
positive regulation of protein tyrosine kinase activity (GO:0061098)	1/42	0.455394	0.547238	0	0	1.67764	1.31962	AREG	Goblet
potassium ion import across plasma membrane (GO:1990573)	1/42	0.455394	0.547238	0	0	1.67764	1.31962	ATP12A	Goblet
regulation of cell-cell adhesion (GO:0022407)	1/43	0.463226	0.552932	0	0	1.63761	1.26021	CELSR2	Goblet
regulation of cell-substrate adhesion (GO:0010810)	1/43	0.463226	0.552932	0	0	1.63761	1.26021	ALOX15	Goblet
cellular response to glucose starvation (GO:0042149)	1/43	0.463226	0.552932	0	0	1.63761	1.26021	ATF4	Goblet
cellular response to retinoic acid (GO:0071300)	1/43	0.463226	0.552932	0	0	1.63761	1.26021	TESC	Goblet
development of primary male sexual characteristics (GO:0046546)	1/43	0.463226	0.552932	0	0	1.63761	1.26021	NCOA4	Goblet
DNA synthesis involved in DNA repair (GO:0000731)	1/43	0.463226	0.552932	0	0	1.63761	1.26021	ISG15	Goblet
glutathione metabolic process (GO:0006749)	1/43	0.463226	0.552932	0	0	1.63761	1.26021	GSR	Goblet
male gonad development (GO:0008584)	1/43	0.463226	0.552932	0	0	1.63761	1.26021	NCOA4	Goblet
tRNA aminoacylation for protein translation (GO:0006418)	1/43	0.463226	0.552932	0	0	1.63761	1.26021	PPA2	Goblet
negative regulation of type I interferon production (GO:0032480)	1/43	0.463226	0.552932	0	0	1.63761	1.26021	ISG15	Goblet
positive regulation of phospholipase C activity (GO:0010863)	1/43	0.463226	0.552932	0	0	1.63761	1.26021	HRAS	Goblet
positive regulation of T cell differentiation (GO:0045582)	1/43	0.463226	0.552932	0	0	1.63761	1.26021	BCL6	Goblet
positive regulation of developmental process (GO:0051094)	3/177	0.467983	0.5583	0	0	1.18619	0.900705	NIBAN2;ZBTB16;PTN	Goblet
response to tumor necrosis factor (GO:0034612)	2/110	0.469967	0.558726	0	0	1.27388	0.961897	CXCL8;ZFP36L1	Goblet
protein polyubiquitination (GO:0000209)	5/314	0.47045	0.558726	0	0	1.11341	0.839581	MYLIP;RNF213;SIAH2;PSMB8;TRIM56	Goblet
embryonic organ morphogenesis (GO:0048562)	1/44	0.470945	0.558726	0	0	1.59945	1.20441	MFAP2	Goblet
response to amyloid-beta (GO:1904645)	1/44	0.470945	0.558726	0	0	1.59945	1.20441	CD36	Goblet
lymphocyte chemotaxis (GO:0048247)	1/44	0.470945	0.558726	0	0	1.59945	1.20441	SAA1	Goblet
negative regulation of epidermal growth factor receptor signaling pathway (GO:0042059)	1/44	0.470945	0.558726	0	0	1.59945	1.20441	AREG	Goblet
positive regulation of cell-matrix adhesion (GO:0001954)	1/44	0.470945	0.558726	0	0	1.59945	1.20441	CD36	Goblet
positive regulation of osteoblast differentiation (GO:0045669)	1/44	0.470945	0.558726	0	0	1.59945	1.20441	IFITM1	Goblet
positive regulation of stress fiber assembly (GO:0051496)	1/44	0.470945	0.558726	0	0	1.59945	1.20441	TESK1	Goblet
protein K63-linked ubiquitination (GO:0070534)	1/44	0.470945	0.558726	0	0	1.59945	1.20441	TRIM56	Goblet
regulation of translation (GO:0006417)	3/178	0.471669	0.559276	0	0	1.17936	0.886259	RPL5;EIF3E;EEF2	Goblet
microtubule bundle formation (GO:0001578)	1/45	0.478553	0.566187	0	0	1.56302	1.15192	NAV1	Goblet
positive regulation of chemotaxis (GO:0050921)	1/45	0.478553	0.566187	0	0	1.56302	1.15192	PTN	Goblet
positive regulation of nervous system development (GO:0051962)	1/45	0.478553	0.566187	0	0	1.56302	1.15192	TGM2	Goblet
positive regulation of response to biotic stimulus (GO:0002833)	1/45	0.478553	0.566187	0	0	1.56302	1.15192	OASL	Goblet
regulation of macroautophagy (GO:0016241)	2/112	0.479345	0.566811	0	0	1.25059	0.919602	BNIP3L;ATP6V1B1	Goblet
sulfur compound biosynthetic process (GO:0044272)	2/113	0.483996	0.571254	0	0	1.23926	0.899305	SLC26A2;MGST1	Goblet
alpha-amino acid metabolic process (GO:1901605)	1/46	0.486053	0.571254	0	0	1.52821	1.1025	ASPG	Goblet
regulation of cellular protein localization (GO:1903827)	1/46	0.486053	0.571254	0	0	1.52821	1.1025	HSP90AA1	Goblet
regulation of telomerase activity (GO:0051972)	1/46	0.486053	0.571254	0	0	1.52821	1.1025	HSP90AA1	Goblet
interleukin-12-mediated signaling pathway (GO:0035722)	1/46	0.486053	0.571254	0	0	1.52821	1.1025	SOD2	Goblet
negative regulation of tumor necrosis factor production (GO:0032720)	1/46	0.486053	0.571254	0	0	1.52821	1.1025	IRAK3	Goblet
positive regulation of nucleocytoplasmic transport (GO:0046824)	1/46	0.486053	0.571254	0	0	1.52821	1.1025	CHP2	Goblet
positive regulation of organelle assembly (GO:1902117)	1/46	0.486053	0.571254	0	0	1.52821	1.1025	ELAPOR1	Goblet
positive regulation of smooth muscle cell proliferation (GO:0048661)	1/46	0.486053	0.571254	0	0	1.52821	1.1025	JUN	Goblet
postreplication repair (GO:0006301)	1/46	0.486053	0.571254	0	0	1.52821	1.1025	ISG15	Goblet
posttranscriptional regulation of gene expression (GO:0010608)	1/46	0.486053	0.571254	0	0	1.52821	1.1025	MATR3	Goblet
negative regulation of cytokine production (GO:0001818)	3/182	0.486298	0.571254	0	0	1.15277	0.831068	APOD;ISG15;IRAK3	Goblet
RNA splicing, via transesterification reactions with bulged adenosine as nucleophile (GO:0000377)	4/251	0.486893	0.57164	0	0	1.11392	0.801699	SRRM2;HNRNPH1;PDCD7;PABPC1	Goblet
histone modification (GO:0016570)	2/114	0.488621	0.573041	0	0	1.22813	0.879549	TAF10;MT3	Goblet
negative regulation of cell motility (GO:2000146)	2/114	0.488621	0.573041	0	0	1.22813	0.879549	IFITM1;ALOX15B	Goblet
proteasome-mediated ubiquitin-dependent protein catabolic process (GO:0043161)	5/321	0.48968	0.573969	0	0	1.08835	0.777085	CDC20B;SIAH2;DNAJC10;CDK1;PSMB8	Goblet
positive regulation of protein metabolic process (GO:0051247)	2/115	0.493221	0.576492	0	0	1.2172	0.860317	CLU;KLF2	Goblet
regulation of T cell activation (GO:0050863)	1/47	0.493445	0.576492	0	0	1.49491	1.05592	SPINK5	Goblet
glycosphingolipid metabolic process (GO:0006687)	1/47	0.493445	0.576492	0	0	1.49491	1.05592	GBA2	Goblet
polyol metabolic process (GO:0019751)	1/47	0.493445	0.576492	0	0	1.49491	1.05592	ISYNA1	Goblet
positive regulation of cell-cell adhesion (GO:0022409)	1/47	0.493445	0.576492	0	0	1.49491	1.05592	PLAUR	Goblet
positive regulation of pathway-restricted SMAD protein phosphorylation (GO:0010862)	1/47	0.493445	0.576492	0	0	1.49491	1.05592	GDF15	Goblet
tumor necrosis factor-mediated signaling pathway (GO:0033209)	2/116	0.497794	0.580892	0	0	1.20646	0.841592	TNFRSF12A;PSMB8	Goblet
positive regulation of angiogenesis (GO:0045766)	2/116	0.497794	0.580892	0	0	1.20646	0.841592	CXCL8;ITGB8	Goblet
purine ribonucleotide biosynthetic process (GO:0009152)	1/48	0.500731	0.580892	0	0	1.46303	1.01195	SLC26A2	Goblet
cellular response to interleukin-12 (GO:0071349)	1/48	0.500731	0.580892	0	0	1.46303	1.01195	SOD2	Goblet
cellular response to ionizing radiation (GO:0071479)	1/48	0.500731	0.580892	0	0	1.46303	1.01195	HRAS	Goblet
regulation of interleukin-10 production (GO:0032653)	1/48	0.500731	0.580892	0	0	1.46303	1.01195	ISG15	Goblet
cognition (GO:0050890)	1/48	0.500731	0.580892	0	0	1.46303	1.01195	FAM107A	Goblet
Golgi to plasma membrane transport (GO:0006893)	1/48	0.500731	0.580892	0	0	1.46303	1.01195	STEAP2	Goblet
inositol phosphate metabolic process (GO:0043647)	1/48	0.500731	0.580892	0	0	1.46303	1.01195	ISYNA1	Goblet
substrate adhesion-dependent cell spreading (GO:0034446)	1/48	0.500731	0.580892	0	0	1.46303	1.01195	NTN4	Goblet
myelination (GO:0042552)	1/48	0.500731	0.580892	0	0	1.46303	1.01195	PLLP	Goblet
negative regulation of tumor necrosis factor superfamily cytokine production (GO:1903556)	1/48	0.500731	0.580892	0	0	1.46303	1.01195	IRAK3	Goblet
positive regulation of DNA repair (GO:0045739)	1/48	0.500731	0.580892	0	0	1.46303	1.01195	MGMT	Goblet
positive regulation of cell projection organization (GO:0031346)	2/117	0.502341	0.582444	0	0	1.19591	0.823357	PTN;S100A9	Goblet
cellular protein modification process (GO:0006464)	15/1025	0.506697	0.586054	0	0	1.0212	0.694256	DUSP4;CSTA;DUSP1;ZBTB16;ISG15;WIPI1;IRAK3;PARP14;MT3;PSMB8;C3;SOCS3;CDK1;TGM2;UBE2M	Goblet
adenylate cyclase-activating G protein-coupled receptor signaling pathway (GO:0007189)	2/118	0.506861	0.586054	0	0	1.18554	0.805597	PTGFR;RAMP1	Goblet
regulation of cellular localization (GO:0060341)	1/49	0.507913	0.586054	0	0	1.43247	0.970422	HSP90AA1	Goblet
cellular defense response (GO:0006968)	1/49	0.507913	0.586054	0	0	1.43247	0.970422	LSP1	Goblet
cellular response to mechanical stimulus (GO:0071260)	1/49	0.507913	0.586054	0	0	1.43247	0.970422	IRF1	Goblet
regulation of smooth muscle cell proliferation (GO:0048660)	1/49	0.507913	0.586054	0	0	1.43247	0.970422	APOD	Goblet
regulation of stress-activated MAPK cascade (GO:0032872)	1/49	0.507913	0.586054	0	0	1.43247	0.970422	MAP2K2	Goblet
RNA catabolic process (GO:0006401)	1/49	0.507913	0.586054	0	0	1.43247	0.970422	ISG20	Goblet
oligosaccharide metabolic process (GO:0009311)	1/49	0.507913	0.586054	0	0	1.43247	0.970422	ABO	Goblet
positive regulation of cysteine-type endopeptidase activity involved in apoptotic process (GO:0043280)	2/119	0.511355	0.589464	0	0	1.17535	0.788297	F2R;S100A9	Goblet
regulation of GTPase activity (GO:0043087)	3/189	0.511418	0.589464	0	0	1.10898	0.743649	F2R;HRAS;TGM2	Goblet
actin polymerization or depolymerization (GO:0008154)	1/50	0.514992	0.591675	0	0	1.40317	0.931148	FAM107A	Goblet
regulation of generation of precursor metabolites and energy (GO:0043467)	1/50	0.514992	0.591675	0	0	1.40317	0.931148	NOS2	Goblet
chloride transmembrane transport (GO:1902476)	1/50	0.514992	0.591675	0	0	1.40317	0.931148	GABRP	Goblet
iron ion transport (GO:0006826)	1/50	0.514992	0.591675	0	0	1.40317	0.931148	ATP6V1B1	Goblet
positive regulation of cell morphogenesis involved in differentiation (GO:0010770)	1/50	0.514992	0.591675	0	0	1.40317	0.931148	TESK1	Goblet
positive regulation of ion transport (GO:0043270)	1/50	0.514992	0.591675	0	0	1.40317	0.931148	F2R	Goblet
protein homooligomerization (GO:0051260)	2/121	0.520261	0.595862	0	0	1.15548	0.755017	RNF213;SOD2	Goblet
regulation of cellular amine metabolic process (GO:0033238)	1/51	0.521969	0.595862	0	0	1.37503	0.893975	PSMB8	Goblet
regulation of epithelial cell migration (GO:0010632)	1/51	0.521969	0.595862	0	0	1.37503	0.893975	PTN	Goblet
regulation of interleukin-12 production (GO:0032655)	1/51	0.521969	0.595862	0	0	1.37503	0.893975	IRAK3	Goblet
regulation of protein modification process (GO:0031399)	1/51	0.521969	0.595862	0	0	1.37503	0.893975	MT3	Goblet
regulation of substrate adhesion-dependent cell spreading (GO:1900024)	1/51	0.521969	0.595862	0	0	1.37503	0.893975	TESK1	Goblet
gonad development (GO:0008406)	1/51	0.521969	0.595862	0	0	1.37503	0.893975	NCOA4	Goblet
sensory perception (GO:0007600)	1/51	0.521969	0.595862	0	0	1.37503	0.893975	UGT2A1	Goblet
intrinsic apoptotic signaling pathway in response to DNA damage (GO:0008630)	1/51	0.521969	0.595862	0	0	1.37503	0.893975	DDIT4	Goblet
mesenchymal cell differentiation (GO:0048762)	1/51	0.521969	0.595862	0	0	1.37503	0.893975	FAM83D	Goblet
negative regulation of protein ubiquitination (GO:0031397)	1/51	0.521969	0.595862	0	0	1.37503	0.893975	ISG15	Goblet
positive regulation of actin filament bundle assembly (GO:0032233)	1/51	0.521969	0.595862	0	0	1.37503	0.893975	TESK1	Goblet
ameboidal-type cell migration (GO:0001667)	1/52	0.528846	0.600835	0	0	1.348	0.858756	PDLIM1	Goblet
amide biosynthetic process (GO:0043604)	1/52	0.528846	0.600835	0	0	1.348	0.858756	DEGS2	Goblet
regulation of release of sequestered calcium ion into cytosol (GO:0051279)	1/52	0.528846	0.600835	0	0	1.348	0.858756	F2R	Goblet
fatty acid beta-oxidation (GO:0006635)	1/52	0.528846	0.600835	0	0	1.348	0.858756	ECI1	Goblet
glycolipid metabolic process (GO:0006664)	1/52	0.528846	0.600835	0	0	1.348	0.858756	GBA2	Goblet
response to peptide hormone (GO:0043434)	1/52	0.528846	0.600835	0	0	1.348	0.858756	ZFP36L1	Goblet
myeloid cell differentiation (GO:0030099)	1/52	0.528846	0.600835	0	0	1.348	0.858756	ZBTB16	Goblet
negative regulation of protein-containing complex assembly (GO:0031333)	1/52	0.528846	0.600835	0	0	1.348	0.858756	CLU	Goblet
protein homotetramerization (GO:0051289)	1/52	0.528846	0.600835	0	0	1.348	0.858756	SOD2	Goblet
non-canonical Wnt signaling pathway (GO:0035567)	2/124	0.533416	0.605706	0	0	1.12689	0.708198	CELSR2;PSMB8	Goblet
cardiac muscle tissue development (GO:0048738)	1/53	0.535625	0.606929	0	0	1.32201	0.825361	HEY1	Goblet
heart morphogenesis (GO:0003007)	1/53	0.535625	0.606929	0	0	1.32201	0.825361	HEY1	Goblet
IRE1-mediated unfolded protein response (GO:0036498)	1/53	0.535625	0.606929	0	0	1.32201	0.825361	WIPI1	Goblet
positive regulation of phagocytosis (GO:0050766)	1/53	0.535625	0.606929	0	0	1.32201	0.825361	C3	Goblet
protein targeting (GO:0006605)	2/125	0.537746	0.608689	0	0	1.11767	0.693368	TIMM10;SLC25A6	Goblet
regulation of phosphorylation (GO:0042325)	2/125	0.537746	0.608689	0	0	1.11767	0.693368	ANKLE2;TESK1	Goblet
circulatory system development (GO:0072359)	2/126	0.542049	0.612236	0	0	1.1086	0.678907	PDLIM1;HEY1	Goblet
regulation of cellular amino acid metabolic process (GO:0006521)	1/54	0.542307	0.612236	0	0	1.297	0.793668	PSMB8	Goblet
regulation of cyclin-dependent protein kinase activity (GO:1904029)	1/54	0.542307	0.612236	0	0	1.297	0.793668	CCNG1	Goblet
regulation of megakaryocyte differentiation (GO:0045652)	1/54	0.542307	0.612236	0	0	1.297	0.793668	TESC	Goblet
striated muscle contraction (GO:0006941)	1/54	0.542307	0.612236	0	0	1.297	0.793668	TNNC1	Goblet
ceramide metabolic process (GO:0006672)	1/55	0.548892	0.619019	0	0	1.27292	0.763566	DEGS2	Goblet
glycoprotein metabolic process (GO:0009100)	1/55	0.548892	0.619019	0	0	1.27292	0.763566	MGAT4B	Goblet
post-translational protein modification (GO:0043687)	5/345	0.553495	0.623881	0	0	1.01027	0.59758	C3;SOCS3;ZBTB16;PSMB8;UBE2M	Goblet
blood vessel morphogenesis (GO:0048514)	1/56	0.555383	0.625025	0	0	1.24971	0.734952	ITGB8	Goblet
DNA damage response, signal transduction by p53 class mediator resulting in cell cycle arrest (GO:0006977)	1/56	0.555383	0.625025	0	0	1.24971	0.734952	CDK1	Goblet
peptidyl-tyrosine modification (GO:0018212)	1/56	0.555383	0.625025	0	0	1.24971	0.734952	FGFR3	Goblet
mRNA splicing, via spliceosome (GO:0000398)	4/274	0.555718	0.625073	0	0	1.01782	0.597967	SRRM2;HNRNPH1;PDCD7;PABPC1	Goblet
regulation of primary metabolic process (GO:0080090)	2/130	0.55898	0.628084	0	0	1.07374	0.624531	PSMB8;TM7SF2	Goblet
G2/M transition of mitotic cell cycle (GO:0000086)	2/130	0.55898	0.628084	0	0	1.07374	0.624531	HSP90AA1;CDK1	Goblet
axon guidance (GO:0007411)	3/203	0.559635	0.62849	0	0	1.03062	0.598243	NRP2;NIBAN2;NTN4	Goblet
carboxylic acid transport (GO:0046942)	1/57	0.561782	0.628926	0	0	1.22734	0.707733	SLC16A11	Goblet
regulation of mitotic nuclear division (GO:0007088)	1/57	0.561782	0.628926	0	0	1.22734	0.707733	DUSP1	Goblet
dicarboxylic acid metabolic process (GO:0043648)	1/57	0.561782	0.628926	0	0	1.22734	0.707733	PHYH	Goblet
negative regulation of cell cycle G2/M phase transition (GO:1902750)	1/57	0.561782	0.628926	0	0	1.22734	0.707733	PSMB8	Goblet
negative regulation of DNA recombination (GO:0045910)	1/57	0.561782	0.628926	0	0	1.22734	0.707733	H1-4	Goblet
positive regulation of gene expression, epigenetic (GO:0045815)	1/57	0.561782	0.628926	0	0	1.22734	0.707733	H1-4	Goblet
cell cycle G2/M phase transition (GO:0044839)	2/131	0.563143	0.630121	0	0	1.06536	0.611753	HSP90AA1;CDK1	Goblet
regulation of calcium ion transport (GO:0051924)	1/58	0.568088	0.633012	0	0	1.20574	0.681822	F2R	Goblet
cellular iron ion homeostasis (GO:0006879)	1/58	0.568088	0.633012	0	0	1.20574	0.681822	CYBRD1	Goblet
regulation of pathway-restricted SMAD protein phosphorylation (GO:0060393)	1/58	0.568088	0.633012	0	0	1.20574	0.681822	GDF15	Goblet
regulation of phagocytosis (GO:0050764)	1/58	0.568088	0.633012	0	0	1.20574	0.681822	TGM2	Goblet
fat cell differentiation (GO:0045444)	1/58	0.568088	0.633012	0	0	1.20574	0.681822	PSMB8	Goblet
muscle organ development (GO:0007517)	1/58	0.568088	0.633012	0	0	1.20574	0.681822	COL6A3	Goblet
positive regulation of mitochondrion organization (GO:0010822)	1/58	0.568088	0.633012	0	0	1.20574	0.681822	PLAUR	Goblet
positive regulation of mitotic cell cycle phase transition (GO:1901992)	1/58	0.568088	0.633012	0	0	1.20574	0.681822	CDK1	Goblet
RNA metabolic process (GO:0016070)	2/133	0.571384	0.636355	0	0	1.04899	0.587112	ISG20;HNRNPH1	Goblet
protein polymerization (GO:0051258)	1/59	0.574304	0.638612	0	0	1.18489	0.657137	FAM107A	Goblet
regulation of secretion by cell (GO:1903530)	1/59	0.574304	0.638612	0	0	1.18489	0.657137	SAA1	Goblet
negative regulation of autophagy (GO:0010507)	1/59	0.574304	0.638612	0	0	1.18489	0.657137	MT3	Goblet
mitotic cell cycle phase transition (GO:0044772)	3/209	0.579405	0.64395	0	0	1.00029	0.545912	HSP90AA1;CCNG1;CDK1	Goblet
homophilic cell adhesion via plasma membrane adhesion molecules (GO:0007156)	1/60	0.580431	0.644089	0	0	1.16475	0.633607	CELSR2	Goblet
Notch signaling pathway (GO:0007219)	1/60	0.580431	0.644089	0	0	1.16475	0.633607	HEY1	Goblet
peptidyl-threonine phosphorylation (GO:0018107)	1/60	0.580431	0.644089	0	0	1.16475	0.633607	CDK1	Goblet
regulation of endocytosis (GO:0030100)	1/61	0.58647	0.649446	0	0	1.14528	0.611161	CD177	Goblet
iron ion homeostasis (GO:0055072)	1/61	0.58647	0.649446	0	0	1.14528	0.611161	CYBRD1	Goblet
positive regulation of DNA biosynthetic process (GO:2000573)	1/61	0.58647	0.649446	0	0	1.14528	0.611161	HSP90AA1	Goblet
protein lipidation (GO:0006497)	1/61	0.58647	0.649446	0	0	1.14528	0.611161	WIPI1	Goblet
negative regulation of inflammatory response (GO:0050728)	3/212	0.589079	0.652	0	0	0.985781	0.52167	SAA1;CXCL17;RAMP1	Goblet
response to retinoic acid (GO:0032526)	1/62	0.592422	0.654686	0	0	1.12645	0.589736	TESC	Goblet
stress-activated MAPK cascade (GO:0051403)	1/62	0.592422	0.654686	0	0	1.12645	0.589736	ZFP36L1	Goblet
positive regulation of cysteine-type endopeptidase activity (GO:2001056)	1/62	0.592422	0.654686	0	0	1.12645	0.589736	F2R	Goblet
protein dephosphorylation (GO:0006470)	2/139	0.595428	0.657669	0	0	1.00274	0.519895	DUSP4;DUSP1	Goblet
COPII vesicle coating (GO:0048208)	1/63	0.598289	0.658455	0	0	1.10822	0.569273	AREG	Goblet
vesicle coating (GO:0006901)	1/63	0.598289	0.658455	0	0	1.10822	0.569273	AREG	Goblet
vesicle targeting, rough ER to cis-Golgi (GO:0048207)	1/63	0.598289	0.658455	0	0	1.10822	0.569273	AREG	Goblet
monocarboxylic acid biosynthetic process (GO:0072330)	1/63	0.598289	0.658455	0	0	1.10822	0.569273	GATM	Goblet
neuropeptide signaling pathway (GO:0007218)	1/63	0.598289	0.658455	0	0	1.10822	0.569273	NTS	Goblet
positive regulation of Ras protein signal transduction (GO:0046579)	1/63	0.598289	0.658455	0	0	1.10822	0.569273	F2R	Goblet
positive regulation of viral process (GO:0048524)	1/63	0.598289	0.658455	0	0	1.10822	0.569273	PABPC1	Goblet
enzyme linked receptor protein signaling pathway (GO:0007167)	2/140	0.599337	0.658932	0	0	0.995423	0.509589	PTN;FGFR3	Goblet
neuron projection morphogenesis (GO:0048812)	2/140	0.599337	0.658932	0	0	0.995423	0.509589	BAIAP2;CELSR2	Goblet
regulation of cilium assembly (GO:1902017)	1/64	0.604072	0.662779	0	0	1.09058	0.549719	TESK1	Goblet
regulation of transcription initiation from RNA polymerase II promoter (GO:0060260)	1/64	0.604072	0.662779	0	0	1.09058	0.549719	CDK1	Goblet
plasma membrane organization (GO:0007009)	1/64	0.604072	0.662779	0	0	1.09058	0.549719	SLC9A3R1	Goblet
pre-replicative complex assembly (GO:0036388)	1/64	0.604072	0.662779	0	0	1.09058	0.549719	PSMB8	Goblet
Ras protein signal transduction (GO:0007265)	2/142	0.607068	0.665726	0	0	0.981103	0.489683	JUN;HRAS	Goblet
BMP signaling pathway (GO:0030509)	1/65	0.609771	0.667326	0	0	1.07348	0.53102	GDF15	Goblet
regulation of cell-matrix adhesion (GO:0001952)	1/65	0.609771	0.667326	0	0	1.07348	0.53102	CD36	Goblet
mitotic G1 DNA damage checkpoint signaling (GO:0031571)	1/65	0.609771	0.667326	0	0	1.07348	0.53102	CDK1	Goblet
protein autoubiquitination (GO:0051865)	1/65	0.609771	0.667326	0	0	1.07348	0.53102	RNF213	Goblet
negative regulation of G2/M transition of mitotic cell cycle (GO:0010972)	1/66	0.615389	0.673131	0	0	1.05691	0.513131	PSMB8	Goblet
peptidyl-threonine modification (GO:0018210)	1/67	0.620927	0.678842	0	0	1.04085	0.496007	CDK1	Goblet
regulation of myeloid cell differentiation (GO:0045637)	1/68	0.626385	0.68446	0	0	1.02526	0.479606	ZBTB16	Goblet
mRNA processing (GO:0006397)	4/300	0.6272	0.685003	0	0	0.92718	0.432519	SRRM2;HNRNPH1;PDCD7;PABPC1	Goblet
positive regulation of intracellular protein transport (GO:0090316)	2/148	0.629582	0.686904	0	0	0.940495	0.435167	CHP2;HRAS	Goblet
positive regulation of transferase activity (GO:0051347)	2/148	0.629582	0.686904	0	0	0.940495	0.435167	HSP90AA1;FGFR3	Goblet
negative regulation of cellular catabolic process (GO:0031330)	1/69	0.631764	0.688235	0	0	1.01013	0.463891	MT3	Goblet
peptidyl-tyrosine phosphorylation (GO:0018108)	1/69	0.631764	0.688235	0	0	1.01013	0.463891	FGFR3	Goblet
positive regulation of MAP kinase activity (GO:0043406)	1/69	0.631764	0.688235	0	0	1.01013	0.463891	HRAS	Goblet
brain development (GO:0007420)	2/150	0.636861	0.692254	0	0	0.927691	0.418578	DDIT4;APOD	Goblet
cellular response to light stimulus (GO:0071482)	1/70	0.637067	0.692254	0	0	0.995439	0.448824	ATF4	Goblet
COPII-coated vesicle budding (GO:0090114)	1/70	0.637067	0.692254	0	0	0.995439	0.448824	AREG	Goblet
kidney development (GO:0001822)	1/70	0.637067	0.692254	0	0	0.995439	0.448824	ZBTB16	Goblet
wound healing (GO:0042060)	1/70	0.637067	0.692254	0	0	0.995439	0.448824	ALOX15	Goblet
protein tetramerization (GO:0051262)	1/71	0.642293	0.695466	0	0	0.981169	0.434374	SOD2	Goblet
cellular response to BMP stimulus (GO:0071773)	1/71	0.642293	0.695466	0	0	0.981169	0.434374	GDF15	Goblet
regulation of hematopoietic stem cell differentiation (GO:1902036)	1/71	0.642293	0.695466	0	0	0.981169	0.434374	PSMB8	Goblet
histone acetylation (GO:0016573)	1/71	0.642293	0.695466	0	0	0.981169	0.434374	TAF10	Goblet
response to metal ion (GO:0010038)	1/71	0.642293	0.695466	0	0	0.981169	0.434374	MT3	Goblet
nucleic acid metabolic process (GO:0090304)	1/71	0.642293	0.695466	0	0	0.981169	0.434374	HNRNPH1	Goblet
phosphatidylinositol-mediated signaling (GO:0048015)	1/71	0.642293	0.695466	0	0	0.981169	0.434374	ZFP36L1	Goblet
regulation of autophagy (GO:0010506)	3/231	0.646961	0.698927	0	0	0.902752	0.393121	TRIM8;MT3;ATP6V1B1	Goblet
extrinsic apoptotic signaling pathway (GO:0097191)	1/72	0.647445	0.698927	0	0	0.9673	0.420507	FGFR3	Goblet
negative regulation of epithelial cell proliferation (GO:0050680)	1/72	0.647445	0.698927	0	0	0.9673	0.420507	KRT4	Goblet
negative regulation of supramolecular fiber organization (GO:1902904)	1/72	0.647445	0.698927	0	0	0.9673	0.420507	CLU	Goblet
positive regulation of neurogenesis (GO:0050769)	1/72	0.647445	0.698927	0	0	0.9673	0.420507	TGM2	Goblet
positive regulation of protein secretion (GO:0050714)	1/72	0.647445	0.698927	0	0	0.9673	0.420507	HCAR2	Goblet
chromatin assembly (GO:0031497)	1/73	0.652522	0.70264	0	0	0.953817	0.407194	H1-4	Goblet
defense response to Gram-negative bacterium (GO:0050829)	1/73	0.652522	0.70264	0	0	0.953817	0.407194	NOS2	Goblet
regulation of Rho protein signal transduction (GO:0035023)	1/73	0.652522	0.70264	0	0	0.953817	0.407194	F2R	Goblet
ubiquitin-dependent ERAD pathway (GO:0030433)	1/73	0.652522	0.70264	0	0	0.953817	0.407194	DNAJC10	Goblet
negative regulation of cell adhesion (GO:0007162)	1/73	0.652522	0.70264	0	0	0.953817	0.407194	DUSP1	Goblet
DNA damage response, signal transduction by p53 class mediator (GO:0030330)	1/74	0.657527	0.706257	0	0	0.940703	0.394409	CDK1	Goblet
regulation of peptide hormone secretion (GO:0090276)	1/74	0.657527	0.706257	0	0	0.940703	0.394409	NOS2	Goblet
regulation of stress fiber assembly (GO:0051492)	1/74	0.657527	0.706257	0	0	0.940703	0.394409	TESK1	Goblet
negative regulation of protein binding (GO:0032091)	1/74	0.657527	0.706257	0	0	0.940703	0.394409	IFIT2	Goblet
NIK/NF-kappaB signaling (GO:0038061)	1/74	0.657527	0.706257	0	0	0.940703	0.394409	PSMB8	Goblet
peptidyl-serine phosphorylation (GO:0018105)	2/156	0.658026	0.706439	0	0	0.891274	0.373008	MAP2K2;CDK1	Goblet
regulation of hematopoietic progenitor cell differentiation (GO:1901532)	1/75	0.662459	0.709778	0	0	0.927944	0.382124	PSMB8	Goblet
[truncated: 15,594 more rows]
