# Supplementary material for: Nucleocapsid-specific T cell responses associate with control of SARS-CoV-2 in the upper airways before seroconversion
Source: Nat Commun. 2023 May 24;14:2952. doi: 10.1038/s41467-023-38020-8 (PMC10209201; doi:10.1038/s41467-023-38020-8)
Supplement: Supplementary file 4 — Supplementary Datasets 1–7 [file 41467_2023_38020_MOESM4_ESM.zip › Supplementarydataset7GenesOfInterest_tcells.xlsx]

## Sheet: Sheet1
Gene	expressed_in_frac_cells_Ziegler	expressed_in_Nfrom37donors_Ziegler	expressed_in_frac_cells_Yoshida	expressed_in_Nfrom14donors_Yoshida
CCR6	0.0528	12	0.0376812	9
CD19	0.0016	1	0.00289855	1
CD3D	0.4352	18	0.833816	12
CD3E	0.3328	20	0.805797	12
CD3G	0.3584	22	0.616425	12
CD4	0.0432	15	0.068599	9
CD40LG	0.0288	12	0.0637681	9
CD69	0.6544	23	0.419324	11
CD8A	0.4976	23	0.596135	12
CD8B	0.1504	14	0.531401	12
CXCL10	0.0064	3	0.00193237	1
CXCL11	0.0016	1	0	0
CXCL9	0.0128	4	0.000966184	1
CXCR3	0.0656	12	0.452174	12
EIF2AK2	0.2448	17	0.246377	11
FASLG	0.136	18	0.247343	11
GZMA	0.2976	18	0.684058	12
GZMB	0.304	19	0.594203	12
IFNG	0.3152	20	0.107246	10
IL10	0.0112	3	0.0231884	7
IL12A	0.0032	2	0.00289855	1
IL12B	0	0	0	0
IL15	0.0016	1	0.00869565	6
IL17A	0.0304	8	0.000966184	1
IL2	0.0064	4	0.00483092	1
IL21	0.008	5	0.00386473	2
ITGA4	0.3056	23	0.303382	11
ITGAE	0.2944	20	0.351691	12
ITGAL	0.3888	21	0.215459	11
MS4A1	0.0192	5	0.00386473	3
OAS1	0.1104	10	0.195169	10
PRF1	0.2768	22	0.549758	11
STAT1	0.2736	21	0.289855	12
STAT2	0.1392	14	0.0753623	12
STAT3	0.3408	23	0.307246	12
STAT4	0.2048	19	0.193237	11
STAT5A	0.1536	19	0.0811594	11
STAT5B	0.2096	18	0.084058	10
STAT6	0.1968	19	0.0743961	11
TNF	0.1696	18	0.174879	12
TRAC	0.4016	20	0.457005	12
TRBC2	0.4976	20	0.566184	12
