# Supplementary material for: Nucleocapsid-specific T cell responses associate with control of SARS-CoV-2 in the upper airways before seroconversion
Source: Nat Commun. 2023 May 24;14:2952. doi: 10.1038/s41467-023-38020-8 (PMC10209201; doi:10.1038/s41467-023-38020-8)
Supplement: Supplementary file 6 — Source Data [file 41467_2023_38020_MOESM6_ESM.zip]

Archive with 18 entries (18 files):
- sourcedata_eseretal_NCOMMS-22-42910A-Z/sourcedata_figure1b.xlsx
- sourcedata_eseretal_NCOMMS-22-42910A-Z/sourcedata_figure1c.xlsx
- sourcedata_eseretal_NCOMMS-22-42910A-Z/sourcedata_figure2e.xlsx
- sourcedata_eseretal_NCOMMS-22-42910A-Z/sourcedata_figure2f.xlsx
- sourcedata_eseretal_NCOMMS-22-42910A-Z/sourcedata_figure2g.xlsx
- sourcedata_eseretal_NCOMMS-22-42910A-Z/sourcedata_figure2H.xlsx
- sourcedata_eseretal_NCOMMS-22-42910A-Z/sourcedata_figure2i.xlsx
- sourcedata_eseretal_NCOMMS-22-42910A-Z/sourcedata_figure3a.xlsx
- sourcedata_eseretal_NCOMMS-22-42910A-Z/sourcedata_figure3b.xlsx
- sourcedata_eseretal_NCOMMS-22-42910A-Z/sourcedata_figure3c.xlsx
- sourcedata_eseretal_NCOMMS-22-42910A-Z/sourcedata_figure4a.xlsx
- sourcedata_eseretal_NCOMMS-22-42910A-Z/sourcedata_figure4b.xlsx
- sourcedata_eseretal_NCOMMS-22-42910A-Z/sourcedata_figure4c.xlsx
- sourcedata_eseretal_NCOMMS-22-42910A-Z/sourcedata_figure4d.xlsx
- sourcedata_eseretal_NCOMMS-22-42910A-Z/sourcedata_figure4e.xlsx
- sourcedata_eseretal_NCOMMS-22-42910A-Z/sourcedata_figure5a.xlsx
- sourcedata_eseretal_NCOMMS-22-42910A-Z/sourcedata_figure5b.xlsx
- sourcedata_eseretal_NCOMMS-22-42910A-Z/sourcedata_figure5c.xlsx
