# Supplementary material for: Nucleocapsid-specific T cell responses associate with control of SARS-CoV-2 in the upper airways before seroconversion
Source: Nat Commun. 2023 May 24;14:2952. doi: 10.1038/s41467-023-38020-8 (PMC10209201; doi:10.1038/s41467-023-38020-8)
Supplement: Supplementary file 6 — Source Data [file 41467_2023_38020_MOESM6_ESM.zip › sourcedata_eseretal_NCOMMS-22-42910A-Z/sourcedata_figure1b.xlsx]

## Sheet: Tabelle2
days since symptom onset	1	3	4	5	6	7	8	9	10	11	12	13	14	15	16	17	18	19	20	21	22	23	24	25	26	27	28	29	30	31	32	33	35	38
	3.46373	5.22968	8.1283	8.23136	5.29981	7.50198	5.6961	7.0629	2.63924	4.14031	4.87748	0.688067	3.80908	0.688067	4.10166	5.49378	3.66389	1.56835	3.75426	1.42439	1.46764	0.688067	4.43587	0.688067	0.688067	1.67207	3.80941	0.688067	0.688067	0.688067	0.688067	0.688067	0.688067	0.688067
		8.36101	2.23763	7.62989	6.96623	3.44539	0.688067		5.87666	1.73919	6.68803	3.29998	3.33728	5.54496	3.09271		2.37184	0.688067		4.08438	0.996579		0.688067		0.688067	0.688067	1.88013	0.688067		0.688067	0.688067		1.75085	0.688067
			8.80055	8.3477	2.99494	6.4776			6.14732	4.61728	5.62135	5.6093	2.20726	1.70809	0.912259		3.60573				0.688067					0.688067		0.688067		0.688067	3.39325		0.688067	0.688067
			8.68998	10.5819	8.62852	10.9915				0.688067	2.23935			0.688067	1.18285		3.37143				0.688067							0.688067		1.97757	0.688067
			9.97155	9.64584	7.01194	7.44875				1.67597	1.83095										0.688067									0.688067
			9.56015			8.66495				0.688067
			8.91626
