# Supplementary material for: Nucleocapsid-specific T cell responses associate with control of SARS-CoV-2 in the upper airways before seroconversion
Source: Nat Commun. 2023 May 24;14:2952. doi: 10.1038/s41467-023-38020-8 (PMC10209201; doi:10.1038/s41467-023-38020-8)
Supplement: Supplementary file 6 — Source Data [file 41467_2023_38020_MOESM6_ESM.zip › sourcedata_eseretal_NCOMMS-22-42910A-Z/sourcedata_figure1c.xlsx]

## Sheet: Tabelle1
1-7	8-14	15-21	22-28	29-35	36-52	53-95	144-219
5	36.47	54.38	23.81	11.68	33	5	13.33
5	288.91	117.89	96.22	351	105.322	27.09	16.31
27.55	245.58	1479.01	1162.81	72.26	146.035	105.32	42.58
5	20.71	382.226	326.95	11.3129	39.519	21.0258	10.8107
5	141.23	284.18	167.96	10.27	11.2631	59.18	19.05
5	522.16	218.02	80.42	236.25	41.1747	50.14	40.09
111	232.45	224.97	1111.2	2044.29	195.684	50.1369	58.39
5	112.94	1637.88	150.27	13.19	11.9425	5	28.71
5	10.85	205.37	10.8529	1180.46		28.7103	11
5	28.64	300.66	82.54	244.033		10.96	5
5	192	81.48	57.3805	13.61		15.27	11.18
5	89.55	129	427.63	44.43		18.36	12.26
5	1533.75	61.37	78.15	11.94		175.62	58.12
5	5	666.18	30.73	150.29		5	5
5	105.43	11.27	64.12	118.38		132.82	703.72
25.43	41.04	386.35	111.558	19.21		619.1	89.99
5	170.02	993.7	133.22	114.53		10	447.14
5	372.92	84.7196	11	1584.31		538.07	11.19
5	84.72	117.245	41.04			18.84	77.0515
5	10.39	10.393	644.06			87.6744	82.53
5	50.52	50.5177				35.42	136.72
5	137.96	111.56				21.34	26.54
5	120.84	31.45				23.61	15.25
5	33.15	19.8				47.6	5
5	46.57	200.72				32.17	10.45
5	32.05	351.74				93.15	41.01
	19.85	536.34				31.19	10
	214.13	98.73				5	89.15
	28.26					46.78	81.38
	85.18					98.13
						24.71
						471.567
						453.32
						80.95
