# Supplementary material for: Nucleocapsid-specific T cell responses associate with control of SARS-CoV-2 in the upper airways before seroconversion
Source: Nat Commun. 2023 May 24;14:2952. doi: 10.1038/s41467-023-38020-8 (PMC10209201; doi:10.1038/s41467-023-38020-8)
Supplement: Supplementary file 6 — Source Data [file 41467_2023_38020_MOESM6_ESM.zip › sourcedata_eseretal_NCOMMS-22-42910A-Z/sourcedata_figure2e.xlsx]

## Sheet: Tabelle1
	IFNγ+ CD4 +	IFNg+ CD +	αIg	virus neutralization
HC	42	32
1-7	51.1	37.037	7.69231	11
8-14	75.86	58.6	79.3103	96
15-21	89.2857	82.1429	82.1429	100
22-28	86.3636	86.3636	90.9091	100
29-35	77.7778	94.4444	95	100
36-52	100	100	100	100
53-95	74.2857	82.8571	97.2222	91
144-219	78.125	65.625	93.75	93
