# Supplementary material for: Nucleocapsid-specific T cell responses associate with control of SARS-CoV-2 in the upper airways before seroconversion
Source: Nat Commun. 2023 May 24;14:2952. doi: 10.1038/s41467-023-38020-8 (PMC10209201; doi:10.1038/s41467-023-38020-8)
Supplement: Supplementary file 6 — Source Data [file 41467_2023_38020_MOESM6_ESM.zip › sourcedata_eseretal_NCOMMS-22-42910A-Z/sourcedata_figure2H.xlsx]

## Sheet: Tabelle1
nucleocapsid-specific_IFNg+Tcells
HC	1-7	8-14	15-21	22-28	29-35	36-52	53-95	144-219
0.07605	0.16306	0.03941	0.39626	0.32004	0.17695	0.142	0.11262	0.08495
0.02817	0.02547	0.00153	0.123	0.07703	0.05071	0.035	0.142	0.02595
0.00353	0.04734	0.07185	0.10421	0.07458	0.07442	0.03727	0.03657	0
0.013529	0.01167	0.00659	0.06625	0.139	0.49551	0.04801	0.0379	0.01293
0.142	0.129	0.01292	0.02182	0.03663	0.00832	0.20259	0.01979	0.02336
0	0.03773	0.02989	0.024	0.04801	0.06804	0.02333	0	0.0116
0.00081	0.54881	0.04253	0.04329	0.0469	0.11315	0.04893	0.01896	0.00462
0.017	0.11769	0.02382	0.03159	0.06285	0.05434	0.01269	0.01986	0.03
0.00409	0.04872	0.05503	0.10089	0.23828	0.07821	0.00199	0	0.045
0.00416	0.01397	0.22926	0.17336	0.03353	0.02541	0.03199	0.26039	0.13
0.00411	0.00161	0.04257	0.02383	0.05995	0.45804	0.04714	0.02153	0.01043
0	0.01444	0.3098	0.25001	0.05074	0.0594	0.01832	0.38791	0.07838
0.003419	0.02042	0.08882	0.08783	0.03687	0.04689		0.04978	0.01291
0.00919	0.00468	0.134	0.092	0.04962	0.16982		0.00395	0.04258
0.00474	0.00122	0.011	0.01987	0.01339	0.11413		0.04016	0.01397
0	0.00033	0.16225	0	0.00554	0.04448		0.09285	0.06174
0.00282	0	0.00719	0.00213	0.01676	0.066		0.1487	0.11255
0.003	0.01134	0.6486	0.00466	0.1574	0.06141		0.12269	0.16713
0	0.00414	0.02488	0.06638	0.20341			0.00418	0.021
0.04368	0.0265	0.03349	0.1941	0.10003			0.03335	0.01443
0.00106	0.05974	0.02096	0.04969	0.07662			0.00874	0.07531
0.0142	0	0.02685	0.04609	0.05124			0.02094	0.02133
0	0.01493	0.009	0.07443				0.01112	0.013
0.00377	0.00763	0.04226	0.12426				0.02361	0.01496
	0.00548	0.0632	0.14614				0.04094	0.04817
	0.01366	0.12	0.01384				0.00465	0.05376
		0.06305	0.08584				0.02693	0.02291
		3e-05	0.08758				0.07078	0.03379
		0.12093					0.12562	0.016
							0.07038
							0.03121
							0.01607
							0.04499
							0.09869
nucleocapis-specific_IFNg+CD4+Tcells
HC	1-7	8-14	15-21	22-28	29-35	36-52	53-95	144-219
0	0.09887	0.01947	0.34698	0.28127	0.16677	0.043	0.09362	0.06523
0.00076	0.02547	0.00153	0.056	0.01703	0.04377	0	0.00795	0.012
0.00195	0.04734	0.0598	0.05521	0.07258	0.07355	0.03267	0.03657	0
0.0135	0.0109	0.00659	0.04425	0.05	0.01719	0.04801	0.0379	0.01157
0.012	0.129	0.01	0.01588	0.03663	0.00491	0.04259	0.00379	0.02336
0	0.00373	0.026	0.024	0.04432	0.04568	0.012	0	0.0116
0	0.23881	0.038	0.04228	0.04312	0.1076	0.00999	0.01896	0.00462
0	0.04169	0.02382	0.0251	0.01084	0.00914	0.02914	0.01381	0.03
0	0.00716	0.01303	0.08889	0.00828	0.00421	0.01254		0.021
0.00416	0.01397	0.06125	0.08136	0.00876	0.02541		0	0.033
0.00411	0.00161	0.00642		0.02274	0.45804		0.02373	0.00729
0	0.01007	0.2288	0.01083	0.026	0.04185		0.00202	0.03638
0.00342	0.0066	0.01836	0.17601	0.03687	0.02389			0.00573
0.009	0.00468	0.082	0.004	0.02462	0.01343		0.38791	0.03058
0	0	0.011	0.059	0.01141	0.0109		0.03779	0.00827
0	0.00033	0.14751	0.01463	0.004498	0.04209		0.00395	0.03874
0	0	0.00719	0	0.013	0.037		0.031	0.10783
0	0.00969	0.0186	0.00213	0.088	0.04641		0.09285	0.04378
0	0	0.02488	0	0.01468			0.02044	0.00418
0.0347	0.013502	0.03349	0.06464	0.02003			0.04269	0.01884
3e-05	0.01574	0.02096	0.04664	0.07202			0.01846	0.01195
0	0	0.00813	0.048	0.05124			0.03313	0.00043
0	0.01314	0	0.02109				0.02813	0.05
0.00377	0.00657	0.00808	0.03043				0.00874	0
	6e-05	0.03044	0.08414				0	0.008
	0.0103	0.076	0.1171				0.00625	0.0135
		0.026167	0.01123				0.00677	0.01617
		3e-05	0.08584				0.04094	0.03442
		0.11963	0.07458				0.00415	0.01815
							0.00557	0.02848
							0.05678	0.016
							0.01562
							0.03138
							0.025
							0.01607
							0.03333
							0.07791
nucleocapsid-specfic_IFNg+CD8+Tcells
HC	1-7	8-14	15-21	22-28	29-35	36-52	53-95	144-219
0.0761	0.06419	0.01994	0.04928	0.03877	0.01018	0.099	0.019	0.01972
0.0274	0	0	0.067	0.06	0.00694	0.035	0.018	0.024
0.00158	0	0.012048	0.049	0.002	0.00087	0.0046	0	0
0	0.00077	0	0.022	0.089	0.47832	0	0	0.00136
0.13	0	0.00292	0.00594	0	0.00341	0.16	0.016	0
0		0.00389	0	0.00369	0.02236	0.00069	0	0
0.00081	0.034	0.00453	0.00101	0.00378	0.00555	0.022	0	0
0.017	0.31	0	0.00649	0.05201	0.0452	0.018	0.00605	0
0.00409	0.076	0.042	0.012	0.23	0.074	0.00578	0	0.024
0	0.04156	0.16801	0.092	0.02477	0		0.23666	0.097
0	0	0.03615		0.03721	0.01755		0.01951	0.00314
0	0	0.081	0.013	0.02474	0.023		0	0.042
0	0.00437	0.07046	0.074	0	0.15639		0.01199	0.00718
0.00019	0.01382	0.052	0.08383	0.025	0.10323		0	0.012
0.00474	0	0	0.033	0.00198	0.00239		0.00916	0.0057
0	0.00122	0.01474	0.00524	0.00104	0.029		0	0.023
0.00282	0	0	0	0.00376	0.015		0.12826	0.00472
0.003	0	0.63	0	0.0694			0.08	0.12335
0	0.0029	0	0.00466	0.18873			0.00487	0
0.009	0.00414	0	0.00174	0.08			0.00022	0.00216
0.00103	0.013	0.016	0.14746	0.0046			0.0208	0.00899
0.0142	0.044	0	0.00169	0			0	0.014
0	0	0.01872	0.044				0.00199	0.02531
0	0.00179	0.009	0.04012				0.00487	0.02133
	0.00106	0.03418	0.02904				0.01684	0.005
	0.00542	0.03276	0.00261				0	0.00146
	0.00336	0.044	0				0.0005	0.032
		0.03688	0.013				0.02136	0.01934
		0					0.014	0.00476
		0.0013					0.11	0.00531
							0.039	0
							0.00621
							0
							0.01166
							0.02078
