# Supplementary material for: Nucleocapsid-specific T cell responses associate with control of SARS-CoV-2 in the upper airways before seroconversion
Source: Nat Commun. 2023 May 24;14:2952. doi: 10.1038/s41467-023-38020-8 (PMC10209201; doi:10.1038/s41467-023-38020-8)
Supplement: Supplementary file 6 — Source Data [file 41467_2023_38020_MOESM6_ESM.zip › sourcedata_eseretal_NCOMMS-22-42910A-Z/sourcedata_figure2i.xlsx]

## Sheet: Tabelle1
spike-specific_IFNg+Tcells
HC	1-7	8-14	15-21	22-28	29-35	36-52	53-95	144-219
0.04005	0.00967	0.02341	0.01335	0.01197	0.00777	0.057	0.00311	0.00537
0.01908	0.00409	0.00678	0.049	0.03203	0.15877	0.02	0.01038	0.01765
0.04167	0.01334	0.2488	0.04418	0.09458	0.02423	0.32907	0.02557	0.0036
0.079719	0.0439	0.00703	0.22525	0.02281	0.24051	0.03021	0.25913	0.11952
0.176	0.142	0	0.00888	0.01763	0.00087	0.57511	0.0071	0.02177
0	0.00241	0.00781	0.00674	0.11532	0.0224	0.02546	0.02289	0.00408
0.00271	0.01552	0.00938	0.04135	0.01798	0.04188	0.00582	0.0179	0.00328
0.02868	0.07969	0.05671	0.0091	0.18385	0	0.00253	0.00237	0.061
0.00991	0.07555	0.13403	0.08015	0.38884	0.00598	0.19659	0.082	0.06
0	0.00897	0.31226	0.25336	0.00268	0.03193	0.05534	0.34873	0.115
0.01763	0	0.00481	0.01283	0.01374	0.03104	0.02339	0.00464	0.00424
0.01052	0.01907	0.0219	0.02901	0.13174	0.02161		0.02891	0.03138
0.024319	0.00906	0.06182	0.01183	0.01687	0.02289		0.05457	0.00588
0	0	0.173	0.098	0.04662	0.04082		0.00122	0.0389
0.05	0.0163	0.003	0.00028	0.00741	0.02215		0.01172	0.04297
0.00074	0.04231	0.05876	0.00038	0.00715	0.02009		0.02985	0.01118
0.00838	0.00626	0.00224	0.0004	0.00744	0.01713		0.00747	0.02583
0.00345	0.0154	0.01266	0.02249	0.118	0.11121		0.01875	0.01478
0.01236	0.00292	0.3292	0.09749	0.02329			0.0112	0.00984
0.00272	0.0675	0.02684	0.0491	0.05203			0.08341	0.01649
0.01926	0.02801	0.00996	0.04157	0.04302			0.01972	0.03431
0.01605	0.122	0.04213	0.06967	0.02924			0.0052	0.00111
0.00374	0.00126	0.015	0.01784				0.01095	0
0.03153	0	0.02826	0.11814				0.01301	0.0162
	0.00543	0.02957	0.03323				0.0385	0.01366
	0.00616	0.05254	0.11184				0	0.04676
	0.0103	0.02527	0.01513				0	0.01915
		0.00042					0.0136	0.02748
		0.04863					0.02478	0.06
							0.02857
							0.04079
							0.00792
							0.01907
							0.04178
							0.024
spike-specific_IFNg+CD4+Tcells
HC	1-7	8-14	15-21	22-28	29-35	36-52	53-95	144-219
0	0.00518	0.01447	0.01098	0.00927	0.00777	0.018	0.00214	0.00283
0.00267	0.00409	0.00678	0.035	0.01403	0.15877	0.02	0.00038	0.00665
0.04	0.01334	0.2488	0.03421	0.09458	0.02155	0.32867	0.02557	0
0.0715	0.0439	0.0039	0.22525	0.02	0.22919	0.02001	0.2569	0.11857
0.016	0.099	0	0.00888	0.01763	0.00087	0.56959	0.00352	0.02136
0	0	0.00303	0.0062	0.01932	0.02168	0.03193	0.02289	0.00408
0.00271	0.0068	0.00938	0.00635	0.01612	0.0406	0.00582	0.0039	0.00328
0.00068	0.04169	0.05582	0.0091	0.15284	0	0.00659	0.00237	0.041
0.007	0.00799	0.11803	0.07489	0.38884	0.00598	0.05314	0.082	0.057
0	0.00897	0.29725	0.23336	0.00176	0.03104	0.01654	0.34873	0.095
0.0176	0	0.00398	0.01283	0.00353	0.01885		0.00464	0.00424
0.0105	0.01907	0.0188	0.01701	0.04	0.02289		0.01491	0.01638
0.0243	0.00906	0.02336	0.004	0.01687	0.02543		0.04679	0.00588
0	0	0.135	0.098	0.03562	0.00792		0	0.03358
0.022	0.0163	0.003	0.00028	0.00741	0.00809		0.011	0.03127
0.00074	0.00849	0.05551	0.00038	0.00715	0.017		0.02985	0.00874
0.00692	0.00626	0.00224	0.0004	0.00632	0.10641		0.00501	0.02583
0.00345	0.014	0.0116	0.01753	0.118			0.01369	0.01278
0.0026	0.00042	0.08188	0.09749	0.01668			0.02546	0.0112
0.00272	0.0675	0.02684	0.02964	0.03003			0.08341	0.00813
0.0115	0.02274	0.00996	0.039	0.02402			0.01513	0.01095
0.00485	0.00126	0.04213	0.06109	0.02924			0.0052	0.01649
0.00104	0	0	0.01343				0.0002	0.018
0.0291	0.00484	0.01308	0.04714				0.00972	0.00111
	0.00616	0.02744	0.1071				0.03266	0
	0.00087	0.049	0.03323				0	0.0065
		0.01717	0.11184				0	0.01017
		0.00042	0.01158				0.0136	0.02142
		0.03463					0.02478	0.01915
							0.02162	0.02748
							0.03238	0.06
							0.00792
							0.01907
							0.03933
							0.02291
spike-specific_IFNg+CD8+Tcells
HC	1-7	8-14	15-21	22-28	29-35	36-52	53-95	144-219
0.04005	0.00967	0.02341	0.01335	0.01197	0.00777	0.057	0.00311	0.00537
0.0164	0.00409	0.00678	0.049	0.03203	0.15877	0.02	0.01038	0.01765
0.00167	0.01334	0.2488	0.04418	0.09458	0.02423	0.32907	0.02557	0.0036
0.00819	0.0439	0.00703	0.22525	0.02281	0.24051	0.03021	0.25913	0.11952
0.16	0.142	0	0.00888	0.01763	0.00087	0.57511	0.0071	0.02177
0	0.00241	0.00781	0.00674	0.11532	0.0224	0.02546	0.02289	0.00408
0	0.01552	0.00938	0.04135	0.01798	0.04188	0.00582	0.0179	0.00328
0.028	0.07969	0.05671	0.0091	0.18385	0	0.00253	0.00237	0.061
0.00291	0.07555	0.13403	0.08015	0.38884	0.00598	0.19659	0.082	0.06
0	0.00897	0.31226	0.25336	0.00268	0.03193	0.05534	0.34873	0.115
0	0	0.00481	0.01283	0.01374	0.03104	0.02339	0.00464	0.00424
0	0.01907	0.0219	0.02901	0.13174	0.02161		0.02891	0.03138
0	0.00906	0.06182	0.01183	0.01687	0.02289		0.05457	0.00588
0	0	0.173	0.098	0.04662	0.04082		0.00122	0.0389
0.028	0.0163	0.003	0.00028	0.00741	0.02215		0.01172	0.04297
0	0.04231	0.05876	0.00038	0.00715	0.02009		0.02985	0.01118
0.00146	0.00626	0.00224	0.0004	0.00744	0.01713		0.00747	0.02583
0	0.0154	0.01266	0.02249	0.118	0.11121		0.01875	0.01478
0.00976	0.00292	0.3292	0.09749	0.02329			0.0112	0.00984
0	0.0675	0.02684	0.0491	0.05203			0.08341	0.01649
0.00772	0.02801	0.00996	0.04157	0.04302			0.01972	0.03431
0.0112	0.122	0.04213	0.06967	0.02924			0.0052	0.00111
0.0027	0.00126	0.015	0.01784				0.01095	0
0.0024	0	0.02826	0.11814				0.01301	0.0162
	0.00543	0.02957	0.03323				0.0385	0.01366
	0.00616	0.05254	0.11184				0	0.04676
	0.0103	0.02527	0.01513				0	0.01915
		0.00042					0.0136	0.02748
		0.04863					0.02478	0.06
							0.02857
							0.04079
							0.00792
							0.01907
							0.04178
							0.024
