# Supplementary material for: Nucleocapsid-specific T cell responses associate with control of SARS-CoV-2 in the upper airways before seroconversion
Source: Nat Commun. 2023 May 24;14:2952. doi: 10.1038/s41467-023-38020-8 (PMC10209201; doi:10.1038/s41467-023-38020-8)
Supplement: Supplementary file 6 — Source Data [file 41467_2023_38020_MOESM6_ESM.zip › sourcedata_eseretal_NCOMMS-22-42910A-Z/sourcedata_figure3a.xlsx]

## Sheet: Tabelle1
nucleocapsid-specific_IFNg+Tcells				nucleocapsid-specific_IFNg+CD4+Tcells					nucleocapsid-specific_IFNg+CD8+Tcells
IFNg+Tcells	logupperairwayviralload			IFNg+CD4+Tcells	logupperairwayviralload				IFNg+CD8+Tcells	logupperairwayviralload
0.16306	7.50198			0.09887	7.50198				0.06419	7.50198
0.02547	3.44539			0.02547	3.44539				0	3.44539
0.04734	5.29981			0.04734	5.29981				0	5.29981
0.01167	8.23136			0.0109	8.23136				0.00077	8.23136
0.129	7.62989			0.129	7.62989				0	7.62989
0.03773	8.1283			0.00373	8.1283				0.034	8.1283
0.54881	2.23763			0.23881	2.23763				0.31	2.23763
0.11769	6.4776			0.04169	6.4776				0.076	6.4776
0.04872	6.96623			0.00716	6.96623				0.04156	6.96623
0.01397	8.3477			0.01397	8.3477				0	8.3477
0.00161	8.80055			0.00161	8.80055				0	8.80055
0.01444	10.5819			0.01007	10.5819				0.00437	10.5819
0.02042	5.22968			0.0066	5.22968				0.01382	5.22968
0.00468	8.36101			0.00468	8.36101				0	8.36101
0.00122	8.68998			0	8.68998				0.00122	8.68998
0.00033	10.9915			0.00033	10.9915				0	10.9915
0	9.97156			0	9.97156				0	9.97156
0.01134	7.44874			0.00969	7.44874				0.00165	7.44874
0.00414	9.64584			0	9.64584				0.00414	9.64584
0.0265	2.99494			0.0135	2.99494				0.013	2.99494
0.05974	3.46373			0.01574	3.46373				0.044	3.46373
0	9.56015			0	9.56015				0	9.56015
0.01493	8.91626			0.01314	8.91626				0.00179	8.91626
0.00763	8.66495			0.00657	8.66495				0.00106	8.66495
0.00548	8.62852			6e-05	8.62852				0.00542	8.62852
0.01366	7.01194			0.0103	7.01194				0.00336	7.01194
