# Supplementary material for: Nucleocapsid-specific T cell responses associate with control of SARS-CoV-2 in the upper airways before seroconversion
Source: Nat Commun. 2023 May 24;14:2952. doi: 10.1038/s41467-023-38020-8 (PMC10209201; doi:10.1038/s41467-023-38020-8)
Supplement: Supplementary file 6 — Source Data [file 41467_2023_38020_MOESM6_ESM.zip › sourcedata_eseretal_NCOMMS-22-42910A-Z/sourcedata_figure3b.xlsx]

## Sheet: Tabelle1
spike-specific_IFNg+Tcells				spike-specific_IFNg+CD4+Tcells					spike-specific_IFNg+CD8+Tcells
IFNg+Tcells	logupperairwayviralload			IFNg+CD4+Tcells	logupperairwayviralload				IFNg+CD8+Tcells	logupperairwayviralload
0.01485	7.50198			0.00518	7.50198				0.00967	7.50198
0.00818	3.44539			0.00409	3.44539				0.00409	3.44539
0.02668	5.29981			0.01334	5.29981				0.01334	5.29981
0.0878	8.23136			0.0439	8.23136				0.0439	8.23136
0.241	7.62989			0.099	7.62989				0.142	7.62989
0.00241	8.1283			0	8.1283				0.00241	8.1283
0.02232	2.23763			0.0068	2.23763				0.01552	2.23763
0.12138	6.4776			0.04169	6.4776				0.07969	6.4776
0.08354	6.96623			0.00799	6.96623				0.07555	6.96623
0.01794	8.3477			0.00897	8.3477				0.00897	8.3477
0	8.80055			0	8.80055				0	8.80055
0.03814	10.5819			0.01907	10.5819				0.01907	10.5819
0.01812	5.22968			0.00906	5.22968				0.00906	5.22968
0	8.36101			0	8.36101				0	8.36101
0.0326	8.68998			0.0163	8.68998				0.0163	8.68998
0.0508	10.9915			0.00849	10.9915				0.04231	10.9915
0.01252	9.97156			0.00626	9.97156				0.00626	9.97156
0.0294	7.44874			0.014	7.44874				0.0154	7.44874
0.00334	9.64584			0.00042	9.64584				0.00292	9.64584
0.135	2.99494			0.0675	2.99494				0.0675	2.99494
0.05075	3.46373			0.02274	3.46373				0.02801	3.46373
0.00252	9.56015			0.00126	9.56015				0.00126	9.56015
0	8.91626			0	8.91626				0	8.91626
0.01027	8.66495			0.00484	8.66495				0.00543	8.66495
0.01232	8.62852			0.00616	8.62852				0.00616	8.62852
0.01117	7.01194			0.00087	7.01194				0.0103	7.01194
