# Supplementary material for: Nucleocapsid-specific T cell responses associate with control of SARS-CoV-2 in the upper airways before seroconversion
Source: Nat Commun. 2023 May 24;14:2952. doi: 10.1038/s41467-023-38020-8 (PMC10209201; doi:10.1038/s41467-023-38020-8)
Supplement: Supplementary file 6 — Source Data [file 41467_2023_38020_MOESM6_ESM.zip › sourcedata_eseretal_NCOMMS-22-42910A-Z/sourcedata_figure3c.xlsx]

## Sheet: Tabelle1
CXCL10						nucleocapsid-specific_IFNg+CD4+Tcells					upperairwayviralload-specific_IFNg+CD8+Tcells
1-7	8-21	53-95	HC			IFNg+Tcell	CXCL10plasma [pg/ml]				LOGupperairwayviralload	CXCL10plasma [pg/ml]
4942.5	3690.25	610.25	603.25			0.16306	2801.5				7.50198	2801.5
2679	1351.75	1843.25	1338.75			0.02547	2557.5				3.44539	2557.5
4625.5	2701.25	2379.25	1050.25			0.04734	1262.5				5.29981	1262.5
2801.5	4926.25	1803.25	1900.25			0.01167	674				8.23136	674
4676.5	4835.25	1232.75	5828.25			0.129	2679				7.62989	2679
9014.5	1850.75	2816.25	2563.75			0.03773	3982				8.1283	3982
2061.5	2584.25	2138.75	2711.75			0.54881	2061.5				2.23763	2061.5
3982	2242.25	1657.25	2923.25			0.11769	1706.5				6.4776	1706.5
1706.5	2342.25	3729.75	1365.25			0.04872	4942.5				6.96623	4942.5
2295	2647.25	2805.25	1157.25			0.01397	2295				8.3477	2295
1141	4210.25	1301.25	1932.25			0.00161	9014.5				8.80055	9014.5
1262.5	1711.5	3609.25	2346.25			0.01444	4625.5				10.5819	4625.5
1506.5	8630.5	4928.25	2677.25			0.02042	6341.25				5.22968	6341.25
5322.5	1693.5	2211.25	2625.25			0.00468	2547				8.36101	2547
674	1051.5	4904.25	1624.25			0.00122	6351.75				8.68998	6351.75
3782.5	1424.5	2461.25	5376.75			0.00033	12296.2				10.9915	12296.2
7031.5	1446	928.25	1364.75			0	3862.75				9.97156	3862.75
2547	902.5	3184.25				0.01134	1141				7.44874	1141
2557.5	2929.5	2328.25				0.00414	4676.5				9.64584	4676.5
3862.75	8388.5	1593				0.0265	4459.25				2.99494	4459.25
12296.2	1395.5	4005.5				0.05974	1506.5				3.46373	1506.5
6341.25	1100.5	2992.5				0	3782.5				9.56015	3782.5
6329.25	1185	1788				0.01493	5322.5				8.91626	5322.5
4494.25	1426.5	917.5				0.00763	7031.5				8.66495	7031.5
4459.25	1109.5	3222.5				0.00548	6329.25				8.62852	6329.25
6351.75	824.5	2068.5				0.01366	4494.25				7.01194	4494.25
	878.5	1837.5
	2031.5	1200.5
	2801	955.5
	2576.5	1549.5
	1288.5	1390.5
	1054.5	1295
		1485.5
		1919.5
		1520.5
