# Supplementary material for: Nucleocapsid-specific T cell responses associate with control of SARS-CoV-2 in the upper airways before seroconversion
Source: Nat Commun. 2023 May 24;14:2952. doi: 10.1038/s41467-023-38020-8 (PMC10209201; doi:10.1038/s41467-023-38020-8)
Supplement: Supplementary file 6 — Source Data [file 41467_2023_38020_MOESM6_ESM.zip › sourcedata_eseretal_NCOMMS-22-42910A-Z/sourcedata_figure4a.xlsx]

## Sheet: Fig4PanelA
EIF2AK2
correlate	rho	pvalue	lower.conf	upper.conf	tissue
vir	0.5385	0.05	-0.0312	0.8658	CD8
cd8ifn	-0.2333	0.422	-0.7368	0.2828	CD8
cd4ifn	-0.5325	0.05	-0.7511	0.0766	CD8
vir	0.622	0.0202	0.1111	0.8359	CD4
cd8ifn	-0.2556	0.3778	-0.7444	0.4595	CD4
cd4ifn	-0.8009	0.0006	-0.9474	-0.45	CD4
vir	0.5736	0.035	-0.0586	0.8842	NK
cd8ifn	-0.4511	0.1054	-0.8122	0.1116	NK
cd4ifn	-0.7877	0.0008	-0.933	-0.3969	NK
vir	0.3978	0.1602	-0.1929	0.8182	Monocytes
cd8ifn	-0.1933	0.5078	-0.7489	0.396	Monocytes
cd4ifn	-0.6337	0.015	-0.8926	-0.183	Monocytes
OAS1
correlate	rho	pvalue	lower.conf	upper.conf	tissue
vir	0.3363	0.2398	-0.4067	0.7517	CD8
cd8ifn	-0.2667	0.3567	-0.8324	0.2973	CD8
cd4ifn	-0.5655	0.0351	-0.8909	-0.0067	CD8
vir	0.165	0.5729	-0.5336	0.6765	CD4
cd8ifn	-0.3382	0.237	-0.8098	0.0953	CD4
cd4ifn	-0.3877	0.1708	-0.8319	0.1824	CD4
vir	0.3407	0.2334	-0.32	0.7883	NK
cd8ifn	-0.2289	0.4312	-0.7321	0.3441	NK
cd4ifn	-0.6997	0.0053	-0.8415	-0.2455	NK
vir	0.5297	0.0544	-0.0022	0.8393	Monocytes
cd8ifn	-0.4422	0.1133	-0.8047	0.2353	Monocytes
cd4ifn	-0.7481	0.0021	-0.8924	-0.4	Monocytes
STAT1
correlate	rho	pvalue	lower.conf	upper.conf	tissue
vir	0.622	0.0202	0.1176	0.8758	CD8
cd8ifn	-0.2067	0.4784	-0.7573	0.3575	CD8
cd4ifn	-0.6293	0.0159	-0.8091	-0.2018	CD8
vir	0.4813	0.084	-0.1067	0.7946	CD4
cd8ifn	-0.0489	0.8682	-0.5819	0.4773	CD4
cd4ifn	-0.6513	0.0116	-0.8448	-0.1473	CD4
vir	0.7055	0.0064	0.2422	0.9154	NK
cd8ifn	-0.4045	0.1514	-0.7857	0.1605	NK
cd4ifn	-0.5963	0.0244	-0.833	-0.0983	NK
vir	0.5341	0.0522	-0.0312	0.8607	Monocytes
cd8ifn	-0.1978	0.4979	-0.7054	0.3801	Monocytes
cd4ifn	-0.6953	0.0058	-0.8717	-0.2634	Monocytes
