# Supplementary material for: Nucleocapsid-specific T cell responses associate with control of SARS-CoV-2 in the upper airways before seroconversion
Source: Nat Commun. 2023 May 24;14:2952. doi: 10.1038/s41467-023-38020-8 (PMC10209201; doi:10.1038/s41467-023-38020-8)
Supplement: Supplementary file 6 — Source Data [file 41467_2023_38020_MOESM6_ESM.zip › sourcedata_eseretal_NCOMMS-22-42910A-Z/sourcedata_figure4b.xlsx]

## Sheet: Fig4PanelB
Description	cd4ifng.spearman.rho	cd4ifng.p.value	cd4ifng.conf.up	cd4ifng.conf.down
NF-kappa B signaling pathway	-0.7415	0.0024	-0.3244	-0.9019
JAK-STAT signaling pathway	-0.7261	0.0033	-0.3978	-0.9191
Th17 cell differentiation	-0.6997	0.0053	-0.2356	-0.9007
B cell receptor signaling pathway	-0.6557	0.0109	-0.2667	-0.8643
Th1 and Th2 cell differentiation	-0.6447	0.0128	-0.1326	-0.8876
NOD-like receptor signaling pathway	-0.6359	0.0145	-0.1865	-0.8646
Cytokine-cytokine receptor interaction	-0.6139	0.0195	-0.0926	-0.8829
RIG-I-like receptor signaling pathway	-0.6029	0.0225	-0.1295	-0.8724
Fc gamma R-mediated phagocytosis	-0.5919	0.0258	-0.0854	-0.8839
PI3K-Akt signaling pathway	-0.5853	0.0279	-0.1839	-0.8
T cell receptor signaling pathway	-0.5831	0.0286	-0.0517	-0.9201
TGF-beta signaling pathway	-0.5677	0.0342	0.0312	-0.8964
Hematopoietic cell lineage	-0.5633	0.036	0.0297	-0.8658
MAPK signaling pathway	-0.5435	0.0446	0.0361	-0.8753
Ras signaling pathway	-0.5413	0.0456	0.0364	-0.9195
Wnt signaling pathway	-0.5391	0.0467	0.0787	-0.9028
Antigen processing and presentation	-0.5281	0.0523	0.0269	-0.905
Toll-like receptor signaling pathway	-0.5215	0.0558	-0.0357	-0.8125
Cell adhesion molecules	-0.5017	0.0676	0.1359	-0.9301
ErbB signaling pathway	-0.4928	0.0734	0.1141	-0.8216
Chemokine signaling pathway	-0.4796	0.0826	0.0134	-0.8292
TNF signaling pathway	-0.4796	0.0826	-0.0044	-0.7857
Phospholipase D signaling pathway	-0.4774	0.0843	0.0045	-0.791
Hedgehog signaling pathway	-0.4598	0.0981	0.1022	-0.7889
Natural killer cell mediated cytotoxicity	-0.4532	0.1036	0.1659	-0.8971
Rap1 signaling pathway	-0.429	0.1258	0.0938	-0.7682
VEGF signaling pathway	-0.4202	0.1346	0.1126	-0.8121
FoxO signaling pathway	-0.4136	0.1415	0.1216	-0.8515
Leukocyte transendothelial migration	-0.3784	0.1821	0.1794	-0.7472
Neutrophil extracellular trap formation	-0.3696	0.1933	0.1769	-0.7458
Platelet activation	-0.3388	0.236	0.3386	-0.8182
Fc epsilon RI signaling pathway	-0.3366	0.2392	0.2489	-0.737
ECM-receptor interaction	-0.3344	0.2425	0.2081	-0.7718
Hippo signaling pathway	-0.3102	0.2804	0.2735	-0.7226
Notch signaling pathway	-0.3036	0.2913	0.267	-0.7388
C-type lectin receptor signaling pathway	-0.2948	0.3062	0.2691	-0.7429
IL-17 signaling pathway	-0.2882	0.3176	0.3082	-0.8435
mTOR signaling pathway	-0.2772	0.3373	0.2825	-0.6795
30.random	0	NA	0.6667	-0.7019
300.random	0	NA	0.7151	-0.7613
