# Supplementary material for: Nucleocapsid-specific T cell responses associate with control of SARS-CoV-2 in the upper airways before seroconversion
Source: Nat Commun. 2023 May 24;14:2952. doi: 10.1038/s41467-023-38020-8 (PMC10209201; doi:10.1038/s41467-023-38020-8)
Supplement: Supplementary file 6 — Source Data [file 41467_2023_38020_MOESM6_ESM.zip › sourcedata_eseretal_NCOMMS-22-42910A-Z/sourcedata_figure4c.xlsx]

## Sheet: Fig4PanelC
Description	cd8ifng.spearman.rho	cd8ifng.p.value	cd8ifng.conf.up	cd8ifng.conf.down
NF-kappa B signaling pathway	-0.6111	0.0202	-0.152	-0.8645
Apelin signaling pathway	-0.4889	0.076	0.1054	-0.8339
RIG-I-like receptor signaling pathway	-0.3378	0.2375	0.2409	-0.7644
Platelet activation	0.2511	0.3865	0.7595	-0.4152
Ras signaling pathway	0.2533	0.3821	0.7466	-0.3982
TNF signaling pathway	0.2756	0.3403	0.7824	-0.295
Neutrophil extracellular trap formation	0.2778	0.3362	0.8306	-0.3795
TGF-beta signaling pathway	0.2778	0.3362	0.8161	-0.3969
Cytosolic DNA-sensing pathway	0.2911	0.3126	0.7418	-0.3028
Natural killer cell mediated cytotoxicity	0.2956	0.3049	0.8424	-0.3927
Phospholipase D signaling pathway	0.3045	0.2899	0.807	-0.3557
Neuroactive ligand-receptor interaction	0.32	0.2647	0.8829	-0.3166
Cytokine-cytokine receptor interaction	0.3267	0.2543	0.7417	-0.3017
Leukocyte transendothelial migration	0.34	0.2342	0.7885	-0.3281
Fc gamma R-mediated phagocytosis	0.3422	0.231	0.7987	-0.3591
Toll-like receptor signaling pathway	0.3711	0.1914	0.7933	-0.2634
ECM-receptor interaction	0.3711	0.1914	0.7792	-0.1727
Chemokine signaling pathway	0.4022	0.1539	0.8426	-0.2634
cAMP signaling pathway	0.4089	0.1466	0.8919	-0.2165
Viral protein interaction with cytokine and cytokine receptor	0.4378	0.1174	0.823	-0.141
Calcium signaling pathway	0.4645	0.0943	0.8623	-0.0959
Sphingolipid signaling pathway	0.5267	0.053	0.8787	-0.045
Complement and coagulation cascades	0.5889	0.0267	0.8807	0.0615
Fc epsilon RI signaling pathway	0.6	0.0233	0.9014	0.0227
VEGF signaling pathway	0.6734	0.0083	0.9573	0.122
30.random	0	NA	0.6667	-0.7019
300.random	0	NA	0.7151	-0.7613
