# Supplementary material for: Nucleocapsid-specific T cell responses associate with control of SARS-CoV-2 in the upper airways before seroconversion
Source: Nat Commun. 2023 May 24;14:2952. doi: 10.1038/s41467-023-38020-8 (PMC10209201; doi:10.1038/s41467-023-38020-8)
Supplement: Supplementary file 6 — Source Data [file 41467_2023_38020_MOESM6_ESM.zip › sourcedata_eseretal_NCOMMS-22-42910A-Z/sourcedata_figure4d.xlsx]

## Sheet: Fig4PanelD
Description	vir.spearman.rho	vir.p.value	vir.conf.up	vir.conf.down
cGMP-PKG signaling pathway	-0.3846	0.1755	0.139	-0.7828
30.random	0	NA	0.6176	-0.556
300.random	0	NA	0.7582	-0.5165
Fc epsilon RI signaling pathway	0.2527	0.3825	0.726	-0.3007
C-type lectin receptor signaling pathway	0.2571	0.374	0.7444	-0.4273
Antigen processing and presentation	0.2615	0.3656	0.7411	-0.4253
VEGF signaling pathway	0.2615	0.3656	0.7047	-0.3722
mTOR signaling pathway	0.2879	0.3176	0.693	-0.2834
Natural killer cell mediated cytotoxicity	0.2923	0.3099	0.7618	-0.4751
Cell adhesion molecules	0.3055	0.2877	0.7679	-0.4299
Phospholipase D signaling pathway	0.3099	0.2806	0.7902	-0.2744
Cytokine-cytokine receptor interaction	0.3187	0.2665	0.7405	-0.2752
Th1 and Th2 cell differentiation	0.3319	0.2463	0.7928	-0.3088
Wnt signaling pathway	0.367	0.1973	0.8616	-0.385
IL-17 signaling pathway	0.367	0.1973	0.8117	-0.3409
PI3K-Akt signaling pathway	0.3978	0.1602	0.754	-0.2197
T cell receptor signaling pathway	0.4022	0.1553	0.8619	-0.2534
Chemokine signaling pathway	0.4022	0.1553	0.755	-0.3007
Th17 cell differentiation	0.4242	0.1323	0.84	-0.1652
ECM-receptor interaction	0.4286	0.1281	0.8507	-0.226
Toll-like receptor signaling pathway	0.4374	0.1198	0.817	-0.2091
TNF signaling pathway	0.4505	0.1081	0.8318	-0.2081
JAK-STAT signaling pathway	0.5297	0.0544	0.8787	-0.0223
Fc gamma R-mediated phagocytosis	0.5297	0.0544	0.8824	-0.1131
MAPK signaling pathway	0.5341	0.0522	0.7978	-0.0783
NOD-like receptor signaling pathway	0.5385	0.05	0.8364	-0.095
B cell receptor signaling pathway	0.556	0.042	0.8834	0.0179
ErbB signaling pathway	0.5736	0.035	0.8438	0.02
RIG-I-like receptor signaling pathway	0.6088	0.0237	0.8924	0.0362
NF-kappa B signaling pathway	0.7319	0.0041	0.9284	0.2646
