# Supplementary material for: Nucleocapsid-specific T cell responses associate with control of SARS-CoV-2 in the upper airways before seroconversion
Source: Nat Commun. 2023 May 24;14:2952. doi: 10.1038/s41467-023-38020-8 (PMC10209201; doi:10.1038/s41467-023-38020-8)
Supplement: Supplementary file 6 — Source Data [file 41467_2023_38020_MOESM6_ESM.zip › sourcedata_eseretal_NCOMMS-22-42910A-Z/sourcedata_figure4e.xlsx]

## Sheet: Fig4PanelE
PathwayID_celltype	PathwayName	1	2	3	4	5	6	7	8	9	10	11	12	13	14
hsa04062_Monocytes	Chemokine signaling pathway - Homo sapiens (human)	-0.958638	-1.28666	-1.10349	0.170906	0.275652	1.06526	2.24355	1.28669	-0.162516	-0.537014	-0.689403	-0.471578	-0.271601	0.438844
hsa04062_CD4	Chemokine signaling pathway - Homo sapiens (human)	-0.50366	-1.79798	-0.814698	0.854562	0.75462	-1.44401	1.04076	0.361087	0.646824	-1.06188	0.904019	-0.00966091	1.34606	-0.276034
hsa04064_Monocytes	NF-kappa B signaling pathway - Homo sapiens (human)	-1.05471	-0.562982	-0.740109	-0.290885	0.588714	1.07882	1.88129	1.87764	-0.5717	-0.526762	-1.07716	-0.69706	-0.184985	0.27989
hsa04066_CD4	HIF-1 signaling pathway - Homo sapiens (human)	0.114866	-0.380599	0.0976464	-0.433056	-0.824115	-0.296604	-1.32204	-0.332636	-0.224462	-0.296256	-0.121246	0.572637	3.06486	0.380999
hsa04150_Monocytes	mTOR signaling pathway - Homo sapiens (human)	1.08416	-0.493214	1.01163	-0.47866	-1.27376	-0.419959	0.634685	-1.43509	-0.298554	-0.427542	1.25522	0.40409	-1.18888	1.62588
hsa04371_CD8	Apelin signaling pathway - Homo sapiens (human)	0.227098	0.522771	-0.0559648	0.310503	-2.03662	1.75034	0.803811	-0.729959	0.798474	-1.14496	-0.626751	0.83904	0.350618	-1.0084
hsa04514_NK	Cell adhesion molecules - Homo sapiens (human)	-0.709265	-1.10249	-1.63079	-0.386932	0.790842	0.546571	1.08557	2.05008	-0.294365	0.335932	-0.433464	-1.04329	0.830348	-0.0387387
hsa04514_CD4	Cell adhesion molecules - Homo sapiens (human)	-0.905848	-1.33833	-1.8764	0.657949	1.0851	-0.772965	1.03437	0.219453	0.599801	-0.258571	0.931122	-0.849442	1.20614	0.267607
hsa04611_CD4	Platelet activation - Homo sapiens (human)	-0.845603	-0.896395	-1.71699	1.25306	1.22571	-1.51933	-0.652765	0.319744	0.663445	-0.330428	1.21816	0.405927	0.291297	0.584169
hsa04612_Monocytes	Antigen processing and presentation - Homo sapiens (human)	-0.311924	-1.28898	-1.14565	-0.384973	0.215781	-0.117211	2.80659	0.18919	-0.3698	-0.0313626	-0.648196	0.203685	1.0811	-0.198248
hsa04612_NK	Antigen processing and presentation - Homo sapiens (human)	-0.374199	-0.648162	-0.73998	-0.374412	0.615876	-0.278866	2.6306	1.30602	-0.476592	0.357374	-1.34204	-0.587794	0.242465	-0.33029
hsa04612_CD4	Antigen processing and presentation - Homo sapiens (human)	-1.0382	-1.09435	-1.79306	0.279972	1.08303	-1.04973	1.0614	0.147147	0.141512	0.25724	1.01651	-0.657255	1.56526	0.0805257
hsa04613_NK	Neutrophil extracellular trap formation - Homo sapiens (human)	-1.27616	-0.312438	-0.20164	-0.938015	0.36737	2.79296	0.97568	0.601277	-0.125911	-0.264592	-0.684256	0.104002	-0.507318	-0.530959
hsa04620_Monocytes	Toll-like receptor signaling pathway - Homo sapiens (human)	-0.552548	-1.70391	-0.242902	1.16945	0.0019657	0.518627	0.740376	1.51536	1.37493	0.34136	-1.08133	-0.459469	-1.33472	-0.287179
hsa04621_Monocytes	NOD-like receptor signaling pathway - Homo sapiens (human)	-1.17962	-0.607956	-0.839638	-0.475381	0.86673	0.00387382	2.63391	0.841069	-0.489771	0.00706508	-1.15072	-0.303749	0.432155	0.262033
hsa04621_NK	NOD-like receptor signaling pathway - Homo sapiens (human)	-1.40733	-0.512082	-1.26325	-0.152635	1.49559	0.783764	2.09906	0.538807	-0.760006	-0.157413	-0.656496	-0.45241	0.578443	-0.134047
hsa04621_CD4	NOD-like receptor signaling pathway - Homo sapiens (human)	-0.902955	-1.3464	-0.747711	0.195565	0.817086	-1.18117	1.8965	0.979596	-0.32663	-0.914769	0.14811	0.12259	1.46104	-0.200857
hsa04621_CD8	NOD-like receptor signaling pathway - Homo sapiens (human)	-0.392813	-1.7341	-1.01187	0.0786653	1.36816	-1.41154	2.00257	0.0761674	0.0270288	0.683999	-0.0172511	-0.260825	0.624647	-0.0328476
hsa04622_Monocytes	RIG-I-like receptor signaling pathway - Homo sapiens (human)	-0.953083	-0.661714	-0.742727	-0.493903	0.903921	0.575777	2.53223	1.17918	-0.569719	-0.434864	-1.02148	-0.110355	0.296497	-0.499763
hsa04623_Monocytes	Cytosolic DNA-sensing pathway - Homo sapiens (human)	-1.3481	-0.804525	-1.08336	-0.197663	0.535281	0.571748	2.01546	1.80614	-0.350094	-0.387043	-0.956743	0.415419	-0.13342	-0.0830948
hsa04623_CD4	Cytosolic DNA-sensing pathway - Homo sapiens (human)	-0.464776	-1.28801	-1.17835	0.628332	0.57318	-1.15634	1.71481	0.43927	0.892776	-0.0774367	1.36971	-1.36027	0.0195016	-0.112387
hsa04625_Monocytes	C-type lectin receptor signaling pathway - Homo sapiens (human)	-1.25278	-0.631113	-0.831389	-0.0585132	0.31253	0.0450296	2.69194	1.38756	-0.307723	0.0826932	-0.921879	-0.0423294	-0.252906	-0.221121
hsa04640_Monocytes	Hematopoietic cell lineage - Homo sapiens (human)	-0.82928	-1.03642	0.543712	-1.31528	0.00682884	0.181376	2.40812	-0.513019	-0.772408	-0.487922	0.182275	0.147001	1.49257	-0.0075457
hsa04640_CD8	Hematopoietic cell lineage - Homo sapiens (human)	-1.35335	-0.280934	-0.123633	-0.448083	1.19775	-1.5532	-0.511081	0.424137	1.19783	0.921791	0.261521	-1.13725	1.69037	-0.285882
hsa04650_Monocytes	Natural killer cell mediated cytotoxicity - Homo sapiens (human)	-0.318406	-1.15088	-1.10653	-0.425702	0.364938	-0.120517	2.90497	0.347091	-0.42215	-0.0368897	-0.815636	-0.236966	0.655977	0.360703
hsa04650_NK	Natural killer cell mediated cytotoxicity - Homo sapiens (human)	-1.00921	-0.853077	-0.858281	-0.710177	0.473386	0.299732	1.8332	2.07545	-0.460652	-0.0330337	-0.71063	-0.71105	0.873545	-0.209199
hsa04650_CD4	Natural killer cell mediated cytotoxicity - Homo sapiens (human)	-0.839252	-1.51943	-1.68473	0.731828	1.27206	-0.862302	1.00771	0.373711	0.426698	-0.218753	0.901056	-0.890325	1.10611	0.195616
hsa04658_NK	Th1 and Th2 cell differentiation - Homo sapiens (human)	-0.252115	0.343179	-0.290295	-0.660392	0.475024	2.31215	1.34297	0.974666	-0.520862	-1.41167	-0.669583	-0.760654	-0.823745	-0.0586703
hsa04658_CD8	Th1 and Th2 cell differentiation - Homo sapiens (human)	-0.275744	-1.42105	-1.53368	0.34397	1.40902	-1.09736	2.12781	0.0673025	0.476592	0.0864776	0.376192	-0.180416	0.150951	-0.530072
hsa04659_NK	Th17 cell differentiation - Homo sapiens (human)	-0.67182	0.259309	-0.341053	-0.676623	0.485896	2.78109	1.04969	0.608083	-0.279122	-0.893371	-0.895912	-0.68552	-0.515611	-0.225034
hsa04659_CD8	Th17 cell differentiation - Homo sapiens (human)	-0.742655	-1.36984	-1.5009	0.0422255	1.25548	-0.654004	2.29823	0.421812	0.399245	0.124879	-0.0477297	-0.446386	0.585822	-0.366175
hsa04660_CD4	T cell receptor signaling pathway - Homo sapiens (human)	-0.828095	-0.642228	-1.08533	0.695343	0.911593	-1.70213	0.637194	1.65193	0.578363	-1.03732	0.215417	0.875389	-0.882564	0.612438
hsa04660_CD8	T cell receptor signaling pathway - Homo sapiens (human)	-0.676832	-1.55796	-1.22472	0.303153	1.42455	-0.626445	1.76713	-0.811352	0.916266	-0.507793	-0.154615	-0.284743	0.929235	0.504126
hsa04666_CD4	Fc gamma R-mediated phagocytosis - Homo sapiens (human)	-0.744828	-1.19275	-1.3622	0.949339	0.119929	-1.44122	1.02959	0.187425	0.153899	-0.750015	0.448277	0.455171	2.01685	0.130536
hsa04670_NK	Leukocyte transendothelial migration - Homo sapiens (human)	-1.95887	-0.82291	-0.127916	-0.824454	0.706549	0.610598	1.76747	1.06355	0.678149	0.52124	0.190021	0.0990993	-1.14507	-0.757462
