# Supplementary material for: Nucleocapsid-specific T cell responses associate with control of SARS-CoV-2 in the upper airways before seroconversion
Source: Nat Commun. 2023 May 24;14:2952. doi: 10.1038/s41467-023-38020-8 (PMC10209201; doi:10.1038/s41467-023-38020-8)
Supplement: Supplementary file 6 — Source Data [file 41467_2023_38020_MOESM6_ESM.zip › sourcedata_eseretal_NCOMMS-22-42910A-Z/sourcedata_figure5a.xlsx]

## Sheet: Fig5PanelA
Gene	p_val	avg_log2FC	p_val_adj
SAA1	4.28116e-38	1.90204	1.21709e-33
TUBB4B	3.24963e-35	-0.897465	9.23837e-31
ALDH1A1	1.90674e-33	-0.951043	5.42068e-29
MT-CO3	9.50418e-32	1.08634	2.70194e-27
GSTA1	4.99828e-30	-1.07596	1.42096e-25
IFI6	6.9513e-30	-1.3179	1.97618e-25
RSPH1	1.65407e-29	-0.901762	4.70235e-25
CYP4B1	4.5629e-27	-0.918094	1.29719e-22
NFKBIA	1.36718e-26	1.62322	3.88675e-22
SAA2	2.06466e-26	1.2875	5.86964e-22
MT-CO1	1.63194e-25	0.853581	4.63944e-21
MUC1	5.19962e-25	1.11017	1.4782e-20
ADH7	6.80474e-25	-1.03866	1.93452e-20
JUN	8.31245e-25	1.16463	2.36315e-20
TUBA1A	2.60148e-24	-0.963111	7.39576e-20
SAT1	3.08112e-24	0.715665	8.75931e-20
KRT7	1.33217e-23	1.30202	3.78723e-19
TFF3	2.47458e-23	-1.18443	7.03498e-19
IRF1	2.51667e-23	1.19506	7.15463e-19
FOS	3.64792e-23	1.07218	1.03707e-18
IFI27	9.15321e-23	-1.04052	2.60216e-18
TACSTD2	1.51811e-22	0.958239	4.31584e-18
TM4SF1	1.84147e-22	1.41304	5.2351e-18
NCOA7	2.35097e-22	1.66357	6.68358e-18
GBP1	4.5547e-22	1.20875	1.29486e-17
PPP1R15A	7.01641e-22	1.03024	1.99469e-17
MS4A8	7.35739e-22	-1.09753	2.09163e-17
TMSB4X	8.98223e-22	1.08701	2.55356e-17
DNAH5	3.25093e-21	-0.928345	9.24206e-17
H1F0	1.34415e-20	1.16061	3.82129e-16
MT-ND4L	2.06914e-20	0.829956	5.88236e-16
CD63	2.93827e-20	0.829792	8.3532e-16
HSD17B13	5.85051e-20	-1.11722	1.66324e-15
C11orf88	2.23706e-19	-0.833467	6.35974e-15
RBM3	2.3377e-19	1.00424	6.64586e-15
S100A14	3.76945e-19	1.26235	1.07162e-14
MACC1	2.02274e-18	1.05679	5.75044e-14
C15orf48	6.63062e-18	1.39514	1.88502e-13
CDHR3	8.35318e-18	-0.854592	2.37472e-13
CCDC146	3.79963e-17	-0.725529	1.0802e-12
PMAIP1	4.76098e-17	1.0728	1.3535e-12
KRT19	4.84856e-17	0.883005	1.3784e-12
MT-ND4	8.10079e-17	0.533746	2.30297e-12
STOM	1.1969e-16	0.770126	3.40267e-12
FTL	1.34484e-16	0.590467	3.82325e-12
NUCB2	2.56454e-16	-0.588166	7.29073e-12
CAPS	2.77703e-16	-0.534173	7.89482e-12
SOD2	3.45726e-16	0.793529	9.82866e-12
KRT23	4.87951e-16	1.04508	1.38719e-11
RND3	7.42195e-16	0.886358	2.10999e-11
CTSS	1.12095e-15	0.65864	3.18674e-11
TMC5	1.51025e-15	0.701311	4.2935e-11
S100A6	1.57315e-15	0.648781	4.47232e-11
WFDC2	1.72392e-15	0.507001	4.90092e-11
CXCL17	1.79081e-15	0.757726	5.09109e-11
DNAJB1	2.9236e-15	1.15842	8.31152e-11
PSMB9	3.16311e-15	0.826248	8.99239e-11
HEBP2	3.18451e-15	0.672682	9.05325e-11
MT-ND1	4.51716e-15	0.590191	1.28418e-10
HLA-E	4.51748e-15	0.626964	1.28427e-10
UBC	5.69452e-15	0.721166	1.61889e-10
GDF15	6.94148e-15	1.00784	1.97339e-10
SPTBN1	1.12924e-14	0.717778	3.21032e-10
RAB11FIP1	1.44946e-14	0.712336	4.12068e-10
MYOF	1.91627e-14	0.754065	5.44776e-10
IDO1	3.3821e-14	1.0849	9.61498e-10
CDKN1A	3.41912e-14	0.829664	9.72021e-10
S100A2	4.8496e-14	1.30693	1.37869e-09
S100A4	4.89762e-14	0.784744	1.39234e-09
DUSP1	5.7122e-14	0.767611	1.62392e-09
ANXA3	6.63279e-14	0.742095	1.88564e-09
SOCS3	1.15255e-13	0.899742	3.2766e-09
ARPC2	1.2824e-13	0.661423	3.64574e-09
TNFAIP2	2.13869e-13	0.79443	6.08009e-09
LAMB3	3.11461e-13	0.765111	8.85453e-09
RIOK3	3.41288e-13	0.730499	9.70247e-09
ADAM9	6.84432e-13	0.773548	1.94577e-08
BASP1	9.29746e-13	-0.721914	2.64318e-08
CD24	1.15323e-12	-0.584322	3.27853e-08
PARP14	1.35439e-12	0.696545	3.85038e-08
PSME2	1.4505e-12	0.548766	4.12364e-08
NFKBIZ	1.4637e-12	0.732193	4.16115e-08
ZFP36	1.69411e-12	0.852568	4.81619e-08
RPLP0	2.07857e-12	0.592366	5.90917e-08
SRGAP3-AS2	2.20677e-12	-0.827184	6.27363e-08
SNTN	2.35393e-12	-0.554598	6.692e-08
PSMB8	2.58371e-12	0.607556	7.34523e-08
C3	2.62946e-12	0.744446	7.47528e-08
JUNB	2.7154e-12	0.782283	7.71962e-08
CSTB	3.40217e-12	0.595117	9.67202e-08
RSPH4A	4.81748e-12	-0.607755	1.36956e-07
TAP1	5.43999e-12	0.631341	1.54654e-07
ELF3	6.97001e-12	0.504736	1.9815e-07
ATF3	7.46015e-12	1.02439	2.12084e-07
TNFAIP3	8.79713e-12	0.820376	2.50094e-07
RARRES1	9.05136e-12	0.882191	2.57321e-07
PKM	9.32087e-12	0.516501	2.64983e-07
SLC25A25	9.66108e-12	0.725681	2.74655e-07
GSTP1	1.05595e-11	-0.509201	3.00197e-07
TXNRD1	1.0643e-11	0.493449	3.0257e-07
ENKUR	1.12781e-11	-0.616646	3.20625e-07
GSN	1.29552e-11	0.517155	3.68303e-07
CFAP43	1.44968e-11	-0.633151	4.12131e-07
SEPT11	1.52169e-11	0.565105	4.32601e-07
SLC6A14	1.759e-11	1.02377	5.00067e-07
LCN2	1.93092e-11	0.614487	5.48941e-07
VMO1	2.38773e-11	0.668187	6.78807e-07
ACTB	3.02163e-11	0.548443	8.5902e-07
SQSTM1	3.05332e-11	0.599953	8.68028e-07
SAXO2	3.30817e-11	-0.646908	9.40481e-07
CTGF	3.55722e-11	-0.883947	1.01128e-06
CFAP157	3.99659e-11	-0.68472	1.13619e-06
MIR4435-2HG	5.47417e-11	0.724346	1.55625e-06
TPM4	5.49505e-11	0.756735	1.56219e-06
RNF19A	5.8403e-11	0.566574	1.66034e-06
HSPA1B	8.03013e-11	0.668278	2.28289e-06
ITGB1	8.8526e-11	0.614393	2.51671e-06
GBP2	9.81025e-11	0.60989	2.78896e-06
BEST1	9.99625e-11	0.593204	2.84183e-06
EPS8	1.02704e-10	0.579436	2.91978e-06
TMPRSS4	1.05702e-10	0.494587	3.005e-06
HSP90AA1	1.12453e-10	-0.371566	3.19692e-06
FMO3	1.16102e-10	-0.845445	3.30066e-06
PTPN11	1.31004e-10	0.601566	3.72431e-06
GALNT5	1.5297e-10	0.61581	4.34878e-06
GPRC5A	1.53326e-10	0.922709	4.35891e-06
RNF213	1.90828e-10	0.609987	5.42504e-06
WASL	2.45705e-10	0.604246	6.98514e-06
PDXK	2.48684e-10	0.450557	7.06982e-06
UGT2A1	2.67085e-10	-0.795343	7.59296e-06
KLF6	2.68036e-10	0.628947	7.62e-06
SBDS	2.94128e-10	0.562982	8.36176e-06
SAA4	3.01671e-10	0.684697	8.57621e-06
MYO6	3.08103e-10	0.446428	8.75905e-06
MAL2	3.09885e-10	0.650111	8.80971e-06
KIF21A	3.28067e-10	-0.683926	9.32663e-06
AKAP9	3.62015e-10	-0.490672	1.02917e-05
NAPRT	3.86189e-10	0.605604	1.0979e-05
LRRC46	3.90439e-10	-0.781875	1.10998e-05
PPTC7	4.06685e-10	0.395191	1.15617e-05
NWD1	4.45058e-10	-0.596312	1.26525e-05
COX7A2	4.51166e-10	0.330962	1.28262e-05
PALLD	4.76884e-10	0.521389	1.35573e-05
HERPUD1	4.9297e-10	0.711468	1.40146e-05
BPIFA1	5.05262e-10	1.18245	1.43641e-05
STAT1	5.366e-10	0.63867	1.5255e-05
PARD6B	5.79616e-10	0.409713	1.64779e-05
HLA-A	7.95086e-10	0.400046	2.26035e-05
RARRES3	8.08851e-10	0.51618	2.29948e-05
MYL6	8.7875e-10	0.344235	2.4982e-05
FAU	1.06636e-09	0.297724	3.03157e-05
KRT8	1.10478e-09	0.478645	3.14079e-05
CXCL8	1.16309e-09	1.79742	3.30655e-05
CAP1	1.57786e-09	0.510676	4.4857e-05
PPT1	1.80152e-09	0.497408	5.12155e-05
DDIT3	1.83959e-09	0.683085	5.22976e-05
IGFBP3	1.85123e-09	0.733418	5.26287e-05
PPP1CB	1.98857e-09	0.519592	5.65331e-05
ZFAS1	2.37044e-09	0.548985	6.73892e-05
LDHB	2.53209e-09	0.32569	7.19849e-05
MARCH7	2.53576e-09	0.529835	7.20891e-05
CROCC	2.54614e-09	-0.598275	7.23844e-05
GHITM	3.11664e-09	0.416551	8.8603e-05
COQ10B	3.34735e-09	0.432612	9.51617e-05
ATP1B1	3.46547e-09	0.381149	9.85197e-05
GADD45A	3.46771e-09	0.587592	9.85834e-05
RSRC2	3.63024e-09	0.483648	0.000103204
SFN	3.63996e-09	0.643002	0.00010348
ACTN4	3.71875e-09	0.475651	0.00010572
CEACAM6	3.78189e-09	0.819203	0.000107515
RASEF	3.98972e-09	0.529055	0.000113424
FAM216B	4.07479e-09	-0.497838	0.000115842
AQP5	4.24818e-09	0.973424	0.000120771
MT-CO2	4.36486e-09	0.324855	0.000124088
RAC1	4.62158e-09	0.369651	0.000131387
KCNE1B	4.97767e-09	-0.457088	0.00014151
SYNE1	5.26295e-09	-0.67657	0.00014962
HES1	5.32414e-09	0.754625	0.00015136
FHAD1	5.84738e-09	-0.618473	0.000166235
OPTN	6.02081e-09	0.437397	0.000171166
LAMP2	7.42209e-09	0.444223	0.000211003
MXD1	7.54055e-09	0.653437	0.00021437
TPI1	7.8846e-09	0.38761	0.000224151
CSNK1A1	8.35999e-09	0.329901	0.000237666
CFL1	8.42806e-09	0.462098	0.000239601
MALAT1	9.03523e-09	-0.459008	0.000256863
PFKP	9.06938e-09	0.399148	0.000257833
ASS1	1.06129e-08	0.519788	0.000301714
TMSB10	1.07538e-08	0.463066	0.000305718
AQP3	1.1046e-08	0.463993	0.000314027
PARP9	1.15063e-08	0.421397	0.000327112
CDH1	1.16868e-08	0.482865	0.000332244
NEAT1	1.23588e-08	-0.588086	0.000351349
PSCA	1.25095e-08	-0.444441	0.000355632
DNAH12	1.35602e-08	-0.50743	0.000385503
HDAC9	1.35697e-08	0.504156	0.000385774
SERPINB2	1.36968e-08	0.633443	0.000389386
STEAP4	1.41255e-08	0.730264	0.000401573
GBP3	1.44349e-08	0.405893	0.000410371
CAPN1	1.63162e-08	0.535142	0.000463852
ABCA13	1.65685e-08	-0.599317	0.000471027
CEACAM5	1.67628e-08	0.889387	0.000476551
C20orf85	1.77144e-08	-0.448877	0.000503603
PDP1	1.77219e-08	0.488078	0.000503816
HIF1A	1.86897e-08	0.371936	0.000531328
UBE2L6	1.89834e-08	0.431496	0.000539679
NEDD9	2.1944e-08	0.542659	0.000623845
MAP3K8	2.47435e-08	0.446711	0.000703434
SERINC1	2.53852e-08	0.434999	0.000721677
SDCBP	2.61652e-08	0.290322	0.000743849
ARMC3	2.6539e-08	-0.578474	0.000754476
IQGAP1	2.82938e-08	0.335732	0.000804366
GADD45B	2.84974e-08	0.51665	0.000810152
PSMD2	2.87539e-08	0.421688	0.000817446
TNFRSF12A	2.962e-08	0.544382	0.000842068
RPL12	2.979e-08	0.367838	0.000846899
CRIP1	3.34624e-08	-0.742632	0.000951302
CNBP	3.38995e-08	0.356863	0.000963729
GBP4	3.48612e-08	0.516867	0.000991068
TTLL9	3.49764e-08	-0.843409	0.000994345
UQCRC1	3.7512e-08	0.400316	0.00106643
PPA1	3.81724e-08	0.3876	0.0010852
BIRC3	3.99086e-08	0.516887	0.00113456
CAMSAP1	4.10178e-08	0.549663	0.0011661
RPS2	4.61566e-08	0.456155	0.00131219
DSG2	5.04425e-08	0.470177	0.00143403
LITAF	5.0664e-08	0.45463	0.00144033
WDFY1	5.65966e-08	0.486098	0.00160898
ENO1	5.79345e-08	0.459911	0.00164702
CD47	6.22935e-08	0.499266	0.00177094
UFL1	6.5239e-08	0.445841	0.00185468
OAT	6.6483e-08	0.468981	0.00189004
HMGA1	6.77433e-08	0.482515	0.00192587
GALNT7	6.87539e-08	0.387328	0.0019546
ATF4	7.31281e-08	0.268552	0.00207896
CLU	7.59977e-08	-0.504551	0.00216054
TSPAN6	7.6736e-08	-0.644149	0.00218153
PSMB1	7.97159e-08	0.430218	0.00226624
PSAP	8.32939e-08	0.433356	0.00236796
TBC1D8	8.4522e-08	0.445823	0.00240288
PSMB10	8.46491e-08	0.390105	0.00240649
APOL6	8.47841e-08	0.352703	0.00241033
ERO1A	8.83457e-08	0.540807	0.00251158
ZNF217	9.38443e-08	0.472075	0.0026679
TXNDC17	9.90269e-08	0.307546	0.00281524
CLDN4	1.01491e-07	0.47691	0.00288528
GSTA2	1.03704e-07	-0.780301	0.0029482
BTG2	1.05785e-07	0.531389	0.00300736
BRD2	1.05999e-07	0.441804	0.00301343
MAP3K13	1.08156e-07	0.383784	0.00307477
CYFIP1	1.08777e-07	0.40827	0.00309243
PFN1	1.09211e-07	0.353377	0.00310476
MYO5B	1.12391e-07	0.349601	0.00319515
TSPAN1	1.16999e-07	-0.324886	0.00332618
SNRPB	1.17456e-07	0.489849	0.00333916
RHBDD2	1.19093e-07	0.479335	0.0033857
TMEM30A	1.19188e-07	0.406711	0.00338839
PSMA7	1.19939e-07	0.357779	0.00340976
CFAP53	1.32952e-07	-0.563633	0.0037797
CSDE1	1.34993e-07	0.272173	0.00383773
FTH1	1.41733e-07	0.396924	0.00402934
AKR1A1	1.43335e-07	0.233678	0.00407487
ITCH	1.48512e-07	0.500737	0.00422206
NRAS	1.53569e-07	0.342531	0.0043658
ANXA2	1.54539e-07	0.284203	0.00439338
LACTB2	1.62418e-07	0.419326	0.00461738
IL13RA1	1.72339e-07	0.381949	0.00489943
POR	1.74945e-07	0.399882	0.0049735
NCKAP1	1.77132e-07	0.224146	0.00503569
HLA-B	1.79701e-07	0.253661	0.00510873
SEC14L3	1.81146e-07	-0.810064	0.0051498
CCDC190	1.93194e-07	-0.633594	0.00549232
CXCL16	1.94203e-07	0.3822	0.005521
B4GALT5	1.97248e-07	0.297809	0.00560755
CTNNB1	1.97999e-07	0.360006	0.00562891
LAYN	2.00633e-07	0.371481	0.00570378
SH3GLB1	2.04524e-07	0.373635	0.00581442
UFC1	2.23039e-07	-0.533354	0.00634078
MYL12A	2.23657e-07	0.463462	0.00635834
SLC25A3	2.27094e-07	0.289636	0.00645606
ADM	2.2949e-07	0.418375	0.00652417
CFB	2.29836e-07	0.448132	0.00653402
YARS	2.46282e-07	0.422298	0.00700155
APOD	2.50257e-07	0.469417	0.00711457
GLUL	2.52107e-07	-0.453062	0.00716714
METTL7A	2.57319e-07	-0.572666	0.00731532
VWA5A	2.77937e-07	0.374475	0.00790148
UBXN10	2.81477e-07	-0.648821	0.0080021
COX4I1	2.86404e-07	0.220845	0.00814218
TRIB1	2.87934e-07	0.45218	0.00818569
CAPN2	2.95565e-07	0.409353	0.00840262
SLC20A1	3.02911e-07	0.329422	0.00861146
CAMK2D	3.4343e-07	0.422288	0.00976336
HSPB1	3.4794e-07	0.578075	0.00989159
NARS	3.53602e-07	0.372578	0.0100526
CCNL1	3.59443e-07	0.404913	0.0102186
C16orf72	3.7942e-07	0.343402	0.0107865
RPL35	3.80417e-07	0.283042	0.0108149
SDC4	3.81327e-07	0.397066	0.0108407
SLC6A6	3.8398e-07	0.312001	0.0109162
CYR61	3.84084e-07	0.578139	0.0109191
GPD2	3.93378e-07	0.352355	0.0111833
NTN4	4.04841e-07	0.403534	0.0115092
ASAH1	4.11577e-07	0.31412	0.0117007
HSPA1A	4.12569e-07	0.614798	0.0117289
LRG1	4.18891e-07	0.46429	0.0119087
CTSB	4.20914e-07	0.375921	0.0119662
XRCC5	4.31352e-07	0.294607	0.0122629
DUSP5	4.38183e-07	0.538868	0.0124571
PPP4R2	4.6014e-07	0.367386	0.0130813
CASC4	4.72268e-07	0.34105	0.0134261
ARL6IP5	4.8546e-07	0.263706	0.0138011
ATP5F1B	5.04144e-07	0.264174	0.0143323
MAFF	5.339e-07	0.451393	0.0151782
SWAP70	5.35147e-07	0.305395	0.0152137
NAMPT	5.43227e-07	0.561599	0.0154434
BAG1	5.61128e-07	0.340812	0.0159523
ARF1	5.86237e-07	0.288782	0.0166661
MT-ND3	5.87959e-07	0.641368	0.0167151
HSPB11	5.89826e-07	-0.638614	0.0167682
NDUFB10	5.91842e-07	0.242156	0.0168255
PLEKHB2	6.11978e-07	0.442183	0.0173979
PPA2	6.21112e-07	0.355046	0.0176576
IRAK1	6.26545e-07	0.412036	0.0178121
ABCD3	6.45483e-07	0.314151	0.0183504
CD200R1L	7.02853e-07	-0.595514	0.0199814
MPP5	7.11232e-07	0.400862	0.0202196
LBH	7.25241e-07	0.435672	0.0206179
PSMA3	7.62205e-07	0.256958	0.0216687
MCFD2	7.97987e-07	0.329214	0.022686
RPL27	8.62676e-07	0.333652	0.024525
COX6C	8.67417e-07	0.234407	0.0246598
SYT8	8.96925e-07	0.494088	0.0254987
HLA-C	9.31959e-07	0.282039	0.0264947
TPPP3	9.34362e-07	-0.384198	0.026563
ITGA2	9.71277e-07	0.319639	0.0276124
UGP2	9.72653e-07	0.325305	0.0276516
PCMT1	9.99238e-07	0.321401	0.0284073
NPC2	1.0051e-06	0.285174	0.0285741
SCARB2	1.05491e-06	0.394941	0.0299901
RPS27A	1.14782e-06	0.323635	0.0326314
HBP1	1.15419e-06	0.337576	0.0328126
ALAS1	1.21761e-06	0.463023	0.0346156
IRAK3	1.23153e-06	0.370821	0.0350113
AC007906.2	1.25191e-06	-0.525321	0.0355907
TJP1	1.25582e-06	0.378904	0.0357016
CFH	1.27393e-06	0.438621	0.0362167
ANKRD13A	1.27771e-06	0.383312	0.0363241
MGST1	1.28327e-06	0.378765	0.0364822
PARM1	1.31121e-06	0.243787	0.0372763
ACAP2	1.33528e-06	0.230735	0.0379606
CFAP100	1.35105e-06	-0.733989	0.0384091
DDX24	1.45193e-06	0.226181	0.0412769
CYCS	1.47848e-06	0.367055	0.0420318
ETV6	1.5249e-06	0.360187	0.0433513
MMP14	1.59352e-06	0.378669	0.0453021
ATP5PB	1.6037e-06	0.20544	0.0455917
NDUFB9	1.60471e-06	0.351381	0.0456203
NAA15	1.61584e-06	0.336111	0.0459368
RPS19	1.69148e-06	0.33905	0.0480869
ZNHIT6	1.69384e-06	0.342114	0.0481542
ZFP36L2	1.76926e-06	0.34326	0.0502984
SAMD9L	1.85261e-06	0.43573	0.0526678
EML4	1.87048e-06	0.448102	0.0531758
PPL	1.89212e-06	0.170323	0.0537911
PSMD7	1.91577e-06	0.367267	0.0544634
DRC3	1.91885e-06	-0.720442	0.0545511
FLII	2.02525e-06	0.411118	0.0575759
SNAPC3	2.04423e-06	0.294813	0.0581155
RDX	2.05261e-06	0.389504	0.0583536
AGR2	2.16121e-06	-0.47403	0.0614411
CTSA	2.20153e-06	0.402838	0.0625873
BTG1	2.23259e-06	0.368688	0.0634703
COPB2	2.26789e-06	0.279204	0.0644738
SDCBP2	2.32159e-06	0.315907	0.0660004
ADGRF1	2.35454e-06	0.314075	0.0669371
LPP	2.36861e-06	0.310186	0.0673373
MPZL2	2.48749e-06	0.300771	0.0707168
CCNT2	2.50843e-06	0.255067	0.071312
GSR	2.52088e-06	0.156938	0.071666
OMG	2.64119e-06	-0.506174	0.0750864
HSPA5	2.71868e-06	0.497916	0.0772893
MCL1	2.80817e-06	0.373116	0.0798334
APP	2.81432e-06	0.347076	0.0800084
BHLHE40	2.84349e-06	0.551412	0.0808375
NDUFA6	2.84611e-06	0.252126	0.0809122
GGNBP2	2.84825e-06	0.308474	0.0809729
HYDIN	3.00679e-06	-0.576026	0.0854801
ACTR3	3.04461e-06	0.206059	0.0865552
SNX2	3.06172e-06	0.220525	0.0870416
RAB2A	3.0635e-06	0.192569	0.0870922
DNAH9	3.12974e-06	-0.532906	0.0889755
TUT7	3.14219e-06	0.349652	0.0893292
PPP2CB	3.14413e-06	0.347077	0.0893845
PRKAR1A	3.14642e-06	0.320015	0.0894495
GAPDH	3.19012e-06	0.236685	0.0906919
TNFAIP8L1	3.25594e-06	-0.72261	0.092563
EFHC1	3.30794e-06	-0.477457	0.0940413
PROS1	3.45898e-06	-0.596893	0.0983353
TMEM160	3.6205e-06	0.329363	0.102927
TSC22D1	3.6275e-06	0.320977	0.103126
SHTN1	3.6428e-06	0.299098	0.103561
PPP1R12A	3.73773e-06	0.150373	0.10626
ARHGAP5	3.75072e-06	0.259724	0.106629
TMEM123	3.87789e-06	0.227849	0.110245
ECI1	3.98413e-06	0.319106	0.113265
RPLP2	4.13956e-06	0.234628	0.117684
ATP5MG	4.23924e-06	0.225937	0.120517
DLG1	4.26741e-06	0.26398	0.121318
CP	4.2765e-06	0.306263	0.121577
CDC42SE2	4.30216e-06	0.29843	0.122306
C9orf16	4.43415e-06	0.295269	0.126058
H3F3B	4.6141e-06	0.291824	0.131174
PIK3R3	4.67991e-06	0.265261	0.133045
ASPH	4.83493e-06	0.388116	0.137452
EIF5	4.97713e-06	0.348749	0.141495
DUSP23	5.04238e-06	0.347847	0.14335
SPAG9	5.27903e-06	0.284706	0.150078
DNAJA4	5.44975e-06	-0.443652	0.154931
ERRFI1	5.45376e-06	0.460957	0.155045
RPL19	5.48088e-06	0.235418	0.155816
REEP3	5.55592e-06	0.155282	0.157949
ABI1	5.71544e-06	0.288856	0.162484
NET1	5.8059e-06	0.306746	0.165056
MVP	5.83413e-06	0.284765	0.165858
ATP5MPL	6.01868e-06	0.189836	0.171105
GGT6	6.0576e-06	0.369184	0.172211
RPS5	6.07498e-06	0.294977	0.172706
TAPBP	6.07882e-06	0.281771	0.172815
PSMC3	6.08121e-06	0.275182	0.172883
CCL28	6.21197e-06	0.345722	0.1766
UQCRQ	6.29232e-06	0.248623	0.178884
ETS2	6.31064e-06	0.421385	0.179405
EPS8L1	6.39616e-06	0.336694	0.181836
IER5	6.52874e-06	0.348586	0.185606
EFHD2	6.56602e-06	0.212645	0.186665
DYDC2	6.68592e-06	-0.605619	0.190074
SNHG8	6.78316e-06	0.419506	0.192838
BAZ2B	6.87224e-06	0.177112	0.195371
MORC3	7.01895e-06	0.320519	0.199542
RPL4	7.03204e-06	0.302837	0.199914
RPS14	7.03853e-06	0.296973	0.200098
PRKCI	7.30831e-06	0.226182	0.207768
CLINT1	7.35274e-06	0.291373	0.209031
CD2AP	7.36444e-06	0.24994	0.209364
LRP10	7.50559e-06	0.241544	0.213376
ABHD11	7.75778e-06	0.231817	0.220546
FOSB	7.86007e-06	0.530611	0.223454
KIAA0232	7.95414e-06	0.301258	0.226128
MCU	7.99657e-06	0.304689	0.227334
HMGB2	8.00853e-06	0.264716	0.227674
COX6B1	8.04738e-06	0.258838	0.228779
GPI	8.05516e-06	0.329074	0.229
C1QBP	8.07341e-06	0.342736	0.229519
PTBP3	8.32642e-06	0.286228	0.236712
MUC20	8.3579e-06	0.254627	0.237607
TJP3	8.49705e-06	0.258653	0.241563
TRIM29	8.52452e-06	0.270039	0.242344
DHX8	8.89922e-06	0.381959	0.252996
IGFBP2	8.96161e-06	-0.65332	0.25477
SESTD1	9.16851e-06	0.277015	0.260652
MUC4	9.84722e-06	0.141499	0.279947
SRD5A3	9.89291e-06	0.22361	0.281246
DDX3X	9.98963e-06	0.251939	0.283995
RNF11	1.00057e-05	0.345236	0.284452
TMOD3	1.01963e-05	0.30945	0.289869
CMTM6	1.03516e-05	0.25367	0.294286
LRRFIP1	1.04806e-05	0.226123	0.297952
TRIM69	1.05815e-05	0.43307	0.300822
REL	1.0667e-05	0.315648	0.303253
SARS	1.07346e-05	0.324078	0.305173
PRPF6	1.07368e-05	0.231266	0.305236
SH2D4A	1.07705e-05	0.274612	0.306196
FAM227A	1.08562e-05	-0.688543	0.308631
HNRNPR	1.08784e-05	0.269671	0.309261
MAPRE1	1.08886e-05	0.388777	0.309552
AK3	1.10535e-05	0.356951	0.314239
LRRC8B	1.15571e-05	0.30265	0.328556
NBN	1.15717e-05	0.307725	0.328972
RHOT1	1.17221e-05	0.21834	0.333247
ITPKC	1.17427e-05	0.496511	0.333834
BUD23	1.17692e-05	0.216545	0.334588
NME2	1.20297e-05	0.323148	0.341993
S100A16	1.24747e-05	0.401459	0.354644
ATP6V1E1	1.26029e-05	0.344417	0.358287
ACTG1	1.26706e-05	0.353491	0.360212
COX5A	1.3452e-05	0.136763	0.382428
LINC01765	1.35127e-05	-0.700935	0.384152
SLC3A2	1.35561e-05	0.416348	0.385388
AHI1	1.36063e-05	0.332917	0.386813
JAK1	1.3682e-05	0.349752	0.388966
APLP2	1.37443e-05	0.31038	0.390737
VPS4B	1.37981e-05	0.302398	0.392266
MSRB1	1.3839e-05	0.294555	0.393428
FNBP1L	1.45225e-05	0.252961	0.41286
DCTN6	1.47951e-05	0.350316	0.420609
SMIM14	1.47976e-05	0.220303	0.420681
ARAP2	1.4828e-05	0.348613	0.421546
KDM3B	1.48668e-05	0.252076	0.422648
RAB10	1.4935e-05	0.164389	0.424588
CLPX	1.50589e-05	0.300564	0.42811
SNX27	1.50795e-05	0.23805	0.428695
EEA1	1.52068e-05	0.21741	0.432314
SP1	1.52409e-05	0.177424	0.433285
DTX3L	1.54051e-05	0.257026	0.43795
ANXA1	1.58551e-05	0.35416	0.450744
TRA2B	1.59839e-05	0.180612	0.454406
SLC25A5	1.5988e-05	0.206674	0.454523
ATP5MD	1.60527e-05	0.168178	0.456362
COPB1	1.64111e-05	0.275081	0.466551
VAMP8	1.64266e-05	0.204034	0.466992
STXBP3	1.67443e-05	0.278522	0.476025
DHRS9	1.68033e-05	-0.551725	0.477701
USP53	1.69119e-05	0.272315	0.480788
TIMM8B	1.70126e-05	0.3452	0.483651
C9orf24	1.71359e-05	-0.344114	0.487157
TMBIM1	1.7192e-05	0.323861	0.488751
GOT2	1.72388e-05	0.292362	0.490083
DNAJC3	1.75331e-05	0.272086	0.49845
IRS2	1.7797e-05	0.314017	0.50595
POLR2C	1.80508e-05	0.230342	0.513167
AP3S1	1.81434e-05	0.269427	0.515799
MPC1	1.82661e-05	0.150898	0.519287
PSME1	1.84494e-05	0.233664	0.524497
MUC16	1.8602e-05	-0.41478	0.528835
DOCK1	1.86972e-05	0.331532	0.531543
GULP1	1.89342e-05	0.260298	0.538279
HLA-DRA	1.95347e-05	0.271827	0.555353
GNB1	1.96232e-05	0.304568	0.557868
PTP4A2	2.0003e-05	0.215161	0.568666
HLA-DRB1	2.02583e-05	0.304337	0.575923
TXN2	2.04717e-05	0.227374	0.58199
DDX60	2.05053e-05	0.313255	0.582947
KIF2A	2.06488e-05	0.165608	0.587025
FAM162A	2.07667e-05	0.336073	0.590376
FBXW5	2.0788e-05	0.339107	0.590982
MAP1LC3B	2.12104e-05	0.310869	0.602989
ARF6	2.20671e-05	0.216467	0.627345
BMP3	2.21819e-05	0.217861	0.63061
ZBBX	2.27416e-05	-0.422043	0.64652
ACAT1	2.28537e-05	0.313428	0.649708
GPBP1L1	2.31043e-05	0.207098	0.656832
FCHO2	2.33789e-05	0.371646	0.66464
SSR1	2.35446e-05	0.230293	0.669351
CAPSL	2.41188e-05	-0.357954	0.685673
PLK2	2.4772e-05	0.434206	0.704243
CPNE3	2.49067e-05	0.182617	0.708072
CCT8	2.52852e-05	0.192094	0.718832
RBM47	2.54593e-05	0.303839	0.723782
NCF2	2.55944e-05	0.220328	0.727623
CLIP4	2.56926e-05	0.256279	0.730416
EPCAM	2.5976e-05	0.191733	0.738472
SPIRE1	2.62544e-05	0.237244	0.746386
CYC1	2.64721e-05	0.265054	0.752576
SPEF2	2.72786e-05	-0.499448	0.775504
YWHAZ	2.73126e-05	0.195223	0.77647
TMEM106B	2.73396e-05	0.330169	0.777236
SLC44A2	2.77931e-05	0.283084	0.79013
EFCAB14	2.82484e-05	0.246193	0.803075
CDHR4	2.82929e-05	-0.603687	0.804339
SMAP1	2.83753e-05	0.231195	0.806682
APOL1	2.83784e-05	0.182448	0.806771
APEX1	2.85785e-05	0.275473	0.812457
ARFIP1	2.86404e-05	0.241689	0.814217
NDUFB7	2.87062e-05	0.278539	0.816089
TSPO	2.88672e-05	0.369452	0.820665
GNL3	2.90451e-05	0.247958	0.825724
SERPINB1	2.93209e-05	0.311947	0.833563
ARL6IP1	2.941e-05	0.217297	0.836096
TENT2	3.02918e-05	0.169217	0.861165
FIBP	3.05042e-05	0.309047	0.867205
GPR107	3.16334e-05	0.207996	0.899305
MMADHC	3.171e-05	0.256613	0.901484
FNBP4	3.17688e-05	0.370887	0.903157
CDC37	3.19265e-05	0.292889	0.907639
IGFBP5	3.24214e-05	-0.562357	0.921707
CLTB	3.25984e-05	0.173068	0.926741
RAB5A	3.2663e-05	0.273668	0.928577
SERTAD2	3.36289e-05	0.337063	0.956035
C19orf33	3.36771e-05	0.258625	0.957405
SERPINB3	3.36951e-05	0.576004	0.957917
UBQLN1	3.3806e-05	0.240728	0.96107
CCNC	3.41096e-05	0.273933	0.969701
VWA3A	3.47838e-05	-0.637788	0.98887
CES4A	3.49321e-05	-0.595317	0.993085
RAB3IP	3.50051e-05	0.303926	0.995159
CEBPD	3.56577e-05	0.482145	1
MYH14	3.62248e-05	0.277685	1
TARS	3.68778e-05	0.345826	1
MTCH2	3.69007e-05	0.22753	1
SORBS2	3.75429e-05	0.235372	1
CMAS	3.76409e-05	0.203948	1
TBC1D15	3.80297e-05	0.184723	1
TRIM27	3.82308e-05	0.343396	1
PNRC1	3.89686e-05	0.351957	1
RAD23A	3.93161e-05	0.211704	1
FEZ2	3.95063e-05	0.38137	1
SAMD15	3.98114e-05	-0.547452	1
SERINC5	4.01277e-05	0.360142	1
GLO1	4.05099e-05	0.267832	1
HIST1H2AC	4.05143e-05	-0.629802	1
RBP1	4.06367e-05	0.258843	1
UBE2B	4.11672e-05	0.133224	1
OSBPL2	4.19434e-05	0.316603	1
GTF2A1	4.2343e-05	0.252159	1
DLD	4.25604e-05	0.251975	1
CTNND1	4.30775e-05	0.302521	1
TSN	4.39953e-05	0.252433	1
FUCA2	4.40435e-05	0.195068	1
HNRNPH1	4.41049e-05	0.225306	1
CAPNS1	4.42411e-05	0.16949	1
PLS1	4.48179e-05	0.231094	1
ZCCHC17	4.59122e-05	0.23141	1
ZMAT3	4.61757e-05	0.213207	1
PPIP5K2	4.62224e-05	0.201634	1
ATP5MC3	4.71843e-05	0.204864	1
SLC25A24	4.76273e-05	0.232447	1
RHOC	4.78405e-05	0.215946	1
RHEB	4.78705e-05	0.306439	1
SAMD8	4.84794e-05	0.122265	1
IL6ST	4.86922e-05	0.230068	1
HMGN3	4.96072e-05	-0.485194	1
SPTLC2	5.01499e-05	-0.657048	1
AIMP1	5.01784e-05	0.205425	1
WASF2	5.03866e-05	0.273645	1
BACE2	5.0444e-05	0.28681	1
IBTK	5.05921e-05	0.307502	1
ALDOA	5.06142e-05	0.228992	1
SPAG8	5.0906e-05	-0.513236	1
SPTSSA	5.13985e-05	0.375855	1
SLC38A2	5.18028e-05	0.35422	1
CFAP54	5.24877e-05	-0.611805	1
EIF2S2	5.28963e-05	0.278018	1
VPS37B	5.48803e-05	0.339266	1
ARL6	5.54368e-05	-0.564622	1
B3GNT2	5.57919e-05	0.203072	1
PUM1	5.59386e-05	0.175383	1
MYH9	5.64188e-05	0.371954	1
CYBA	5.74951e-05	0.217683	1
LEPROT	5.81776e-05	0.274091	1
TAF9	5.86673e-05	0.300385	1
PLEKHS1	5.88568e-05	-0.647984	1
AL357093.2	5.96834e-05	-0.310231	1
CES1	6.0129e-05	-0.59427	1
NT5C2	6.0246e-05	0.177124	1
QSOX1	6.1306e-05	0.197276	1
EIF5B	6.15291e-05	0.243034	1
MDH2	6.17411e-05	0.235574	1
RNF115	6.21558e-05	0.235443	1
CEP57	6.22894e-05	0.26636	1
SCPEP1	6.23696e-05	-0.602228	1
GPX4	6.24447e-05	0.242044	1
SEL1L3	6.41289e-05	0.253383	1
LMNA	6.51322e-05	0.339793	1
PRKCSH	6.51558e-05	0.260791	1
PDCD10	6.57799e-05	0.313412	1
PHKG2	6.68725e-05	0.320861	1
SPTAN1	6.70587e-05	0.244106	1
ATP6V1C1	6.75598e-05	0.180333	1
KIAA1468	6.77648e-05	0.106587	1
PPP1R7	6.8179e-05	0.142328	1
AP003352.1	6.85766e-05	0.372762	1
RNF13	6.9472e-05	0.262724	1
ZBTB10	7.08015e-05	0.323948	1
APOL2	7.13861e-05	0.261393	1
GOLGA5	7.17789e-05	0.205307	1
GLRX3	7.19386e-05	0.324977	1
CEMIP2	7.22924e-05	0.2302	1
EMC7	7.24675e-05	0.180225	1
ALDH1A3	7.31614e-05	0.2828	1
PLA2G16	7.33603e-05	0.158604	1
NEDD8	7.43498e-05	0.206462	1
CES2	7.45373e-05	0.193727	1
YWHAQ	7.45908e-05	0.146258	1
SPCS3	7.54852e-05	0.362552	1
CXADR	7.63538e-05	0.252255	1
CCDC47	7.76859e-05	0.164442	1
NHLRC4	7.7808e-05	-0.561032	1
HIST1H1C	7.78476e-05	0.468514	1
RAP2B	7.84346e-05	0.335633	1
NAPA	7.944e-05	0.192889	1
TCERG1	7.98744e-05	0.216935	1
CLDN7	8.05426e-05	0.221337	1
LGALS3	8.10811e-05	0.253793	1
RLF	8.23188e-05	0.24948	1
CHCHD2	8.26515e-05	0.188	1
PGD	8.30766e-05	0.126821	1
ATP6V0B	8.31811e-05	0.164269	1
CLDN1	8.32277e-05	0.414373	1
TLN1	8.33362e-05	0.194231	1
TMEM165	8.40155e-05	0.374739	1
CYLD	8.40501e-05	0.300429	1
DAPP1	8.41907e-05	0.23815	1
HINT3	8.45478e-05	0.243115	1
MUT	8.50416e-05	0.244799	1
RHOU	8.50823e-05	0.256558	1
UGDH	8.52851e-05	0.219324	1
RIN2	8.60698e-05	0.27409	1
MET	8.66018e-05	0.335452	1
MAP3K1	8.67216e-05	0.290355	1
CAST	8.84608e-05	0.220629	1
UQCRFS1	8.91192e-05	0.334839	1
MRPL52	8.97817e-05	0.294407	1
UHMK1	8.99369e-05	0.144789	1
HLA-DMA	9.01413e-05	0.23512	1
MPP7	9.19168e-05	0.254815	1
WWP1	9.22615e-05	0.218417	1
RPL37A	9.23837e-05	0.159782	1
WDR78	9.35735e-05	-0.445798	1
DNAJC15	9.47332e-05	0.147113	1
MDH1	9.48843e-05	0.215774	1
C9orf78	9.56427e-05	0.29717	1
TMEM107	9.56977e-05	0.218208	1
TMEM14B	9.67118e-05	0.203827	1
SNRPD1	9.81323e-05	0.259591	1
TRAPPC4	9.82373e-05	0.168943	1
HECA	9.87375e-05	0.247173	1
RAD23B	0.000100544	0.22783	1
CCT4	0.000102959	0.125749	1
MMACHC	0.000103237	0.355708	1
PLS3	0.000105365	0.333777	1
TBC1D14	0.000105419	0.257107	1
SH3RF1	0.000106491	0.142091	1
SLC25A6	0.000106805	0.253935	1
KPNB1	0.000107057	0.161157	1
MGST3	0.000107137	0.187815	1
LIMCH1	0.00010859	0.104456	1
MYL12B	0.00010863	0.219263	1
SMAP2	0.000109481	0.239063	1
PRELID3B	0.000110584	0.223611	1
IFITM1	0.000112646	0.331055	1
SPINT1-AS1	0.000113282	0.241537	1
BRD4	0.000113352	0.37005	1
LMO4	0.000113578	0.145341	1
RSAD2	0.000114443	0.461208	1
EHD4	0.000116214	0.264146	1
YME1L1	0.000116613	0.2915	1
IPO7	0.000116877	0.204671	1
YWHAG	0.000117248	0.185592	1
ATP8B1	0.000117425	0.225486	1
CCDC170	0.000117498	-0.419706	1
SGPP2	0.000117727	0.239362	1
LARP1	0.000118673	0.236682	1
RPL18A	0.000119056	0.295488	1
SDF4	0.000119718	0.254991	1
NUCKS1	0.000121553	0.149026	1
KDM7A	0.000121728	0.143525	1
PEBP1	0.000123553	0.160253	1
PDIA3	0.000124689	0.298217	1
SMU1	0.000124797	0.318966	1
SNF8	0.000126452	0.217802	1
ARHGAP32	0.000126496	0.113717	1
SCFD1	0.000127151	0.166351	1
SRSF2	0.00013016	0.303555	1
PRKDC	0.00013022	0.189146	1
CCDC6	0.00013072	0.23688	1
REST	0.000134207	0.137454	1
ATAD1	0.000136027	0.233719	1
CNPY2	0.000136299	0.213956	1
ZCRB1	0.000138771	0.180875	1
IFT57	0.000139651	-0.355759	1
SPAG17	0.000141493	-0.422458	1
ROCK2	0.000141803	0.221326	1
GSTO1	0.000142701	0.341874	1
ABCC5	0.000143334	-0.600893	1
RAB18	0.00014459	0.20089	1
LDLRAD1	0.000145764	-0.458458	1
CLDN3	0.000146385	0.258027	1
EPRS	0.000146767	0.184306	1
RPS6	0.000147755	0.21828	1
PARP1	0.000148346	0.196269	1
BECN1	0.00014883	0.143083	1
WDR43	0.000149699	0.281521	1
C9orf72	0.000150085	0.210664	1
NCK1	0.000150809	0.123736	1
RPS21	0.00015132	0.180892	1
MRPL21	0.00015194	0.24064	1
DGUOK	0.000152319	0.217376	1
RALGPS2	0.000152466	0.254311	1
ITM2B	0.000153291	0.224356	1
FSTL1	0.000155183	0.363388	1
ADIPOR2	0.000155285	0.265535	1
AP2B1	0.000156312	0.215664	1
S100P	0.000156647	0.156668	1
BEST4	0.000160148	-0.462064	1
H2AFZ	0.000160402	0.214956	1
NDUFS5	0.000160935	0.254943	1
INPP4B	0.000161535	0.33829	1
TSPAN14	0.000162251	0.260267	1
TTC37	0.000163137	0.33757	1
EPAS1	0.000163722	0.317704	1
DYNC1LI2	0.000165127	0.186744	1
FUS	0.000165845	0.253065	1
IMPA1	0.000166308	0.166529	1
DDOST	0.000166997	0.112836	1
ZNF292	0.000168073	0.139267	1
TOGARAM2	0.000170693	-0.537818	1
TENT5A	0.000171443	0.384557	1
SPATA18	0.000172145	-0.474813	1
FEM1B	0.000173026	0.294784	1
ITGB8	0.000174916	0.324381	1
ZC3H7A	0.000175494	0.28357	1
TMPRSS2	0.000175648	0.248704	1
AKR1C2	0.000176075	0.211078	1
TRNAU1AP	0.000176736	0.327796	1
DAP	0.000177888	0.28052	1
RNF14	0.000178056	0.129296	1
MRPL18	0.00017852	0.23837	1
ASAP2	0.000178766	0.185922	1
PRDX4	0.000179641	0.259121	1
ANP32E	0.00018104	0.125826	1
TC2N	0.00018237	0.110759	1
RFK	0.000182784	0.206389	1
CCND1	0.000182785	0.246503	1
RAB8A	0.000183359	0.173248	1
XRCC6	0.000188763	0.207893	1
GNE	0.000190561	0.274412	1
SLC11A2	0.00019113	0.159077	1
YWHAH	0.000194047	0.18498	1
PLEC	0.000195024	0.269553	1
RPL8	0.000196117	0.236757	1
ZMYND10	0.000196406	-0.585322	1
DHRS3	0.000196537	0.206425	1
C19orf53	0.00019717	0.226562	1
RPL3	0.000197399	0.22912	1
SRSF10	0.000198254	0.223867	1
CLTC	0.000199776	0.299739	1
PRPF8	0.000201176	0.0782504	1
S100A13	0.000207489	0.189208	1
TNKS2	0.000209133	0.167529	1
PAXIP1-AS1	0.000211441	0.260402	1
MT-ATP8	0.000211507	0.266044	1
ILF3	0.00021289	0.165658	1
ELOC	0.000214348	0.189045	1
HSD17B12	0.000216618	0.191327	1
CETN2	0.00021681	-0.30225	1
MBP	0.000217217	0.196137	1
KPNA5	0.000217338	0.190969	1
CHMP4B	0.000217576	0.202229	1
TAF1D	0.000221454	0.206647	1
STK33	0.000223397	-0.528124	1
BRI3	0.000225182	0.137661	1
DARS	0.000226732	0.180403	1
PFKFB2	0.000227915	0.159034	1
MRPS21	0.000229596	0.164848	1
CLOCK	0.000230316	0.245213	1
MID1	0.000232114	0.174929	1
KLF4	0.000232531	0.103584	1
IDH3B	0.000233531	0.179147	1
SLC9A3R1	0.000234453	0.226198	1
NEBL	0.000237146	0.155924	1
TET2	0.0002373	0.301927	1
JPT1	0.000239926	0.238517	1
TCF12	0.00024458	0.234137	1
HNRNPAB	0.000245787	0.190378	1
FUT2	0.000247352	0.113358	1
AC105446.1	0.000247567	-0.544775	1
MGLL	0.000249916	-0.568275	1
TRAM1	0.000252405	0.281192	1
TIPARP	0.000253219	0.228751	1
POU2F1	0.000253323	0.288001	1
AHCYL2	0.000256287	0.200628	1
UGCG	0.000256387	0.210955	1
GOLGA7	0.000257626	0.107522	1
SMC5	0.000258995	0.0845534	1
CYSTM1	0.00026354	0.237974	1
RNF141	0.000263751	0.116879	1
RHOA	0.000264142	0.165211	1
GNAI3	0.000264244	0.182037	1
STK17B	0.00026442	0.318721	1
FAM96B	0.000264559	0.170917	1
PWP1	0.000266034	0.209111	1
EVA1C	0.00026685	0.257293	1
GABRP	0.000268811	0.280099	1
ARID4B	0.00026963	0.249408	1
ESRRA	0.000270942	0.189984	1
NCOA4	0.000271111	0.231959	1
IRF6	0.00027206	0.129491	1
GPCPD1	0.000272423	0.224269	1
NDUFA10	0.000274541	0.195649	1
LMAN1	0.000274585	0.113696	1
GBP6	0.000274674	0.144711	1
SNX4	0.000275687	0.151507	1
SF3B5	0.000276967	0.182734	1
BZW1	0.000278441	0.196164	1
ACTR10	0.000280415	0.168682	1
PTPN2	0.00028129	0.230951	1
AFF4	0.000284961	0.21527	1
VMP1	0.00028719	0.131303	1
SNRPD2	0.000288649	0.257805	1
PHACTR4	0.00029066	0.218968	1
ETV3	0.00029266	0.279123	1
LYN	0.000293668	0.239637	1
MIEN1	0.000295087	0.264322	1
UXS1	0.000300017	0.139683	1
TCTA	0.0003007	0.198173	1
CALU	0.000300854	0.238181	1
ELL2	0.000301843	0.164881	1
RALY	0.000302017	0.189356	1
SEC61A1	0.000302089	0.235335	1
AMPD3	0.000305363	0.268698	1
ARPP19	0.000310113	0.155113	1
BHLHE41	0.000311087	0.112737	1
SCAND1	0.000313033	0.192649	1
SF3B1	0.000313779	0.176725	1
SNX6	0.000315924	0.108576	1
ATP6V1F	0.000321812	0.0436462	1
SLC39A6	0.000322041	0.269493	1
CD99	0.000324047	0.200909	1
HPS3	0.000324866	0.231445	1
JMY	0.000326373	0.244527	1
LTN1	0.000326534	0.207843	1
ZC3H14	0.000333563	0.158276	1
GLUD1	0.000334386	0.252592	1
PSMA4	0.000336464	0.163172	1
HINT2	0.000336574	0.0963732	1
SOX4	0.000336815	0.238131	1
ATP5PO	0.000337773	0.115724	1
SEC13	0.00033819	0.189212	1
TIA1	0.00033864	0.253107	1
RPLP1	0.00034114	0.267026	1
RMRP	0.00034251	0.143207	1
UFSP2	0.000345409	0.326864	1
ABHD12B	0.000348466	-0.646859	1
FRMD4B	0.000348829	0.286136	1
DNAJC8	0.00035052	0.244827	1
ANKLE2	0.000350579	0.167807	1
FAM213A	0.00035079	0.198698	1
JKAMP	0.000351132	0.137563	1
VPS26A	0.000354153	0.241118	1
DDA1	0.000355783	0.193058	1
GPATCH8	0.000356152	0.202058	1
FAM177A1	0.000357804	0.135682	1
SYNRG	0.000357991	0.303586	1
GALNT3	0.000358505	0.107129	1
CHMP2B	0.000369666	0.297259	1
ACAA1	0.000370046	0.330857	1
BROX	0.000371302	0.120379	1
STAT3	0.000371832	0.137868	1
VDAC1	0.000372099	0.143715	1
DYRK2	0.000376001	0.146822	1
BCAP31	0.000377596	0.122167	1
DNAAF1	0.000379266	-0.60777	1
CASP3	0.000381127	0.142653	1
NOP58	0.000382195	0.0676945	1
CCT6A	0.000384719	0.202216	1
EFTUD2	0.000385377	0.263758	1
PSPC1	0.000386108	0.219173	1
BAD	0.0003863	0.26853	1
NPM1	0.000386955	0.129711	1
ARHGAP12	0.000389399	0.185354	1
EXOC3	0.0003896	0.146358	1
GTF2E2	0.0003933	0.201678	1
RACK1	0.000393619	0.165107	1
ZFP36L1	0.00039383	0.297547	1
NOL7	0.000395077	0.0443313	1
NUP50	0.00039728	0.134959	1
MAPK6	0.000397554	0.180017	1
DNAJB14	0.000399838	0.298637	1
RIPK4	0.000401274	0.197405	1
DPP7	0.000407159	0.112688	1
EIF5A	0.000407291	0.122217	1
SRSF4	0.00041254	0.175978	1
ANKRD12	0.000413268	0.183788	1
DNAJB4	0.000420019	0.320097	1
ILF2	0.000420272	0.129204	1
ITSN2	0.00042037	0.133458	1
STT3A	0.000421883	0.150199	1
PCBP1	0.000422675	0.16047	1
KRT18	0.000422798	0.179996	1
MBOAT2	0.000423916	0.271093	1
DLEC1	0.000426435	-0.530981	1
MTDH	0.000431041	0.173234	1
RPS18	0.000436169	0.268636	1
CHMP2A	0.000437287	0.159414	1
CFAP52	0.000444194	-0.47202	1
EEF2	0.000445666	0.092918	1
HAT1	0.000446306	0.165532	1
GOSR1	0.000448447	0.0959349	1
PDIA6	0.000451161	0.176488	1
C6orf132	0.000451378	0.211043	1
GTF3A	0.000451392	0.236006	1
LAP3	0.000453973	0.228624	1
OXR1	0.000454191	0.168911	1
DCTN2	0.0004619	0.191025	1
CEBPG	0.00046275	0.260498	1
TOMM20	0.000472568	0.1836	1
HELZ	0.000474058	0.190045	1
ZNF273	0.000478615	-0.559388	1
CFAP45	0.000479979	-0.334722	1
EIF6	0.000490227	0.16252	1
DDX5	0.000490985	-0.376221	1
CDC42EP4	0.000495549	0.210097	1
APOO	0.000499607	0.0149687	1
CBFB	0.000500152	0.169994	1
MAP4K3	0.00050117	0.281586	1
CDV3	0.000502437	0.200554	1
SORL1	0.000504733	0.29097	1
NUP58	0.000509744	0.255863	1
ADD3	0.00051044	0.105468	1
PSMG2	0.000511439	0.204249	1
BCAS2	0.000512788	0.192282	1
CLIC1	0.000513949	0.162627	1
SYPL1	0.000517318	0.149374	1
GK5	0.000518114	0.174401	1
COPS4	0.000518646	0.179078	1
SEC23IP	0.00052297	0.223069	1
BLVRA	0.000525357	0.163348	1
CPT1A	0.000530599	0.261157	1
SSBP1	0.000533026	-0.0948163	1
METTL9	0.000535844	0.167348	1
GRPEL1	0.000535849	0.29283	1
CAPS2	0.000541987	-0.539827	1
GPX3	0.000544164	-0.0128184	1
CCDC117	0.000545639	0.184946	1
NDUFA9	0.000550574	0.128981	1
REEP5	0.000552207	0.217586	1
SMAD3	0.000552728	0.187272	1
POMP	0.00055832	0.13786	1
GALNT12	0.000562398	0.13671	1
ARPC5	0.000563177	0.147954	1
P4HB	0.000567399	0.117204	1
RPL24	0.000573291	0.145163	1
IKZF2	0.000573877	0.140255	1
CRNKL1	0.000574788	0.150687	1
CNNM2	0.000576957	0.240775	1
DRAP1	0.000583174	0.206169	1
TPM3	0.000584271	0.210018	1
OARD1	0.000589728	0.172557	1
CNIH4	0.00059154	0.232225	1
MRPS31	0.000592599	-0.449455	1
CREBZF	0.000593494	0.17373	1
SEC11C	0.000597495	0.276325	1
CDC37L1	0.000597614	0.207893	1
CACUL1	0.000603758	0.206576	1
EEF1D	0.000606685	0.179047	1
G3BP1	0.000609986	0.154595	1
MAP4	0.000610343	0.222404	1
RNF7	0.000616083	0.234465	1
STRAP	0.000616153	0.206971	1
RNF114	0.000624105	0.167757	1
PIAS3	0.000625357	0.140866	1
PTPN3	0.000632363	0.200191	1
NRDC	0.000635934	0.165772	1
ACADVL	0.000636765	0.146382	1
RBBP8	0.000637611	0.191812	1
BCAP29	0.000638835	0.211774	1
WDR47	0.000642578	0.0997799	1
ST14	0.000650144	0.0938328	1
EIF3H	0.000652971	0.0859879	1
GSS	0.000654463	0.136109	1
SNRNP200	0.000656692	0.227977	1
SAP30BP	0.0006575	0.243254	1
SLC26A2	0.000661884	0.177925	1
UBE2D2	0.000663304	0.217489	1
DIMT1	0.000665695	0.204001	1
HLA-DPA1	0.000665843	0.10532	1
GLTP	0.000666019	0.184261	1
ARL1	0.000668151	0.0978514	1
APC	0.000670248	0.185907	1
C1GALT1	0.000670852	0.109809	1
TAB3	0.000671838	0.169166	1
OCLN	0.00067267	0.142288	1
KARS	0.000672799	0.185054	1
GPD1L	0.000672989	0.218725	1
USP25	0.000678297	0.15286	1
NPLOC4	0.000679654	0.209669	1
OSBPL11	0.000686372	0.139533	1
C6orf106	0.000688036	0.198996	1
MTIF3	0.00068962	0.0935277	1
NUMA1	0.000689715	0.13237	1
DDX42	0.000693972	0.178263	1
CHKA	0.00069809	0.138824	1
VNN3	0.000701283	0.23667	1
GUK1	0.000703106	0.151764	1
PDLIM5	0.000704657	0.158685	1
PLEKHA3	0.000707261	0.22045	1
KDM5C	0.000711912	0.213064	1
XRN1	0.000713507	0.0805821	1
PPP4R3A	0.000714536	0.201931	1
PITPNB	0.00071494	0.187284	1
BAIAP2L1	0.000715268	-0.56531	1
BZW2	0.000715639	0.0862804	1
THUMPD3	0.000730929	0.15869	1
CCDC33	0.000732682	-0.544582	1
CUL4B	0.000733467	0.131473	1
NAPG	0.000736265	0.287639	1
AMD1	0.000738011	0.15042	1
AC006064.4	0.00073893	0.168133	1
ANXA5	0.000739283	0.173704	1
RHOBTB3	0.000740056	0.168541	1
NAE1	0.000743545	0.19132	1
CCDC17	0.000752571	-0.54564	1
MYDGF	0.000758102	0.185009	1
ODF2L	0.000760256	-0.43779	1
ATP6V0E1	0.00076397	0.0470066	1
CCDC181	0.000767728	-0.446252	1
LSM7	0.000775794	0.236815	1
SDHB	0.000777385	0.140557	1
GUF1	0.000783697	0.210288	1
MPLKIP	0.00078636	0.102966	1
HK1	0.000786599	0.197769	1
SNRPC	0.000787411	0.213637	1
RPS20	0.000791895	0.208472	1
TCEAL4	0.000798084	0.129781	1
WDR61	0.000801145	0.204029	1
SULT1A1	0.000801315	-0.574656	1
FOSL2	0.000801643	0.21908	1
POLD3	0.000803869	0.149739	1
NMI	0.000811155	0.182106	1
NOLC1	0.000814709	0.210906	1
SEPHS2	0.00082042	0.216237	1
TNIP1	0.000822461	0.128628	1
GCN1	0.000825306	0.224186	1
ANAPC11	0.000827699	0.168784	1
RNF20	0.000833096	0.301677	1
CASP10	0.000837115	0.210676	1
BTBD3	0.00083869	-0.533619	1
IFNGR1	0.00084163	0.15071	1
SMIM19	0.000844081	0.135991	1
PRELID1	0.000847232	0.165046	1
PPIE	0.000848576	0.180477	1
UBE2H	0.000850621	-0.491107	1
TMED4	0.000855855	0.159548	1
SRP54	0.000857089	0.169457	1
C18orf25	0.000860792	0.140582	1
WARS	0.000877571	0.33837	1
RPL14	0.000879285	0.0214836	1
BCL10	0.000885556	0.170184	1
LGALS3BP	0.000887118	0.139279	1
ETFA	0.000891437	0.142068	1
DNAH3	0.000892765	-0.505288	1
NEK7	0.000894935	0.0625091	1
GOLT1B	0.000904054	0.192297	1
MTMR3	0.000907246	0.158427	1
RPL30	0.000907389	0.0978658	1
SINHCAF	0.00090907	0.0397939	1
CD82	0.000917098	0.251502	1
FGD4	0.000923826	0.174125	1
KLHL24	0.000925248	0.098151	1
RAB5IF	0.000925584	0.243899	1
EIF1B	0.000926407	0.152667	1
CCDC114	0.00093054	-0.541678	1
IFNAR1	0.000934599	0.0417035	1
PSMA6	0.000935078	0.185955	1
PKN2	0.000941687	0.142694	1
RSL1D1	0.00094394	0.148834	1
IMPAD1	0.000944475	0.204749	1
UFD1	0.000944975	0.20846	1
CLIC6	0.000946868	0.161932	1
MRNIP	0.000951065	0.0284615	1
GPT2	0.000954296	0.21634	1
SSR3	0.000958547	0.247319	1
CTTN	0.000963496	0.0848517	1
EGR1	0.000966972	0.556334	1
PPARGC1A	0.000968849	0.151217	1
MDM2	0.000972606	0.100846	1
CD151	0.000973034	0.306053	1
CPNE1	0.000974368	0.215197	1
OGDH	0.000974435	0.217854	1
MFN1	0.000982504	0.138955	1
TOR1AIP2	0.000988406	0.133132	1
COPG1	0.000989294	0.171725	1
SLC30A9	0.000992241	0.125862	1
GIPC1	0.000992579	0.0841567	1
ACOX1	0.000994222	0.240741	1
SIKE1	0.000999419	0.240787	1
BOD1L1	0.00100019	0.13048	1
YWHAB	0.00101072	0.166887	1
DYNLT3	0.00101169	0.16923	1
PPP2R5C	0.00101399	0.247902	1
MTIF2	0.00101444	0.219666	1
SCRN1	0.00101462	0.180647	1
TIPRL	0.00102444	0.268611	1
FOXO3	0.00102643	0.0907574	1
USP9X	0.0010292	0.2372	1
PCGF5	0.00102976	0.188883	1
COL4A3BP	0.00103114	0.158672	1
G3BP2	0.00103233	0.15504	1
SYF2	0.00103302	0.0767655	1
ULK2	0.00104072	0.223189	1
XBP1	0.00104162	0.213132	1
ZMPSTE24	0.0010481	0.120961	1
ISCU	0.00104903	0.027563	1
BTG3	0.00105199	0.232293	1
ZNF791	0.00105477	0.273139	1
DHRS7	0.00105622	0.181575	1
DUSP10	0.00105785	0.236011	1
MRPS18B	0.00105856	0.0625946	1
NAV2	0.00106217	0.165115	1
SHOC2	0.00106267	0.216388	1
RARS	0.00106525	0.174557	1
NDUFS4	0.00107507	0.0835422	1
METAP1	0.00107526	0.206274	1
PSMD10	0.00107984	0.165206	1
ETF1	0.00109301	0.104796	1
IFIT3	0.00109858	0.293702	1
FARP1	0.00110529	0.0811978	1
B4GALT4	0.00110565	0.28418	1
TRMT9B	0.00110809	-0.532552	1
TBC1D5	0.0011123	0.148891	1
ACOT13	0.00111392	0.218728	1
VPS35	0.00112883	0.211879	1
MRPL14	0.00113597	0.0410842	1
FAT1	0.00115445	0.122788	1
CDC42BPA	0.00115551	0.0823741	1
CHMP3	0.00115678	0.041435	1
BPIFB1	0.0011654	0.290996	1
RTN4	0.00116812	0.205485	1
YAP1	0.00117436	0.17285	1
MAML2	0.0011849	0.177323	1
SH3BGRL2	0.00119083	0.2156	1
PPP2R2A	0.00119191	0.0920834	1
LASP1	0.00119906	0.217162	1
CCPG1	0.00119968	0.135995	1
NSD1	0.00120524	0.262883	1
GSPT1	0.00120536	0.0737251	1
KIF5B	0.00121696	0.206491	1
OPA1	0.00121787	0.134194	1
CTSD	0.00122693	0.21381	1
SERINC3	0.00122727	0.152275	1
PA2G4	0.00123269	-0.0253845	1
PYCR2	0.00123796	0.183317	1
RAB22A	0.00123999	0.248896	1
SH3BGRL3	0.00126525	0.267542	1
JUND	0.00126645	0.204055	1
RALB	0.00127136	0.101236	1
EMC10	0.00127412	0.131201	1
CAPZB	0.00127798	0.11603	1
OSBPL9	0.00128058	0.122862	1
UAP1	0.00128364	0.0085332	1
EIF3I	0.00128898	0.113667	1
COBLL1	0.0012987	0.184399	1
FBXO7	0.00130883	0.203489	1
NME1	0.00131908	0.101394	1
TIMM23	0.00132848	0.124002	1
UEVLD	0.00134211	0.0886546	1
LIPH	0.00134945	0.213474	1
ARFGEF1	0.00135478	0.186755	1
ATP5ME	0.00136224	0.167204	1
DYNLRB2	0.00136232	-0.411874	1
RPL35A	0.00136959	0.184702	1
LUZP1	0.00137306	0.213177	1
TTC9	0.00137417	0.188638	1
RDH10	0.00137465	0.209334	1
CTDSPL2	0.00137907	0.167301	1
KTN1	0.00138024	-0.294492	1
IFT46	0.00139609	0.162903	1
EIF3K	0.00140198	0.125515	1
SLC25A4	0.00141286	0.137659	1
USP54	0.00141784	0.112646	1
LAMP1	0.00142065	0.167521	1
UBA6	0.00143327	0.102177	1
SRRM1	0.00143389	0.0712692	1
GFM1	0.00143765	0.0805648	1
ASL	0.00144473	0.108796	1
ANP32B	0.00144798	0.173245	1
H2AFJ	0.00145382	0.10693	1
SNRNP27	0.00145701	0.0911811	1
ROMO1	0.00146578	0.0727755	1
POLR2B	0.00146678	0.176716	1
C1orf43	0.00148034	0.0926429	1
PLRG1	0.00149676	0.100334	1
SLPI	0.00150131	0.131325	1
HIPK2	0.00150585	0.175993	1
MIER1	0.00150755	0.0226999	1
CSNK1G3	0.00151059	0.201736	1
C2orf73	0.00151301	-0.451088	1
NDUFA4	0.0015149	0.201705	1
ZNF706	0.00152012	0.059442	1
SGPL1	0.00153194	0.178727	1
CLUAP1	0.00153914	0.0645871	1
PICALM	0.00155587	0.0697879	1
HPS5	0.00155744	0.196938	1
EHF	0.00155746	0.165202	1
PTRHD1	0.00155849	0.252832	1
JPT2	0.00155897	-0.436241	1
MXI1	0.00156575	0.125488	1
LAMTOR3	0.00157323	0.161757	1
TRIOBP	0.00157349	0.161159	1
DR1	0.00157442	-0.0256683	1
PRRC1	0.00157903	0.154663	1
SPAG16	0.00158069	0.14068	1
RPL34	0.00158325	0.163817	1
FAM136A	0.00158843	0.00179381	1
TSPAN15	0.00159798	0.134153	1
CHP1	0.001602	0.151866	1
SCAF11	0.0016069	0.142674	1
ECPAS	0.00161217	0.163549	1
ATP1A1	0.00161667	0.127869	1
DNASE2	0.00162751	0.236522	1
PIM3	0.00162816	0.171387	1
NHSL1	0.00164061	0.170489	1
IER3	0.00164681	0.27858	1
SMAD5	0.00165124	0.180057	1
RAB31	0.00166644	0.190026	1
MLF2	0.00167012	0.125371	1
YPEL2	0.00167528	0.100675	1
RHOB	0.00167852	0.178188	1
KPNA4	0.0016873	0.169372	1
NELL2	0.00168815	-0.52687	1
C22orf39	0.00169557	0.158639	1
C11orf54	0.00170507	0.0405246	1
CIRBP	0.00170534	0.0488535	1
PIGT	0.00170534	0.197596	1
DYNC1I2	0.00170667	0.267848	1
KDM2A	0.00171064	0.105065	1
DPP8	0.00171439	0.11014	1
FAM204A	0.0017165	0.202451	1
PDHB	0.00172266	0.145403	1
PPM1A	0.00172697	0.106672	1
NCBP2	0.00172871	0.272212	1
RBM26	0.0017333	0.18317	1
PFKL	0.001741	0.0894608	1
THOC7	0.0017567	0.178	1
ANKRD45	0.00176027	0.0625783	1
CREBRF	0.00176812	0.146707	1
PRPF40A	0.00176817	0.129775	1
SAT2	0.00177571	0.267784	1
MOB1A	0.00177589	0.183502	1
ARL8B	0.00177619	0.0932576	1
HLA-G	0.00178321	0.194714	1
PRSS23	0.00178491	0.161119	1
AP3B1	0.00178746	0.151453	1
C5orf49	0.00179005	-0.390027	1
SLU7	0.00179169	0.101247	1
NDUFAB1	0.0017967	0.131941	1
SEC61G	0.0017993	0.140686	1
NADK	0.00180422	0.108915	1
SLMAP	0.00181381	0.230016	1
DNAJA2	0.0018183	0.0510517	1
LSM14A	0.0018186	0.105552	1
KLF10	0.00182547	0.123486	1
H1FX	0.00182738	0.0640585	1
DPCD	0.00182958	0.129995	1
TRPM7	0.00182977	0.20434	1
CRK	0.00184473	0.116953	1
PUM3	0.00185408	0.247931	1
RPS11	0.0018615	0.179292	1
KIF13B	0.00186949	0.14231	1
SEC23B	0.00187852	0.035079	1
NAXE	0.00188805	0.0740227	1
AKR1B10	0.00189754	-0.595445	1
CPPED1	0.001919	0.104605	1
PJA2	0.00192232	0.0187176	1
OS9	0.00192265	0.151087	1
PDHA1	0.00192883	0.127546	1
PPP1CA	0.00194047	0.0808647	1
ESD	0.00195238	0.173838	1
BPHL	0.00195631	0.0777517	1
NDUFA11	0.00195929	0.124853	1
PPP1R10	0.00197134	-0.437409	1
BAZ1A	0.00198575	0.0950127	1
SMIM15	0.00199119	0.106008	1
TRIM14	0.00200015	0.131174	1
STAG2	0.00200391	0.163397	1
UBE2M	0.00200457	0.170173	1
TBC1D9	0.00201335	0.135148	1
NOP10	0.00201863	0.0970331	1
ZC3HAV1	0.00202123	0.206232	1
TMEM9B	0.00202608	0.248047	1
TUSC2	0.00203051	0.135782	1
UBE2J1	0.00204108	0.142687	1
CCNT1	0.00204135	0.139276	1
AP1B1	0.0020415	0.11979	1
TRIP12	0.00206698	0.117894	1
PURB	0.00207533	0.150877	1
ITFG1	0.00208235	0.139027	1
ETFB	0.00208604	0.147352	1
SNAP29	0.00208871	0.203984	1
VILL	0.00210048	0.0981455	1
PFDN2	0.00210139	0.182787	1
GTF3C3	0.00210482	0.128005	1
PPP3CA	0.00211376	0.0930603	1
BCAS3	0.00211444	0.189616	1
EIF4G1	0.0021561	0.149648	1
GCLM	0.00215679	0.0791015	1
ADAM17	0.00215761	0.110223	1
KLF5	0.00219476	0.130949	1
B4GALT1	0.00220369	0.125147	1
RARS2	0.00220556	0.0698364	1
RAB21	0.00222287	0.168427	1
MPZL1	0.00222309	0.165998	1
SUPT4H1	0.00223612	0.112981	1
EEF1B2	0.00224225	0.104321	1
TOX4	0.00224454	0.19115	1
NFATC3	0.00227372	0.198165	1
NIPAL3	0.00230628	0.189738	1
TCTN1	0.00231438	-0.455459	1
ORC3	0.00231733	0.149064	1
TMEM173	0.00233679	0.0232444	1
MT-ATP6	0.00233811	0.228999	1
GLOD4	0.00234944	0.183289	1
USP3	0.00235163	0.0825114	1
MAP1B	0.00235779	0.21017	1
PSMD11	0.00236658	0.19562	1
TMEM232	0.00237869	-0.564615	1
RTCB	0.00238345	0.130708	1
FKBP4	0.00240955	0.194392	1
DDB1	0.00241258	-0.0282592	1
DYNLL1	0.00241951	-0.238092	1
INSIG1	0.00242633	0.189922	1
KRAS	0.00242924	0.134622	1
BIRC2	0.0024385	0.0865253	1
ZDHHC13	0.00244537	-0.00473417	1
IST1	0.002451	0.105668	1
NDUFS3	0.00245803	0.0848719	1
ERICH3	0.00246297	-0.282927	1
PSMD1	0.00246636	0.105997	1
MAK	0.00248068	0.0730835	1
AHNAK2	0.00249077	0.146251	1
TUFM	0.00249116	0.0441701	1
C7orf57	0.00249614	0.172188	1
YY1	0.00252037	0.0922036	1
NDFIP1	0.00252045	0.0741476	1
RPS15	0.00253643	0.104458	1
ZFAND2A	0.00253662	0.269474	1
PAFAH1B2	0.00253748	0.0726806	1
MUC20-OT1	0.00253769	0.0366239	1
LIMA1	0.00255013	0.170609	1
NACA	0.0025511	0.0431835	1
VIM-AS1	0.0025567	0.0584483	1
STX3	0.00256931	0.10302	1
DSP	0.00257085	0.196482	1
C7orf50	0.00257469	0.148771	1
RHPN1	0.00257584	0.218779	1
PHTF1	0.00258301	0.209883	1
GDI2	0.0025945	-0.0564194	1
CCDC186	0.00259551	0.0629065	1
CRYBG3	0.00260489	0.249084	1
PDZD8	0.00261536	0.102594	1
SFMBT1	0.00261575	0.148248	1
EPM2AIP1	0.00263138	0.187114	1
RMDN1	0.00263314	0.197649	1
SEC31A	0.00263517	0.202745	1
RPS12	0.00263683	0.174954	1
ENPP4	0.0026442	0.141386	1
C2CD3	0.00264674	0.180981	1
COMMD1	0.00265321	0.123761	1
ZC3H6	0.00266343	0.201918	1
BTF3	0.00266654	0.0931839	1
IER2	0.00267295	0.163615	1
CMC2	0.00267338	0.148283	1
POLE3	0.00268041	0.0752946	1
RPL7A	0.0026816	0.0862351	1
C1D	0.00268671	0.169003	1
CGGBP1	0.00268687	0.16772	1
CLNS1A	0.00269189	0.110294	1
CAPZA1	0.00269516	0.0557507	1
TMEM141	0.0027044	0.21824	1
SLC15A2	0.00272259	0.211906	1
TBL1XR1	0.00272964	-0.0113273	1
PDK4	0.00273083	0.254505	1
COX6A1	0.00275076	0.0873376	1
ATRX	0.00276202	0.161636	1
ATP5F1C	0.00277192	0.0336864	1
SORT1	0.00281555	0.100441	1
TIMM13	0.00282878	0.00779912	1
EXOC4	0.00284998	0.0592555	1
TMEM134	0.0028617	0.0873756	1
TRIM33	0.00287119	0.135879	1
EIF3G	0.00287383	0.130051	1
STOML3	0.00287485	-0.470051	1
WASHC4	0.00288469	0.102366	1
CCDC25	0.00289568	0.132649	1
RNF10	0.0028971	0.0739229	1
HSPH1	0.00292153	-0.286048	1
TAB2	0.00292844	0.103246	1
ZMYM2	0.00292916	0.138661	1
PTPRK	0.00293313	0.104541	1
CTTNBP2NL	0.00293355	0.105168	1
FBXL5	0.00293405	0.0791017	1
TXNL4A	0.00293503	0.0939513	1
BAG3	0.00293561	0.214183	1
WSB1	0.00293941	0.0803399	1
DIP2A	0.00294343	0.0284202	1
C1orf194	0.00294586	-0.349341	1
NHP2	0.00295221	0.253708	1
TAOK1	0.00301024	-0.0817032	1
LIN7C	0.00301251	0.156051	1
NFAT5	0.00302259	-0.0590838	1
C12orf57	0.00303081	0.0754395	1
TBC1D1	0.0030348	0.0950644	1
UBE4A	0.00303698	0.137457	1
ISG15	0.00303723	0.352591	1
BRI3BP	0.0030508	0.208689	1
NANS	0.00305514	0.0499051	1
PSMC5	0.00306115	0.0782469	1
NEMF	0.00309023	0.0338732	1
MARCKS	0.00311172	0.0779765	1
YWHAE	0.00311443	0.120941	1
ACP1	0.00315184	0.0582527	1
SLC37A1	0.00315667	0.0626602	1
RECQL	0.0031636	0.0565635	1
DCTN1	0.00316463	0.0355241	1
LRIF1	0.00316896	0.187314	1
CPD	0.00318508	0.224831	1
COPE	0.00318665	0.135385	1
MKNK2	0.00320432	0.126923	1
FRK	0.00325502	0.0490264	1
DCP2	0.00326336	0.120839	1
CARS	0.00330695	-0.547243	1
PSMB2	0.0033511	0.101319	1
RNF149	0.00335453	0.1805	1
ATG5	0.0033567	0.0451904	1
SECISBP2L	0.00337477	0.155654	1
EID1	0.00337586	0.14094	1
NUDT21	0.00339105	0.185143	1
COX8A	0.00343941	0.119346	1
NCOR1	0.00344309	0.198533	1
SBF2	0.00346013	0.189931	1
TTC21A	0.00349096	0.209708	1
SERBP1	0.00349461	0.136845	1
SMCHD1	0.00350328	0.135861	1
RBPJ	0.00352541	-0.0664982	1
ARPC3	0.00353634	0.0860347	1
SEL1L	0.0035438	0.19475	1
SF3A3	0.00356626	0.0564854	1
IK	0.00359578	-0.282618	1
NR1D2	0.00361261	0.133285	1
DIAPH1	0.00361306	0.13691	1
SEC24B	0.00361589	0.160519	1
CHD9	0.00362067	0.201467	1
ELK4	0.00362308	0.0844208	1
TSNAXIP1	0.00363647	-0.470788	1
GGCT	0.00363998	0.110621	1
SPCS1	0.00365735	0.0796669	1
RUFY2	0.00366132	0.0513971	1
SMARCC1	0.00366254	0.185315	1
TSR2	0.00366574	0.16925	1
SLC39A9	0.00369088	0.193366	1
ERMP1	0.00369562	0.128306	1
UQCRC2	0.00371206	0.134633	1
SUZ12	0.00373383	0.14603	1
SOAT1	0.00373475	0.153865	1
DTHD1	0.00373593	-0.373564	1
SEC11A	0.00374265	0.199273	1
CCSER2	0.00374361	0.130799	1
PANK3	0.00374449	0.162094	1
DERL2	0.00374851	0.138188	1
GOLGA4	0.00375909	0.0927227	1
KNDC1	0.00379465	-0.464947	1
SUSD6	0.00380047	0.192073	1
SRP72	0.0038113	0.200588	1
USP47	0.00382068	-0.00517236	1
SLC35B3	0.00382174	0.0307183	1
FYB2	0.00382985	-0.437947	1
MMP24OS	0.00383189	0.0910049	1
ROCK1	0.00384478	0.102121	1
DDX18	0.00384621	0.0841236	1
ACTN1	0.00385143	0.0882702	1
CWC25	0.0039169	0.156014	1
ZNF652	0.00392521	-0.469971	1
RPS19BP1	0.00395457	0.197903	1
HTATIP2	0.00397078	0.0987267	1
TULP4	0.00397375	0.120381	1
HSPE1	0.00400016	-0.445097	1
ERBIN	0.00402649	0.0686416	1
TLCD2	0.00406375	0.182629	1
TUBA4B	0.00406443	-0.533637	1
COG5	0.00414588	0.116079	1
RICTOR	0.00414594	0.251429	1
SP3	0.00416278	0.206105	1
LIMS1	0.00418012	0.0159244	1
ACTR2	0.00418253	0.183046	1
MPPE1	0.00421094	0.181985	1
SLC16A3	0.00421928	0.0586135	1
FOXC1	0.00422385	0.0309983	1
WASHC2C	0.00422713	0.144887	1
LSM3	0.00424834	0.14894	1
ATP6V1A	0.00425184	0.0696965	1
JUP	0.00429286	0.143461	1
ORC4	0.0042959	0.129921	1
TERF2IP	0.00430624	-0.0192784	1
RNF5	0.00431767	0.0673472	1
SOCS6	0.00431947	0.236813	1
BBOF1	0.0043557	-0.416091	1
XIAP	0.00435586	0.042926	1
KCNE3	0.00436299	-0.476637	1
IFITM3	0.00436509	0.248539	1
RYBP	0.00437507	0.193723	1
CD74	0.00439703	0.172535	1
RASGEF1B	0.0044084	0.118852	1
RPL10	0.00441064	0.159267	1
MRPL40	0.00442397	0.0336634	1
CDKN1B	0.00444822	0.0648258	1
TSIX	0.00446668	0.0966139	1
PSMB5	0.00451699	0.114656	1
NMD3	0.00453029	0.0383383	1
PSMC2	0.00453811	0.143768	1
BLVRB	0.00455859	0.100846	1
TMEM67	0.00458864	0.129011	1
SH3BP4	0.00459928	0.125954	1
STRN3	0.00460411	0.0767947	1
KIAA1522	0.00460967	0.110425	1
MRPL41	0.00463828	0.118085	1
USP15	0.00464181	0.116475	1
PPFIA1	0.00468083	-0.0214253	1
ANAPC13	0.00470709	0.10291	1
VDAC2	0.00471316	0.108806	1
DIDO1	0.00472311	0.0793764	1
CFAP58	0.00474406	0.0449044	1
TEKT1	0.00475946	-0.373801	1
KDM3A	0.00476036	0.118569	1
AP1M2	0.0047605	0.257537	1
PNRC2	0.00476742	0.0443666	1
ANKUB1	0.0047693	-0.45091	1
GNG5	0.0047752	0.0832505	1
CHST9	0.00481116	-0.363938	1
UBXN11	0.00482599	0.17954	1
ZNF207	0.00485592	0.0221805	1
PSMD6	0.00485742	0.0652781	1
CCDC113	0.0048711	-0.318459	1
AFTPH	0.00491583	0.0919668	1
ZNHIT1	0.00491848	0.0748105	1
DNAJC5	0.00496058	0.114714	1
CISD1	0.00499507	0.115304	1
ZNF326	0.00500328	0.127788	1
FYTTD1	0.00500669	-0.00295266	1
SRSF3	0.00501802	0.0717354	1
FLNB	0.005019	0.153038	1
PNN	0.00504309	0.103469	1
MTUS1	0.00504636	0.102893	1
AC093484.3	0.00506915	0.148948	1
TSGA10	0.00507011	-0.445854	1
SPG7	0.00507265	0.16655	1
KLF3	0.00507524	0.182124	1
SRPK2	0.0050862	0.15992	1
FAM32A	0.00509304	0.0863192	1
SPTY2D1	0.00512934	0.126604	1
TMEM147	0.00513517	0.205862	1
DIS3	0.00513718	0.0572478	1
RPL41	0.00516567	-0.291164	1
HMGN5	0.00516839	-0.486691	1
NDUFB4	0.00518707	0.0170657	1
PLPP1	0.00524099	0.0658012	1
EPSTI1	0.00524359	0.168514	1
KIDINS220	0.00524529	0.182426	1
PLEKHG7	0.00529663	-0.498203	1
PIP4K2C	0.00530585	0.0968226	1
HNRNPH3	0.00530621	0.03089	1
MORF4L1	0.00531839	0.0462373	1
RPS4X	0.00531897	0.0403459	1
TNPO1	0.00532257	0.112562	1
MANF	0.00534642	0.202612	1
GOLM1	0.00535056	0.0952218	1
CDC42EP3	0.00536214	0.160615	1
TSPAN3	0.00536292	0.130948	1
EIF2S1	0.00537567	-0.0243241	1
GALNT2	0.00540795	0.110959	1
GRHL1	0.00541209	0.0616868	1
NDUFB5	0.00542104	0.0560314	1
BSG	0.00543008	0.0664919	1
GLRX	0.00543215	0.0437021	1
STUB1	0.0054363	0.0874178	1
PPP6R3	0.00544976	0.0790717	1
RPL32	0.00545721	0.118186	1
TRAF3IP1	0.00546406	0.0405618	1
NCL	0.00547106	0.0996799	1
DDX17	0.00547954	-0.404732	1
LAMC2	0.00549848	-0.00088818	1
BCL2L13	0.00551417	0.0375542	1
NUP153	0.00553652	0.0250125	1
UBR4	0.00554363	0.0929708	1
ATP6V1G1	0.00554626	0.129226	1
HIST1H2BD	0.00555161	-0.331505	1
RNF6	0.00557212	-0.0163298	1
ZNFX1	0.00557317	0.00451486	1
DNAH7	0.00558793	-0.457887	1
TMEM259	0.00559012	0.123232	1
ICMT	0.00560499	0.00456592	1
PPP1CC	0.0056635	0.0579447	1
DAD1	0.00567357	0.0203419	1
LARP4B	0.00568938	0.0248624	1
TTC1	0.00569002	0.102239	1
KLHL9	0.00574924	0.198104	1
GMPR2	0.0057524	0.114359	1
STK40	0.00576733	0.126	1
GTF2A2	0.00579421	0.0774726	1
ASCC3	0.00581252	-0.0519609	1
PHPT1	0.00582539	0.0905964	1
PNPLA8	0.0058396	0.154404	1
ATP2C2	0.00584711	-0.459841	1
HSP90AB1	0.00585092	-0.230744	1
RAB14	0.00595376	-0.0358753	1
WBP1L	0.00596626	0.12962	1
RPAIN	0.00597374	0.0853368	1
FAM214A	0.00599567	0.100498	1
MRPS35	0.00599699	0.111751	1
PMPCB	0.00600511	0.098936	1
MFSD1	0.00601187	0.0919596	1
HBS1L	0.00602879	0.0885898	1
DECR1	0.00603565	0.103842	1
SRPRA	0.00603805	0.0754596	1
C4orf48	0.00607154	0.191923	1
RCN2	0.00609166	0.105366	1
TMED3	0.00609806	0.142925	1
MRPL54	0.00610423	0.0968859	1
GRB2	0.0061053	0.0555577	1
FBXW2	0.00610771	-0.0223152	1
RALBP1	0.00611971	0.0997729	1
NEDD4L	0.00614649	0.134916	1
KANSL1L	0.00616008	0.0576364	1
AP2M1	0.00616226	0.140364	1
HNRNPD	0.00616745	0.123559	1
RPL11	0.00617717	0.0853266	1
PIH1D3	0.00618195	-0.447153	1
ERCC1	0.00628937	0.0496361	1
BAIAP2	0.00638068	0.148973	1
SP100	0.00638648	0.131994	1
C21orf91	0.00641367	0.061441	1
GTF2H1	0.00642322	0.0440018	1
C2orf49	0.00642889	0.118056	1
SLC19A2	0.00644353	0.142502	1
ELF1	0.0064437	0.0846396	1
HDAC2	0.00645158	0.138208	1
LNX1	0.0064635	0.0295493	1
PSEN1	0.00651827	0.161924	1
RSU1	0.00652727	0.0674561	1
MIB1	0.00654328	0.00278764	1
TMCC1	0.00654475	0.0654689	1
KCMF1	0.00658797	0.101753	1
CS	0.00660938	-0.0179551	1
NPEPPS	0.00661036	0.0285849	1
UACA	0.0066224	0.0981696	1
SMARCAD1	0.0066309	0.109637	1
KIF1B	0.00665052	0.0410381	1
STK24	0.00665561	0.0755257	1
SYNCRIP	0.00667897	0.0212629	1
ESCO1	0.00668805	0.0387633	1
RABGGTB	0.00669196	0.104372	1
PLCE1	0.00670556	0.0995941	1
MGST2	0.00672192	0.178323	1
PSMC4	0.00673463	0.0169087	1
METAP2	0.00674851	0.18647	1
PSMD14	0.00681197	0.176511	1
AP3D1	0.00682253	0.119867	1
TRIM16	0.00682866	0.0970106	1
AAMP	0.00682985	0.122705	1
MTMR6	0.00687669	0.18031	1
APOBEC4	0.0069012	-0.412375	1
RTF2	0.00690264	0.111822	1
ZC3H15	0.00690981	-0.00727709	1
BUD31	0.00691486	0.0634155	1
ESYT2	0.00691544	0.0793176	1
GFPT1	0.00691773	-0.0303383	1
SPOP	0.00693728	0.144851	1
ZMYND11	0.00694997	0.221274	1
MT-ND5	0.00695749	0.182933	1
RRM2B	0.00697928	0.0181336	1
WTAP	0.00698538	0.182836	1
ADAR	0.00700256	0.0461827	1
KCNK1	0.00702346	0.113182	1
LMTK2	0.00702993	0.0383624	1
UBE2I	0.00706736	0.116262	1
PLPP2	0.00708283	0.0801167	1
TTC29	0.00710878	0.0968369	1
CD200R1	0.00712607	0.122767	1
DAZAP2	0.00712708	0.139855	1
KDELR1	0.00713349	0.166885	1
C6orf48	0.00713816	0.0816276	1
ME2	0.00718675	-0.024826	1
PLXNB2	0.00719341	0.114678	1
FGD5-AS1	0.00723339	0.0752499	1
GPBP1	0.00727963	0.0450561	1
NNT	0.00730558	0.107864	1
NECAP2	0.0073082	0.122965	1
MBNL1	0.00732768	0.0757757	1
MED1	0.00733445	0.147689	1
TMEM87A	0.00734348	0.128555	1
PSMB7	0.00734424	0.0918949	1
EIF2S3	0.00740499	0.132869	1
NDUFB8	0.00742936	0.0574542	1
MICU2	0.00746396	0.156096	1
SNW1	0.00748115	0.0359606	1
EFCAB10	0.00751739	-0.344274	1
TFCP2L1	0.00753991	0.310375	1
RBM25	0.00756247	0.158942	1
LRRFIP2	0.00757472	0.168435	1
HDDC2	0.00759172	0.135833	1
IVNS1ABP	0.00761884	0.121037	1
LMBRD1	0.00762345	-0.094559	1
UBAP1	0.00762751	0.0931749	1
SURF1	0.00763722	0.0526679	1
TGOLN2	0.00764682	0.131869	1
PPIC	0.00766004	0.0739775	1
SELENOH	0.00774014	-0.0314103	1
NDUFC1	0.00778281	0.0911955	1
SNX5	0.00787241	0.0870041	1
TWF1	0.00789488	0.0115976	1
MISP	0.00789524	0.140834	1
ZBTB1	0.00791941	0.0224115	1
ZBTB41	0.0079343	0.0360062	1
ARHGAP21	0.00798726	0.0368905	1
CNIH1	0.00802664	0.151052	1
P4HA1	0.00802675	0.140374	1
IDH2	0.00804858	0.0404441	1
HINT1	0.00806574	0.0924273	1
WEE1	0.00806979	0.157225	1
FAM114A1	0.00807397	0.166635	1
POLR2L	0.00807747	0.0772311	1
NDUFB11	0.00811142	0.0680759	1
DYNLL2	0.00814535	0.116618	1
GAK	0.00815095	0.137049	1
BMI1	0.00817806	0.0942139	1
TRAPPC3	0.00821123	0.182112	1
IRF2	0.00822762	0.151913	1
ARIH2	0.0082491	-0.0605814	1
FMR1	0.00825893	0.0614074	1
RREB1	0.00827705	0.114899	1
PITRM1	0.00828281	0.146964	1
PSMA5	0.00828672	0.00947114	1
PTPN13	0.00838527	0.125813	1
NOP53	0.00840248	0.0297058	1
PGPEP1	0.00840398	0.111405	1
PELI1	0.00842765	0.0904697	1
CALCOCO2	0.00846306	0.0424648	1
UBL3	0.00847066	0.0641106	1
CFAP97	0.00847095	0.122036	1
AKAP8L	0.00848384	0.0355427	1
RPS13	0.00849721	0.142574	1
TXN	0.00850877	0.122495	1
XPR1	0.00855076	0.140466	1
ARHGEF12	0.00855383	0.0433449	1
KRT10	0.00863227	0.0610923	1
COX17	0.00865615	0.12399	1
TRAP1	0.00865981	0.136432	1
SCNN1A	0.00869739	0.0293444	1
NAA20	0.00878825	-0.0236074	1
GTF2I	0.00891444	-0.444922	1
DAW1	0.00891827	0.11995	1
TALDO1	0.00901256	-0.0407926	1
SUCO	0.00902873	0.116088	1
TAF10	0.00902885	-0.0225243	1
TRIP4	0.0090433	0.126542	1
BBX	0.00904386	0.0130167	1
EIF3B	0.00910362	0.151819	1
ICE2	0.00911479	0.117509	1
STK39	0.00912696	0.0960018	1
BLOC1S2	0.00913294	0.0806034	1
ZMYND8	0.00914612	0.164145	1
WDR26	0.00914847	0.056106	1
NSF	0.00915216	0.0931931	1
ME1	0.00916335	0.0663981	1
MRPS15	0.00918617	0.18861	1
RPRD1B	0.00922168	0.159952	1
SMIM20	0.00922836	0.0664028	1
FBXW11	0.00923282	0.075379	1
ATP5MC1	0.00929374	0.125233	1
IL18	0.00940571	0.168834	1
PEX2	0.00944276	0.098707	1
TOB1	0.00946755	0.0880224	1
VEZT	0.00947924	0.148869	1
RASSF6	0.00949281	0.0376565	1
TFAM	0.00950375	0.0837046	1
TTC26	0.00951745	0.00928836	1
NT5C3A	0.00951948	0.0989769	1
KIAA0100	0.00952498	0.0295274	1
FAIM	0.00955188	-0.456194	1
ABHD3	0.00955677	0.110719	1
HIGD1A	0.0096028	0.0746547	1
NUFIP2	0.00960712	0.0173364	1
RRBP1	0.00962335	0.0373363	1
TPGS2	0.00963424	0.0988235	1
HP1BP3	0.00966222	-0.000135951	1
TMEM30B	0.00970918	0.139731	1
ARHGAP35	0.00975228	0.0749504	1
MAGEF1	0.00976495	0.0518207	1
SLC4A11	0.00977312	0.0862216	1
YTHDF2	0.00979745	0.0559415	1
ANXA11	0.00980369	0.0846967	1
SMYD2	0.00981437	-0.469906	1
PAK1	0.00984068	0.076095	1
XRN2	0.00985535	-0.0069747	1
HIST2H2BE	0.00986617	-0.401331	1
PYROXD1	0.0098728	0.107716	1
SUCLG2	0.00988709	0.00788487	1
FAM183A	0.00999704	-0.272895	1
HSPD1	0.0100162	0.0611927	1
RPS9	0.0100495	0.111203	1
WDR63	0.0100512	-0.430681	1
CWC15	0.010069	0.010647	1
TP53TG1	0.0100877	0.0489232	1
TTC39B	0.0100957	0.0489555	1
AHCYL1	0.0101284	0.00657098	1
HRASLS2	0.0101913	0.15902	1
ORMDL2	0.0101922	0.165173	1
CEP95	0.0102063	0.193234	1
NUMB	0.0102857	0.00996537	1
ARHGAP42	0.0103028	-0.00925444	1
STX2	0.0103044	0.083679	1
PTGES3	0.0103233	-0.418572	1
AC004832.1	0.010351	-0.308883	1
PNISR	0.0103583	-0.491617	1
STMP1	0.0103739	0.174991	1
SAMD12	0.0104086	0.0374274	1
DDX6	0.0104175	0.0531707	1
COX16	0.0104283	0.103355	1
GRSF1	0.0104636	0.164226	1
CLTA	0.0104661	0.0578199	1
FBXO34	0.0105076	0.0615636	1
ANAPC5	0.0105318	0.0160341	1
SEC63	0.0105492	0.109424	1
DUOXA1	0.0105973	0.217915	1
CLDN12	0.0106028	0.0112557	1
RPL37	0.0106151	0.158983	1
NDFIP2	0.0106356	0.0726382	1
NKTR	0.0106393	0.00663902	1
NAA35	0.0106511	-0.100794	1
ERAP1	0.0106991	0.0786456	1
SOS1	0.0107031	0.141511	1
ERLIN1	0.010795	-0.0139667	1
RRAGD	0.0108206	0.0161715	1
PHF3	0.0108661	0.0252296	1
GAS2L2	0.0108747	-0.346688	1
IER3IP1	0.0109464	0.172075	1
C2orf40	0.0109959	-0.490229	1
EIF4A3	0.0110202	0.0894981	1
ALS2CR12	0.0110462	-0.403168	1
EBNA1BP2	0.0110793	0.0134341	1
METRN	0.011102	-0.400437	1
EIF2A	0.011111	0.139748	1
MRPL47	0.0111672	0.0237887	1
CFDP1	0.0111805	-0.476761	1
STK38	0.0112974	-0.10805	1
MID1IP1	0.0113802	-0.504238	1
IFT122	0.0114088	0.0670434	1
CRIM1	0.0114164	0.16377	1
PCM1	0.0115021	-0.230289	1
MAPK3	0.011533	0.0183795	1
MFAP1	0.0116348	0.150886	1
RAN	0.0116366	0.0917078	1
MNAT1	0.0116382	0.0184319	1
ABO	0.0116462	0.0945676	1
ZFP91	0.0116595	0.123098	1
DHCR24	0.0116643	-0.511869	1
CCNI	0.0117833	0.0818672	1
ARCN1	0.0118129	0.0306303	1
CPSF2	0.0118613	0.098412	1
LAMTOR5	0.0119345	-0.058233	1
MDH1B	0.0119827	-0.329664	1
SYNE2	0.0120008	-0.225464	1
RPS27	0.0120107	-0.0230422	1
SEPT2	0.0120814	-0.105498	1
SPINT2	0.0120833	0.0608591	1
DLG3	0.012137	0.0699639	1
BCL2L2	0.0121634	0.0583735	1
NFIC	0.0121667	0.0296759	1
GSTK1	0.0121999	-0.0181431	1
CKAP5	0.0122107	0.0383753	1
ERLEC1	0.0122623	0.162064	1
LMAN2	0.0122632	0.0300454	1
HNRNPU	0.0122682	0.0274116	1
GTPBP4	0.0122885	0.098775	1
SPPL2A	0.0122926	0.07478	1
GSKIP	0.0123626	0.0180991	1
KLC1	0.0124129	0.0667644	1
PCMTD1	0.0124177	0.112973	1
SNAP23	0.0124208	0.00788896	1
TMEM87B	0.0124252	0.0641127	1
LRRC75A	0.0124358	0.0358263	1
ACBD3	0.012436	0.0701234	1
PPP2CA	0.0125587	-0.0452305	1
RAB6A	0.0125637	0.0710482	1
PLP2	0.0125689	0.146796	1
NSD3	0.0125877	0.0898511	1
SELENOS	0.012614	0.0657786	1
CRCP	0.0126381	0.10934	1
COX7A1	0.012703	0.104549	1
RERE	0.0127258	0.120165	1
NF1	0.0127321	0.0538722	1
EIF3F	0.0128163	0.0871821	1
ATG12	0.0128469	0.176463	1
PFDN1	0.0128624	0.0635802	1
FAM111A	0.0128924	0.0492602	1
MAPK15	0.012922	-0.379957	1
S100A11	0.0129299	0.133231	1
C3orf38	0.0129742	0.0985025	1
BLZF1	0.0129792	0.0757962	1
NDUFA2	0.0130164	0.0148102	1
API5	0.0131713	0.050798	1
SLFN5	0.0132018	0.111417	1
MED13	0.013222	-0.0446616	1
SBNO1	0.013273	0.11417	1
FUCA1	0.0132801	-0.0097165	1
CDCP1	0.0134352	0.0295748	1
DNM2	0.0134446	0.136468	1
PNO1	0.0135053	0.199561	1
XPNPEP1	0.0135271	0.0681777	1
HIBADH	0.0135313	0.160342	1
DMXL1	0.0135341	0.148385	1
RALGAPA2	0.0135609	0.160466	1
PDE4DIP	0.0135706	-0.358176	1
PTBP1	0.013587	0.0860053	1
ARMH4	0.0136155	0.0435721	1
ACADM	0.0136677	0.0428817	1
ATP5MC2	0.0137004	0.049305	1
LEKR1	0.0137127	0.0442386	1
NDUFA12	0.013748	-0.0176127	1
[truncated: 2,589 more rows]
