# Supplementary material for: Nucleocapsid-specific T cell responses associate with control of SARS-CoV-2 in the upper airways before seroconversion
Source: Nat Commun. 2023 May 24;14:2952. doi: 10.1038/s41467-023-38020-8 (PMC10209201; doi:10.1038/s41467-023-38020-8)
Supplement: Supplementary file 6 — Source Data [file 41467_2023_38020_MOESM6_ESM.zip › sourcedata_eseretal_NCOMMS-22-42910A-Z/sourcedata_figure5b.xlsx]

## Sheet: Fig5PanelB
Gene	p_val	avg_log2FC	p_val_adj	GeneEns
GJA4	3.04856e-121	-0.468106	1.02377e-116	ENSG00000187513
BTNL9	2.64446e-82	-0.477591	8.88062e-78	ENSG00000165810
IL33	1.53083e-74	-0.686031	5.14083e-70	ENSG00000137033
IFI6	4.86818e-64	1.15808	1.63483e-59	ENSG00000126709
	7.11035e-64	-0.677419	2.3878e-59	ENSG00000281383
	3.31749e-62	-0.732011	1.11408e-57	ENSG00000280614
IFI27	2.50715e-61	0.459316	8.41951e-57	ENSG00000165949
	1.40882e-59	-0.721423	4.73109e-55	ENSG00000281181
IFITM1	8.01039e-58	1.35164	2.69005e-53	ENSG00000185885
CFD	1.87334e-56	-0.739173	6.29103e-52	ENSG00000197766
IFITM3	1.69578e-54	0.924672	5.69477e-50	ENSG00000142089
	9.61563e-52	-0.644123	3.22912e-47	ENSG00000280800
DNAH9	1.27711e-46	-0.515549	4.28877e-42	ENSG00000007174
TMEM190	2.68472e-45	-0.476557	9.01582e-41	ENSG00000160472
CYP4B1	3.37928e-44	-0.451672	1.13483e-39	ENSG00000142973
HLA-DRB5	4.4271e-43	1.05376	1.48671e-38	ENSG00000198502
PYGL	5.00171e-43	-0.557444	1.67967e-38	ENSG00000100504
ISG15	1.11665e-41	1.17867	3.74993e-37	ENSG00000187608
MT3	7.79626e-41	-0.623029	2.61814e-36	ENSG00000087250
MB	1.27453e-40	-0.62912	4.28014e-36	ENSG00000198125
GSTA2	2.44517e-40	-0.664065	8.21135e-36	ENSG00000244067
CYP2A6	6.57985e-40	-0.397909	2.20964e-35	ENSG00000255974
HLA-A	5.54329e-39	0.34878	1.86155e-34	ENSG00000206503
MUC16	7.10949e-39	-0.342563	2.38751e-34	ENSG00000181143
ABCA13	3.32219e-37	-0.460715	1.11566e-32	ENSG00000179869
CFAP95	4.11184e-36	0.574097	1.38084e-31	ENSG00000204711
HLA-C	1.17742e-34	0.293116	3.95403e-30	ENSG00000204525
PSCA	2.80195e-32	-0.382092	9.40951e-28	ENSG00000167653
IFI44L	1.7964e-30	0.838693	6.03267e-26	ENSG00000137959
PHGDH	3.16507e-30	-0.365268	1.06289e-25	ENSG00000092621
DNAH5	5.01358e-30	-0.351633	1.68366e-25	ENSG00000039139
	8.10619e-30	-0.409366	2.72222e-25	ENSG00000259087
FTO	1.09108e-26	-0.556386	3.66406e-22	ENSG00000140718
CH25H	7.34073e-26	-0.370149	2.46516e-21	ENSG00000138135
S100P	8.528e-26	0.851905	2.86387e-21	ENSG00000163993
TACSTD2	1.80975e-25	0.492513	6.0775e-21	ENSG00000184292
NELL2	3.90167e-25	-0.42954	1.31026e-20	ENSG00000184613
EPPIN	7.0627e-25	-0.49805	2.3718e-20	ENSG00000101448
IFIT3	9.71759e-25	0.807042	3.26336e-20	ENSG00000119917
MDK	1.30494e-24	0.755559	4.38224e-20	ENSG00000110492
SORL1	3.92067e-24	-0.361869	1.31664e-19	ENSG00000137642
TRMT9B	4.20632e-24	-0.472741	1.41257e-19	ENSG00000250305
RAC1	4.60699e-24	0.42383	1.54712e-19	ENSG00000136238
EPPK1	6.84776e-24	-0.551508	2.29961e-19	ENSG00000261150
RARRES1	7.36589e-24	0.705811	2.47361e-19	ENSG00000118849
RMRP	1.20578e-23	-0.344797	4.04924e-19	ENSG00000269900
DNAH2	3.90399e-23	-0.503142	1.31104e-18	ENSG00000183914
IFIT1	7.40729e-23	0.763692	2.48752e-18	ENSG00000185745
RPS26	7.82142e-23	0.372659	2.62659e-18	ENSG00000197728
CCDC33	1.05801e-22	-0.433408	3.553e-18	ENSG00000140481
XAF1	2.53192e-22	0.716441	8.50268e-18	ENSG00000132530
CDHR3	2.56519e-22	-0.314489	8.61441e-18	ENSG00000128536
AHNAK2	4.67349e-22	-0.462002	1.56945e-17	ENSG00000185567
HYDIN	1.30517e-21	-0.31672	4.38302e-17	ENSG00000157423
RAMP1	1.60841e-21	0.540174	5.40135e-17	ENSG00000132329
GPC1	2.00016e-21	-0.278705	6.71694e-17	ENSG00000063660
HLA-F	3.07332e-21	0.556977	1.03208e-16	ENSG00000204642
CAPS	5.41572e-21	-0.211717	1.81871e-16	ENSG00000105519
BRI3	9.43864e-21	0.56597	3.16968e-16	ENSG00000164713
ADA2	1.03431e-20	-0.387518	3.47343e-16	ENSG00000093072
COPRS	1.39192e-20	0.436553	4.67434e-16	ENSG00000172301
PIGR	1.68658e-20	-0.31762	5.66386e-16	ENSG00000162896
SLC34A2	2.14868e-20	0.560716	7.21571e-16	ENSG00000157765
NWD1	3.79704e-20	-0.387827	1.27512e-15	ENSG00000188039
LOC107987373	7.958e-20	-0.372897	2.67246e-15	ENSG00000276345
SAA1	1.65779e-19	0.482232	5.56719e-15	ENSG00000173432
PARP14	3.58924e-19	0.551633	1.20534e-14	ENSG00000173193
MRPS18C	4.53595e-19	0.475495	1.52326e-14	ENSG00000163319
CDHR4	1.08013e-18	-0.381514	3.62731e-14	ENSG00000187492
UGT2A1	2.34141e-18	-0.124913	7.86293e-14	ENSG00000173610
	3.29148e-18	-0.334473	1.10535e-13	ENSG00000258752
TMSB10	3.70743e-18	0.318396	1.24503e-13	ENSG00000034510
SCGB2A1	4.33766e-18	-0.372725	1.45667e-13	ENSG00000124939
RSPH10B2	6.57838e-18	-0.436955	2.20915e-13	ENSG00000169402
SEC14L3	7.8137e-18	-0.454899	2.624e-13	ENSG00000100012
CROCC	1.18498e-17	-0.377853	3.97939e-13	ENSG00000058453
OSBPL6	1.24238e-17	-0.445334	4.17214e-13	ENSG00000079156
DYDC2	1.74903e-17	-0.522289	5.87359e-13	ENSG00000133665
DNAH11	2.51775e-17	-0.337565	8.45509e-13	ENSG00000105877
CFAP47	2.83689e-17	-0.425685	9.52684e-13	ENSG00000165164
LOC105369760	3.60078e-17	-0.373995	1.20921e-12	ENSG00000258017
TNFAIP2	4.76545e-17	0.652088	1.60034e-12	ENSG00000185215
PSMB9	6.60791e-17	0.507113	2.21907e-12	ENSG00000240065
ISG20	7.59173e-17	0.501936	2.54945e-12	ENSG00000172183
TPGS1	1.16077e-16	0.399177	3.89811e-12	ENSG00000141933
CFAP157	1.3326e-16	-0.219259	4.47515e-12	ENSG00000160401
CROCC2	1.4394e-16	-0.461708	4.8338e-12	ENSG00000226321
EIF3C	1.51362e-16	-0.289974	5.08303e-12	ENSG00000184110
MARCKS	2.30298e-16	0.41044	7.73387e-12	ENSG00000277443
ALOX15	3.45059e-16	-0.296281	1.15878e-11	ENSG00000161905
CES4A	3.72111e-16	-0.416693	1.24962e-11	ENSG00000172824
CYBA	4.15019e-16	0.283381	1.39372e-11	ENSG00000051523
PART1	4.19588e-16	-0.300248	1.40906e-11	ENSG00000152931
CHST9	6.60979e-16	-0.278299	2.2197e-11	ENSG00000154080
FABP6	1.04823e-15	-0.452591	3.52017e-11	ENSG00000170231
RPS4Y1	1.1891e-15	0.420405	3.99324e-11	ENSG00000129824
RSPH1	1.3726e-15	-0.238102	4.60948e-11	ENSG00000160188
IGFBP2	1.80827e-15	0.180472	6.07254e-11	ENSG00000115457
POU2AF1	2.20748e-15	-0.423786	7.41316e-11	ENSG00000110777
EIF3CL	2.62836e-15	-0.235264	8.82656e-11	ENSG00000205609
HLA-DQB1	2.74934e-15	0.484681	9.23284e-11	ENSG00000179344
DNAH1	3.15435e-15	-0.392117	1.05929e-10	ENSG00000114841
MUC12	3.16648e-15	0.454315	1.06337e-10	ENSG00000205277
SLC28A2	3.38821e-15	-0.323335	1.13783e-10	ENSG00000137860
PRODH	4.59487e-15	-0.285383	1.54305e-10	ENSG00000100033
NENF	5.60878e-15	0.398784	1.88354e-10	ENSG00000117691
RPS2	6.68486e-15	0.324872	2.24491e-10	ENSG00000140988
IGFBP7	8.15795e-15	0.218411	2.7396e-10	ENSG00000163453
ATP12A	9.25378e-15	-0.475211	3.1076e-10	ENSG00000075673
CCDC170	9.67598e-15	0.208586	3.24939e-10	ENSG00000120262
HMGB3	1.25211e-14	0.48929	4.20483e-10	ENSG00000029993
DNAH10	1.32915e-14	-0.31111	4.46355e-10	ENSG00000197653
CRIP1	1.64782e-14	-0.332457	5.53372e-10	ENSG00000213145
PDE4DIP	2.1435e-14	-0.432285	7.1983e-10	ENSG00000178104
	2.34953e-14	0.535412	7.89018e-10	ENSG00000231106
ANXA2R-AS1	2.44734e-14	-0.337744	8.21867e-10	ENSG00000215068
MT2A	2.52743e-14	0.472659	8.48761e-10	ENSG00000125148
AKR1C2	2.62174e-14	0.449334	8.80433e-10	ENSG00000151632
TXNL4A	3.0366e-14	0.356869	1.01975e-09	ENSG00000141759
KIF21A	3.26349e-14	-0.262387	1.09594e-09	ENSG00000139116
MSMB	3.37334e-14	0.827779	1.13283e-09	ENSG00000263639
MUC1	3.61568e-14	0.442695	1.21422e-09	ENSG00000185499
PLAAT2	3.6797e-14	0.35657	1.23572e-09	ENSG00000133328
TENT5C	3.76604e-14	-0.276689	1.26471e-09	ENSG00000183508
TFEB	4.0862e-14	-0.295271	1.37223e-09	ENSG00000112561
VSTM2L	4.40641e-14	-0.456645	1.47976e-09	ENSG00000132821
SLC27A2	4.44188e-14	-0.387452	1.49167e-09	ENSG00000140284
RSAD2	6.01127e-14	0.49113	2.0187e-09	ENSG00000134321
ZMYND10	7.07877e-14	-0.258665	2.37719e-09	ENSG00000004838
DAPK1	7.13836e-14	-0.274451	2.3972e-09	ENSG00000196730
CES1	7.22539e-14	-0.21937	2.42643e-09	ENSG00000198848
HLA-B	7.75685e-14	0.148723	2.60491e-09	ENSG00000234745
MATR3	9.03099e-14	-0.32684	3.03279e-09	ENSG00000015479
CFAP54	1.12122e-13	-0.36287	3.76527e-09	ENSG00000188596
FANK1	1.12844e-13	-0.372139	3.78954e-09	ENSG00000203780
LRRC43	1.40373e-13	-0.468071	4.71399e-09	ENSG00000158113
RPL35	1.50285e-13	0.311941	5.04687e-09	ENSG00000136942
BPIFA1	1.68658e-13	1.20741	5.66387e-09	ENSG00000198183
KCNQ1OT1	1.70494e-13	-0.438839	5.72554e-09	ENSG00000269821
LOC102724770	2.24914e-13	-0.281459	7.55306e-09	ENSG00000278817
IFT172	2.25239e-13	-0.272178	7.56399e-09	ENSG00000138002
SQSTM1	2.49918e-13	0.308024	8.39275e-09	ENSG00000161011
PARP9	2.51879e-13	0.460536	8.4586e-09	ENSG00000138496
ASRGL1	2.53375e-13	-0.242562	8.50884e-09	ENSG00000162174
METTL27	2.62018e-13	-0.412459	8.79908e-09	ENSG00000165171
CEBPB	2.68328e-13	0.318576	9.011e-09	ENSG00000172216
NAMPT	2.93011e-13	0.203748	9.8399e-09	ENSG00000105835
C14orf132	3.73691e-13	-0.256798	1.25493e-08	ENSG00000227051
SRPX2	4.00688e-13	-0.424962	1.34559e-08	ENSG00000102359
CCDC187	4.35275e-13	-0.345436	1.46174e-08	ENSG00000260220
IFI44	4.37101e-13	0.473709	1.46787e-08	ENSG00000137965
TM4SF1	4.90793e-13	0.498454	1.64818e-08	ENSG00000169908
SLFN5	4.95447e-13	0.321596	1.66381e-08	ENSG00000166750
SMIM6	6.03328e-13	0.377559	2.02609e-08	ENSG00000259120
HSPG2	6.36297e-13	-0.324668	2.13681e-08	ENSG00000142798
RNASE4	7.11462e-13	-0.317166	2.38923e-08	ENSG00000258818
VMO1	7.32652e-13	0.799461	2.46039e-08	ENSG00000182853
CYP2A13	8.16331e-13	-0.18124	2.7414e-08	ENSG00000197838
CFAP46	8.45125e-13	-0.31124	2.8381e-08	ENSG00000171811
TRIM22	9.64435e-13	0.423202	3.23876e-08	ENSG00000132274
DUOX2	1.03286e-12	0.505146	3.46855e-08	ENSG00000140279
DLEC1	1.07583e-12	-0.300671	3.61284e-08	ENSG00000008226
AHNAK	1.35022e-12	-0.207873	4.5343e-08	ENSG00000124942
COL28A1	1.38048e-12	-0.330375	4.63593e-08	ENSG00000215018
TAP1	1.72653e-12	0.35701	5.79802e-08	ENSG00000168394
HRAS	1.87883e-12	0.26289	6.3095e-08	ENSG00000174775
C2orf73	1.98595e-12	0.312829	6.6692e-08	ENSG00000177994
CCDC17	2.00884e-12	-0.248737	6.74609e-08	ENSG00000159588
HEBP2	2.07323e-12	0.279089	6.96231e-08	ENSG00000051620
CD99	2.266e-12	-0.400574	7.60967e-08	ENSG00000002586
FAM120B	2.58378e-12	-0.328199	8.67685e-08	ENSG00000112584
S100A2	2.6163e-12	0.783811	8.78606e-08	ENSG00000196754
GLRX5	3.0527e-12	0.325513	1.02516e-07	ENSG00000182512
TTC30B	3.37037e-12	-0.344103	1.13184e-07	ENSG00000196659
SERPINB3	3.51312e-12	1.07643	1.17978e-07	ENSG00000057149
NIN	4.04802e-12	-0.333513	1.35941e-07	ENSG00000100503
ATP7B	4.31511e-12	-0.256403	1.4491e-07	ENSG00000123191
KLHDC8A	4.89183e-12	-0.269148	1.64277e-07	ENSG00000162873
RTP4	5.25342e-12	0.34798	1.7642e-07	ENSG00000136514
KRT7	5.80751e-12	0.773593	1.95028e-07	ENSG00000135480
OAS3	6.41384e-12	0.439467	2.1539e-07	ENSG00000111331
ANKDD1B	6.95951e-12	-0.395766	2.33714e-07	ENSG00000189045
VWA3B	7.33942e-12	-0.319038	2.46472e-07	ENSG00000168658
ANK3	9.19057e-12	-0.291236	3.08638e-07	ENSG00000151150
NSUN7	9.69628e-12	-0.332282	3.2562e-07	ENSG00000179299
ALDH3B1	1.0196e-11	-0.249604	3.42402e-07	ENSG00000006534
PHPT1	1.07489e-11	-0.277071	3.60971e-07	ENSG00000054148
NHSL1	1.07621e-11	-0.278008	3.61414e-07	ENSG00000135540
YWHAH	1.11706e-11	0.414189	3.75131e-07	ENSG00000128245
	1.12179e-11	-0.376101	3.7672e-07	ENSG00000249042
ALDH3A1	1.20767e-11	-0.359011	4.05559e-07	ENSG00000108602
LAP3	1.23314e-11	0.355866	4.14114e-07	ENSG00000002549
LRRC46	1.24482e-11	-0.317762	4.18036e-07	ENSG00000141294
CDKL1	1.31674e-11	-0.402557	4.42187e-07	ENSG00000100490
CSRP2	1.35549e-11	-0.0771297	4.552e-07	ENSG00000175183
SLC35E2A	1.79549e-11	-0.268709	6.0296e-07	ENSG00000215790
RNF213-AS1	1.92575e-11	-0.386002	6.46707e-07	ENSG00000263069
SLC2A10	1.93643e-11	-0.295863	6.50292e-07	ENSG00000197496
	1.93862e-11	-0.337455	6.51029e-07	ENSG00000227308
INTS3	2.18237e-11	-0.344102	7.32883e-07	ENSG00000143624
CCN2	2.24512e-11	-0.366766	7.53956e-07	ENSG00000118523
OAS1	2.33864e-11	0.484384	7.85362e-07	ENSG00000089127
DDTL	2.56416e-11	-0.240439	8.61096e-07	ENSG00000099974
PALLD	3.04017e-11	0.508095	1.02095e-06	ENSG00000129116
EIF2AK2	3.15846e-11	0.396738	1.06067e-06	ENSG00000055332
HLA-DPB1	3.42226e-11	0.390872	1.14926e-06	ENSG00000223865
PTPRM	3.78746e-11	-0.243391	1.2719e-06	ENSG00000173482
LCN2	3.84156e-11	0.0369472	1.29007e-06	ENSG00000148346
ZDHHC1	3.8942e-11	0.368987	1.30775e-06	ENSG00000159714
ANKUB1	4.16377e-11	-0.325542	1.39828e-06	ENSG00000206199
PSMB8	4.16674e-11	0.35154	1.39927e-06	ENSG00000204264
ATP2C2	4.35794e-11	-0.310314	1.46348e-06	ENSG00000064270
HSD17B13	4.49371e-11	-0.243048	1.50908e-06	ENSG00000170509
SLC1A5	4.61186e-11	-0.228407	1.54875e-06	ENSG00000105281
HERC6	4.67715e-11	0.434009	1.57068e-06	ENSG00000138642
CMPK2	4.95097e-11	0.405418	1.66263e-06	ENSG00000134326
EPAS1	4.98261e-11	0.603463	1.67326e-06	ENSG00000116016
PLAC8	7.98627e-11	-0.264831	2.68195e-06	ENSG00000145287
MS4A8	8.28842e-11	-0.243462	2.78342e-06	ENSG00000166959
FTH1	8.50891e-11	0.0538217	2.85746e-06	ENSG00000167996
PLSCR1	8.57214e-11	0.396777	2.8787e-06	ENSG00000188313
S100A4	9.28663e-11	0.611153	3.11864e-06	ENSG00000196154
MT1X	9.57957e-11	0.398946	3.21701e-06	ENSG00000187193
	1.0118e-10	-0.236887	3.39784e-06	ENSG00000203812
SHISA5	1.06485e-10	0.447033	3.57596e-06	ENSG00000164054
SLC23A1	1.29705e-10	-0.20135	4.35574e-06	ENSG00000170482
ABHD12B	1.61517e-10	-0.317519	5.42406e-06	ENSG00000131969
LSP1	1.69106e-10	-0.150775	5.67893e-06	ENSG00000130592
ATF4	1.71524e-10	0.485989	5.76011e-06	ENSG00000128272
RABL2A	1.82447e-10	-0.337632	6.12695e-06	ENSG00000144134
FAM107B	1.89907e-10	0.334363	6.37744e-06	ENSG00000065809
CREB3L2	2.21729e-10	-0.194575	7.4461e-06	ENSG00000182158
HSPE1	2.26451e-10	0.328805	7.60468e-06	ENSG00000115541
GCLC	2.36395e-10	0.297523	7.93863e-06	ENSG00000001084
H2BC18	2.52934e-10	-0.455682	8.49402e-06	ENSG00000203814
PARP12	2.56486e-10	0.420715	8.61333e-06	ENSG00000059378
STOX1	2.76739e-10	0.294346	9.29345e-06	ENSG00000165730
DNAI1	3.0631e-10	-0.306444	1.02865e-05	ENSG00000122735
MYCBPAP	3.09787e-10	-0.34319	1.04033e-05	ENSG00000136449
SCGB1A1	3.36771e-10	0.518011	1.13094e-05	ENSG00000149021
PPM1L	3.83121e-10	-0.32981	1.2866e-05	ENSG00000163590
DDX58	4.22233e-10	0.330358	1.41794e-05	ENSG00000107201
OAS2	4.35418e-10	0.429648	1.46222e-05	ENSG00000111335
RSPH10B	4.42497e-10	-0.341403	1.48599e-05	ENSG00000155026
ECRG4	4.44694e-10	-0.190672	1.49337e-05	ENSG00000119147
PARM1	4.82576e-10	-0.267548	1.62059e-05	ENSG00000169116
	5.09592e-10	-0.207302	1.71131e-05	ENSG00000272196
SAA2-SAA4	5.1156e-10	0.350751	1.71792e-05	ENSG00000255071
C11orf97	5.15372e-10	0.250247	1.73072e-05	ENSG00000257057
CYP2B6	5.22404e-10	-0.119411	1.75434e-05	ENSG00000197408
ITGB4	5.28009e-10	-0.316807	1.77316e-05	ENSG00000132470
MORN4	5.2988e-10	0.380624	1.77944e-05	ENSG00000171160
IRF7	5.73647e-10	0.289099	1.92642e-05	ENSG00000185507
CCDC81	6.95526e-10	-0.329021	2.33571e-05	ENSG00000149201
MTSS1	7.11491e-10	-0.294566	2.38933e-05	ENSG00000170873
SMC1A	8.06827e-10	-0.245561	2.70949e-05	ENSG00000072501
TM9SF2	8.49826e-10	-0.2866	2.85389e-05	ENSG00000125304
HDAC5	8.49886e-10	-0.217532	2.85409e-05	ENSG00000108840
EPSTI1	9.39437e-10	0.224265	3.15482e-05	ENSG00000133106
ADH1C	9.42845e-10	0.618766	3.16626e-05	ENSG00000248144
SFN	9.51064e-10	0.485516	3.19386e-05	ENSG00000175793
SRGAP2B	9.89906e-10	-0.210178	3.3243e-05	ENSG00000196369
HNRNPAB	9.92855e-10	0.366274	3.3342e-05	ENSG00000197451
C15orf48	1.01499e-09	0.513421	3.40853e-05	ENSG00000166920
MZT2B	1.01598e-09	0.240127	3.41187e-05	ENSG00000152082
EEF1G	1.01626e-09	-0.210369	3.4128e-05	ENSG00000254772
MEIS2	1.055e-09	-0.322992	3.5429e-05	ENSG00000134138
CCDC40	1.14155e-09	-0.269873	3.83357e-05	ENSG00000141519
CBR3	1.14199e-09	0.322741	3.83503e-05	ENSG00000159231
TRIM69	1.16262e-09	0.267446	3.90431e-05	ENSG00000185880
TTC6	1.21486e-09	-0.253208	4.07975e-05	ENSG00000139865
HINT2	1.23053e-09	0.364736	4.13235e-05	ENSG00000137133
WDR86	1.31906e-09	-0.303747	4.42968e-05	ENSG00000187260
NYNRIN	1.46217e-09	-0.207722	4.91026e-05	ENSG00000205978
PRICKLE2	1.53981e-09	-0.313233	5.17099e-05	ENSG00000163637
ADGRL1	1.56469e-09	-0.194146	5.25454e-05	ENSG00000072071
PRUNE2	1.74855e-09	0.262564	5.87198e-05	ENSG00000106772
HECTD1	1.82595e-09	-0.260945	6.13192e-05	ENSG00000092148
CEBPD	1.84678e-09	0.268074	6.20186e-05	ENSG00000221869
THSD4	1.99738e-09	-0.137325	6.70761e-05	ENSG00000187720
GCLM	2.01034e-09	0.331895	6.75112e-05	ENSG00000023909
DZIP1L	2.17706e-09	-0.267048	7.31101e-05	ENSG00000158163
IRAG1-AS1	2.35925e-09	0.167563	7.92282e-05	ENSG00000177112
MX1	2.51545e-09	0.497156	8.4474e-05	ENSG00000157601
CKB	2.57496e-09	-0.227352	8.64723e-05	ENSG00000166165
HSPH1	2.86224e-09	0.252276	9.61198e-05	ENSG00000120694
KRT23	2.89376e-09	0.414124	9.71782e-05	ENSG00000108244
B2M	2.90793e-09	0.0722203	9.76542e-05	ENSG00000166710
APBB1	2.91853e-09	-0.242037	9.80101e-05	ENSG00000166313
PDPR	3.21615e-09	-0.212687	0.000108005	ENSG00000090857
USP18	3.2344e-09	0.351332	0.000108618	ENSG00000184979
TSPAN11	3.8036e-09	-0.186506	0.000127732	ENSG00000110900
TUBGCP2	3.86558e-09	-0.322675	0.000129814	ENSG00000130640
DEGS2	3.95133e-09	-0.28376	0.000132694	ENSG00000168350
SSU72	4.30836e-09	0.223871	0.000144683	ENSG00000160075
CFAP70	4.35127e-09	-0.256753	0.000146124	ENSG00000156042
MRPL23	4.63126e-09	-0.221441	0.000155527	ENSG00000214026
H1-10	4.96903e-09	0.273766	0.00016687	ENSG00000184897
CFAP43	5.0836e-09	-0.228592	0.000170717	ENSG00000197748
VIM-AS1	5.12749e-09	0.23981	0.000172191	ENSG00000229124
PIERCE2	5.3071e-09	0.298268	0.000178223	ENSG00000261652
ECT2L	5.31635e-09	-0.323649	0.000178534	ENSG00000203734
STAT1	5.35353e-09	0.379258	0.000179782	ENSG00000115415
DHCR24	5.64641e-09	-0.276309	0.000189618	ENSG00000116133
TTC30A	6.11492e-09	-0.216748	0.000205351	ENSG00000197557
COX6C	6.14069e-09	0.211775	0.000206217	ENSG00000164919
BCAM	6.28425e-09	-0.238612	0.000211038	ENSG00000187244
CFAP61	6.46719e-09	-0.26766	0.000217181	ENSG00000089101
TAF10	6.69417e-09	0.249528	0.000224804	ENSG00000166337
CALR	6.97364e-09	-0.229473	0.000234189	ENSG00000179218
CRNDE	7.19636e-09	0.149905	0.000241668	ENSG00000245694
CTXN1	7.75486e-09	0.242948	0.000260424	ENSG00000178531
TC2N	8.03367e-09	0.377589	0.000269787	ENSG00000165929
RABAC1	8.10864e-09	-0.181969	0.000272304	ENSG00000105404
EPS8	8.33606e-09	0.281886	0.000279942	ENSG00000151491
WLS	8.67755e-09	-0.279193	0.00029141	ENSG00000116729
TCP11L2	8.87696e-09	-0.305038	0.000298106	ENSG00000166046
SLC66A2	8.94132e-09	-0.24122	0.000300267	ENSG00000122490
TSPAN1	8.98258e-09	-0.17549	0.000301653	ENSG00000117472
TSPAN6	9.80336e-09	-0.236263	0.000329216	ENSG00000000003
PNPLA4	9.80642e-09	-0.228602	0.000329319	ENSG00000006757
RPL4	9.81579e-09	-0.243	0.000329634	ENSG00000174444
AKR1C3	1.00844e-08	0.292897	0.000338654	ENSG00000196139
VILL	1.01462e-08	-0.264533	0.000340731	ENSG00000136059
DDX3Y	1.03902e-08	0.170189	0.000348925	ENSG00000067048
DSG2	1.04157e-08	-0.230208	0.000349781	ENSG00000046604
APOD	1.12203e-08	-0.304994	0.000376801	ENSG00000189058
ADH7	1.33635e-08	-0.254424	0.000448773	ENSG00000196344
LOC102724788	1.38187e-08	-0.210229	0.000464058	ENSG00000277196
CYP51A1	1.43853e-08	-0.228065	0.000483085	ENSG00000001630
UCP2	1.52606e-08	-0.254698	0.000512483	ENSG00000175567
RPL28	1.55981e-08	0.188391	0.000523816	ENSG00000108107
LRBA	1.59831e-08	-0.242627	0.000536744	ENSG00000198589
KRTCAP3	1.63976e-08	-0.228801	0.000550665	ENSG00000157992
ATF7IP2	1.66111e-08	0.229055	0.000557835	ENSG00000166669
MRPS6	1.66995e-08	0.280999	0.000560803	ENSG00000243927
ETV6	1.76973e-08	0.225882	0.000594309	ENSG00000139083
TNFRSF12A	1.81896e-08	0.298937	0.000610844	ENSG00000006327
DDR1	1.91333e-08	-0.275384	0.000642533	ENSG00000204580
ZNF462	2.16126e-08	-0.228851	0.000725795	ENSG00000148143
DNALI1	2.19745e-08	0.159024	0.000737948	ENSG00000163879
ABCC5	2.2053e-08	-0.2104	0.000740585	ENSG00000114770
C9orf24	2.32888e-08	-0.17538	0.000782085	ENSG00000164972
DNAJC10	2.64552e-08	0.279735	0.000888418	ENSG00000077232
RPS3A	2.77642e-08	-0.181057	0.000932378	ENSG00000145425
SLC7A2	2.94804e-08	-0.291608	0.00099001	ENSG00000003989
F3	2.97852e-08	-0.167767	0.00100025	ENSG00000117525
CALML4	3.00742e-08	-0.242194	0.00100995	ENSG00000129007
PTP4A2	3.30023e-08	0.287321	0.00110828	ENSG00000184007
LRP1	3.36583e-08	-0.27814	0.00113031	ENSG00000123384
HOATZ	3.39299e-08	-0.198358	0.00113943	ENSG00000183644
DCTN1	3.6958e-08	-0.334859	0.00124112	ENSG00000204843
H1-4	3.8271e-08	-0.0716579	0.00128522	ENSG00000168298
SAA2	4.04608e-08	0.0845256	0.00135875	ENSG00000134339
ISYNA1	4.04928e-08	-0.258806	0.00135983	ENSG00000105655
RPL37	4.1613e-08	0.240396	0.00139745	ENSG00000145592
HSPA5	4.27898e-08	-0.197906	0.00143697	ENSG00000044574
SELENOW	4.77905e-08	0.185348	0.0016049	ENSG00000178980
LY6E	4.84556e-08	0.452117	0.00162724	ENSG00000160932
AHI1-DT	4.91968e-08	-0.388422	0.00165213	ENSG00000231028
MAML2	5.12002e-08	-0.367611	0.00171941	ENSG00000184384
MAOB	5.19808e-08	-0.213289	0.00174562	ENSG00000069535
MUC5AC	5.39709e-08	0.793635	0.00181245	ENSG00000215182
STMN1	5.76628e-08	-0.295153	0.00193643	ENSG00000117632
PSME2	5.78346e-08	0.307274	0.0019422	ENSG00000100911
INHBB	5.78739e-08	-0.292052	0.00194352	ENSG00000163083
STEAP3	6.18544e-08	-0.23542	0.0020772	ENSG00000115107
SLPI	6.21226e-08	0.13429	0.0020862	ENSG00000124107
ERICH3	6.29766e-08	-0.205999	0.00211488	ENSG00000178965
CRY2	6.30264e-08	-0.306061	0.00211655	ENSG00000121671
PROS1	6.54008e-08	-0.0794498	0.00219629	ENSG00000184500
FAM177A1	6.82375e-08	0.237193	0.00229155	ENSG00000151327
CYB561A3	6.96687e-08	-0.279387	0.00233961	ENSG00000162144
MTRNR2L8	7.15052e-08	1.07687	0.00240129	ENSG00000255823
LSR	7.181e-08	0.206247	0.00241152	ENSG00000105699
ITPRIPL2	7.18812e-08	0.293022	0.00241392	ENSG00000205730
CITED4	7.21764e-08	0.202487	0.00242383	ENSG00000179862
AGBL2	7.37676e-08	-0.26732	0.00247726	ENSG00000165923
MAL2	7.80977e-08	0.26905	0.00262268	ENSG00000147676
HERC5	7.88232e-08	0.299014	0.00264704	ENSG00000138646
EPHX2	8.03722e-08	-0.222519	0.00269906	ENSG00000120915
NBEAL1	8.27786e-08	-0.246106	0.00277987	ENSG00000144426
SLC44A4	8.31104e-08	-0.214399	0.00279101	ENSG00000204385
PLAAT4	8.31186e-08	0.308287	0.00279129	ENSG00000133321
CFAP74	8.50962e-08	-0.241332	0.0028577	ENSG00000142609
XIST	8.52979e-08	-0.104584	0.00286447	ENSG00000229807
CERS4	8.9077e-08	0.278122	0.00299138	ENSG00000090661
SENP7	9.27634e-08	-0.195893	0.00311518	ENSG00000138468
OMG	9.61473e-08	-0.363141	0.00322882	ENSG00000126861
PDXK	1.01602e-07	0.258435	0.00341199	ENSG00000160209
IFT140	1.07376e-07	-0.256468	0.0036059	ENSG00000187535
NEURL1B	1.10375e-07	-0.187649	0.00370662	ENSG00000214357
RBM8A	1.11248e-07	0.328626	0.00373592	ENSG00000265241
FTL	1.1161e-07	0.0556627	0.00374808	ENSG00000087086
CAST	1.17699e-07	0.187422	0.00395258	ENSG00000153113
GDF15	1.20692e-07	0.296011	0.00405307	ENSG00000130513
PRR18	1.2272e-07	-0.19318	0.00412118	ENSG00000176381
TMCO3	1.24742e-07	-0.27381	0.0041891	ENSG00000150403
TPPP	1.33029e-07	-0.273849	0.00446739	ENSG00000171368
ZNF606	1.33771e-07	-0.164656	0.00449229	ENSG00000166704
ND3	1.34014e-07	-0.191555	0.00450044	ENSG00000198840
PITX1	1.35354e-07	0.229417	0.00454545	ENSG00000069011
GBP1	1.3658e-07	0.291154	0.00458661	ENSG00000117228
TMEM231	1.37559e-07	-0.178172	0.0046195	ENSG00000205084
PERP	1.3967e-07	-0.136446	0.00469041	ENSG00000112378
ADGRF1	1.40461e-07	-0.393458	0.00471695	ENSG00000153292
ZNF844	1.5419e-07	-0.205539	0.00517799	ENSG00000223547
SLC16A5	1.56488e-07	-0.286717	0.00525518	ENSG00000170190
RAB5IF	1.62544e-07	0.372452	0.00545854	ENSG00000101084
ALG1	1.63431e-07	-0.211803	0.00548832	ENSG00000033011
ARSD	1.63727e-07	-0.200532	0.00549828	ENSG00000006756
FAAH2	1.72991e-07	-0.28489	0.00580938	ENSG00000165591
PCBP1	1.75104e-07	0.308121	0.00588033	ENSG00000169564
RNPC3	1.82169e-07	-0.201882	0.00611761	ENSG00000185946
HERC1	1.83117e-07	-0.211234	0.00614945	ENSG00000103657
BST2	1.92303e-07	0.387796	0.00645793	ENSG00000130303
BBS1	1.94904e-07	-0.216832	0.00654525	ENSG00000174483
EIF3L	2.01263e-07	-0.197772	0.00675881	ENSG00000100129
BTG2	2.05629e-07	-0.390998	0.00690543	ENSG00000159388
IGSF10	2.05778e-07	-0.263039	0.00691043	ENSG00000152580
HDLBP	2.07598e-07	-0.269642	0.00697156	ENSG00000115677
KIAA1109	2.07974e-07	-0.168204	0.00698419	ENSG00000138688
MGST1	2.08499e-07	0.310117	0.00700181	ENSG00000008394
ANKRA2	2.30514e-07	-0.258618	0.00774111	ENSG00000164331
TXN	2.357e-07	0.0791639	0.00791528	ENSG00000136810
HLA-DQA1	2.36069e-07	0.0371695	0.00792767	ENSG00000196735
AKR1C1	2.39619e-07	0.373895	0.00804688	ENSG00000187134
NFATC2	2.48977e-07	-0.26718	0.00836114	ENSG00000101096
C4orf47	2.56447e-07	-0.285425	0.00861201	ENSG00000205129
PILRB	2.67847e-07	-0.26149	0.00899485	ENSG00000121716
SPATS2L	2.69976e-07	0.210944	0.00906634	ENSG00000196141
S100A6	2.70706e-07	0.0861523	0.00909086	ENSG00000197956
CARS1	2.72588e-07	-0.359853	0.00915405	ENSG00000110619
ANKFN1	2.75639e-07	-0.267409	0.00925651	ENSG00000153930
WDR38	2.83413e-07	-0.273944	0.00951756	ENSG00000136918
ARMC10	2.84002e-07	0.248278	0.00953735	ENSG00000170632
PCSK5	2.93824e-07	-0.324035	0.00986721	ENSG00000099139
UBE2B	2.97852e-07	0.369177	0.0100025	ENSG00000119048
KIAA2012	2.99151e-07	-0.25786	0.0100461	ENSG00000182329
DRAIC	3.0094e-07	-0.272326	0.0101062	ENSG00000245750
SIMC1	3.04148e-07	-0.246294	0.0102139	ENSG00000170085
LDHA	3.06058e-07	0.27858	0.010278	ENSG00000134333
SNF8	3.26033e-07	0.24521	0.0109489	ENSG00000159210
ERBB2	3.32188e-07	-0.259671	0.0111555	ENSG00000141736
UBE2L6	3.3365e-07	0.313043	0.0112046	ENSG00000156587
LGALS3	3.34088e-07	0.135129	0.0112194	ENSG00000131981
DRC1	3.55951e-07	0.254771	0.0119536	ENSG00000157856
SOX5	3.62167e-07	-0.189402	0.0121623	ENSG00000134532
MSRB2	3.84579e-07	0.252739	0.0129149	ENSG00000148450
MPV17L	3.90394e-07	0.359356	0.0131102	ENSG00000156968
CACYBP	3.9048e-07	0.278932	0.0131131	ENSG00000116161
	4.21853e-07	-0.284595	0.0141667	ENSG00000254024
DNAI4	4.53287e-07	-0.264942	0.0152223	ENSG00000152763
ATP6V1G1	4.5722e-07	0.223369	0.0153544	ENSG00000136888
SIPA1L3	4.62026e-07	-0.238159	0.0155157	ENSG00000105738
EPCAM	4.72424e-07	0.260266	0.0158649	ENSG00000119888
TTLL3	4.74798e-07	-0.188961	0.0159447	ENSG00000214021
CRACR2A	4.85822e-07	-0.191964	0.0163149	ENSG00000130038
DNAH12	4.98935e-07	-0.167478	0.0167552	ENSG00000174844
CNTNAP3	5.1143e-07	-0.294765	0.0171748	ENSG00000106714
MYH10	5.28156e-07	-0.285817	0.0177365	ENSG00000133026
NDRG2	5.30842e-07	-0.276196	0.0178267	ENSG00000165795
CFAP53	5.50424e-07	-0.286621	0.0184844	ENSG00000172361
FGF14	5.69618e-07	0.33705	0.0191289	ENSG00000102466
SNX6	5.71765e-07	0.376539	0.019201	ENSG00000129515
TST	5.77883e-07	-0.24658	0.0194065	ENSG00000128311
SNX3	5.87203e-07	0.258057	0.0197195	ENSG00000112335
TCTN2	6.32824e-07	-0.166092	0.0212515	ENSG00000168778
CHID1	6.60532e-07	-0.247294	0.022182	ENSG00000177830
CPLANE1	7.37442e-07	-0.238499	0.0247648	ENSG00000197603
RPL26	7.50135e-07	-0.195162	0.025191	ENSG00000161970
SBDS	7.5619e-07	0.339077	0.0253944	ENSG00000126524
HDAC7	7.64702e-07	-0.139989	0.0256802	ENSG00000061273
CXCL17	8.2234e-07	0.405516	0.0276158	ENSG00000189377
DNAH3	8.49154e-07	-0.163416	0.0285163	ENSG00000158486
CHORDC1	8.98169e-07	0.266017	0.0301623	ENSG00000110172
CUL7	9.06493e-07	-0.219342	0.0304419	ENSG00000044090
ZNF749	9.1459e-07	-0.167999	0.0307138	ENSG00000186230
RGCC	9.22907e-07	0.289762	0.0309931	ENSG00000102760
KRAS	9.50267e-07	0.246567	0.0319119	ENSG00000133703
SLC25A25	9.58466e-07	-0.31903	0.0321872	ENSG00000148339
TMEM141	9.78542e-07	-0.201111	0.0328614	ENSG00000244187
SRGAP2	9.89344e-07	-0.277662	0.0332242	ENSG00000266028
CASP3	9.98698e-07	0.257294	0.0335383	ENSG00000164305
SDCBP2	1.00638e-06	0.320145	0.0337964	ENSG00000125775
GSPT1	1.02127e-06	0.303014	0.0342964	ENSG00000103342
UQCC3	1.02575e-06	0.29257	0.0344468	ENSG00000204922
C6orf62	1.06302e-06	0.298602	0.0356984	ENSG00000112308
MUC20	1.06378e-06	-0.197849	0.0357238	ENSG00000176945
DICER1-AS1	1.06641e-06	-0.211846	0.0358121	ENSG00000235706
NXN	1.08437e-06	-0.238148	0.0364152	ENSG00000167693
TTC7A	1.1139e-06	0.2744	0.037407	ENSG00000068724
YEATS4	1.15178e-06	0.233168	0.0386791	ENSG00000127337
NDUFAF8	1.21572e-06	-0.293448	0.0408262	ENSG00000224877
SUDS3	1.22381e-06	-0.270098	0.0410979	ENSG00000111707
SURF2	1.22861e-06	0.259247	0.0412593	ENSG00000148291
MRI1	1.23579e-06	-0.159964	0.0415003	ENSG00000037757
PRR7	1.24057e-06	0.307337	0.0416607	ENSG00000131188
LACTB2	1.24081e-06	0.262755	0.0416688	ENSG00000147592
RBM3	1.29527e-06	0.429989	0.0434979	ENSG00000102317
CATSPERE	1.34829e-06	0.2616	0.0452784	ENSG00000179397
PAX7	1.38864e-06	-0.104644	0.0466333	ENSG00000009709
SDHC	1.42082e-06	-0.264852	0.0477141	ENSG00000143252
PCDH1	1.44453e-06	-0.263557	0.0485102	ENSG00000156453
GRHL2	1.46005e-06	-0.253484	0.0490313	ENSG00000083307
COL6A3	1.46937e-06	-0.431475	0.0493445	ENSG00000163359
TGM2	1.47514e-06	0.252765	0.0495382	ENSG00000198959
EFCAB2	1.48955e-06	-0.275873	0.050022	ENSG00000203666
SNRPD2	1.49805e-06	0.255532	0.0503076	ENSG00000125743
PTMS	1.57461e-06	0.247795	0.0528785	ENSG00000159335
	1.58016e-06	-0.396288	0.0530651	ENSG00000255308
NBL1	1.59537e-06	0.217785	0.0535758	ENSG00000158747
SPATA18	1.62578e-06	-0.235637	0.0545968	ENSG00000163071
CCDC190	1.64729e-06	-0.214604	0.0553193	ENSG00000185860
VWA3A	1.75329e-06	-0.184282	0.058879	ENSG00000175267
RER1	1.79804e-06	0.342416	0.0603818	ENSG00000157916
SAMHD1	1.80804e-06	-0.207956	0.0607175	ENSG00000101347
CFAP57	1.82888e-06	-0.215318	0.0614174	ENSG00000243710
LOC105371267	1.88607e-06	-0.182095	0.063338	ENSG00000277639
	1.97881e-06	-0.288961	0.0664523	ENSG00000232415
LRRC74B	1.98194e-06	-0.23712	0.0665576	ENSG00000187905
SLC4A11	1.98866e-06	-0.226274	0.0667833	ENSG00000088836
FYCO1	2.01098e-06	-0.101352	0.0675328	ENSG00000163820
HSPD1	2.10142e-06	0.247382	0.0705699	ENSG00000144381
ZFP36L1	2.10796e-06	-0.177186	0.0707894	ENSG00000185650
ZNF185	2.14781e-06	-0.126436	0.0721279	ENSG00000147394
ZNF664	2.1806e-06	-0.219672	0.0732289	ENSG00000179195
ZNF512	2.28145e-06	-0.0854008	0.0766158	ENSG00000243943
EFHD2	2.29058e-06	0.151653	0.0769221	ENSG00000142634
PARP4	2.38919e-06	-0.220025	0.0802337	ENSG00000102699
RIIAD1	2.4109e-06	0.177653	0.0809627	ENSG00000178796
KRT8	2.43617e-06	0.1355	0.0818115	ENSG00000170421
AGPS	2.44528e-06	-0.272332	0.0821173	ENSG00000018510
MBOAT1	2.48132e-06	-0.221967	0.0833275	ENSG00000172197
PRRT3	2.57617e-06	-0.205724	0.0865128	ENSG00000163704
SEZ6L2	2.59047e-06	-0.188829	0.0869932	ENSG00000174938
EEF2	2.61144e-06	-0.132676	0.0876973	ENSG00000167658
RAPH1	2.63921e-06	-0.136686	0.0886298	ENSG00000173166
SRGAP3	2.66472e-06	-0.291065	0.0894865	ENSG00000196220
	2.67072e-06	-0.119873	0.0896881	ENSG00000183889
H2BC21	2.81889e-06	0.249259	0.0946641	ENSG00000184678
COPG1	2.8521e-06	-0.270906	0.0957792	ENSG00000181789
CLTA	2.92748e-06	0.187959	0.0983106	ENSG00000122705
STT3A	2.92891e-06	-0.161223	0.0983586	ENSG00000134910
DYNC2H1	2.95465e-06	-0.151511	0.0992229	ENSG00000187240
CFAP251	3.00924e-06	-0.25661	0.101056	ENSG00000158023
FUZ	3.06977e-06	-0.286271	0.103089	ENSG00000010361
LDLR	3.07377e-06	-0.296521	0.103223	ENSG00000130164
USP11	3.13081e-06	-0.238507	0.105139	ENSG00000102226
ARL3	3.40252e-06	-0.221311	0.114263	ENSG00000138175
TRAPPC9	3.40569e-06	-0.26196	0.11437	ENSG00000167632
PCMTD2	3.43796e-06	-0.207426	0.115454	ENSG00000203880
HLA-E	3.51849e-06	0.204434	0.118158	ENSG00000204592
CEP126	3.55436e-06	-0.212114	0.119362	ENSG00000110318
CTNNB1	3.59757e-06	-0.204212	0.120814	ENSG00000168036
UFC1	3.77599e-06	-0.197492	0.126805	ENSG00000143222
GULP1	3.90516e-06	0.140312	0.131143	ENSG00000144366
ECI1	3.95437e-06	0.306301	0.132796	ENSG00000167969
NCS1	4.50557e-06	0.215865	0.151306	ENSG00000107130
KRT4	4.56512e-06	-0.0938781	0.153306	ENSG00000170477
EFCAB12	4.57061e-06	-0.237192	0.15349	ENSG00000172771
TFIP11	4.79644e-06	-0.205809	0.161074	ENSG00000100109
EIF5B	4.91853e-06	0.17083	0.165174	ENSG00000158417
NSMCE3	5.09736e-06	0.211407	0.17118	ENSG00000185115
CST3	5.11344e-06	-0.0787619	0.171719	ENSG00000101439
PROM1	5.20251e-06	-0.211777	0.174711	ENSG00000007062
RNF20	5.23582e-06	-0.234479	0.175829	ENSG00000155827
ERN2	5.26072e-06	-0.305964	0.176665	ENSG00000134398
MRPL57	5.38352e-06	0.138	0.180789	ENSG00000173141
ALDH1A1	5.45578e-06	-0.0985671	0.183216	ENSG00000165092
CCNI	5.48883e-06	-0.238934	0.184326	ENSG00000118816
CFAP36	5.62808e-06	0.179627	0.189002	ENSG00000163001
RGPD5	5.64123e-06	-0.108147	0.189444	ENSG00000015568
DSP	5.67806e-06	-0.179325	0.190681	ENSG00000096696
CFAP52	5.79445e-06	-0.245905	0.194589	ENSG00000166596
LOC102725191	5.8423e-06	0.229924	0.196196	ENSG00000226690
S100A14	5.87976e-06	0.39124	0.197454	ENSG00000189334
LARP6	5.95913e-06	0.312575	0.200119	ENSG00000166173
PRXL2C	5.9807e-06	0.215797	0.200844	ENSG00000158122
CALCOCO1	5.9925e-06	-0.251082	0.20124	ENSG00000012822
UBB	6.0265e-06	0.0515315	0.202382	ENSG00000170315
GADD45A	6.03898e-06	0.127447	0.202801	ENSG00000116717
CD74	6.13079e-06	0.0762528	0.205884	ENSG00000019582
CFAP206	6.22141e-06	-0.269189	0.208927	ENSG00000272514
STK17A	6.25632e-06	0.248085	0.2101	ENSG00000164543
PIGS	6.28023e-06	-0.18938	0.210903	ENSG00000087111
HES1	6.40936e-06	0.212407	0.215239	ENSG00000114315
PSMB1	6.46979e-06	0.242431	0.217268	ENSG00000008018
EML2	6.58936e-06	-0.236251	0.221284	ENSG00000125746
SCPEP1	6.61646e-06	-0.342191	0.222194	ENSG00000121064
ANKRD36C	6.63099e-06	0.254216	0.222682	ENSG00000174501
EFHC1	6.73151e-06	-0.155316	0.226058	ENSG00000096093
CSTPP1	6.74737e-06	-0.246752	0.22659	ENSG00000149179
TOGARAM2	6.931e-06	-0.224517	0.232757	ENSG00000189350
ACBD3	7.08402e-06	0.212961	0.237895	ENSG00000182827
MZF1	7.23645e-06	-0.312227	0.243014	ENSG00000099326
HLA-DRB1	7.24101e-06	0.243851	0.243168	ENSG00000196126
PLEKHA3	7.46986e-06	0.128074	0.250853	ENSG00000116095
EYA1	7.54476e-06	-0.258769	0.253368	ENSG00000104313
EGFR	7.55422e-06	-0.180368	0.253686	ENSG00000146648
CFB	7.74349e-06	0.367201	0.260042	ENSG00000243649
PRKAB1	7.75192e-06	-0.170372	0.260325	ENSG00000111725
MAPK15	7.75286e-06	-0.216148	0.260356	ENSG00000181085
TTLL10	8.18932e-06	-0.257665	0.275014	ENSG00000162571
CFAP276	8.44659e-06	-0.180362	0.283653	ENSG00000179902
RAD23B	8.45645e-06	0.233025	0.283985	ENSG00000119318
SPON2	8.5362e-06	-0.201413	0.286663	ENSG00000159674
STOML3	8.70765e-06	-0.194624	0.29242	ENSG00000133115
ACTR3C	8.71843e-06	-0.320962	0.292782	ENSG00000106526
RNF220	8.72987e-06	0.151005	0.293166	ENSG00000187147
LYPD2	8.87568e-06	0.570852	0.298063	ENSG00000197353
LIMCH1	9.0527e-06	0.235058	0.304008	ENSG00000064042
RABL2B	9.07321e-06	-0.261124	0.304697	ENSG00000079974
SET	9.15072e-06	0.280993	0.3073	ENSG00000119335
GATD3	9.29782e-06	-0.162852	0.31224	ENSG00000160221
PDK4	9.30734e-06	-0.169959	0.312559	ENSG00000004799
PHYHD1	9.36148e-06	-0.165566	0.314377	ENSG00000175287
PSENEN	9.45727e-06	-0.230411	0.317594	ENSG00000205155
PRR13	9.52578e-06	0.167764	0.319895	ENSG00000205352
COLCA1	9.87108e-06	-0.257783	0.331491	ENSG00000196167
DSE	9.89395e-06	-0.305019	0.332259	ENSG00000111817
NOP10	9.98401e-06	0.187439	0.335283	ENSG00000182117
NEK10	1.01138e-05	-0.254276	0.339643	ENSG00000163491
MCFD2	1.03642e-05	0.245387	0.348049	ENSG00000180398
SLIT1	1.0588e-05	-0.236385	0.355567	ENSG00000187122
RPL41	1.06884e-05	0.0734091	0.358937	ENSG00000229117
STYXL1	1.08234e-05	-0.260008	0.36347	ENSG00000127952
SNRPD1	1.10329e-05	0.146804	0.370505	ENSG00000167088
GNAI1	1.11823e-05	-0.138217	0.375524	ENSG00000127955
HMGN2	1.19366e-05	0.163016	0.400855	ENSG00000198830
PPP2R5A	1.19576e-05	0.192394	0.401559	ENSG00000066027
STING1	1.23563e-05	-0.273864	0.41495	ENSG00000184584
NDFIP1	1.2696e-05	-0.236666	0.426357	ENSG00000131507
CDK2AP1	1.27369e-05	0.159487	0.42773	ENSG00000111328
EFEMP1	1.29672e-05	-0.266736	0.435464	ENSG00000115380
JUP	1.32844e-05	-0.163371	0.446115	ENSG00000173801
GNG5	1.34893e-05	0.166756	0.452997	ENSG00000174021
BAG3	1.35573e-05	0.212382	0.455281	ENSG00000151929
MRPL36	1.35799e-05	0.301039	0.45604	ENSG00000171421
BTN3A2	1.37218e-05	0.162473	0.460805	ENSG00000186470
ALMS1	1.37241e-05	-0.245931	0.460882	ENSG00000116127
PGP	1.40721e-05	0.229953	0.472568	ENSG00000184207
SMIM14	1.41722e-05	0.215522	0.47593	ENSG00000163683
SLC20A2	1.43153e-05	-0.303008	0.480737	ENSG00000168575
VPS16	1.43617e-05	-0.138081	0.482294	ENSG00000215305
TMEM67	1.44797e-05	-0.19355	0.486256	ENSG00000164953
AGR2	1.50926e-05	0.266154	0.50684	ENSG00000106541
CRELD1	1.51472e-05	-0.157365	0.508673	ENSG00000163703
FEZF1-AS1	1.5486e-05	-0.1486	0.520052	ENSG00000230316
ATP1A1	1.55974e-05	-0.1248	0.523792	ENSG00000163399
OSCP1	1.58329e-05	0.190688	0.531702	ENSG00000116885
BCL7C	1.59352e-05	0.201555	0.535135	ENSG00000099385
IFT80	1.63393e-05	-0.243559	0.548705	ENSG00000068885
ABCA7	1.65937e-05	-0.148075	0.557248	ENSG00000064687
UBE2S	1.67588e-05	0.201525	0.562795	ENSG00000108106
KLF2	1.69657e-05	0.206874	0.569742	ENSG00000127528
ABRACL	1.69832e-05	0.264283	0.57033	ENSG00000146386
DCDC1	1.76256e-05	-0.290471	0.591902	ENSG00000170959
MYADM	1.77491e-05	0.189567	0.59605	ENSG00000179820
SHANK2	1.81531e-05	-0.168236	0.609616	ENSG00000162105
DPYD	1.81654e-05	-0.0811548	0.610029	ENSG00000188641
RANBP2	1.83865e-05	-0.177214	0.617455	ENSG00000153201
MX2	1.89162e-05	0.304336	0.635244	ENSG00000183486
POMP	1.90861e-05	0.209739	0.640951	ENSG00000132963
IRF6	1.93785e-05	-0.233095	0.650767	ENSG00000117595
KDM5C	1.97841e-05	-0.188692	0.664389	ENSG00000126012
ADCY2	2.00425e-05	-0.226223	0.673067	ENSG00000078295
FA2H	2.01461e-05	-0.162522	0.676546	ENSG00000103089
SESN1	2.02697e-05	-0.195511	0.680697	ENSG00000080546
C3	2.02985e-05	0.410895	0.681664	ENSG00000125730
WDPCP	2.03046e-05	-0.285707	0.681871	ENSG00000143951
SAMD9	2.03354e-05	0.250762	0.682904	ENSG00000205413
VIM	2.05258e-05	0.430125	0.689298	ENSG00000026025
STIM2	2.07985e-05	0.229064	0.698456	ENSG00000109689
PCED1A	2.08168e-05	-0.228684	0.699069	ENSG00000132635
VPS53	2.12173e-05	-0.220467	0.712519	ENSG00000141252
	2.2389e-05	-0.301158	0.751868	ENSG00000277287
CCDC191	2.26221e-05	-0.190211	0.759697	ENSG00000163617
BCAS1	2.28681e-05	-0.246014	0.767956	ENSG00000064787
GRN	2.28923e-05	0.312711	0.768771	ENSG00000030582
ANXA3	2.29486e-05	0.239096	0.770658	ENSG00000138772
CCDC88C	2.30923e-05	-0.160448	0.775484	ENSG00000015133
DRC7	2.31793e-05	-0.236685	0.778406	ENSG00000159625
PCDH7	2.32052e-05	-0.186246	0.779276	ENSG00000169851
POLQ	2.34155e-05	-0.121282	0.786341	ENSG00000051341
CIRBP	2.35677e-05	-0.192365	0.79145	ENSG00000099622
TBCD	2.36567e-05	-0.122425	0.794439	ENSG00000141556
NFKBIA	2.37747e-05	0.382303	0.798401	ENSG00000100906
SRSF9	2.38268e-05	0.227032	0.80015	ENSG00000111786
EVPL	2.39991e-05	-0.158172	0.805937	ENSG00000167880
WNT7B	2.44245e-05	-0.147641	0.820223	ENSG00000188064
SGSM3	2.46826e-05	-0.114525	0.828892	ENSG00000100359
FCGRT	2.49761e-05	-0.191867	0.838747	ENSG00000104870
GBP4	2.50659e-05	0.157894	0.841764	ENSG00000162654
BNIPL	2.51276e-05	-0.18308	0.843834	ENSG00000163141
COL4A5	2.52622e-05	-0.23539	0.848354	ENSG00000188153
WBP1	2.63101e-05	-0.149279	0.883546	ENSG00000239779
TMEM53	2.65353e-05	0.231342	0.891109	ENSG00000126106
DNAJC7	2.69561e-05	0.233013	0.905238	ENSG00000168259
GTF2IRD2B	2.73414e-05	-0.237053	0.91818	ENSG00000174428
ULK4	2.79989e-05	-0.233094	0.940258	ENSG00000168038
TUBA1B	2.83929e-05	-0.164908	0.953492	ENSG00000123416
SAMM50	2.85452e-05	-0.154333	0.958604	ENSG00000100347
MIER1	2.96729e-05	0.301523	0.996476	ENSG00000198160
C22orf23	2.97449e-05	0.159171	0.998894	ENSG00000128346
LYN	3.00215e-05	0.266585	1	ENSG00000254087
LAGE3	3.03135e-05	0.23884	1	ENSG00000196976
EEF1A1	3.06111e-05	-0.0889327	1	ENSG00000156508
OCIAD2	3.10085e-05	0.246387	1	ENSG00000145247
SCNN1A	3.12396e-05	-0.172783	1	ENSG00000111319
H4C3	3.28168e-05	-0.199183	1	ENSG00000197061
VAMP5	3.29737e-05	0.258035	1	ENSG00000168899
NOMO2	3.3039e-05	-0.133733	1	ENSG00000185164
DCAF8	3.45372e-05	-0.232833	1	ENSG00000132716
IL18	3.45381e-05	0.233971	1	ENSG00000150782
FHAD1	3.49217e-05	-0.189319	1	ENSG00000142621
RPL38	3.50008e-05	0.144809	1	ENSG00000172809
FAM166C	3.50975e-05	0.0792313	1	ENSG00000173557
APOL1	3.5305e-05	0.216359	1	ENSG00000100342
COL21A1	3.55079e-05	-0.280515	1	ENSG00000124749
COG4	3.55658e-05	-0.108694	1	ENSG00000103051
B3GALT4	3.57403e-05	-0.217819	1	ENSG00000235863
TSGA10	3.58967e-05	-0.17707	1	ENSG00000135951
RAET1E	3.62286e-05	-0.318729	1	ENSG00000164520
ELOF1	3.65182e-05	0.197717	1	ENSG00000130165
SLC3A2	3.72446e-05	0.215097	1	ENSG00000168003
CD4	3.73817e-05	0.160026	1	ENSG00000010610
WFDC2	3.81401e-05	0.103185	1	ENSG00000101443
SLC38A6	3.8826e-05	-0.203057	1	ENSG00000139974
C1orf141	3.97602e-05	-0.0977261	1	ENSG00000203963
NRP2	4.00443e-05	0.123679	1	ENSG00000118257
SYNE1	4.03687e-05	-0.127976	1	ENSG00000131018
DOCK1	4.07716e-05	-0.161117	1	ENSG00000150760
STOX2	4.11614e-05	-0.212249	1	ENSG00000173320
RPL17	4.21359e-05	-0.255183	1	ENSG00000265681
ODF2	4.23648e-05	-0.202501	1	ENSG00000136811
MAFG	4.32927e-05	0.170559	1	ENSG00000197063
ZNF445	4.33635e-05	-0.171059	1	ENSG00000185219
SLC45A4	4.34826e-05	-0.151717	1	ENSG00000022567
SNTB1	4.37217e-05	-0.170516	1	ENSG00000172164
TXNDC17	4.43487e-05	0.244249	1	ENSG00000129235
PTPRK	4.53007e-05	-0.208425	1	ENSG00000152894
CD24	4.7242e-05	-0.12509	1	ENSG00000272398
LINC00240	4.78316e-05	0.184531	1	ENSG00000224843
MGMT	4.79784e-05	0.17971	1	ENSG00000170430
NT5C3A	4.96206e-05	0.149382	1	ENSG00000122643
CYSTM1	4.96224e-05	0.144609	1	ENSG00000120306
NUCB1	5.02082e-05	-0.0756137	1	ENSG00000104805
UNC5B	5.04755e-05	-0.193268	1	ENSG00000107731
TSPAN19	5.05114e-05	0.184096	1	ENSG00000231738
CBX3	5.06989e-05	0.170882	1	ENSG00000122565
NDUFB4	5.07377e-05	0.192707	1	ENSG00000065518
TRERF1	5.12283e-05	-0.117003	1	ENSG00000124496
CFAP97	5.24373e-05	0.137117	1	ENSG00000164323
SPAG8	5.26553e-05	-0.169741	1	ENSG00000137098
C14orf119	5.34577e-05	0.226077	1	ENSG00000179933
WFDC6	5.4468e-05	-0.16961	1	ENSG00000243543
SPA17	5.44976e-05	0.165563	1	ENSG00000064199
FLNB	5.46229e-05	-0.148049	1	ENSG00000136068
ARHGEF17	5.60092e-05	-0.151925	1	ENSG00000110237
SNRPE	5.66051e-05	0.27175	1	ENSG00000182004
AKR7A2	5.68483e-05	-0.189465	1	ENSG00000053371
APP	5.712e-05	-0.148817	1	ENSG00000142192
CCDC13	5.83008e-05	-0.195722	1	ENSG00000244607
FUT8	5.88316e-05	-0.149352	1	ENSG00000033170
SYNGAP1	5.94928e-05	-0.216142	1	ENSG00000197283
P4HB	5.97139e-05	-0.163609	1	ENSG00000185624
IKBKB	5.97612e-05	-0.146334	1	ENSG00000104365
TIMM13	6.00361e-05	0.188148	1	ENSG00000099800
RHBDD2	6.01867e-05	0.197813	1	ENSG00000005486
PCBD1	6.02322e-05	0.179914	1	ENSG00000166228
SOX4	6.07173e-05	0.202208	1	ENSG00000124766
PHTF1	6.08503e-05	0.211535	1	ENSG00000116793
IDH3G	6.19899e-05	-0.201055	1	ENSG00000067829
H2BC4	6.31372e-05	0.230365	1	ENSG00000180596
LDLRAD4	6.35461e-05	-0.234726	1	ENSG00000168675
SPTAN1	6.37643e-05	-0.147993	1	ENSG00000197694
COX5A	6.38753e-05	0.188195	1	ENSG00000178741
FER1L5	6.4899e-05	-0.155559	1	ENSG00000249715
LOC102724594	6.58359e-05	-0.106445	1	ENSG00000275895
H4C14	6.61498e-05	-0.11649	1	ENSG00000270882
ATAT1	6.67647e-05	-0.137725	1	ENSG00000137343
H4C15	6.80475e-05	-0.106847	1	ENSG00000270276
WDR27	6.83301e-05	-0.169617	1	ENSG00000184465
PPFIA1	7.05159e-05	0.102438	1	ENSG00000131626
DHRS3	7.12743e-05	0.175243	1	ENSG00000162496
DHRS4-AS1	7.19374e-05	-0.223453	1	ENSG00000215256
MGLL	7.21109e-05	-0.12961	1	ENSG00000074416
DALRD3	7.26244e-05	-0.190932	1	ENSG00000178149
SNRNP200	7.30523e-05	-0.15655	1	ENSG00000144028
CBWD1	7.41048e-05	-0.237111	1	ENSG00000172785
COX14	7.46587e-05	0.206923	1	ENSG00000178449
PSMG2	7.47319e-05	0.263476	1	ENSG00000128789
TXNIP	7.48115e-05	0.286725	1	ENSG00000265972
ROCK2	7.50234e-05	0.251347	1	ENSG00000134318
IGF2BP2	7.50351e-05	-0.233461	1	ENSG00000073792
EFCAB6	7.5071e-05	-0.258193	1	ENSG00000186976
ND1	7.50912e-05	0.0313709	1	ENSG00000198888
	7.53926e-05	-0.316247	1	ENSG00000267275
ATP5MJ	7.57777e-05	0.164646	1	ENSG00000156411
KDM4C	7.65504e-05	-0.122285	1	ENSG00000107077
NDUFC1	7.66189e-05	0.107046	1	ENSG00000109390
SHFL	7.91421e-05	0.227707	1	ENSG00000130813
UGDH-AS1	7.96985e-05	-0.183917	1	ENSG00000249348
TAF7	8.08387e-05	-0.155455	1	ENSG00000178913
PTPRN2	8.10113e-05	-0.215304	1	ENSG00000155093
MZT2A	8.10811e-05	0.0929041	1	ENSG00000173272
TRIM3	8.24895e-05	-0.13784	1	ENSG00000110171
CBWD2	8.42507e-05	-0.185402	1	ENSG00000136682
TSPOAP1	8.7179e-05	-0.163294	1	ENSG00000005379
CSMD1	8.78713e-05	-0.231158	1	ENSG00000183117
COX7A1	8.86396e-05	-0.193203	1	ENSG00000161281
SYT8	8.9452e-05	0.372978	1	ENSG00000149043
TRAK1	8.9545e-05	-0.165464	1	ENSG00000182606
ZSWIM7	9.04945e-05	0.152493	1	ENSG00000214941
POLR2A	9.0736e-05	-0.237314	1	ENSG00000181222
RNF187	9.14968e-05	0.209233	1	ENSG00000168159
TOP2B	9.17811e-05	-0.246701	1	ENSG00000077097
SCIN	9.18202e-05	-0.194125	1	ENSG00000006747
HSD17B4	9.19934e-05	-0.219714	1	ENSG00000133835
LAMC2	9.2063e-05	-0.228305	1	ENSG00000058085
GPX2	9.31103e-05	0.078318	1	ENSG00000176153
DUSP1	9.46659e-05	-0.257594	1	ENSG00000120129
CNP	9.48272e-05	0.204279	1	ENSG00000173786
MRTFA	9.50155e-05	-0.179639	1	ENSG00000196588
PRKD2	9.5058e-05	0.226521	1	ENSG00000105287
PTPRF	9.57804e-05	-0.187818	1	ENSG00000142949
YPEL3	9.66654e-05	0.197464	1	ENSG00000090238
MYLIP	9.69438e-05	0.180636	1	ENSG00000007944
HELZ2	9.73865e-05	0.258906	1	ENSG00000130589
PELI1	9.81326e-05	-0.175253	1	ENSG00000197329
TMEM63A	9.84837e-05	-0.136664	1	ENSG00000196187
ANKRD66	0.000100754	-0.157059	1	ENSG00000230062
RPL10A	0.000101576	-0.124012	1	ENSG00000198755
FAM3C	0.000102899	0.209546	1	ENSG00000196937
BPGM	0.000103043	0.17628	1	ENSG00000172331
SANBR	0.000103294	-0.183205	1	ENSG00000162929
USP21	0.000104145	-0.196118	1	ENSG00000143258
SRSF6	0.000106152	-0.211676	1	ENSG00000124193
SESTD1	0.000106263	0.250561	1	ENSG00000187231
OPTN	0.000107185	0.310576	1	ENSG00000123240
DNAJA1	0.00010736	0.168268	1	ENSG00000086061
PTRH1	0.000107794	-0.353579	1	ENSG00000187024
DDX39B	0.000108741	-0.13646	1	ENSG00000198563
RRM1	0.000109519	-0.153468	1	ENSG00000167325
NDUFV2	0.000109609	0.190551	1	ENSG00000178127
ATP2B4	0.000109857	-0.257649	1	ENSG00000058668
NFE2L2	0.00011059	0.100412	1	ENSG00000116044
TPM2	0.000110756	0.250652	1	ENSG00000198467
ZSCAN18	0.000114294	-0.22492	1	ENSG00000121413
ARNT	0.000116503	-0.153811	1	ENSG00000143437
KRT19	0.000117217	0.250953	1	ENSG00000171345
PDCD7	0.00011828	0.173099	1	ENSG00000090470
IQCH	0.000120405	-0.218171	1	ENSG00000103599
FAM3B	0.00012063	-0.105758	1	ENSG00000183844
PRKDC	0.000122351	-0.107404	1	ENSG00000253729
UBE2L3	0.000123453	0.142326	1	ENSG00000185651
THADA	0.000123596	-0.171779	1	ENSG00000115970
CEP131	0.000127167	-0.142969	1	ENSG00000141577
NCSTN	0.000127331	-0.236306	1	ENSG00000162736
ANKRD13A	0.000127558	0.265186	1	ENSG00000076513
PSMD11	0.000128195	0.255626	1	ENSG00000108671
ERAP1	0.000128615	-0.0731086	1	ENSG00000164307
AP2B1	0.000128859	-0.246388	1	ENSG00000006125
NUP133	0.000129074	-0.136647	1	ENSG00000069248
DUOX1	0.000129971	-0.205623	1	ENSG00000137857
RNF19A	0.000131001	0.198716	1	ENSG00000034677
TVP23B	0.000132216	-0.120447	1	ENSG00000171928
PPP1R13B	0.000134768	0.19223	1	ENSG00000088808
BCL2L13	0.000134892	0.269408	1	ENSG00000099968
VIRMA	0.000135283	-0.210526	1	ENSG00000164944
CA5B	0.00013713	-0.208494	1	ENSG00000169239
DLG5	0.000137196	-0.201097	1	ENSG00000151208
PI4KA	0.000137477	-0.14163	1	ENSG00000241973
TRPM4	0.0001382	-0.13904	1	ENSG00000130529
POLE4	0.000141836	0.161723	1	ENSG00000115350
KLHDC9	0.000143351	0.155004	1	ENSG00000162755
HLA-DMA	0.000144637	0.1759	1	ENSG00000204257
	0.000145345	-0.185298	1	ENSG00000260265
MORC3	0.000145486	0.150278	1	ENSG00000159256
B4GALT5	0.000146071	0.208451	1	ENSG00000158470
TMEM40	0.000148771	0.188049	1	ENSG00000088726
CDC37L1	0.000149303	0.201172	1	ENSG00000106993
SPCS1	0.000149543	0.177171	1	ENSG00000114902
ELAPOR1	0.000150231	0.0288262	1	ENSG00000116299
SMIM31	0.000151678	-0.132659	1	ENSG00000248771
ZNF808	0.000151737	-0.147076	1	ENSG00000198482
ND2	0.000152618	0.00653384	1	ENSG00000198763
DTX3L	0.000154691	0.205799	1	ENSG00000163840
CDV3	0.000155315	0.187329	1	ENSG00000091527
TRRAP	0.000157179	-0.0978464	1	ENSG00000196367
SLX1A	0.000159806	0.26248	1	ENSG00000132207
EZR	0.000160758	-0.0407115	1	ENSG00000092820
HINT1	0.000160782	0.0956119	1	ENSG00000169567
CLOCK	0.000160803	0.244088	1	ENSG00000134852
NUDT4	0.000164632	0.159731	1	ENSG00000173598
CTCF	0.000165904	0.261373	1	ENSG00000102974
CFAP44	0.000168404	-0.176654	1	ENSG00000206530
DYNLT3	0.000168465	0.142575	1	ENSG00000165169
GPAA1	0.000168617	-0.142106	1	ENSG00000197858
IK	0.000168794	0.108728	1	ENSG00000113141
ZNF593	0.000170244	0.229437	1	ENSG00000142684
SEMA3C	0.000170464	-0.220873	1	ENSG00000075223
MCCC2	0.000170507	-0.183237	1	ENSG00000131844
GPR162	0.000171854	-0.233259	1	ENSG00000250510
TLE4	0.000173036	0.105898	1	ENSG00000106829
RPL3	0.000177555	-0.0630741	1	ENSG00000100316
PCSK1N	0.000177645	0.268604	1	ENSG00000102109
CMTM8	0.000178242	0.206695	1	ENSG00000170293
APOL6	0.000180547	0.237508	1	ENSG00000221963
PRKX	0.000180988	-0.180712	1	ENSG00000183943
PLTP	0.000181446	0.343402	1	ENSG00000100979
NXT1	0.000183437	0.203221	1	ENSG00000132661
SAT1	0.00018408	0.0360858	1	ENSG00000130066
	0.000185096	-0.208583	1	ENSG00000214215
FBXO6	0.000186863	0.140017	1	ENSG00000116663
UBE2D1	0.000188321	0.240024	1	ENSG00000072401
SNHG7	0.000189973	0.209522	1	ENSG00000233016
LAS1L	0.000192949	-0.178396	1	ENSG00000001497
IFI35	0.000195696	0.283041	1	ENSG00000068079
H2AZ2	0.000199812	0.221487	1	ENSG00000105968
DNAAF9	0.00019992	-0.18031	1	ENSG00000088854
REC8	0.000204554	0.131016	1	ENSG00000100918
RBM6	0.000205614	-0.156116	1	ENSG00000004534
RC3H2	0.000206799	0.231004	1	ENSG00000056586
SLC41A1	0.00020881	-0.113436	1	ENSG00000133065
RAB22A	0.000212684	0.192829	1	ENSG00000124209
GDI1	0.000214553	-0.192811	1	ENSG00000203879
AMOT	0.000215279	-0.212344	1	ENSG00000126016
RPS4X	0.00021609	-0.0362329	1	ENSG00000198034
CAMK2D	0.000216399	0.213141	1	ENSG00000145349
KLF4	0.000218491	0.254858	1	ENSG00000136826
NAAA	0.000218734	-0.225227	1	ENSG00000138744
TTC34	0.000219048	-0.1072	1	ENSG00000215912
GSTP1	0.000219229	-0.0498144	1	ENSG00000084207
SDC4	0.000219856	0.258552	1	ENSG00000124145
FXYD1	0.000221682	-0.134304	1	ENSG00000266964
PDE6B	0.000221906	-0.145602	1	ENSG00000133256
SPIDR	0.00022249	-0.228749	1	ENSG00000164808
NRDE2	0.000224234	-0.136387	1	ENSG00000119720
IGF2R	0.000225259	-0.146055	1	ENSG00000197081
GBP6	0.000226455	-0.146083	1	ENSG00000183347
STOM	0.000226975	0.253245	1	ENSG00000148175
ATP2A2	0.000227763	-0.182281	1	ENSG00000174437
TCTE1	0.000229095	-0.215631	1	ENSG00000146221
GLIS3	0.000230972	-0.260154	1	ENSG00000107249
FOXP2	0.000232308	-0.1941	1	ENSG00000128573
TTLL9	0.000234644	-0.214833	1	ENSG00000131044
SIX3-AS1	0.000236946	-0.0817535	1	ENSG00000236502
TMEM147	0.000237475	0.204417	1	ENSG00000105677
PRMT1	0.000245903	-0.195521	1	ENSG00000126457
RPL5	0.000249736	-0.0980717	1	ENSG00000122406
ARHGAP21	0.000253225	0.227998	1	ENSG00000107863
TUBB2A	0.000254015	-0.125735	1	ENSG00000137267
RCOR1	0.000254797	0.136943	1	ENSG00000089902
CCT6A	0.000255536	0.240823	1	ENSG00000146731
PPP5C	0.000255914	-0.231139	1	ENSG00000011485
ADIPOR1	0.000256672	-0.218648	1	ENSG00000159346
CSTB	0.000258018	0.0920758	1	ENSG00000160213
ADHFE1	0.000258219	-0.253761	1	ENSG00000147576
PCNP	0.000258724	0.143384	1	ENSG00000081154
LAMP3	0.000259417	0.104697	1	ENSG00000078081
TRIM26	0.000259781	0.218761	1	ENSG00000234127
HSP90AB1	0.000261056	0.129234	1	ENSG00000096384
GSTO1	0.000268953	0.255195	1	ENSG00000148834
SNED1	0.000269296	-0.128077	1	ENSG00000162804
TRAF3	0.000270599	0.141519	1	ENSG00000131323
SYBU	0.000271372	-0.165986	1	ENSG00000147642
LAMB2	0.000275874	-0.15178	1	ENSG00000172037
UBQLN2	0.00027618	-0.120559	1	ENSG00000188021
SLC25A36	0.0002765	-0.115263	1	ENSG00000114120
ATP6V0A2	0.000279142	-0.184892	1	ENSG00000185344
DYNC2I2	0.000279599	-0.223125	1	ENSG00000119333
ARL2BP	0.000283297	0.212791	1	ENSG00000102931
RPS20	0.000284521	0.1731	1	ENSG00000008988
NPIPB5	0.000286053	-0.203165	1	ENSG00000243716
CFAP45	0.000287384	-0.167476	1	ENSG00000213085
GOLGA7	0.000288126	0.167738	1	ENSG00000147533
CNOT3	0.000288287	-0.111881	1	ENSG00000088038
ECSIT	0.000289211	-0.276576	1	ENSG00000130159
CHCHD10	0.000291851	0.260438	1	ENSG00000250479
ANKRD12	0.000292766	0.289794	1	ENSG00000101745
POLR2J	0.000294548	-0.169974	1	ENSG00000005075
RPS19BP1	0.000294711	0.184992	1	ENSG00000187051
	0.000294914	-0.254313	1	ENSG00000276422
DSTN	0.000298795	0.057666	1	ENSG00000125868
ARFRP1	0.000300516	-0.14575	1	ENSG00000101246
NUB1	0.000301908	0.238843	1	ENSG00000013374
PDZK1IP1	0.000302713	0.331508	1	ENSG00000162366
ND6	0.000304036	-0.252553	1	ENSG00000198695
DNAAF4	0.000306509	0.16443	1	ENSG00000256061
RBPMS	0.000306887	0.189501	1	ENSG00000157110
DNAJB13	0.00030848	-0.131326	1	ENSG00000187726
NPTN	0.000310859	-0.186046	1	ENSG00000156642
POLD3	0.000312362	0.155346	1	ENSG00000077514
JPT1	0.000312969	0.191155	1	ENSG00000189159
IPO11	0.000314343	0.183057	1	ENSG00000086200
NRBF2	0.000314946	0.203479	1	ENSG00000148572
SMKR1	0.000319674	0.204396	1	ENSG00000240204
NSA2	0.00032164	0.207375	1	ENSG00000164346
HCLS1	0.000321683	-0.139426	1	ENSG00000180353
IMPDH2	0.000322497	-0.168352	1	ENSG00000178035
URI1	0.0003235	0.215232	1	ENSG00000105176
USP14	0.000332724	0.278514	1	ENSG00000101557
CMC2	0.000334335	0.18724	1	ENSG00000103121
TENT5A	0.000335307	0.153016	1	ENSG00000112773
ADSL	0.000338414	-0.117955	1	ENSG00000239900
RBCK1	0.000338434	0.250765	1	ENSG00000125826
CDK2AP2	0.000338734	-0.150687	1	ENSG00000167797
MED25	0.000339673	0.132266	1	ENSG00000104973
PIH1D1	0.000340156	-0.175401	1	ENSG00000104872
GALNT11	0.0003438	-0.178878	1	ENSG00000178234
NCOR2	0.000346622	-0.126614	1	ENSG00000196498
CDC42EP3	0.000347302	0.226464	1	ENSG00000163171
OLFML2A	0.000348542	-0.1388	1	ENSG00000185585
UBALD2	0.000352314	0.148619	1	ENSG00000185262
SCMH1	0.000354652	-0.172538	1	ENSG00000010803
ITFG2	0.000360438	-0.182209	1	ENSG00000111203
OCLN	0.000360708	0.179149	1	ENSG00000197822
RAN	0.000364662	0.21213	1	ENSG00000132341
PRPF8	0.000365149	-0.117077	1	ENSG00000174231
MUC12-AS1	0.000368664	0.0631687	1	ENSG00000227053
TNFRSF21	0.000378089	-0.121888	1	ENSG00000146072
TAPBPL	0.000381045	0.147052	1	ENSG00000139192
SAMD9L	0.000382443	0.286547	1	ENSG00000177409
ODC1	0.00038554	0.186164	1	ENSG00000115758
SNRPG	0.000387711	0.13803	1	ENSG00000143977
HNRNPDL	0.000388365	0.186425	1	ENSG00000152795
BSPRY	0.000388559	0.197668	1	ENSG00000119411
CENPX	0.000389664	0.288087	1	ENSG00000169689
RCC2	0.00039067	0.183517	1	ENSG00000179051
UNC13B	0.000390777	-0.0791383	1	ENSG00000198722
TNFSF10	0.00039137	0.305387	1	ENSG00000121858
TMEM127	0.000393429	0.171473	1	ENSG00000135956
VWA7	0.000396742	-0.115394	1	ENSG00000204396
NAT14	0.000398264	0.121385	1	ENSG00000090971
	0.000399802	-0.00208763	1	ENSG00000232931
EIF3D	0.000401734	-0.188751	1	ENSG00000100353
SRGAP2C	0.000406584	-0.142995	1	ENSG00000171943
MTLN	0.00040725	0.147197	1	ENSG00000175701
CFAP221	0.000409262	-0.196942	1	ENSG00000163075
TARS1	0.000413185	0.20957	1	ENSG00000113407
MAP1LC3A	0.000415773	-0.197705	1	ENSG00000101460
NMI	0.000420652	0.118798	1	ENSG00000123609
RNF213	0.000422856	0.233082	1	ENSG00000173821
TTC12	0.000426013	-0.232572	1	ENSG00000149292
TRNP1	0.00042661	0.0754687	1	ENSG00000253368
CHD3	0.000436359	-0.0684009	1	ENSG00000170004
TMEM61	0.00043821	0.182558	1	ENSG00000143001
LENG8	0.000443487	-0.175212	1	ENSG00000167615
IQSEC1	0.000446091	-0.191274	1	ENSG00000144711
LSM7	0.000446446	0.202003	1	ENSG00000130332
C1orf87	0.000447723	-0.196925	1	ENSG00000162598
RASGEF1B	0.000448285	-0.136717	1	ENSG00000138670
MUC4	0.000449197	-0.110183	1	ENSG00000145113
SFXN3	0.000449798	-0.206365	1	ENSG00000107819
RABIF	0.000453459	0.186908	1	ENSG00000183155
YBEY	0.000455425	-0.175886	1	ENSG00000182362
SETDB1	0.000455548	-0.176283	1	ENSG00000143379
BZW1	0.000464994	0.36644	1	ENSG00000082153
PRDX1	0.000470868	0.0838898	1	ENSG00000117450
MRPS15	0.000474775	0.241765	1	ENSG00000116898
NDUFAF4	0.000483763	0.156178	1	ENSG00000123545
SEC23B	0.000491358	-0.124577	1	ENSG00000101310
CFAP65	0.000495515	-0.178048	1	ENSG00000181378
ETNK1	0.000496258	-0.228394	1	ENSG00000139163
FARS2	0.000499545	-0.199083	1	ENSG00000145982
ZNF608	0.00050002	-0.102846	1	ENSG00000168916
OARD1	0.000505944	0.223568	1	ENSG00000124596
EIF2S2	0.000506107	0.121914	1	ENSG00000125977
BCAP29	0.000513893	0.121443	1	ENSG00000075790
PSMG1	0.000516788	0.0966215	1	ENSG00000183527
TXNRD1	0.000519313	0.15526	1	ENSG00000198431
ST14	0.000519412	0.100298	1	ENSG00000149418
DIS3L	0.000522156	-0.190087	1	ENSG00000166938
SCARF2	0.000532766	0.112987	1	ENSG00000244486
STUB1	0.000532884	0.132409	1	ENSG00000103266
HEATR5B	0.000535262	-0.211974	1	ENSG00000008869
COX6B1	0.000535337	0.160257	1	ENSG00000126267
IFIH1	0.000537682	0.195035	1	ENSG00000115267
ECE1	0.000541467	0.263853	1	ENSG00000117298
PRKRIP1	0.00054217	0.117161	1	ENSG00000128563
PSMA3-AS1	0.000543706	-0.162584	1	ENSG00000257621
DGKZ	0.00054498	-0.0852607	1	ENSG00000149091
GRAMD2A	0.000548218	-0.164738	1	ENSG00000175318
EXOC4	0.000549563	-0.203267	1	ENSG00000131558
DNHD1	0.000551278	-0.148541	1	ENSG00000179532
BTBD9	0.000553404	-0.210875	1	ENSG00000183826
SLC22A23	0.000553718	-0.162451	1	ENSG00000137266
C20orf96	0.000555034	-0.153743	1	ENSG00000196476
ANXA2	0.000556342	-0.0423635	1	ENSG00000182718
RALGAPB	0.000560779	-0.150953	1	ENSG00000170471
GAS7	0.000574051	0.2565	1	ENSG00000007237
NUPR1	0.00057604	-0.223834	1	ENSG00000176046
EOLA1-DT	0.000578286	-0.136865	1	ENSG00000241769
	0.000579089	-0.149705	1	ENSG00000233024
ZNRD2	0.000581272	0.147842	1	ENSG00000173465
ATF6B	0.000581379	-0.127517	1	ENSG00000213676
TRAF3IP1	0.000587679	0.198019	1	ENSG00000204104
ZNF91	0.000589444	-0.00940264	1	ENSG00000167232
DAW1	0.000594136	0.118357	1	ENSG00000123977
SERTAD1	0.000611045	0.180648	1	ENSG00000197019
MAGED1	0.00061177	-0.0575609	1	ENSG00000179222
KIFC3	0.000619132	0.0936025	1	ENSG00000140859
RASA3	0.000626624	-0.145128	1	ENSG00000185989
NADK	0.000628215	0.150091	1	ENSG00000008130
SP110	0.000635603	0.110193	1	ENSG00000135899
RDH10	0.000637945	0.249248	1	ENSG00000121039
ATP8B1	0.000642096	0.149109	1	ENSG00000081923
C19orf33	0.000648904	-0.0999031	1	ENSG00000167644
VNN3P	0.00065077	-0.261452	1	ENSG00000093134
MDC1	0.000667147	-0.0832403	1	ENSG00000137337
PPP1CC	0.000685282	0.258131	1	ENSG00000186298
OSBPL3	0.000691517	-0.146324	1	ENSG00000070882
MARVELD2	0.000699905	0.166681	1	ENSG00000152939
DCDC2B	0.000702221	-0.197555	1	ENSG00000222046
FAT1	0.000709379	-0.182699	1	ENSG00000083857
GRAMD1C	0.000714562	-0.139734	1	ENSG00000178075
IPO7	0.000715916	-0.116808	1	ENSG00000205339
ATP9B	0.000716921	-0.138587	1	ENSG00000166377
SCAP	0.000717965	-0.180069	1	ENSG00000114650
HIGD1A	0.000719036	0.115638	1	ENSG00000181061
TPT1	0.000719504	-0.0817945	1	ENSG00000133112
WDFY3	0.000723228	-0.0879756	1	ENSG00000163625
PGLS	0.000728597	-0.1713	1	ENSG00000130313
TIMP4	0.000732751	-0.191955	1	ENSG00000157150
UGCG	0.000743354	0.157457	1	ENSG00000148154
MALSU1	0.000744676	0.0596377	1	ENSG00000156928
XRRA1	0.000746154	-0.248678	1	ENSG00000166435
ELP1	0.00074975	-0.234572	1	ENSG00000070061
WEE1	0.000751635	-0.15209	1	ENSG00000166483
CCDC78	0.000755672	-0.127909	1	ENSG00000162004
GOLGA4	0.00076227	0.162206	1	ENSG00000144674
XPR1	0.000767363	-0.207198	1	ENSG00000143324
CYP27A1	0.000771212	-0.119228	1	ENSG00000135929
CTNNAL1	0.0007735	-0.159284	1	ENSG00000119326
DNAJB1	0.000774415	0.23607	1	ENSG00000132002
TUBB2B	0.000775329	-0.0649972	1	ENSG00000137285
PLEKHB1	0.000775688	-0.217776	1	ENSG00000021300
ENAH	0.000778211	0.151244	1	ENSG00000154380
PER2	0.000786116	-0.16734	1	ENSG00000132326
KTN1	0.000786527	-0.142182	1	ENSG00000126777
SAXO2	0.000787199	-0.136343	1	ENSG00000188659
BHLHE41	0.00079398	0.246538	1	ENSG00000123095
DNAJC5	0.000794518	0.158494	1	ENSG00000101152
	0.000795296	-0.201844	1	ENSG00000246016
REPIN1	0.000802689	0.112386	1	ENSG00000214022
GRB2	0.000807108	0.162091	1	ENSG00000177885
CCAR1	0.000808284	0.192662	1	ENSG00000060339
FBXO8	0.000817002	-0.160859	1	ENSG00000164117
ARAP2	0.000817509	0.150868	1	ENSG00000047365
EXOSC6	0.000819099	0.0965831	1	ENSG00000223496
EZH1	0.000822451	-0.143264	1	ENSG00000108799
ABLIM1	0.000832191	-0.180824	1	ENSG00000099204
EDC3	0.00083476	-0.183289	1	ENSG00000179151
BBS2	0.000838444	-0.123587	1	ENSG00000125124
FN3K	0.000840463	-0.126203	1	ENSG00000167363
ARFGEF3	0.000856981	-0.134547	1	ENSG00000112379
PDIA4	0.000859175	-0.165053	1	ENSG00000155660
NDUFV3	0.000861118	0.133629	1	ENSG00000160194
CLHC1	0.000863269	-0.101373	1	ENSG00000162994
RNF8	0.000865078	0.204619	1	ENSG00000112130
PYROXD2	0.000866859	-0.15227	1	ENSG00000119943
PEAK1	0.000869422	-0.1392	1	ENSG00000173517
SMIM26	0.000883486	0.162767	1	ENSG00000232388
RARRES2	0.000883681	0.24756	1	ENSG00000106538
HSBP1	0.000886429	0.0814867	1	ENSG00000230989
DDX60L	0.000887882	0.244522	1	ENSG00000181381
YLPM1	0.000889169	-0.104815	1	ENSG00000119596
SPG11	0.000891561	-0.170378	1	ENSG00000104133
RBM38	0.000893187	0.143479	1	ENSG00000132819
SIL1	0.000897121	-0.178187	1	ENSG00000120725
ZNF440	0.000898639	-0.208532	1	ENSG00000171295
PALMD	0.000901729	0.154343	1	ENSG00000099260
PRR29	0.000902889	-0.132782	1	ENSG00000224383
TKFC	0.000908431	-0.187871	1	ENSG00000149476
SMN1	0.000915066	-0.14544	1	ENSG00000172062
PTPRA	0.000915881	0.191809	1	ENSG00000132670
CHCHD5	0.00091845	0.156677	1	ENSG00000125611
SMIM22	0.000926576	-0.200311	1	ENSG00000267795
ANKHD1	0.000936485	-0.0672391	1	ENSG00000131503
CYB5R3	0.000952237	-0.122636	1	ENSG00000100243
PRNP	0.000954255	-0.137528	1	ENSG00000171867
POMT2	0.00096222	0.182548	1	ENSG00000009830
TRIB2	0.000966071	0.140029	1	ENSG00000071575
ARPC5	0.000966403	0.265046	1	ENSG00000162704
DHX40	0.000971346	-0.10681	1	ENSG00000108406
DUSP28	0.000974015	0.182733	1	ENSG00000188542
SNRPB	0.000978694	0.231419	1	ENSG00000125835
SFXN2	0.000994577	-0.0660243	1	ENSG00000156398
KCNE1	0.00099508	-0.200022	1	ENSG00000180509
FABP5	0.000995535	0.250502	1	ENSG00000164687
COX7A2	0.000996345	0.0826109	1	ENSG00000112695
MRPL14	0.0009972	0.212484	1	ENSG00000180992
SQLE	0.000997792	-0.214495	1	ENSG00000104549
SCAMP4	0.000998137	-0.19499	1	ENSG00000227500
TMEM161B-DT	0.000999713	-0.131192	1	ENSG00000247828
CNIH2	0.00100012	-0.0181913	1	ENSG00000174871
RNF144B	0.00100481	-0.0831355	1	ENSG00000137393
ADD1	0.00100997	-0.129502	1	ENSG00000087274
BLOC1S4	0.00101416	0.110586	1	ENSG00000186222
TMEM14A	0.001027	-0.157269	1	ENSG00000096092
ANAPC4	0.00102745	0.236261	1	ENSG00000053900
BEST4	0.00103752	-0.0938199	1	ENSG00000142959
SDHA	0.00103843	-0.148216	1	ENSG00000073578
FYTTD1	0.00104029	0.154099	1	ENSG00000122068
HERC2	0.00104813	-0.164062	1	ENSG00000128731
TET3	0.0010532	-0.0853689	1	ENSG00000187605
HTATIP2	0.00106497	0.11864	1	ENSG00000109854
GRIN3B	0.00106564	-0.188895	1	ENSG00000116032
SDK1	0.00106873	-0.141076	1	ENSG00000146555
SLC5A3	0.00107293	0.181219	1	ENSG00000198743
RPL22L1	0.00107361	0.273205	1	ENSG00000163584
SGCB	0.00107969	-0.0909194	1	ENSG00000163069
RALBP1	0.00109123	0.178429	1	ENSG00000017797
MTX1	0.00109707	-0.14615	1	ENSG00000173171
CMPK1	0.00111235	-0.181048	1	ENSG00000162368
NPLOC4	0.00112282	0.196256	1	ENSG00000182446
KAT7	0.00112386	-0.107255	1	ENSG00000136504
PLXNA2	0.00112479	-0.183778	1	ENSG00000076356
IFTAP	0.00112663	0.188789	1	ENSG00000166352
NDUFA10	0.00113307	-0.139918	1	ENSG00000130414
DNAAF11	0.00113622	-0.209433	1	ENSG00000129295
C15orf61	0.00113734	0.0427446	1	ENSG00000189227
ACACA	0.00114726	-0.11492	1	ENSG00000278540
PPM1K	0.00115522	0.128919	1	ENSG00000163644
ODAD3	0.00115762	0.133293	1	ENSG00000198003
RPL36AL	0.00117639	0.0946817	1	ENSG00000165502
NUP50	0.0011869	0.0979429	1	ENSG00000093000
SAYSD1	0.00119355	0.156616	1	ENSG00000112167
CNTNAP3B	0.00119461	-0.146383	1	ENSG00000154529
CEP250	0.00119504	-0.130659	1	ENSG00000126001
MYO15B	0.00120307	-0.07341	1	ENSG00000266714
ZNF474	0.00120634	-0.228245	1	ENSG00000164185
ARHGAP18	0.00120986	-0.176387	1	ENSG00000146376
ZNF770	0.00121269	0.163663	1	ENSG00000198146
SAFB	0.00121592	-0.162949	1	ENSG00000160633
C11orf58	0.00122014	0.163751	1	ENSG00000110696
DYNLT4	0.00122099	-0.16823	1	ENSG00000188396
FAM136A	0.0012229	0.221077	1	ENSG00000035141
HYOU1	0.00123017	-0.0776676	1	ENSG00000149428
ARMC2	0.00123029	-0.181947	1	ENSG00000118690
SNAPC1	0.00123329	0.0818191	1	ENSG00000023608
UBA1	0.00123779	-0.119173	1	ENSG00000130985
NSMCE1	0.00124239	-0.131969	1	ENSG00000169189
ATP6V0B	0.0012467	0.203614	1	ENSG00000117410
WDR83	0.00125396	-0.128022	1	ENSG00000123154
SYTL1	0.00125639	-0.15441	1	ENSG00000142765
BLVRA	0.00126329	-0.161987	1	ENSG00000106605
SPEF1	0.00127858	0.0874116	1	ENSG00000101222
TSR3	0.00129663	0.147323	1	ENSG00000007520
ENOSF1	0.00130146	-0.155272	1	ENSG00000132199
C10orf95	0.00130969	0.0449079	1	ENSG00000120055
SS18L2	0.00131818	0.149479	1	ENSG00000008324
SIX3	0.00131865	-0.0447821	1	ENSG00000138083
UBA52	0.00133326	0.167346	1	ENSG00000221983
IL13RA1	0.00134376	0.2229	1	ENSG00000131724
CD151	0.00134656	0.334776	1	ENSG00000177697
COG7	0.00134902	-0.164445	1	ENSG00000168434
CMC1	0.0013528	0.119199	1	ENSG00000187118
TRMT10C	0.00135292	0.143508	1	ENSG00000174173
PSMG3	0.00135707	0.121632	1	ENSG00000157778
PHC3	0.00136085	-0.106314	1	ENSG00000173889
RNPEPL1	0.00137103	0.149859	1	ENSG00000142327
PLEKHA5	0.00137209	-0.0870379	1	ENSG00000052126
SMAP2	0.00138351	0.117223	1	ENSG00000084070
SSB	0.0013924	0.108385	1	ENSG00000138385
WDFY2	0.00139271	-0.172801	1	ENSG00000139668
WDR24	0.00139544	0.122258	1	ENSG00000127580
NPRL3	0.00139867	-0.201956	1	ENSG00000103148
TMEM94	0.00140372	-0.116789	1	ENSG00000177728
ZBTB7A	0.00140377	0.117854	1	ENSG00000178951
LMNTD2-AS1	0.0014076	0.132342	1	ENSG00000254815
GMDS-DT	0.00141705	-0.247105	1	ENSG00000250903
QSOX1	0.00142941	-0.14392	1	ENSG00000116260
RHOD	0.00143633	0.208678	1	ENSG00000173156
SUPT16H	0.00144001	0.230101	1	ENSG00000092201
EXPH5	0.00144719	-0.142262	1	ENSG00000110723
IQCB1	0.00146043	-0.209131	1	ENSG00000173226
PRSS23	0.00147457	0.426315	1	ENSG00000150687
MPC2	0.00148931	0.125111	1	ENSG00000143158
IRF1	0.00148995	0.0939072	1	ENSG00000125347
TPP2	0.00149026	-0.0943578	1	ENSG00000134900
SLC50A1	0.00149683	0.141365	1	ENSG00000169241
MLXIP	0.00150079	0.136819	1	ENSG00000175727
PRR15	0.00150432	0.152171	1	ENSG00000176532
DBI	0.00150557	-0.110833	1	ENSG00000155368
ATP5F1E	0.00151339	0.0431431	1	ENSG00000124172
TTC9	0.00151451	0.101671	1	ENSG00000133985
HS3ST1	0.0015181	-0.0248486	1	ENSG00000002587
CPSF3	0.00153035	-0.0835268	1	ENSG00000119203
ZNHIT1	0.00153231	-0.153173	1	ENSG00000106400
ACTN4	0.00153966	-0.0933786	1	ENSG00000130402
ME1	0.00154017	0.225648	1	ENSG00000065833
YPEL2	0.0015411	-0.214191	1	ENSG00000175155
DCAF11	0.00154295	-0.0967328	1	ENSG00000100897
NBPF1	0.00154735	0.274454	1	ENSG00000219481
CFAP69	0.00155061	-0.165732	1	ENSG00000105792
FMN1	0.0015535	-0.214655	1	ENSG00000248905
FBXO2	0.00155426	-0.158148	1	ENSG00000116661
IL16	0.00155636	-0.0907437	1	ENSG00000172349
CCDC160	0.00155656	0.0264551	1	ENSG00000203952
ZFPL1	0.00155719	0.202908	1	ENSG00000162300
OS9	0.00155879	-0.116676	1	ENSG00000135506
RALA	0.0015604	0.194846	1	ENSG00000006451
VOPP1	0.00156429	0.139763	1	ENSG00000154978
HLA-DPA1	0.00156664	0.0186431	1	ENSG00000231389
B3GNTL1	0.00157804	-0.202549	1	ENSG00000175711
DMWD	0.00158353	0.230285	1	ENSG00000185800
LINC01315	0.00158376	-0.156921	1	ENSG00000229891
ELP5	0.00158477	-0.137002	1	ENSG00000170291
ERICH2	0.00159247	0.109445	1	ENSG00000239467
KLHL6	0.00160638	-0.195896	1	ENSG00000172578
ACIN1	0.00160692	-0.127489	1	ENSG00000100813
GTF2IRD2	0.00162589	-0.0988174	1	ENSG00000196275
MBOAT7	0.00163933	0.0597923	1	ENSG00000125505
COMMD6	0.00164114	-0.172968	1	ENSG00000188243
PHF20L1	0.00164247	0.14668	1	ENSG00000129292
PSMB4	0.0016445	0.185624	1	ENSG00000159377
ARPC5L	0.00165033	0.108039	1	ENSG00000136950
GSTK1	0.00165352	0.260105	1	ENSG00000197448
DDAH2	0.00165636	-0.15475	1	ENSG00000213722
GTF3C1	0.00166841	-0.145587	1	ENSG00000077235
YBX3	0.00167514	0.117432	1	ENSG00000060138
CDC16	0.00169126	-0.172424	1	ENSG00000130177
GAPVD1	0.00171346	-0.147494	1	ENSG00000165219
NR2F6	0.00172746	0.0330094	1	ENSG00000160113
SNX14	0.00173646	-0.126223	1	ENSG00000135317
CHURC1	0.00175177	0.259262	1	ENSG00000258289
STX2	0.00175312	-0.0163121	1	ENSG00000111450
RPL27A	0.00176707	-0.146662	1	ENSG00000166441
CUL9	0.0017831	-0.0557536	1	ENSG00000112659
NDUFA2	0.00182218	0.147	1	ENSG00000131495
TRAK2	0.00182326	-0.0665822	1	ENSG00000115993
COG5	0.00182491	-0.144684	1	ENSG00000164597
SRPK1	0.00182499	0.162597	1	ENSG00000096063
MAP9	0.00186299	0.129615	1	ENSG00000164114
SPAG7	0.00186539	-0.122898	1	ENSG00000091640
TELO2	0.00187197	-0.134856	1	ENSG00000100726
SNRNP25	0.00187262	-0.129272	1	ENSG00000161981
SLC16A9	0.00188279	-0.060398	1	ENSG00000165449
SMIM15	0.0018954	0.184687	1	ENSG00000188725
	0.00191029	-0.10023	1	ENSG00000258175
MED12	0.00192059	-0.122853	1	ENSG00000184634
PIP5K1A	0.0019235	-0.170579	1	ENSG00000143398
BBS12	0.0019327	0.102096	1	ENSG00000181004
HSPA1A	0.00193537	0.250624	1	ENSG00000204389
PRRC2A	0.00193751	-0.207552	1	ENSG00000204469
EYA2	0.00194678	-0.210992	1	ENSG00000064655
CEBPZ	0.00196094	0.141573	1	ENSG00000115816
R3HDM2	0.00196242	-0.00515955	1	ENSG00000179912
SND1	0.00196337	-0.0967243	1	ENSG00000197157
RBM33	0.00196471	-0.0842042	1	ENSG00000184863
DNAJB6	0.00198397	0.121963	1	ENSG00000105993
LAMP1	0.00198939	0.216353	1	ENSG00000185896
RNPEP	0.00199436	-0.164905	1	ENSG00000176393
OTUD1	0.00201236	-0.111571	1	ENSG00000165312
KIAA1217	0.00201389	-0.204744	1	ENSG00000120549
SGK1	0.00202076	0.258679	1	ENSG00000118515
SP100	0.00204292	0.170314	1	ENSG00000067066
FAM114A1	0.0020446	-0.132037	1	ENSG00000197712
IFT57	0.00204875	0.0842818	1	ENSG00000114446
MICAL1	0.00205376	-0.126099	1	ENSG00000135596
PHF8	0.00205706	-0.123257	1	ENSG00000172943
ERO1A	0.00206136	0.128065	1	ENSG00000197930
DEF8	0.00206585	0.161105	1	ENSG00000140995
HCFC1	0.00208175	-0.154871	1	ENSG00000172534
DRAP1	0.00208924	0.151669	1	ENSG00000175550
SFPQ	0.00211585	0.205758	1	ENSG00000116560
SLC9A3R1	0.00212688	-0.134572	1	ENSG00000109062
ANG	0.00213037	-0.242439	1	ENSG00000214274
POLR3K	0.00213289	-0.194633	1	ENSG00000161980
TRAPPC2L	0.00213468	0.201685	1	ENSG00000167515
SLC22A18	0.00216124	-0.140537	1	ENSG00000110628
MAP3K7	0.00217488	-0.168275	1	ENSG00000135341
CETN2	0.00217793	-0.148251	1	ENSG00000147400
CRK	0.00218341	0.1779	1	ENSG00000167193
HSD17B11	0.00218356	-0.195573	1	ENSG00000198189
ZNF19	0.00218998	-0.141007	1	ENSG00000157429
RETREG3	0.00220269	0.164921	1	ENSG00000141699
ADH6	0.00221242	0.183785	1	ENSG00000172955
RBM17	0.00221628	0.181724	1	ENSG00000134453
BAZ1A	0.00221644	0.134347	1	ENSG00000198604
SLC35E2B	0.00221827	-0.214365	1	ENSG00000189339
MRPS36	0.0022316	0.136447	1	ENSG00000134056
DNAJC2	0.0022349	0.112161	1	ENSG00000105821
DMAC1	0.00224603	0.224614	1	ENSG00000137038
CIR1	0.00224782	0.109084	1	ENSG00000138433
CRLS1	0.00225187	0.0210863	1	ENSG00000088766
MDP1	0.00226726	-0.0692712	1	ENSG00000213920
FLYWCH2	0.00227964	-0.144908	1	ENSG00000162076
DDB1	0.00229457	-0.122127	1	ENSG00000167986
MICAL3	0.00230556	-0.187535	1	ENSG00000243156
DEK	0.00230608	0.177331	1	ENSG00000124795
LXN	0.00231235	0.124568	1	ENSG00000079257
RHOC	0.0023266	-0.119616	1	ENSG00000155366
RAB17	0.00232747	0.155732	1	ENSG00000124839
PRSS22	0.00233315	0.128157	1	ENSG00000005001
LLGL2	0.00235212	0.161071	1	ENSG00000073350
ANKEF1	0.00236003	0.170176	1	ENSG00000132623
GNB4	0.00238321	0.04711	1	ENSG00000114450
G6PD	0.00240869	0.233927	1	ENSG00000160211
CABIN1	0.0024124	-0.112319	1	ENSG00000099991
GPBP1	0.00241495	0.193207	1	ENSG00000062194
AKT1	0.00242781	0.168079	1	ENSG00000142208
GAPDH	0.00243234	0.0839737	1	ENSG00000111640
CDKL2	0.00244385	0.0739527	1	ENSG00000138769
CEP83	0.00244868	-0.161547	1	ENSG00000173588
DYNC1H1	0.00244935	-0.114763	1	ENSG00000197102
EIF3E	0.00245155	-0.128453	1	ENSG00000104408
USP16	0.00245407	0.118426	1	ENSG00000156256
BUD31	0.00246574	0.171586	1	ENSG00000106245
TMEM184B	0.00246605	0.173209	1	ENSG00000198792
SMYD3	0.00247505	-0.113095	1	ENSG00000185420
RXRA	0.00249796	0.222996	1	ENSG00000186350
MAN1B1	0.00251725	-0.183408	1	ENSG00000177239
AMPD3	0.00251973	-0.104664	1	ENSG00000133805
FAM50A	0.00252023	0.141525	1	ENSG00000071859
SEM1	0.00252114	0.0337014	1	ENSG00000127922
SREBF1	0.00255276	0.159793	1	ENSG00000072310
MUC15	0.00255297	-0.204644	1	ENSG00000169550
C17orf97	0.00256484	0.0523388	1	ENSG00000187624
TNRC18	0.00257637	-0.136724	1	ENSG00000182095
GRK2	0.00257661	0.193536	1	ENSG00000173020
CTSH	0.00261295	-0.168111	1	ENSG00000103811
RHEB	0.00261926	0.139231	1	ENSG00000106615
NPIPA1	0.00261955	-0.105589	1	ENSG00000183426
LY75	0.00262003	-0.165613	1	ENSG00000054219
PFN1	0.00262889	0.188076	1	ENSG00000108518
SPEF2	0.00264001	-0.124413	1	ENSG00000152582
C4orf3	0.00264564	0.0678281	1	ENSG00000164096
PTPN3	0.00265476	-0.123664	1	ENSG00000070159
ABHD12	0.00265815	-0.0840803	1	ENSG00000100997
MTOR	0.00267177	-0.154551	1	ENSG00000198793
ABCB8	0.00267738	-0.191903	1	ENSG00000197150
TMEM106B	0.00268666	-0.14184	1	ENSG00000106460
OLMALINC	0.00269966	0.107327	1	ENSG00000235823
NONO	0.00270727	-0.07759	1	ENSG00000147140
ACADM	0.00271865	-0.0483124	1	ENSG00000117054
TMEM259	0.00274753	0.216389	1	ENSG00000182087
TASOR2	0.00276399	0.138155	1	ENSG00000108021
	0.00276618	-0.172573	1	ENSG00000244879
PFDN4	0.00277083	0.0996124	1	ENSG00000101132
NTMT1	0.00278086	0.131782	1	ENSG00000148335
CCDC24	0.00278185	-0.15326	1	ENSG00000159214
ANKRD52	0.0028022	-0.176215	1	ENSG00000139645
AURKAIP1	0.00281331	0.107801	1	ENSG00000175756
VPS37C	0.00282404	-0.19041	1	ENSG00000167987
ELOC	0.00284118	0.188596	1	ENSG00000154582
TMF1	0.00284418	0.175711	1	ENSG00000144747
TRIOBP	0.00285362	0.207838	1	ENSG00000100106
UNC5B-AS1	0.00285802	-0.145073	1	ENSG00000237512
BRD7	0.00286297	0.0787273	1	ENSG00000166164
CAP2	0.0028689	-0.234527	1	ENSG00000112186
SUPT5H	0.0028771	-0.106524	1	ENSG00000196235
MACC1	0.00288376	0.148545	1	ENSG00000183742
XRN1	0.00290242	0.202127	1	ENSG00000114127
TMBIM1	0.00291638	0.175577	1	ENSG00000135926
TRMT112	0.00291862	0.201027	1	ENSG00000173113
CYC1	0.00294629	0.243243	1	ENSG00000179091
ANXA1	0.0029494	0.11747	1	ENSG00000135046
CHL1	0.00296719	-0.103804	1	ENSG00000134121
DBNL	0.00297059	-0.0910619	1	ENSG00000136279
CAPZA1	0.00298727	0.178355	1	ENSG00000116489
SREBF2	0.00299496	-0.068478	1	ENSG00000198911
RHOU	0.00301277	0.15244	1	ENSG00000116574
PSMB8-AS1	0.00309012	0.122177	1	ENSG00000204261
PATJ	0.0030972	-0.16683	1	ENSG00000132849
SERPING1	0.00310485	0.119744	1	ENSG00000149131
TMEM181	0.00312663	0.116854	1	ENSG00000146433
PTTG1IP	0.0031334	0.168238	1	ENSG00000183255
DYNLL2	0.00315276	0.150251	1	ENSG00000264364
JUND	0.00317616	0.0925783	1	ENSG00000130522
TRIM29	0.00318437	-0.146577	1	ENSG00000137699
MAPKAPK2	0.00320131	0.156031	1	ENSG00000162889
AGPAT2	0.00322929	0.172562	1	ENSG00000169692
LRIG1	0.00324405	-0.149033	1	ENSG00000144749
CFAP91	0.00324647	-0.161304	1	ENSG00000183833
LKAAEAR1	0.00325088	-0.0719132	1	ENSG00000171695
C11orf16	0.00326924	-0.15774	1	ENSG00000176029
ENO4	0.00327573	-0.21149	1	ENSG00000188316
NBAS	0.00327905	-0.127537	1	ENSG00000151779
DUSP23	0.00331083	0.158073	1	ENSG00000158716
TKT	0.00332685	0.146886	1	ENSG00000163931
KDELR2	0.00333049	0.127228	1	ENSG00000136240
CLSTN1	0.00334453	-0.112815	1	ENSG00000171603
EPB41L1	0.00335571	-0.156088	1	ENSG00000088367
CAMLG	0.00337811	0.163618	1	ENSG00000164615
USP4	0.00338013	-0.0986348	1	ENSG00000114316
CCDC39	0.00338455	-0.12334	1	ENSG00000284862
RNF7	0.00339265	0.203597	1	ENSG00000114125
WDR45B	0.00339593	0.142745	1	ENSG00000141580
PPP2R2A	0.00342153	0.192401	1	ENSG00000221914
ABCA2	0.00343044	-0.199302	1	ENSG00000107331
GSKIP	0.0034399	0.162942	1	ENSG00000100744
GNL3	0.00344266	0.1351	1	ENSG00000163938
FAU	0.00346729	0.0861414	1	ENSG00000149806
PNPLA2	0.00349443	0.134939	1	ENSG00000177666
KCMF1	0.00349839	0.115686	1	ENSG00000176407
ATP6AP2	0.00350805	-0.114328	1	ENSG00000182220
C5orf49	0.00352384	-0.114766	1	ENSG00000215217
NARF	0.00354248	0.096481	1	ENSG00000141562
PARK7	0.00354878	0.148467	1	ENSG00000116288
BTBD6	0.00356487	0.17177	1	ENSG00000184887
CYB5D1	0.00357359	-0.163796	1	ENSG00000182224
ODAD1	0.00358371	-0.0812156	1	ENSG00000105479
VPS13B	0.00362321	-0.0722234	1	ENSG00000132549
EFR3A	0.00362425	0.193687	1	ENSG00000132294
ATXN2L	0.003634	0.189435	1	ENSG00000168488
ACSL5	0.00364479	-0.206004	1	ENSG00000197142
GBF1	0.00364504	-0.120385	1	ENSG00000107862
ATP5MC1	0.00364566	0.168509	1	ENSG00000159199
LMBRD1	0.00365572	-0.0944712	1	ENSG00000168216
MRPS12	0.00367793	0.165867	1	ENSG00000128626
TXNDC9	0.00368026	0.145013	1	ENSG00000115514
NDN	0.00371244	0.136945	1	ENSG00000182636
EEF1AKMT1	0.0037229	0.102326	1	ENSG00000150456
UBN1	0.00373325	0.188464	1	ENSG00000118900
WDR7	0.00374337	-0.0918301	1	ENSG00000091157
BTC	0.00376515	-0.15119	1	ENSG00000174808
ACYP2	0.00376687	0.101959	1	ENSG00000170634
TM9SF1	0.00377023	-0.203742	1	ENSG00000100926
LSM2	0.00378171	0.0675937	1	ENSG00000204392
ZMYM3	0.0037894	-0.0774673	1	ENSG00000147130
CCDC180	0.00380652	-0.0915999	1	ENSG00000197816
TRNAU1AP	0.00380697	0.146787	1	ENSG00000180098
CC2D2A	0.00383266	-0.160071	1	ENSG00000048342
DDX60	0.00383424	0.137488	1	ENSG00000137628
GIPC1	0.00385711	0.244414	1	ENSG00000123159
UBL5	0.00385834	-0.141729	1	ENSG00000198258
DDX17	0.00385836	-0.110463	1	ENSG00000100201
NHLRC4	0.00385971	-0.126553	1	ENSG00000257108
CDC26	0.00386433	0.163815	1	ENSG00000176386
TENT4B	0.00386482	0.139012	1	ENSG00000121274
DNAAF3	0.00393771	-0.162717	1	ENSG00000167646
	0.00396865	0.200713	1	ENSG00000260018
CLTB	0.00397146	0.149515	1	ENSG00000175416
CUTA	0.00399803	0.154853	1	ENSG00000112514
CLXN	0.00400389	-0.177256	1	ENSG00000034239
BBX	0.00402748	0.164559	1	ENSG00000114439
MRPL50	0.00403377	0.236757	1	ENSG00000136897
ACLY	0.00411239	-0.110544	1	ENSG00000131473
CLNS1A	0.00412472	-0.112709	1	ENSG00000074201
PARP1	0.00412754	-0.119281	1	ENSG00000143799
N4BP1	0.00413487	0.157315	1	ENSG00000102921
PKM	0.00414428	0.176239	1	ENSG00000067225
SYS1	0.00414856	0.0795804	1	ENSG00000204070
FAF1	0.00415334	0.0708683	1	ENSG00000185104
ROMO1	0.004181	0.0701416	1	ENSG00000125995
PPP4C	0.00421742	0.178206	1	ENSG00000149923
SMAD5	0.00421869	0.217908	1	ENSG00000113658
RBBP4	0.00424348	-0.134728	1	ENSG00000162521
SAMD15	0.00424857	-0.0742734	1	ENSG00000100583
UBE2I	0.00426172	0.245959	1	ENSG00000103275
ALDOA	0.00426372	-0.065322	1	ENSG00000149925
TUBB4B	0.00427994	-0.042418	1	ENSG00000188229
SLBP	0.00428965	0.145919	1	ENSG00000163950
TNPO1	0.00430123	0.214958	1	ENSG00000083312
VPS25	0.00430213	-0.098077	1	ENSG00000131475
CYP2S1	0.00432265	-0.102257	1	ENSG00000167600
PYURF	0.00432516	0.125905	1	ENSG00000145337
MINK1	0.00435295	-0.146603	1	ENSG00000141503
CAB39	0.00439484	0.130412	1	ENSG00000135932
ALCAM	0.00439763	-0.128456	1	ENSG00000170017
KIAA0232	0.00440148	0.117942	1	ENSG00000170871
LYRM2	0.00441237	0.14581	1	ENSG00000083099
ICE1	0.00441702	0.143923	1	ENSG00000164151
ELF1	0.00442878	0.143206	1	ENSG00000120690
SLC22A4	0.00445287	-0.146251	1	ENSG00000197208
KIF19	0.00446472	-0.143091	1	ENSG00000196169
TMED4	0.00447372	0.209267	1	ENSG00000158604
RASSF7	0.00449419	0.224079	1	ENSG00000099849
KCTD1	0.00449893	-0.194502	1	ENSG00000134504
C4orf48	0.00452808	-0.188291	1	ENSG00000243449
CTSB	0.00455387	0.186938	1	ENSG00000164733
CSNK1G2	0.00456623	0.146173	1	ENSG00000133275
ST3GAL6	0.00457002	-0.175682	1	ENSG00000064225
DIS3L2	0.00459482	-0.149791	1	ENSG00000144535
EEF2K	0.0045973	-0.169541	1	ENSG00000103319
EIF1B	0.00462591	0.174194	1	ENSG00000114784
CD81	0.00468289	-0.120423	1	ENSG00000110651
PABPC1L	0.00468692	-0.0976991	1	ENSG00000101104
ADRM1	0.00470779	0.198166	1	ENSG00000130706
BLOC1S2	0.0047174	0.108848	1	ENSG00000196072
PLA1A	0.00474049	-0.0976968	1	ENSG00000144837
ZC3H15	0.00475074	0.136384	1	ENSG00000065548
SUZ12	0.0047514	0.151676	1	ENSG00000178691
C3orf52	0.00476655	-0.149222	1	ENSG00000114529
TRAPPC12	0.00477392	-0.164884	1	ENSG00000171853
NEK9	0.00479111	-0.161998	1	ENSG00000119638
STK24	0.0048075	0.199574	1	ENSG00000102572
RBM20	0.00483644	-0.10397	1	ENSG00000203867
MIR200CHG	0.00485567	-0.21152	1	ENSG00000257084
H3-3B	0.0048652	0.0921743	1	ENSG00000132475
MTG1	0.00488906	-0.177	1	ENSG00000148824
CNNM2	0.00490267	-0.119093	1	ENSG00000148842
MPP7	0.00492351	-0.210681	1	ENSG00000150054
CDK9	0.00492371	-0.145049	1	ENSG00000136807
ACTN1	0.00494452	-0.129134	1	ENSG00000072110
MAP3K8	0.00495175	-0.270427	1	ENSG00000107968
PITPNM1	0.00496941	-0.163773	1	ENSG00000110697
KAT8	0.00497402	-0.100686	1	ENSG00000103510
RPLP2	0.004976	0.0710684	1	ENSG00000177600
SRD5A2	0.00498586	-0.200312	1	ENSG00000277893
TMEM232	0.00500338	-0.150328	1	ENSG00000186952
FKBP15	0.00502952	-0.0944354	1	ENSG00000119321
NEPRO	0.00505981	0.156789	1	ENSG00000163608
RBM12B	0.00506126	-0.092199	1	ENSG00000183808
CUX1	0.00508896	-0.155739	1	ENSG00000257923
BRI3BP	0.00509471	0.0556682	1	ENSG00000184992
NUDCD3	0.00514842	-0.119083	1	ENSG00000015676
TSEN2	0.00520173	0.164913	1	ENSG00000154743
ERGIC3	0.0052166	-0.0916507	1	ENSG00000125991
SNX7	0.00522053	0.0981473	1	ENSG00000162627
AK1	0.00523313	-0.18459	1	ENSG00000106992
TSPAN31	0.00523633	-0.171543	1	ENSG00000135452
WHRN	0.00525796	-0.189079	1	ENSG00000095397
EPS8L1	0.00525811	0.210436	1	ENSG00000131037
CSE1L	0.00527262	-0.0924569	1	ENSG00000124207
MED10	0.00527414	0.0718431	1	ENSG00000133398
TSHZ2	0.00530112	-0.0552973	1	ENSG00000182463
MKS1	0.00530157	-0.0892	1	ENSG00000011143
GTF2H2C	0.00530778	-0.0852401	1	ENSG00000183474
NCK2	0.00538677	0.126131	1	ENSG00000071051
HCCS	0.00538999	0.145113	1	ENSG00000004961
TFPT	0.00540925	0.000465897	1	ENSG00000105619
CIAO2B	0.00544179	0.144045	1	ENSG00000166595
NCOA7	0.00544483	0.0120954	1	ENSG00000111912
MRPL32	0.00544532	0.132651	1	ENSG00000106591
OAZ2	0.005455	0.172387	1	ENSG00000180304
KIAA0319L	0.00545599	-0.133472	1	ENSG00000142687
SRSF7	0.00545783	-0.0996527	1	ENSG00000115875
MRPL47	0.00546412	0.139319	1	ENSG00000136522
TBC1D22A	0.00549459	0.16357	1	ENSG00000054611
TPRG1L	0.00550829	0.0645473	1	ENSG00000158109
DNAI3	0.00559574	-0.129393	1	ENSG00000162643
CUEDC1	0.00565332	0.0775298	1	ENSG00000180891
KCNH3	0.00566119	0.0728577	1	ENSG00000135519
DDIT4	0.0056616	0.0672163	1	ENSG00000168209
CISD3	0.00566836	0.16673	1	ENSG00000277972
DNAJB4	0.00567359	0.161854	1	ENSG00000162616
TRAPPC11	0.00567627	-0.084676	1	ENSG00000168538
DGLUCY	0.00569696	-0.152557	1	ENSG00000133943
ACACB	0.00569987	-0.134401	1	ENSG00000076555
CSRP1	0.00571514	0.171997	1	ENSG00000159176
SNX19	0.00573924	-0.0809522	1	ENSG00000120451
DHX9	0.00574393	-0.116054	1	ENSG00000135829
DCUN1D5	0.00577628	0.198417	1	ENSG00000137692
CENPC	0.0057786	-0.056957	1	ENSG00000145241
GNAI2	0.00579921	0.166442	1	ENSG00000114353
MOB1A	0.00580221	0.0883934	1	ENSG00000114978
ALKBH3	0.005803	-0.0996978	1	ENSG00000166199
ENKUR	0.00582559	-0.193217	1	ENSG00000151023
ZSCAN5A	0.00582585	-0.209542	1	ENSG00000131848
RND3	0.0058281	0.0386579	1	ENSG00000115963
ATP6V1A	0.00584475	0.0892866	1	ENSG00000114573
MYCBP	0.00585399	-0.153969	1	ENSG00000214114
ETFB	0.00586648	-0.175439	1	ENSG00000105379
MIB1	0.00587688	-0.0991267	1	ENSG00000101752
UBE2J1	0.00587974	0.10815	1	ENSG00000198833
YAP1	0.0059023	0.127097	1	ENSG00000137693
AKT2	0.00591056	-0.130516	1	ENSG00000105221
KDM1A	0.00593192	0.171096	1	ENSG00000004487
PPP4R3A	0.00593792	0.218449	1	ENSG00000100796
LYPD6B	0.00599098	-0.0590565	1	ENSG00000150556
ZMYND8	0.00601572	-0.16853	1	ENSG00000101040
PES1	0.00602373	-0.119703	1	ENSG00000100029
TM7SF2	0.00602544	-0.109015	1	ENSG00000149809
ARRDC1	0.00603541	-0.114624	1	ENSG00000197070
PNPLA6	0.00604414	-0.123977	1	ENSG00000032444
ATXN2	0.00606889	-0.181293	1	ENSG00000204842
ASMTL	0.00607662	-0.0964762	1	ENSG00000169093
WSB1	0.00609173	-0.14483	1	ENSG00000109046
AK3	0.00611113	0.153905	1	ENSG00000147853
ATG101	0.00611207	0.148439	1	ENSG00000123395
YY1	0.00612163	0.175412	1	ENSG00000100811
RNASEH2B	0.00613841	-0.173301	1	ENSG00000136104
AGBL4	0.00615062	-0.206722	1	ENSG00000186094
CNOT11	0.00618654	0.170864	1	ENSG00000158435
MRPL38	0.00621002	-0.118974	1	ENSG00000204316
TUSC3	0.00621484	-0.176567	1	ENSG00000104723
FKBP9	0.00623829	-0.130113	1	ENSG00000122642
KIDINS220	0.00625575	-0.0655307	1	ENSG00000134313
ESYT1	0.00626555	-0.159834	1	ENSG00000139641
GON7	0.00628936	0.131104	1	ENSG00000170270
ZFHX2	0.0062961	-0.127867	1	ENSG00000136367
CCDC60	0.00633131	-0.164207	1	ENSG00000183273
IGF1R	0.00633544	-0.135997	1	ENSG00000140443
ATP13A1	0.00634206	-0.114435	1	ENSG00000105726
GANAB	0.00637664	-0.10527	1	ENSG00000089597
COX2	0.00637669	-0.0178566	1	ENSG00000198712
MYBBP1A	0.00642369	-0.0633128	1	ENSG00000132382
SPART	0.00644764	0.092407	1	ENSG00000133104
IP6K2	0.00645849	0.241576	1	ENSG00000068745
PSMA4	0.00647301	0.148651	1	ENSG00000041357
DNAJA4	0.00647373	-0.127234	1	ENSG00000140403
ADGRE5	0.00648417	-0.143796	1	ENSG00000123146
TTC29	0.00650147	0.14231	1	ENSG00000137473
NOTCH2	0.00651686	-0.144196	1	ENSG00000134250
HMGN3	0.00653788	-0.105734	1	ENSG00000118418
AAMP	0.00654064	-0.128424	1	ENSG00000127837
SORD	0.00655624	-0.0830947	1	ENSG00000140263
PBX1	0.00657113	-0.0741539	1	ENSG00000185630
PLAAT3	0.00659819	0.118847	1	ENSG00000176485
TCF25	0.00662893	-0.107566	1	ENSG00000141002
TRIM2	0.00663418	0.128206	1	ENSG00000109654
ECI2	0.00666243	0.193934	1	ENSG00000198721
FAM172A	0.00668081	-0.136983	1	ENSG00000113391
PGD	0.0066842	0.229774	1	ENSG00000142657
CCDC6	0.00671587	0.183137	1	ENSG00000108091
GMPR2	0.00674828	-0.159725	1	ENSG00000100938
SDCCAG8	0.00675955	-0.197048	1	ENSG00000054282
BAZ2A	0.00676195	0.125701	1	ENSG00000076108
ARHGEF12	0.00678705	-0.110727	1	ENSG00000196914
A4GALT	0.00680394	-0.0315072	1	ENSG00000128274
RGS3	0.00685977	-0.179792	1	ENSG00000138835
IDH1	0.00687361	0.234417	1	ENSG00000138413
PPP1R36	0.006896	0.141111	1	ENSG00000165807
ZC3H8	0.00692386	0.135384	1	ENSG00000144161
FASN	0.00697543	-0.0741678	1	ENSG00000169710
NOP58	0.00698494	0.213895	1	ENSG00000055044
OGT	0.00701429	-0.0893022	1	ENSG00000147162
SIAH2	0.00702713	0.17141	1	ENSG00000181788
TRIM41	0.0070547	-0.122658	1	ENSG00000146063
UBFD1	0.00705758	0.189647	1	ENSG00000103353
RALGAPA2	0.0070779	-0.114498	1	ENSG00000188559
RPL26L1	0.00709126	0.167559	1	ENSG00000037241
GPR107	0.00712648	0.190173	1	ENSG00000148358
CCT2	0.00715613	0.135006	1	ENSG00000166226
PSME1	0.00718006	0.120134	1	ENSG00000092010
RBBP6	0.0072054	0.132826	1	ENSG00000122257
VAMP3	0.00722362	0.128395	1	ENSG00000049245
TRMT6	0.00725008	0.15226	1	ENSG00000089195
	0.00729091	-0.168765	1	ENSG00000265752
LRRC71	0.00731654	-0.147089	1	ENSG00000160838
TIMP1	0.00731823	0.0349528	1	ENSG00000102265
RTF1	0.0073339	0.0570041	1	ENSG00000137815
NLRP1	0.00734694	0.0877203	1	ENSG00000091592
ZFP91	0.0073478	0.0685168	1	ENSG00000186660
DNTTIP1	0.00734979	0.215471	1	ENSG00000101457
KAZN	0.00736075	0.107019	1	ENSG00000189337
SEL1L3	0.00739883	0.110993	1	ENSG00000091490
ATP5MK	0.00740511	0.0352513	1	ENSG00000173915
	0.00740934	0.13592	1	ENSG00000241990
GEMIN6	0.00743703	0.0065606	1	ENSG00000152147
ATPAF1	0.00744951	0.0997075	1	ENSG00000123472
HPS3	0.00747138	-0.0633269	1	ENSG00000163755
TNFRSF1A	0.00749807	0.122177	1	ENSG00000067182
ZFP36L2	0.00749893	0.0764539	1	ENSG00000152518
AKIRIN1	0.00752462	0.13364	1	ENSG00000174574
S100A13	0.00754579	-0.0596058	1	ENSG00000189171
SCNM1	0.00754627	0.164888	1	ENSG00000163156
IVD	0.00758868	-0.101273	1	ENSG00000128928
TANK	0.00760306	0.151063	1	ENSG00000136560
CENPM	0.00760615	-0.128399	1	ENSG00000100162
STAG1	0.00760785	-0.106005	1	ENSG00000118007
WARS1	0.00761144	0.187543	1	ENSG00000140105
EHBP1L1	0.00765147	0.142695	1	ENSG00000173442
DNAAF6	0.00768326	0.166831	1	ENSG00000080572
GPANK1	0.00769477	-0.10355	1	ENSG00000204438
MRTFB	0.00771066	-0.050059	1	ENSG00000186260
FAM162A	0.00771866	0.158687	1	ENSG00000114023
ARFGAP3	0.00772938	0.182266	1	ENSG00000242247
CROT	0.00775717	0.164444	1	ENSG00000005469
CRLF1	0.00776987	-0.18646	1	ENSG00000006016
MAPKAP1	0.00779253	0.0424506	1	ENSG00000119487
TUBGCP6	0.00783129	-0.116732	1	ENSG00000128159
RAP1B	0.00787165	0.170353	1	ENSG00000127314
EIF4EBP3	0.00789976	0.0872152	1	ENSG00000243056
TMX4	0.00790812	0.175597	1	ENSG00000125827
IKZF2	0.00791183	-0.141233	1	ENSG00000030419
ANAPC15	0.00791438	-0.138969	1	ENSG00000110200
XPNPEP1	0.00792823	-0.122079	1	ENSG00000108039
IQCA1	0.00796223	-0.150362	1	ENSG00000132321
S100A10	0.0079836	0.127961	1	ENSG00000197747
COX5B	0.0080254	0.0971403	1	ENSG00000135940
TCOF1	0.00804277	-0.0903361	1	ENSG00000070814
SLC9A8	0.00804316	-0.154659	1	ENSG00000197818
CERKL	0.00810223	-0.157582	1	ENSG00000188452
DYRK1A	0.00815091	0.146824	1	ENSG00000157540
CHPF	0.00816722	0.131468	1	ENSG00000123989
NET1	0.00818097	-0.210432	1	ENSG00000173848
SSBP4	0.00818739	-0.140272	1	ENSG00000130511
LMAN1	0.00820847	0.185369	1	ENSG00000074695
MMADHC	0.00822065	0.14769	1	ENSG00000168288
RGPD6	0.00822447	-0.0626047	1	ENSG00000183054
ZNF83	0.00826437	-0.0986116	1	ENSG00000167766
ATG3	0.00826672	0.186141	1	ENSG00000144848
FMO3	0.00834299	0.334521	1	ENSG00000007933
MAP3K2	0.00842738	0.156798	1	ENSG00000169967
SHOC2	0.00845906	0.120459	1	ENSG00000108061
	0.00847686	-0.151054	1	ENSG00000261064
EIF3G	0.0084779	0.208815	1	ENSG00000130811
ARPIN	0.00852684	-0.0469292	1	ENSG00000242498
LNPEP	0.00853016	0.056799	1	ENSG00000113441
RPL13	0.00856156	0.00166036	1	ENSG00000167526
PDCD2	0.00857991	0.130682	1	ENSG00000071994
LAYN	0.00858113	0.0937588	1	ENSG00000204381
TM9SF4	0.00863262	-0.129692	1	ENSG00000101337
PYCR2	0.00868911	-0.122299	1	ENSG00000143811
MRPL9	0.00873183	0.174767	1	ENSG00000143436
NPM2	0.00878849	-0.0877979	1	ENSG00000158806
B3GNT5	0.00881038	-0.159567	1	ENSG00000176597
TPST2	0.00883809	-0.13675	1	ENSG00000128294
TCP1	0.00885184	0.152248	1	ENSG00000120438
GSN	0.00887088	0.00762777	1	ENSG00000148180
LUC7L2	0.00889834	-0.119016	1	ENSG00000146963
LSM6	0.00891285	0.141627	1	ENSG00000164167
POLR2F	0.00893268	0.15782	1	ENSG00000100142
GTF2E2	0.00896658	0.0329533	1	ENSG00000197265
AASDH	0.00899886	-0.119508	1	ENSG00000157426
NDUFV1	0.00904303	-0.130924	1	ENSG00000167792
AK8	0.00905035	-0.144867	1	ENSG00000165695
NDUFA4	0.00908677	0.0838182	1	ENSG00000189043
C22orf15	0.00909684	-0.149934	1	ENSG00000169314
TAGLN2	0.0091006	-0.0638758	1	ENSG00000158710
TAF1	0.00910923	-0.102209	1	ENSG00000147133
LSM8	0.0091227	0.130505	1	ENSG00000128534
CD200R1	0.00915112	-0.241742	1	ENSG00000163606
H2AZ1	0.0091525	0.147816	1	ENSG00000164032
NT5C	0.00918917	0.118959	1	ENSG00000125458
TIMM10	0.00920672	0.18073	1	ENSG00000134809
PYGB	0.00920932	-0.0745844	1	ENSG00000100994
GLRX	0.00921438	0.192241	1	ENSG00000173221
HSP90AA1	0.00922491	-0.0580282	1	ENSG00000080824
RAB11FIP4	0.00924215	0.0753529	1	ENSG00000131242
MEAF6	0.00924548	0.200513	1	ENSG00000163875
SLC25A29	0.00929023	-0.191312	1	ENSG00000197119
ARHGAP24	0.0092913	-0.122566	1	ENSG00000138639
JKAMP	0.00929584	0.040881	1	ENSG00000050130
MTCH1	0.00930515	-0.0887994	1	ENSG00000137409
UMAD1	0.00931658	-0.143631	1	ENSG00000219545
YIF1A	0.00936322	0.166588	1	ENSG00000174851
TMEM30A	0.0094469	-0.107296	1	ENSG00000112697
HUWE1	0.00948924	-0.0233241	1	ENSG00000086758
MRPL3	0.00950499	0.131994	1	ENSG00000114686
CIC	0.00951489	-0.133169	1	ENSG00000079432
LITAF	0.00953199	0.155849	1	ENSG00000189067
SUGP2	0.00953541	-0.124357	1	ENSG00000064607
BDH2	0.00953697	-0.138288	1	ENSG00000164039
UBR4	0.00956979	-0.0623063	1	ENSG00000127481
POLR2G	0.00957013	0.15042	1	ENSG00000168002
PQBP1	0.00958649	0.152893	1	ENSG00000102103
ARID2	0.00959583	-0.0837865	1	ENSG00000189079
DNAH7	0.00959897	-0.109072	1	ENSG00000118997
C20orf85	0.00960035	-0.123375	1	ENSG00000124237
UQCR10	0.00963173	0.0915502	1	ENSG00000184076
CNDP2	0.00966165	0.18733	1	ENSG00000133313
ZCCHC10	0.00967748	0.0641562	1	ENSG00000155329
MIPEP	0.00970146	-0.168578	1	ENSG00000027001
ARMCX3	0.00973639	-0.0574162	1	ENSG00000102401
PIFO	0.00973903	-0.0665784	1	ENSG00000173947
RBM5	0.00974965	-0.105286	1	ENSG00000003756
DUSP4	0.00975891	0.13716	1	ENSG00000120875
TNFRSF14	0.00977818	-0.13942	1	ENSG00000157873
MAP4K3-DT	0.00979232	0.125742	1	ENSG00000231312
ERICH6-AS1	0.00979241	-0.212059	1	ENSG00000240137
SLC39A6	0.00979964	-0.121299	1	ENSG00000141424
UBE3B	0.00979995	-0.16472	1	ENSG00000151148
HSPB11	0.00981484	0.131104	1	ENSG00000081870
IVNS1ABP	0.00982133	-0.167238	1	ENSG00000116679
DHRS7	0.00982857	-0.100665	1	ENSG00000100612
ATG5	0.00983128	0.131485	1	ENSG00000057663
SEC24D	0.00984018	-0.0828763	1	ENSG00000150961
EIF6	0.00986792	0.17803	1	ENSG00000242372
BTG1	0.00987856	0.317211	1	ENSG00000133639
TTC39C	0.00994924	0.17427	1	ENSG00000168234
EBLN3P	0.00997918	-0.0678136	1	ENSG00000281649
UCHL3	0.00998259	0.0855569	1	ENSG00000118939
PDCD5	0.0099914	0.181205	1	ENSG00000105185
COX15	0.0100003	-0.105005	1	ENSG00000014919
ARHGEF37	0.0100011	-0.104975	1	ENSG00000183111
LPIN2	0.0100029	0.238367	1	ENSG00000101577
TMEM260	0.0100233	-0.0743437	1	ENSG00000070269
EIF2AK1	0.0100595	-0.0941666	1	ENSG00000086232
RBM41	0.0101069	-0.127181	1	ENSG00000089682
CAT	0.0101203	-0.167063	1	ENSG00000121691
SZT2	0.0101556	-0.111946	1	ENSG00000198198
CNN2	0.0101802	0.107059	1	ENSG00000064666
N4BP2	0.0101962	0.142909	1	ENSG00000078177
SGK3	0.0102411	0.13535	1	ENSG00000104205
RAPGEF2	0.0103153	0.0907348	1	ENSG00000109756
RPL6	0.0103476	-0.0719108	1	ENSG00000089009
USP25	0.0103487	0.157041	1	ENSG00000155313
GAS8	0.0103591	-0.102524	1	ENSG00000141013
ASXL1	0.010364	0.125835	1	ENSG00000171456
MON2	0.0103651	-0.0831088	1	ENSG00000061987
MRPL54	0.010373	0.171966	1	ENSG00000183617
SYTL3	0.0104019	-0.170504	1	ENSG00000164674
STXBP4	0.0104058	-0.0968641	1	ENSG00000166263
SUGT1	0.0104576	0.10996	1	ENSG00000165416
AKAP9	0.0104838	-0.0708154	1	ENSG00000127914
GALM	0.0105401	-0.0578684	1	ENSG00000143891
NEK5	0.0105549	-0.0951132	1	ENSG00000197168
MKLN1	0.0105676	0.148012	1	ENSG00000128585
MORN5	0.010572	-0.149443	1	ENSG00000185681
PI4KB	0.0105939	-0.135949	1	ENSG00000143393
FH	0.0106078	-0.278619	1	ENSG00000091483
DNTTIP2	0.010637	0.113711	1	ENSG00000067334
KRR1	0.0107593	0.16643	1	ENSG00000111615
ACP6	0.0107868	-0.0378888	1	ENSG00000162836
TSTD1	0.0108685	-0.0790708	1	ENSG00000215845
	0.0109718	0.166397	1	ENSG00000269916
LARP4	0.0109888	0.16221	1	ENSG00000161813
RMND5A	0.0110539	0.0922508	1	ENSG00000153561
ING2	0.0110836	0.182455	1	ENSG00000168556
C21orf58	0.0112757	-0.154891	1	ENSG00000160298
ARL6IP4	0.0113245	0.121639	1	ENSG00000182196
MGAT4B	0.0113659	0.144149	1	ENSG00000161013
TLN1	0.0113871	0.18613	1	ENSG00000137076
VPS51	0.0114008	-0.0661852	1	ENSG00000149823
ZBED5	0.0114023	0.149067	1	ENSG00000236287
HADH	0.0114049	-0.111202	1	ENSG00000138796
NIFK	0.01141	0.112059	1	ENSG00000155438
MCM3AP	0.011449	-0.109173	1	ENSG00000160294
SDF4	0.0115309	-0.0944116	1	ENSG00000078808
S100A11	0.0115777	0.0596306	1	ENSG00000163191
DRAM2	0.011583	-0.143701	1	ENSG00000156171
PIGO	0.011639	-0.111316	1	ENSG00000165282
WNK1	0.0116982	-0.119118	1	ENSG00000060237
LAMTOR5	0.011711	0.13012	1	ENSG00000134248
SEC61B	0.0117536	0.08936	1	ENSG00000106803
UBE2H	0.0117612	0.145026	1	ENSG00000186591
TMSB4X	0.0117806	0.312222	1	ENSG00000205542
TMEM116	0.0118774	-0.202021	1	ENSG00000198270
FDX1	0.0118987	0.15816	1	ENSG00000137714
ESPN	0.0119465	-0.122502	1	ENSG00000187017
ECHDC1	0.0119603	-0.0627581	1	ENSG00000093144
MRPL18	0.0120323	0.134389	1	ENSG00000112110
MTF1	0.0120777	0.0977119	1	ENSG00000188786
BCL6	0.012078	-0.0460562	1	ENSG00000113916
SMIM7	0.0120893	-0.0855261	1	ENSG00000214046
SLF1	0.0121376	0.0761765	1	ENSG00000133302
ACOX3	0.0121418	-0.104007	1	ENSG00000087008
THUMPD3-AS1	0.012183	-0.12915	1	ENSG00000206573
BLVRB	0.0122296	0.182803	1	ENSG00000090013
COA6	0.0122518	0.0420722	1	ENSG00000168275
SEPTIN7	0.0122878	0.0906979	1	ENSG00000122545
ING5	0.0122913	-0.0715862	1	ENSG00000168395
INPP4B	0.0123086	0.0997091	1	ENSG00000109452
SLC38A10	0.0123388	-0.152201	1	ENSG00000157637
KLF10	0.0123788	0.177864	1	ENSG00000155090
PGS1	0.0124948	-0.213937	1	ENSG00000087157
DAPP1	0.0125666	0.126194	1	ENSG00000070190
ABHD17A	0.0125869	0.074071	1	ENSG00000129968
ANKRD39	0.0125998	-0.163641	1	ENSG00000213337
PCNT	0.0126143	-0.104974	1	ENSG00000160299
OFD1	0.0126391	-0.0914559	1	ENSG00000046651
PPL	0.0126964	-0.129629	1	ENSG00000118898
MED29	0.0127866	0.186648	1	ENSG00000063322
RPS5	0.0128054	-0.0198812	1	ENSG00000083845
PTPN11	0.012877	0.17845	1	ENSG00000179295
GDI2	0.0129	-0.123315	1	ENSG00000057608
PLEKHH1	0.0129041	-0.0862843	1	ENSG00000054690
FAM184A	0.0129281	0.11544	1	ENSG00000111879
ACOT11	0.0129286	-0.124063	1	ENSG00000162390
ZCCHC7	0.0129704	-0.0987923	1	ENSG00000147905
PCSK4	0.0129949	-0.112121	1	ENSG00000115257
APTX	0.0130269	-0.171049	1	ENSG00000137074
DROSHA	0.0130568	-0.0547489	1	ENSG00000113360
GLRX3	0.0131451	0.0740199	1	ENSG00000108010
TTC32	0.0131533	0.107137	1	ENSG00000183891
LAMTOR1	0.013167	0.0837416	1	ENSG00000149357
NUMA1	0.013176	-0.0715315	1	ENSG00000137497
COX7B	0.0132464	0.0851683	1	ENSG00000131174
TMEM203	0.0132635	0.153577	1	ENSG00000187713
LIPH	0.0132649	-0.273748	1	ENSG00000163898
NDE1	0.0132666	0.197737	1	ENSG00000072864
SLC12A7	0.0133001	0.144518	1	ENSG00000113504
MDFIC	0.0133199	0.175171	1	ENSG00000135272
COPS7B	0.0133494	-0.109708	1	ENSG00000144524
PAF1	0.0133999	-0.173074	1	ENSG00000006712
C22orf39	0.0134386	0.109727	1	ENSG00000242259
ANKRD18B	0.0134435	0.119862	1	ENSG00000230453
	0.0135009	-0.108074	1	ENSG00000283103
CAMTA1	0.0135258	0.150637	1	ENSG00000171735
C2CD5	0.0135339	-0.124679	1	ENSG00000111731
PCCA-DT	0.0135503	-0.12826	1	ENSG00000274605
NPHP4	0.013588	-0.158365	1	ENSG00000131697
NIPSNAP2	0.0136824	-0.127375	1	ENSG00000146729
COL9A2	0.0137117	0.226925	1	ENSG00000049089
TMEM234	0.0137962	-0.266764	1	ENSG00000160055
CFAP97D2	0.0138074	-0.294579	1	ENSG00000283361
TDRD7	0.01385	0.113009	1	ENSG00000196116
CLIP4	0.0139002	0.145292	1	ENSG00000115295
ACADVL	0.0139144	-0.114029	1	ENSG00000072778
MRPS18B	0.0139576	0.221897	1	ENSG00000204568
RRAGD	0.0140582	0.206197	1	ENSG00000025039
IFT46	0.0140624	-0.21998	1	ENSG00000118096
HMGN5	0.0140903	0.026056	1	ENSG00000198157
ANO6	0.0141082	-0.137807	1	ENSG00000177119
GFPT1	0.0141113	-0.0931584	1	ENSG00000198380
RPS12	0.0141502	0.132178	1	ENSG00000112306
YDJC	0.0141539	0.151968	1	ENSG00000161179
	0.0142312	-0.0392489	1	ENSG00000177337
PSMA6	0.0142348	0.195896	1	ENSG00000100902
CMTM4	0.0143631	-0.0949716	1	ENSG00000183723
AUH	0.0143867	-0.122269	1	ENSG00000148090
SPRING1	0.0144203	-0.0244279	1	ENSG00000111412
[truncated: 4,927 more rows]
