# Supplementary material for: Nucleocapsid-specific T cell responses associate with control of SARS-CoV-2 in the upper airways before seroconversion
Source: Nat Commun. 2023 May 24;14:2952. doi: 10.1038/s41467-023-38020-8 (PMC10209201; doi:10.1038/s41467-023-38020-8)
Supplement: Supplementary file 6 — Source Data [file 41467_2023_38020_MOESM6_ESM.zip › sourcedata_eseretal_NCOMMS-22-42910A-Z/sourcedata_figure5c.xlsx]

## Sheet: Fig5PanelC
Term	Overlap_Ziegler	P.value_Ziegler	Adjusted.P.value_Ziegler	Odds.Ratio_Ziegler	Combined.Score_Ziegler	Overlap_Yoshida	P.value_Yoshida	Adjusted.P.value_Yoshida	Odds.Ratio_Yoshida	Combined.Score_Yoshida
antigen processing and presentation of endogenous peptide antigen (GO:0002483)	3/14	0.00170338	0.0239987	15.3454	97.8291	3/14	0.0011607	0.0386031	17.5985	118.944
antigen processing and presentation of endogenous peptide antigen via MHC class I via ER pathway (GO:0002484)	4/7	3.16615e-06	0.000236157	75.2682	953.121	3/7	0.000120913	0.0089708	48.4131	436.708
antigen processing and presentation of endogenous peptide antigen via MHC class I via ER pathway, TAP-independent (GO:0002486)	4/7	3.16615e-06	0.000236157	75.2682	953.121	3/7	0.000120913	0.0089708	48.4131	436.708
antigen processing and presentation of exogenous peptide antigen via MHC class I (GO:0042590)	13/78	9.81077e-10	2.48801e-07	11.5534	239.645	8/78	2.65882e-05	0.00301698	7.47505	78.7499
antigen processing and presentation of exogenous peptide antigen via MHC class I, TAP-dependent (GO:0002479)	13/73	4.15473e-10	1.17071e-07	12.5194	270.438	8/73	1.62914e-05	0.00202164	8.0521	88.7734
antigen processing and presentation of exogenous peptide antigen via MHC class I, TAP-independent (GO:0002480)	4/8	6.24432e-06	0.000381901	56.4483	676.467	3/8	0.000191255	0.0127217	38.7285	331.59
antigen processing and presentation of peptide antigen via MHC class I (GO:0002474)	5/33	0.000259734	0.00693352	10.0967	83.3573	4/33	0.00158701	0.0437334	8.92151	57.5072
cellular response to interferon-gamma (GO:0071346)	12/121	1.5369e-06	0.000162399	6.32671	84.6878	15/121	5.75687e-10	1.1105e-07	9.4594	201.253
cellular response to lectin (GO:1990858)	10/115	3.64154e-05	0.00153916	5.44222	55.6223	8/115	0.000410691	0.0214114	4.881	38.0604
cellular response to type I interferon (GO:0071357)	11/65	1.64487e-08	3.20876e-06	11.7049	209.787	21/65	1.44048e-22	1.38934e-19	32.6741	1643.24
cytokine-mediated signaling pathway (GO:0019221)	51/621	3.1452e-20	7.97622e-17	5.67103	254.662	39/621	8.86402e-14	3.41974e-11	4.76047	143.072
innate immune response activating cell surface receptor signaling pathway (GO:0002220)	10/119	4.88533e-05	0.00184913	5.24143	52.03	8/119	0.000516501	0.0240956	4.70414	35.603
interferon-gamma-mediated signaling pathway (GO:0060333)	9/68	2.89002e-06	0.000229034	8.71181	111.113	14/68	1.83462e-12	5.05568e-10	17.3175	467.99
intrinsic apoptotic signaling pathway (GO:0097193)	11/102	1.83318e-06	0.000178806	6.93265	91.5765	7/102	0.00101703	0.03567	4.79731	33.0576
neutrophil activation involved in immune response (GO:0002283)	44/485	3.46669e-19	2.78749e-16	6.2219	264.467	17/485	0.00147853	0.0437334	2.39968	15.638
neutrophil degranulation (GO:0043312)	44/481	2.51796e-19	2.78749e-16	6.28016	268.952	17/481	0.00135369	0.0435211	2.42087	15.9897
neutrophil mediated immunity (GO:0002446)	44/488	4.39668e-19	2.78749e-16	6.17889	261.171	17/488	0.00157843	0.0437334	2.38403	15.3801
positive regulation of cytokine production (GO:0001819)	16/335	0.000316464	0.00794607	2.88536	23.2511	14/335	0.00074021	0.0303801	2.87361	20.7146
positive regulation of interferon-beta production (GO:0032728)	4/36	0.00356262	0.039977	7.04598	39.72	6/36	1.67684e-05	0.00202164	13.0212	143.181
positive regulation of transcription from RNA polymerase II promoter in response to stress (GO:0036003)	5/24	5.29677e-05	0.00191895	14.8862	146.567	4/24	0.00045949	0.0227271	12.9421	99.4652
positive regulation of type I interferon production (GO:0032481)	8/77	6.21815e-05	0.00219017	6.59892	63.9135	7/77	0.000183538	0.0126444	6.51894	56.083
regulation of transcription from RNA polymerase II promoter in response to stress (GO:0043618)	17/87	1.64152e-13	8.3258e-11	14.193	417.813	7/87	0.000391319	0.0214114	5.70116	44.7312
response to interferon-gamma (GO:0034341)	7/80	0.000520451	0.0108185	5.44074	41.1364	6/80	0.001469	0.0437334	5.26705	34.3579
stimulatory C-type lectin receptor signaling pathway (GO:0002223)	10/115	3.64154e-05	0.00153916	5.44222	55.6223	8/115	0.000410691	0.0214114	4.881	38.0604
type I interferon signaling pathway (GO:0060337)	11/65	1.64487e-08	3.20876e-06	11.7049	209.787	21/65	1.44048e-22	1.38934e-19	32.6741	1643.24
